# Supplementary material for: Noncoding de novo mutations in SCN2A are associated with autism spectrum disorders
Source: iScience. 2025 Aug 5;28(9):113258. doi: 10.1016/j.isci.2025.113258 (PMC12392654; doi:10.1016/j.isci.2025.113258)
Supplement: Table S1. Summary of self-reported race/ethnicity in the SPARK cohort, related to Table 1 [file mmc2.xlsx]

## Sheet: Table S1
Self-reported race/ethnicity in the SPARK cohort
FID	IID	self_reported_race/ethnicity
SF0001677	SP0001643	White
SF0001677	SP0001677	White
SF0001677	SP0001710	White
SF0001677	SP0296918	White
SF0002375	SP0002342	Unknown
SF0002375	SP0002375	White
SF0002375	SP0002406	Unknown
SF0002375	SP0003259	Unknown
SF0002942	SP0001952	Unknown
SF0002942	SP0002909	Unknown
SF0002942	SP0002942	White; Hispanic
SF0002942	SP0003042	White; Hispanic
SF0002942	SP0003075	Unknown
SF0003127	SP0002656	Unknown
SF0003127	SP0003127	White
SF0003127	SP0003156	White
SF0003127	SP0003185	White
SF0003127	SP0003244	Unknown
SF0003142	SP0003111	Unknown
SF0003142	SP0003142	Unknown
SF0003142	SP0003173	Unknown
SF0003142	SP0003705	Unknown
SF0003502	SP0003166	Unknown
SF0003502	SP0003485	White
SF0003502	SP0003502	White
SF0003502	SP0003519	Unknown
SF0003795	SP0003794	Unknown
SF0003795	SP0003795	White
SF0003795	SP0016276	Unknown
SF0003819	SP0003819	Asian; Other; More Than One
SF0003819	SP0003836	Unknown
SF0003819	SP0026450	Unknown
SF0003906	SP0003893	Unknown
SF0003906	SP0003906	White
SF0003906	SP0003910	Unknown
SF0003906	SP0006894	Unknown
SF0003960	SP0003300	White
SF0003960	SP0003960	White
SF0003960	SP0008031	Unknown
SF0003960	SP0018155	Unknown
SF0004071	SP0004031	Unknown
SF0004071	SP0004071	White
SF0004071	SP0014161	Unknown
SF0004617	SP0004617	White
SF0004617	SP0004854	Unknown
SF0004617	SP0016445	Unknown
SF0004641	SP0004641	Unknown
SF0004641	SP0005018	Unknown
SF0004641	SP0006107	Unknown
SF0004641	SP0023742	Unknown
SF0005158	SP0005094	White
SF0005158	SP0005158	White
SF0005158	SP0334368	White
SF0005327	SP0004477	Unknown
SF0005327	SP0005090	White
SF0005327	SP0005327	White
SF0005327	SP0018003	Unknown
SF0005508	SP0005342	Unknown
SF0005508	SP0005508	White
SF0005508	SP0006014	Unknown
SF0005508	SP0006562	Unknown
SF0006050	SP0005869	Unknown
SF0006050	SP0006050	White
SF0006050	SP0025240	Unknown
SF0006428	SP0006320	Unknown
SF0006428	SP0006428	White
SF0006428	SP0017069	Unknown
SF0006871	SP0006871	Unknown
SF0006871	SP0015432	Unknown
SF0006871	SP0015862	Unknown
SF0006954	SP0005981	White
SF0006954	SP0006954	White
SF0006954	SP0007057	White
SF0006954	SP0010655	Unknown
SF0006999	SP0006836	Unknown
SF0006999	SP0006999	White
SF0006999	SP0008792	Unknown
SF0007020	SP0006940	Unknown
SF0007020	SP0007020	Unknown
SF0007020	SP0007214	Unknown
SF0007020	SP0007521	Unknown
SF0007020	SP0007599	Unknown
SF0007020	SP0153276	Unknown
SF0007354	SP0004693	Unknown
SF0007354	SP0007183	Unknown
SF0007354	SP0007354	White
SF0007407	SP0006800	Unknown
SF0007407	SP0007407	White
SF0007407	SP0007646	Unknown
SF0007407	SP0014133	Unknown
SF0007559	SP0006979	Unknown
SF0007559	SP0007559	White
SF0007559	SP0165340	Unknown
SF0007772	SP0007772	White; Hispanic
SF0007772	SP0012732	Unknown
SF0007772	SP0017535	Unknown
SF0007772	SP0017566	Unknown
SF0007776	SP0007470	Unknown
SF0007776	SP0007776	White
SF0007776	SP0007810	White
SF0007776	SP0015560	Unknown
SF0007789	SP0007566	Unknown
SF0007789	SP0007789	White
SF0007789	SP0008326	Unknown
SF0008188	SP0008188	White
SF0008188	SP0008218	Unknown
SF0008188	SP0008220	Unknown
SF0008188	SP0241358	Unknown
SF0008434	SP0008434	White; Hispanic
SF0008434	SP0008809	Unknown
SF0008434	SP0020758	White
SF0008434	SP0027475	Unknown
SF0009364	SP0009107	Unknown
SF0009364	SP0009364	Unknown
SF0009364	SP0009497	Unknown
SF0009364	SP0023096	Unknown
SF0009391	SP0009330	Unknown
SF0009391	SP0009391	White
SF0009391	SP0026106	Unknown
SF0009609	SP0009555	Unknown
SF0009609	SP0009609	White
SF0009609	SP0012572	Unknown
SF0009798	SP0009737	Unknown
SF0009798	SP0009798	Asian; White; More Than One
SF0009798	SP0015012	Unknown
SF0010188	SP0009960	Unknown
SF0010188	SP0010188	Unknown
SF0010188	SP0010723	Unknown
SF0010199	SP0010163	Unknown
SF0010199	SP0010199	White
SF0010199	SP0080294	Unknown
SF0010571	SP0010512	Unknown
SF0010571	SP0010571	White
SF0010571	SP0011761	Unknown
SF0010792	SP0009507	Unknown
SF0010792	SP0010657	Unknown
SF0010792	SP0010792	White
SF0010834	SP0010752	Unknown
SF0010834	SP0010834	White
SF0010834	SP0027107	Unknown
SF0011329	SP0011219	Unknown
SF0011329	SP0011329	White
SF0011329	SP0022746	Unknown
SF0011550	SP0011550	White
SF0011550	SP0011646	Unknown
SF0011550	SP0011777	Unknown
SF0011550	SP0145481	Unknown
SF0012017	SP0011917	Unknown
SF0012017	SP0012017	White; Hispanic
SF0012017	SP0012318	Unknown
SF0012017	SP0021395	Unknown
SF0012050	SP0012018	Unknown
SF0012050	SP0012050	White
SF0012050	SP0012809	Unknown
SF0012690	SP0012657	Unknown
SF0012690	SP0012690	White; Hispanic
SF0012690	SP0012750	Unknown
SF0012690	SP0241437	Unknown
SF0013001	SP0012989	Unknown
SF0013001	SP0013001	White
SF0013001	SP0022247	White
SF0013001	SP0023845	Unknown
SF0013041	SP0013012	Unknown
SF0013041	SP0013041	Unknown
SF0013041	SP0013084	Unknown
SF0013041	SP0015866	White
SF0013376	SP0008628	Unknown
SF0013376	SP0013368	Unknown
SF0013376	SP0013376	White
SF0013376	SP0013378	Unknown
SF0013605	SP0013570	White
SF0013605	SP0013605	White
SF0013605	SP0013638	Unknown
SF0013605	SP0019281	Unknown
SF0013610	SP0007393	Unknown
SF0013610	SP0013582	Unknown
SF0013610	SP0013610	White
SF0013610	SP0013649	Unknown
SF0013616	SP0013558	Unknown
SF0013616	SP0013616	White; Hispanic
SF0013616	SP0017100	Unknown
SF0013906	SP0013811	Unknown
SF0013906	SP0013906	White
SF0013906	SP0013938	Unknown
SF0013906	SP0013987	White
SF0013980	SP0013914	Unknown
SF0013980	SP0013980	White
SF0013980	SP0014010	Unknown
SF0013980	SP0014112	Unknown
SF0014298	SP0012394	Unknown
SF0014298	SP0014298	White; Hispanic
SF0014298	SP0014462	Unknown
SF0014298	SP0015280	Unknown
SF0015413	SP0015348	White; Other; More Than One
SF0015413	SP0015413	White; Other; More Than One
SF0015413	SP0015447	Unknown
SF0015413	SP0018560	Unknown
SF0015436	SP0015140	Unknown
SF0015436	SP0015436	White
SF0015436	SP0026107	Unknown
SF0015659	SP0015657	Unknown
SF0015659	SP0015659	Asian; White; More Than One
SF0015659	SP0015687	Unknown
SF0015659	SP0162352	Unknown
SF0015694	SP0015262	Unknown
SF0015694	SP0015694	Unknown
SF0015694	SP0015788	Unknown
SF0015694	SP0226334	Unknown
SF0015755	SP0015375	Unknown
SF0015755	SP0015720	Unknown
SF0015755	SP0015755	White
SF0015900	SP0015853	Unknown
SF0015900	SP0015900	White
SF0015900	SP0015932	Unknown
SF0015900	SP0022827	Unknown
SF0016996	SP0016965	Unknown
SF0016996	SP0016996	White
SF0016996	SP0020045	Unknown
SF0017096	SP0017065	Unknown
SF0017096	SP0017096	Asian
SF0017096	SP0017664	Unknown
SF0017349	SP0017313	Unknown
SF0017349	SP0017349	White
SF0017349	SP0017653	Unknown
SF0017364	SP0017329	Unknown
SF0017364	SP0017364	White
SF0017364	SP0020804	Unknown
SF0018229	SP0017738	Unknown
SF0018229	SP0018229	White; Hispanic
SF0018229	SP0022509	Unknown
SF0018269	SP0018207	Unknown
SF0018269	SP0018269	Native Hawaiian; White; Hispanic; More Than One
SF0018269	SP0019340	Unknown
SF0018493	SP0003751	White
SF0018493	SP0018460	Unknown
SF0018493	SP0018493	White
SF0018493	SP0018592	Unknown
SF0018884	SP0018854	Unknown
SF0018884	SP0018884	White
SF0018884	SP0018918	Unknown
SF0018884	SP0018979	Unknown
SF0018904	SP0018874	Unknown
SF0018904	SP0018904	Unknown
SF0018904	SP0018974	Unknown
SF0018904	SP0244471	Unknown
SF0019104	SP0019070	Unknown
SF0019104	SP0019104	White
SF0019104	SP0019131	Unknown
SF0019104	SP0019841	Unknown
SF0019334	SP0019297	Unknown
SF0019334	SP0019334	Unknown
SF0019334	SP0019605	Unknown
SF0019739	SP0019739	White
SF0019739	SP0019802	Unknown
SF0019739	SP0020022	Unknown
SF0019824	SP0019724	Unknown
SF0019824	SP0019824	White
SF0019824	SP0019857	Unknown
SF0019824	SP0019985	Unknown
SF0020102	SP0020102	White
SF0020102	SP0020103	Unknown
SF0020102	SP0020230	Unknown
SF0020139	SP0020008	Unknown
SF0020139	SP0020139	White
SF0020139	SP0020270	Unknown
SF0020139	SP0020575	Unknown
SF0020214	SP0020196	Unknown
SF0020214	SP0020197	Unknown
SF0020214	SP0020214	White
SF0020352	SP0020323	Unknown
SF0020352	SP0020352	White
SF0020352	SP0023917	Unknown
SF0020554	SP0020524	Unknown
SF0020554	SP0020554	White; Hispanic
SF0020554	SP0027838	Unknown
SF0020836	SP0020809	Unknown
SF0020836	SP0020836	White
SF0020836	SP0021124	Unknown
SF0021080	SP0021062	White
SF0021080	SP0021080	White
SF0021080	SP0021085	Unknown
SF0021080	SP0021137	Unknown
SF0021307	SP0021282	Unknown
SF0021307	SP0021307	White
SF0021307	SP0021350	Unknown
SF0021307	SP0049675	Unknown
SF0021315	SP0021245	Unknown
SF0021315	SP0021315	Unknown
SF0021315	SP0021849	Unknown
SF0021487	SP0021360	Unknown
SF0021487	SP0021464	Unknown
SF0021487	SP0021487	White; Hispanic
SF0021487	SP0021523	White; Hispanic
SF0021505	SP0008830	Unknown
SF0021505	SP0021505	White
SF0021505	SP0021666	Unknown
SF0021651	SP0008016	Unknown
SF0021651	SP0021651	White
SF0021651	SP0116035	Unknown
SF0022160	SP0022160	White
SF0022160	SP0022187	Unknown
SF0022160	SP0023792	Unknown
SF0022215	SP0022215	Unknown
SF0022215	SP0022414	Unknown
SF0022215	SP0022417	Unknown
SF0022215	SP0024645	Unknown
SF0022365	SP0022188	Unknown
SF0022365	SP0022312	Unknown
SF0022365	SP0022365	White
SF0022366	SP0022310	Unknown
SF0022366	SP0022366	Unknown
SF0022366	SP0022388	Unknown
SF0022366	SP0022418	Unknown
SF0022444	SP0004833	Unknown
SF0022444	SP0022409	Unknown
SF0022444	SP0022432	Unknown
SF0022444	SP0022444	White
SF0022605	SP0022576	Unknown
SF0022605	SP0022605	Unknown
SF0022605	SP0022729	Unknown
SF0022612	SP0022606	Unknown
SF0022612	SP0022612	Unknown
SF0022612	SP0022659	Unknown
SF0022612	SP0022710	Unknown
SF0022651	SP0022573	Unknown
SF0022651	SP0022651	Other; Hispanic
SF0022651	SP0028965	Unknown
SF0022662	SP0021679	Unknown
SF0022662	SP0022630	Unknown
SF0022662	SP0022662	White; Hispanic
SF0022662	SP0022683	Unknown
SF0023032	SP0023030	Unknown
SF0023032	SP0023032	Unknown
SF0023032	SP0023034	Unknown
SF0023032	SP0023035	Unknown
SF0023169	SP0023141	Unknown
SF0023169	SP0023169	White
SF0023169	SP0023210	Unknown
SF0023221	SP0023198	Unknown
SF0023221	SP0023221	White
SF0023221	SP0024592	Unknown
SF0023341	SP0023341	White
SF0023341	SP0023438	Unknown
SF0023341	SP0023661	Unknown
SF0023537	SP0021027	Unknown
SF0023537	SP0023510	Unknown
SF0023537	SP0023537	White
SF0023780	SP0023752	Unknown
SF0023780	SP0023780	White
SF0023780	SP0023799	White
SF0023780	SP0038701	Unknown
SF0023906	SP0023874	Unknown
SF0023906	SP0023906	White; Hispanic
SF0023906	SP0023927	Unknown
SF0023906	SP0024011	Unknown
SF0024335	SP0024334	Unknown
SF0024335	SP0024335	White
SF0024335	SP0051046	Unknown
SF0024796	SP0024782	Unknown
SF0024796	SP0024796	Asian; White; More Than One
SF0024796	SP0024812	Unknown
SF0024796	SP0081139	Unknown
SF0024798	SP0024502	Unknown
SF0024798	SP0024780	Unknown
SF0024798	SP0024798	White; Hispanic
SF0025588	SP0025531	Unknown
SF0025588	SP0025588	White
SF0025588	SP0027076	Unknown
SF0025853	SP0025793	Unknown
SF0025853	SP0025853	White
SF0025853	SP0025908	Unknown
SF0025853	SP0029799	Unknown
SF0026304	SP0026163	Unknown
SF0026304	SP0026304	White; Hispanic
SF0026304	SP0028307	Unknown
SF0026744	SP0026720	Unknown
SF0026744	SP0026744	White
SF0026744	SP0026745	Unknown
SF0026744	SP0273872	White
SF0027061	SP0027020	Unknown
SF0027061	SP0027061	African American; Native American; White; Other; More Than One
SF0027061	SP0027080	Unknown
SF0027061	SP0028511	Unknown
SF0027106	SP0027075	Unknown
SF0027106	SP0027106	White
SF0027106	SP0027332	Unknown
SF0027325	SP0027220	Unknown
SF0027325	SP0027325	White
SF0027325	SP0029399	Unknown
SF0027386	SP0027364	Unknown
SF0027386	SP0027386	White
SF0027386	SP0027411	Unknown
SF0027386	SP0027462	Unknown
SF0027460	SP0027460	White
SF0027460	SP0027507	Unknown
SF0027460	SP0027680	Unknown
SF0027615	SP0027603	Unknown
SF0027615	SP0027615	Unknown
SF0027615	SP0027642	Unknown
SF0027615	SP0027685	Unknown
SF0027669	SP0027590	Unknown
SF0027669	SP0027669	White; Other; Hispanic; More Than One
SF0027669	SP0027915	Unknown
SF0027841	SP0005228	Unknown
SF0027841	SP0027826	Unknown
SF0027841	SP0027841	White
SF0028113	SP0028098	Unknown
SF0028113	SP0028113	White
SF0028113	SP0028147	White
SF0028113	SP0028165	White
SF0028113	SP0028218	Unknown
SF0028113	SP0028926	Unknown
SF0028124	SP0028101	Unknown
SF0028124	SP0028124	White
SF0028124	SP0028151	Unknown
SF0028124	SP0028548	Unknown
SF0028154	SP0028108	Unknown
SF0028154	SP0028154	White
SF0028154	SP0040501	Unknown
SF0028170	SP0028077	Unknown
SF0028170	SP0028170	Unknown
SF0028170	SP0028197	Unknown
SF0028170	SP0028255	Unknown
SF0028263	SP0028235	Unknown
SF0028263	SP0028263	Unknown
SF0028263	SP0028293	Unknown
SF0028263	SP0028324	Unknown
SF0028386	SP0028363	Unknown
SF0028386	SP0028386	White
SF0028386	SP0028399	Unknown
SF0028386	SP0100095	Unknown
SF0029749	SP0029738	Unknown
SF0029749	SP0029749	Unknown
SF0029749	SP0029752	Unknown
SF0029749	SP0029768	Unknown
SF0029968	SP0029961	Unknown
SF0029968	SP0029968	White
SF0029968	SP0029974	Unknown
SF0029968	SP0030148	Unknown
SF0029975	SP0029831	Unknown
SF0029975	SP0029975	White
SF0029975	SP0030003	Unknown
SF0029975	SP0030098	Unknown
SF0030399	SP0030398	White
SF0030399	SP0030399	White
SF0030399	SP0030404	White
SF0030673	SP0030672	Unknown
SF0030673	SP0030673	Unknown
SF0030673	SP0030674	Unknown
SF0030673	SP0030677	Unknown
SF0030755	SP0030754	Unknown
SF0030755	SP0030755	Unknown
SF0030755	SP0030756	Unknown
SF0031074	SP0030917	Unknown
SF0031074	SP0031076	Other; Hispanic
SF0031074	SP0031094	Unknown
SF0031136	SP0030903	Unknown
SF0031136	SP0031136	White
SF0031136	SP0031139	Unknown
SF0031136	SP0031143	Unknown
SF0031201	SP0031200	Unknown
SF0031201	SP0031201	White
SF0031201	SP0031204	Unknown
SF0031201	SP0031205	Unknown
SF0031385	SP0031368	Unknown
SF0031385	SP0031385	White
SF0031385	SP0031484	Unknown
SF0031429	SP0031427	Unknown
SF0031429	SP0031429	White
SF0031429	SP0094419	Unknown
SF0032199	SP0032197	Unknown
SF0032199	SP0032199	White
SF0032199	SP0032202	Unknown
SF0032199	SP0152376	Unknown
SF0032324	SP0029832	Unknown
SF0032324	SP0032324	White
SF0032324	SP0032328	Unknown
SF0032522	SP0032521	Unknown
SF0032522	SP0032522	Other; Hispanic
SF0032522	SP0032523	Unknown
SF0032522	SP0032529	Unknown
SF0032586	SP0032585	Unknown
SF0032586	SP0032586	Unknown
SF0032586	SP0032587	Unknown
SF0032586	SP0223713	Unknown
SF0032747	SP0032746	Unknown
SF0032747	SP0032747	Unknown
SF0032747	SP0032750	Unknown
SF0032795	SP0032794	Unknown
SF0032795	SP0032795	White
SF0032795	SP0032796	Unknown
SF0032795	SP0032797	Unknown
SF0032865	SP0032863	Unknown
SF0032865	SP0032865	Unknown
SF0032865	SP0032869	Unknown
SF0032873	SP0032871	Unknown
SF0032873	SP0032873	White
SF0032873	SP0032881	Unknown
SF0032960	SP0032956	Unknown
SF0032960	SP0032960	White
SF0032960	SP0032973	Unknown
SF0032965	SP0032962	Unknown
SF0032965	SP0032965	Native American; White; Other; More Than One
SF0032965	SP0032974	Unknown
SF0033798	SP0033796	Unknown
SF0033798	SP0033798	White
SF0033798	SP0033801	Unknown
SF0033973	SP0033972	Unknown
SF0033973	SP0033973	Unknown
SF0033973	SP0033974	Unknown
SF0033973	SP0036960	Unknown
SF0034309	SP0034308	Unknown
SF0034309	SP0034309	Unknown
SF0034309	SP0036082	Unknown
SF0034332	SP0034328	Unknown
SF0034332	SP0034332	White
SF0034332	SP0034333	Unknown
SF0034332	SP0104003	Unknown
SF0034819	SP0034817	Unknown
SF0034819	SP0034819	Unknown
SF0034819	SP0034822	Unknown
SF0034830	SP0034826	Unknown
SF0034830	SP0034830	White
SF0034830	SP0034832	Unknown
SF0034830	SP0034838	Unknown
SF0034896	SP0034894	Unknown
SF0034896	SP0034896	White
SF0034896	SP0037319	Unknown
SF0035459	SP0035458	Unknown
SF0035459	SP0035459	Unknown
SF0035459	SP0035463	Unknown
SF0035654	SP0030885	Unknown
SF0035654	SP0035654	White
SF0035654	SP0035656	Unknown
SF0035858	SP0035857	White
SF0035858	SP0035858	Asian; White; More Than One
SF0035858	SP0035859	Asian; White; More Than One
SF0035858	SP0035860	Asian
SF0036103	SP0036102	Unknown
SF0036103	SP0036103	African American
SF0036103	SP0036108	Unknown
SF0036405	SP0036402	Unknown
SF0036405	SP0036405	White
SF0036405	SP0036406	Unknown
SF0036495	SP0036492	Unknown
SF0036495	SP0036495	African American
SF0036495	SP0036496	Unknown
SF0036495	SP0158373	Unknown
SF0036681	SP0036680	Unknown
SF0036681	SP0036681	White
SF0036681	SP0037178	Unknown
SF0036888	SP0036886	Unknown
SF0036888	SP0036888	White
SF0036888	SP0041004	Unknown
SF0036946	SP0036945	Unknown
SF0036946	SP0036946	White
SF0036946	SP0036947	Unknown
SF0036946	SP0036949	Unknown
SF0036982	SP0036981	White; Hispanic
SF0036982	SP0036982	White; Hispanic
SF0036982	SP0036983	Unknown
SF0036982	SP0036992	Unknown
SF0037039	SP0037038	Unknown
SF0037039	SP0037039	African American
SF0037039	SP0038675	Unknown
SF0037098	SP0037097	Unknown
SF0037098	SP0037098	White
SF0037098	SP0037099	Unknown
SF0037098	SP0037100	Unknown
SF0037331	SP0037329	Unknown
SF0037331	SP0037331	White
SF0037331	SP0037332	Unknown
SF0037331	SP0037358	Unknown
SF0037406	SP0037402	Unknown
SF0037406	SP0037406	White
SF0037406	SP0037408	Unknown
SF0037406	SP0196614	Unknown
SF0037450	SP0037449	African American
SF0037450	SP0037450	African American
SF0037450	SP0334102	African American
SF0037489	SP0037486	White; Hispanic
SF0037489	SP0037489	African American; White; Hispanic; More Than One
SF0037489	SP0154154	Unknown
SF0037549	SP0037546	Unknown
SF0037549	SP0037549	Native American; White; More Than One
SF0037549	SP0037550	Unknown
SF0037549	SP0037552	Unknown
SF0037627	SP0037626	Unknown
SF0037627	SP0037627	White
SF0037627	SP0037631	Unknown
SF0037764	SP0037763	Unknown
SF0037764	SP0037764	Unknown
SF0037764	SP0037765	Unknown
SF0037764	SP0202570	Unknown
SF0038040	SP0038039	Unknown
SF0038040	SP0038040	White
SF0038040	SP0038041	Unknown
SF0038040	SP0070949	Unknown
SF0038152	SP0038151	Unknown
SF0038152	SP0038152	White
SF0038152	SP0038153	Unknown
SF0038152	SP0101894	Unknown
SF0038174	SP0038169	Unknown
SF0038174	SP0038174	African American
SF0038174	SP0038176	Unknown
SF0038174	SP0234933	Unknown
SF0038305	SP0038304	Unknown
SF0038305	SP0038305	White
SF0038305	SP0038306	Unknown
SF0038305	SP0038307	Unknown
SF0038330	SP0038329	Unknown
SF0038330	SP0038330	White; Hispanic
SF0038330	SP0038332	Unknown
SF0038723	SP0038721	Unknown
SF0038723	SP0038723	White
SF0038723	SP0038725	Unknown
SF0039550	SP0039549	Unknown
SF0039550	SP0039550	White
SF0039550	SP0039551	Unknown
SF0039550	SP0105303	Unknown
SF0039722	SP0039721	Unknown
SF0039722	SP0039722	Native American; White; More Than One
SF0039722	SP0264727	Unknown
SF0039723	SP0039720	Unknown
SF0039723	SP0039723	White
SF0039723	SP0039726	Unknown
SF0039801	SP0039798	Unknown
SF0039801	SP0039801	White
SF0039801	SP0039803	Unknown
SF0039801	SP0039808	Unknown
SF0039814	SP0039814	Unknown
SF0039814	SP0039815	Unknown
SF0039814	SP0039822	Unknown
SF0040062	SP0040061	Unknown
SF0040062	SP0040062	White
SF0040062	SP0044433	Unknown
SF0040413	SP0040412	Unknown
SF0040413	SP0040413	White; Hispanic
SF0040413	SP0040417	Unknown
SF0040590	SP0039047	Unknown
SF0040590	SP0040590	Unknown
SF0040590	SP0040591	Unknown
SF0040590	SP0040592	Unknown
SF0040675	SP0040674	Unknown
SF0040675	SP0040675	White
SF0040675	SP0040693	Unknown
SF0040751	SP0040750	Unknown
SF0040751	SP0040751	White
SF0040751	SP0040752	Unknown
SF0040751	SP0040753	Unknown
SF0041421	SP0039784	Unknown
SF0041421	SP0041421	White
SF0041421	SP0041426	Unknown
SF0041444	SP0041442	Unknown
SF0041444	SP0041444	White
SF0041444	SP0041519	Unknown
SF0042222	SP0042204	Unknown
SF0042222	SP0042222	White
SF0042222	SP0042227	Unknown
SF0042908	SP0042907	Unknown
SF0042908	SP0042908	Unknown
SF0042908	SP0290053	African American
SF0043005	SP0043004	Unknown
SF0043005	SP0043005	White
SF0043005	SP0043007	Unknown
SF0043012	SP0043011	Unknown
SF0043012	SP0043012	White
SF0043012	SP0043047	Unknown
SF0043054	SP0043053	Unknown
SF0043054	SP0043054	White
SF0043054	SP0043056	Unknown
SF0043071	SP0043070	Unknown
SF0043071	SP0043071	Unknown
SF0043071	SP0043072	Unknown
SF0043071	SP0043106	Unknown
SF0043206	SP0043205	Unknown
SF0043206	SP0043206	Unknown
SF0043206	SP0089142	Unknown
SF0043225	SP0043224	Unknown
SF0043225	SP0043225	White
SF0043225	SP0050882	Unknown
SF0043315	SP0043314	Unknown
SF0043315	SP0043315	White
SF0043315	SP0043317	Unknown
SF0043406	SP0043405	Unknown
SF0043406	SP0043406	White
SF0043406	SP0043408	Unknown
SF0044549	SP0044545	Unknown
SF0044549	SP0044549	White
SF0044549	SP0044553	Unknown
SF0044549	SP0044571	Unknown
SF0044900	SP0044899	White
SF0044900	SP0044900	White
SF0044900	SP0044901	Unknown
SF0044900	SP0044938	Unknown
SF0045406	SP0045405	Unknown
SF0045406	SP0045406	White
SF0045406	SP0045441	Unknown
SF0045825	SP0045824	Unknown
SF0045825	SP0045825	Unknown
SF0045825	SP0045826	Unknown
SF0045825	SP0045827	Unknown
SF0045977	SP0045975	White
SF0045977	SP0045977	White
SF0045977	SP0045983	Unknown
SF0046388	SP0046386	Unknown
SF0046388	SP0046388	White
SF0046388	SP0046389	Unknown
SF0046388	SP0129308	Unknown
SF0047047	SP0047045	Unknown
SF0047047	SP0047047	White
SF0047047	SP0047050	Unknown
SF0047149	SP0047148	Unknown
SF0047149	SP0047149	White; Other; Hispanic; More Than One
SF0047149	SP0047639	Unknown
SF0047349	SP0047347	Unknown
SF0047349	SP0047349	Unknown
SF0047349	SP0047350	Unknown
SF0047704	SP0047702	Unknown
SF0047704	SP0047704	White
SF0047704	SP0199247	Unknown
SF0047769	SP0047768	Unknown
SF0047769	SP0047769	Other; Hispanic
SF0047769	SP0047782	Unknown
SF0047850	SP0047849	Unknown
SF0047850	SP0047850	White
SF0047850	SP0047853	Unknown
SF0047927	SP0047925	Unknown
SF0047927	SP0047927	White
SF0047927	SP0053356	Unknown
SF0047997	SP0047996	Unknown
SF0047997	SP0047997	Unknown
SF0047997	SP0151232	Unknown
SF0048043	SP0048042	Unknown
SF0048043	SP0048043	Unknown
SF0048043	SP0048044	Unknown
SF0048162	SP0048161	African American
SF0048162	SP0048162	Asian; African American; More Than One
SF0048162	SP0304794	Asian; African American; More Than One
SF0048162	SP0304802	Asian
SF0048423	SP0048421	Unknown
SF0048423	SP0048423	Other; Hispanic
SF0048423	SP0048424	Unknown
SF0048423	SP0048431	Unknown
SF0048509	SP0048505	Unknown
SF0048509	SP0048509	White; Hispanic
SF0048509	SP0048510	Unknown
SF0048509	SP0048515	Unknown
SF0048778	SP0048776	Unknown
SF0048778	SP0048778	White
SF0048778	SP0048779	Unknown
SF0048778	SP0048780	Unknown
SF0048900	SP0048899	Unknown
SF0048900	SP0048900	White
SF0048900	SP0048901	Unknown
SF0048900	SP0048904	Unknown
SF0049196	SP0049193	Unknown
SF0049196	SP0049196	White
SF0049196	SP0059319	Unknown
SF0049297	SP0049296	Unknown
SF0049297	SP0049297	White
SF0049297	SP0049306	Unknown
SF0049412	SP0049411	Unknown
SF0049412	SP0049412	Unknown
SF0049412	SP0049417	Unknown
SF0049528	SP0049466	Unknown
SF0049528	SP0049528	White
SF0049528	SP0049529	Unknown
SF0049528	SP0049535	Unknown
SF0050224	SP0050223	Unknown
SF0050224	SP0050224	White
SF0050224	SP0053809	Unknown
SF0050475	SP0050474	Unknown
SF0050475	SP0050475	Native American; White; More Than One
SF0050475	SP0050476	Unknown
SF0050475	SP0139353	Unknown
SF0050718	SP0050717	Unknown
SF0050718	SP0050718	White
SF0050718	SP0050719	Unknown
SF0050718	SP0191071	Unknown
SF0050968	SP0050966	Unknown
SF0050968	SP0050968	White
SF0050968	SP0050973	Unknown
SF0051015	SP0051013	Unknown
SF0051015	SP0051015	White
SF0051015	SP0053646	Unknown
SF0051194	SP0051193	Unknown
SF0051194	SP0051194	White
SF0051194	SP0051195	Unknown
SF0051194	SP0055382	Unknown
SF0051480	SP0051479	Unknown
SF0051480	SP0051480	White
SF0051480	SP0051481	Unknown
SF0051480	SP0054076	Unknown
SF0051619	SP0051618	Unknown
SF0051619	SP0051619	White; Hispanic
SF0051619	SP0051623	Unknown
SF0051793	SP0051792	Unknown
SF0051793	SP0051793	Other; Hispanic
SF0051793	SP0226009	Unknown
SF0052047	SP0052047	White
SF0052047	SP0052983	Unknown
SF0052047	SP0053926	Unknown
SF0052212	SP0052211	Unknown
SF0052212	SP0052212	White
SF0052212	SP0053665	Unknown
SF0052816	SP0052814	Unknown
SF0052816	SP0052816	White
SF0052816	SP0052817	Unknown
SF0052852	SP0052847	Unknown
SF0052852	SP0052852	White
SF0052852	SP0052853	Unknown
SF0052852	SP0052854	Unknown
SF0053099	SP0053098	Unknown
SF0053099	SP0053099	White
SF0053099	SP0059515	Unknown
SF0053196	SP0053194	Unknown
SF0053196	SP0053196	White
SF0053196	SP0057894	Unknown
SF0053430	SP0053429	Unknown
SF0053430	SP0053430	Unknown
SF0053430	SP0053431	Unknown
SF0053430	SP0054721	Unknown
SF0053642	SP0053641	Unknown
SF0053642	SP0053642	White
SF0053642	SP0053643	Unknown
SF0053642	SP0155727	Unknown
SF0053769	SP0053768	Unknown
SF0053769	SP0053769	White
SF0053769	SP0053772	Unknown
SF0053835	SP0053834	Unknown
SF0053835	SP0053835	White
SF0053835	SP0060682	Unknown
SF0053976	SP0053975	Unknown
SF0053976	SP0053976	White
SF0053976	SP0054644	Unknown
SF0054387	SP0054385	Unknown
SF0054387	SP0054387	White
SF0054387	SP0054432	Unknown
SF0054682	SP0054681	Unknown
SF0054682	SP0054682	White; Hispanic
SF0054682	SP0054801	Unknown
SF0054977	SP0054975	Unknown
SF0054977	SP0054977	White
SF0054977	SP0057013	Unknown
SF0055059	SP0055058	Unknown
SF0055059	SP0055059	Native American
SF0055059	SP0062012	Unknown
SF0055107	SP0055106	Unknown
SF0055107	SP0055107	White
SF0055107	SP0055114	Unknown
SF0055280	SP0055279	Unknown
SF0055280	SP0055280	White
SF0055280	SP0055281	Unknown
SF0055280	SP0064719	Unknown
SF0055667	SP0055666	Unknown
SF0055667	SP0055667	White
SF0055667	SP0057579	Unknown
SF0055671	SP0055664	Unknown
SF0055671	SP0055671	Unknown
SF0055671	SP0062582	Unknown
SF0056260	SP0056247	Unknown
SF0056260	SP0056260	White
SF0056260	SP0056269	Unknown
SF0056260	SP0067470	Unknown
SF0056753	SP0056749	Unknown
SF0056753	SP0056753	White
SF0056753	SP0056755	Unknown
SF0056753	SP0064542	Unknown
SF0056848	SP0056845	Unknown
SF0056848	SP0056848	Unknown
SF0056848	SP0074003	Unknown
SF0056853	SP0056847	Unknown
SF0056853	SP0056853	White
SF0056853	SP0056857	Unknown
SF0056853	SP0062284	Unknown
SF0057211	SP0057207	White
SF0057211	SP0057211	White
SF0057211	SP0057214	Unknown
SF0057211	SP0071321	Unknown
SF0057252	SP0057246	Unknown
SF0057252	SP0057252	White
SF0057252	SP0059474	Unknown
SF0057357	SP0057356	Unknown
SF0057357	SP0057357	White
SF0057357	SP0060661	Unknown
SF0057775	SP0057771	Unknown
SF0057775	SP0057775	White
SF0057775	SP0057776	Unknown
SF0057775	SP0062888	Unknown
SF0057863	SP0057855	Unknown
SF0057863	SP0057863	White
SF0057863	SP0057865	Unknown
SF0057863	SP0059135	Unknown
SF0057967	SP0057963	Unknown
SF0057967	SP0057967	White
SF0057967	SP0060083	Unknown
SF0058021	SP0058020	Unknown
SF0058021	SP0058021	White
SF0058021	SP0058022	Unknown
SF0058021	SP0058040	Unknown
SF0058340	SP0058340	White
SF0058340	SP0065161	Unknown
SF0058340	SP0156951	Unknown
SF0058411	SP0058410	Unknown
SF0058411	SP0058411	White
SF0058411	SP0072175	Unknown
SF0058517	SP0058516	Unknown
SF0058517	SP0058517	White
SF0058517	SP0068207	Unknown
SF0058872	SP0058871	Unknown
SF0058872	SP0058872	White
SF0058872	SP0058928	Unknown
SF0059140	SP0059139	Unknown
SF0059140	SP0059140	White
SF0059140	SP0060868	Unknown
SF0059438	SP0059437	Unknown
SF0059438	SP0059438	White
SF0059438	SP0059439	Unknown
SF0059438	SP0063341	Unknown
SF0059540	SP0059539	Unknown
SF0059540	SP0059540	White
SF0059540	SP0066867	Unknown
SF0059552	SP0059551	Unknown
SF0059552	SP0059552	White
SF0059552	SP0059553	White
SF0059552	SP0065153	Unknown
SF0059669	SP0059668	Unknown
SF0059669	SP0059669	Other; Hispanic
SF0059669	SP0063359	Unknown
SF0059706	SP0059705	Unknown
SF0059706	SP0059706	White
SF0059706	SP0059708	Unknown
SF0059706	SP0062499	Unknown
SF0059827	SP0059826	Unknown
SF0059827	SP0059827	White
SF0059827	SP0063493	Unknown
SF0059848	SP0059846	Unknown
SF0059848	SP0059848	White
SF0059848	SP0066976	Unknown
SF0060129	SP0060126	Unknown
SF0060129	SP0060129	White
SF0060129	SP0061550	Unknown
SF0060182	SP0055597	Unknown
SF0060182	SP0060182	Native American; White; More Than One
SF0060182	SP0060183	Unknown
SF0060182	SP0064023	Unknown
SF0060385	SP0060384	Unknown
SF0060385	SP0060385	Asian
SF0060385	SP0060405	Unknown
SF0060407	SP0060404	Unknown
SF0060407	SP0060407	White
SF0060407	SP0063501	Unknown
SF0060850	SP0060849	Unknown
SF0060850	SP0060850	Unknown
SF0060850	SP0060851	Unknown
SF0060850	SP0064495	Unknown
SF0061431	SP0061430	Unknown
SF0061431	SP0061431	White
SF0061431	SP0061432	Unknown
SF0061431	SP0061435	Unknown
SF0061787	SP0061786	Unknown
SF0061787	SP0061787	White
SF0061787	SP0061788	Unknown
SF0061787	SP0067623	Unknown
SF0061809	SP0061806	Unknown
SF0061809	SP0061809	White
SF0061809	SP0061823	Unknown
SF0061891	SP0061889	Unknown
SF0061891	SP0061891	Unknown
SF0061891	SP0063422	Unknown
SF0061926	SP0061924	Unknown
SF0061926	SP0061926	White
SF0061926	SP0065822	Unknown
SF0062054	SP0062052	Unknown
SF0062054	SP0062054	Unknown
SF0062054	SP0283542	White
SF0062243	SP0062242	Unknown
SF0062243	SP0062243	White
SF0062243	SP0067712	Unknown
SF0062402	SP0062399	Unknown
SF0062402	SP0062402	White
SF0062402	SP0064180	Unknown
SF0062415	SP0062414	Unknown
SF0062415	SP0062415	White
SF0062415	SP0063746	Unknown
SF0062533	SP0062532	Unknown
SF0062533	SP0062533	White
SF0062533	SP0066298	Unknown
SF0062728	SP0062727	Unknown
SF0062728	SP0062728	White; Hispanic
SF0062728	SP0068933	Unknown
SF0062948	SP0062947	Unknown
SF0062948	SP0062948	Unknown
SF0062948	SP0071059	Unknown
SF0062987	SP0062986	Unknown
SF0062987	SP0062987	White
SF0062987	SP0062988	Unknown
SF0062987	SP0109524	Unknown
SF0063059	SP0063056	Unknown
SF0063059	SP0063059	White
SF0063059	SP0063114	Unknown
SF0063369	SP0063368	Unknown
SF0063369	SP0063369	White
SF0063369	SP0064044	Unknown
SF0064093	SP0064091	Unknown
SF0064093	SP0064093	White
SF0064093	SP0069096	Unknown
SF0064170	SP0064169	Unknown
SF0064170	SP0064170	Unknown
SF0064170	SP0065582	Unknown
SF0064219	SP0064218	Unknown
SF0064219	SP0064219	White
SF0064219	SP0064220	Unknown
SF0064219	SP0067867	Unknown
SF0064385	SP0064359	Unknown
SF0064385	SP0064385	White
SF0064385	SP0068805	Unknown
SF0064470	SP0064467	Unknown
SF0064470	SP0064471	African American; Native American; White; Hispanic; More Than One
SF0064470	SP0064473	Unknown
SF0064470	SP0071578	Unknown
SF0064646	SP0064645	Unknown
SF0064646	SP0064646	White
SF0064646	SP0064647	Unknown
SF0064646	SP0067302	Unknown
SF0064859	SP0064858	Unknown
SF0064859	SP0064859	White
SF0064859	SP0064860	Unknown
SF0064859	SP0101301	Unknown
SF0064995	SP0064994	Unknown
SF0064995	SP0064995	Unknown
SF0064995	SP0064996	Unknown
SF0064995	SP0065247	Unknown
SF0065253	SP0065250	Unknown
SF0065253	SP0065253	White
SF0065253	SP0065255	Unknown
SF0065253	SP0066754	Unknown
SF0065466	SP0065465	Unknown
SF0065466	SP0065466	White; Hispanic
SF0065466	SP0215315	Unknown
SF0065491	SP0065490	Unknown
SF0065491	SP0065491	White; Hispanic
SF0065491	SP0065492	Unknown
SF0065491	SP0070193	White; Hispanic
SF0065614	SP0054605	Unknown
SF0065614	SP0065614	White
SF0065614	SP0089483	Unknown
SF0065678	SP0065677	Unknown
SF0065678	SP0065678	White
SF0065678	SP0065689	Unknown
SF0065851	SP0065850	Unknown
SF0065851	SP0065851	White
SF0065851	SP0065852	Unknown
SF0065851	SP0066053	Unknown
SF0065870	SP0065869	Unknown
SF0065870	SP0065870	White
SF0065870	SP0065879	Unknown
SF0066126	SP0066125	Unknown
SF0066126	SP0066126	White; Hispanic
SF0066126	SP0070421	Unknown
SF0066164	SP0066117	Unknown
SF0066164	SP0066164	White
SF0066164	SP0066165	Unknown
SF0066164	SP0066292	Unknown
SF0066211	SP0066209	Unknown
SF0066211	SP0066211	White
SF0066211	SP0066304	Unknown
SF0066366	SP0066364	Unknown
SF0066366	SP0066366	Unknown
SF0066366	SP0066367	Unknown
SF0066366	SP0067239	Unknown
SF0066398	SP0066397	Unknown
SF0066398	SP0066398	Unknown
SF0066398	SP0066399	Unknown
SF0066398	SP0153896	Unknown
SF0066430	SP0066428	Unknown
SF0066430	SP0066430	Unknown
SF0066430	SP0066480	Unknown
SF0066490	SP0066489	Unknown
SF0066490	SP0066490	White; Hispanic
SF0066490	SP0241717	Unknown
SF0066502	SP0066501	Unknown
SF0066502	SP0066502	White
SF0066502	SP0237851	Unknown
SF0066876	SP0066875	Unknown
SF0066876	SP0066876	White
SF0066876	SP0066882	Unknown
SF0066907	SP0066906	Unknown
SF0066907	SP0066907	White
SF0066907	SP0067068	Unknown
SF0067003	SP0067002	Unknown
SF0067003	SP0067003	White
SF0067003	SP0071709	Unknown
SF0067177	SP0067176	Unknown
SF0067177	SP0067178	Unknown
SF0067177	SP0069303	Unknown
SF0068182	SP0068178	Unknown
SF0068182	SP0068182	Unknown
SF0068182	SP0083490	Unknown
SF0068235	SP0068234	Unknown
SF0068235	SP0068235	Native American; White; More Than One
SF0068235	SP0068236	Unknown
SF0068235	SP0079633	Unknown
SF0068696	SP0068695	Unknown
SF0068696	SP0068696	Unknown
SF0068696	SP0068697	Unknown
SF0068696	SP0073241	Unknown
SF0068821	SP0068820	Unknown
SF0068821	SP0068821	White
SF0068821	SP0068822	Unknown
SF0068821	SP0117347	Unknown
SF0069200	SP0069196	Unknown
SF0069200	SP0069200	White
SF0069200	SP0070151	Unknown
SF0069256	SP0069250	Unknown
SF0069256	SP0069256	White
SF0069256	SP0069258	Unknown
SF0069256	SP0074274	Unknown
SF0069639	SP0069638	Unknown
SF0069639	SP0069639	Unknown
SF0069639	SP0069640	Unknown
SF0069639	SP0071297	Unknown
SF0070110	SP0070109	Unknown
SF0070110	SP0070110	White
SF0070110	SP0070112	Unknown
SF0070110	SP0252322	Unknown
SF0070310	SP0070309	Unknown
SF0070310	SP0070310	Unknown
SF0070310	SP0071476	Unknown
SF0070667	SP0070666	Unknown
SF0070667	SP0070667	White
SF0070667	SP0070668	Unknown
SF0070667	SP0071385	Unknown
SF0071029	SP0071028	Unknown
SF0071029	SP0071029	White
SF0071029	SP0071230	Unknown
SF0071845	SP0071844	Unknown
SF0071845	SP0071845	White; Hispanic
SF0071845	SP0071846	Unknown
SF0071845	SP0087938	Unknown
SF0072139	SP0072138	Unknown
SF0072139	SP0072139	White
SF0072139	SP0072159	Unknown
SF0072875	SP0072833	Unknown
SF0072875	SP0072875	White; Hispanic
SF0072875	SP0086973	Unknown
SF0072895	SP0072893	Unknown
SF0072895	SP0072895	Unknown
SF0072895	SP0073031	Unknown
SF0073366	SP0073365	Unknown
SF0073366	SP0073366	White
SF0073366	SP0073463	Unknown
SF0073366	SP0239447	Unknown
SF0073407	SP0073406	Unknown
SF0073407	SP0073407	Unknown
SF0073407	SP0077532	Unknown
SF0073722	SP0073721	Unknown
SF0073722	SP0073722	White
SF0073722	SP0074018	Unknown
SF0073745	SP0073740	Unknown
SF0073745	SP0073745	White; Other; Hispanic; More Than One
SF0073745	SP0073746	Unknown
SF0073745	SP0075110	Unknown
SF0074072	SP0074071	Unknown
SF0074072	SP0074072	Unknown
SF0074072	SP0074141	White
SF0074092	SP0074091	Unknown
SF0074092	SP0074092	Asian
SF0074092	SP0074093	Unknown
SF0074092	SP0141321	Unknown
SF0074135	SP0074133	Unknown
SF0074135	SP0074135	African American; White; More Than One
SF0074135	SP0074138	Unknown
SF0074135	SP0246970	Unknown
SF0074219	SP0074124	Unknown
SF0074219	SP0074219	White
SF0074219	SP0074439	Unknown
SF0074535	SP0074532	Unknown
SF0074535	SP0074535	Unknown
SF0074535	SP0172068	Unknown
SF0074563	SP0074561	Unknown
SF0074563	SP0074563	Asian; Hispanic
SF0074563	SP0074565	Asian; Hispanic
SF0074563	SP0075480	Unknown
SF0074720	SP0074719	Unknown
SF0074720	SP0074720	Unknown
SF0074720	SP0074721	Unknown
SF0074720	SP0297409	White
SF0074797	SP0074796	Unknown
SF0074797	SP0074797	Other; Hispanic
SF0074797	SP0074799	Unknown
SF0074797	SP0084998	Unknown
SF0074891	SP0074890	Unknown
SF0074891	SP0074891	Unknown
SF0074891	SP0075650	Unknown
SF0074922	SP0074921	Unknown
SF0074922	SP0074922	White; Hispanic
SF0074922	SP0076370	Unknown
SF0074930	SP0074925	Unknown
SF0074930	SP0074930	Unknown
SF0074930	SP0074931	Unknown
SF0074930	SP0074943	Unknown
SF0075293	SP0075292	Unknown
SF0075293	SP0075293	Unknown
SF0075293	SP0075341	Unknown
SF0075868	SP0075867	Unknown
SF0075868	SP0075868	White; Hispanic
SF0075868	SP0075869	Unknown
SF0075868	SP0079698	Unknown
SF0076030	SP0076027	Unknown
SF0076030	SP0076030	White
SF0076030	SP0076031	Unknown
SF0076030	SP0250461	Unknown
SF0076055	SP0075955	Unknown
SF0076055	SP0076055	White
SF0076055	SP0076056	White
SF0076055	SP0079245	Unknown
SF0076533	SP0076531	Unknown
SF0076533	SP0076533	Asian; White; More Than One
SF0076533	SP0076534	Unknown
SF0076533	SP0076538	Unknown
SF0076656	SP0076654	Unknown
SF0076656	SP0076656	White; Hispanic
SF0076656	SP0076658	Unknown
SF0076656	SP0088217	Unknown
SF0076755	SP0076754	Unknown
SF0076755	SP0076755	White
SF0076755	SP0076972	Unknown
SF0077200	SP0077197	Unknown
SF0077200	SP0077200	White
SF0077200	SP0081322	Unknown
SF0077777	SP0077775	Unknown
SF0077777	SP0077777	White
SF0077777	SP0077781	Unknown
SF0077817	SP0077816	Unknown
SF0077817	SP0077817	White
SF0077817	SP0077818	Unknown
SF0077817	SP0080956	Unknown
SF0077833	SP0077832	Unknown
SF0077833	SP0077833	White
SF0077833	SP0077834	Unknown
SF0077833	SP0080711	Unknown
SF0078397	SP0078383	Unknown
SF0078397	SP0078397	Unknown
SF0078397	SP0078399	Unknown
SF0078397	SP0082589	Unknown
SF0078575	SP0078574	Unknown
SF0078575	SP0078575	Asian
SF0078575	SP0078577	Unknown
SF0078575	SP0078591	Unknown
SF0078950	SP0078948	Unknown
SF0078950	SP0078950	White
SF0078950	SP0078952	White
SF0078950	SP0078977	Unknown
SF0079319	SP0079318	Unknown
SF0079319	SP0079319	White
SF0079319	SP0084561	Unknown
SF0079653	SP0079647	Unknown
SF0079653	SP0079653	Other; Hispanic
SF0079653	SP0274666	White; Hispanic
SF0079712	SP0079711	Asian
SF0079712	SP0079712	Asian; White; More Than One
SF0079712	SP0079713	Asian; White; More Than One
SF0079712	SP0079715	Unknown
SF0079712	SP0079758	Unknown
SF0079921	SP0079920	Unknown
SF0079921	SP0079921	African American; White; More Than One
SF0079921	SP0079922	African American; White; More Than One
SF0079921	SP0079923	African American; White; More Than One
SF0079921	SP0079924	African American; White; More Than One
SF0079921	SP0079925	Unknown
SF0079921	SP0150784	Unknown
SF0080453	SP0080451	Unknown
SF0080453	SP0080453	White
SF0080453	SP0080547	Unknown
SF0080505	SP0080501	Unknown
SF0080505	SP0080505	Unknown
SF0080505	SP0081087	Unknown
SF0080553	SP0080552	Unknown
SF0080553	SP0080553	White
SF0080553	SP0081728	Unknown
SF0080760	SP0080758	Unknown
SF0080760	SP0080760	White
SF0080760	SP0080851	Unknown
SF0081069	SP0081067	Unknown
SF0081069	SP0081069	Asian; African American; White; More Than One
SF0081069	SP0081660	Unknown
SF0081151	SP0081150	White
SF0081151	SP0081151	Asian; Native Hawaiian; White; More Than One
SF0081151	SP0081152	Asian; Native Hawaiian; White; More Than One
SF0081151	SP0284857	Asian; Native Hawaiian; More Than One
SF0081207	SP0081206	Unknown
SF0081207	SP0081207	White
SF0081207	SP0082723	Unknown
SF0081290	SP0081289	Unknown
SF0081290	SP0081290	Unknown
SF0081290	SP0081291	Unknown
SF0081290	SP0088808	Unknown
SF0081643	SP0081642	Unknown
SF0081643	SP0081643	Unknown
SF0081643	SP0081644	Unknown
SF0081643	SP0083651	Unknown
SF0082075	SP0082073	Unknown
SF0082075	SP0082075	Hispanic
SF0082075	SP0082076	Unknown
SF0082075	SP0082170	Unknown
SF0082092	SP0082091	Unknown
SF0082092	SP0082092	White
SF0082092	SP0088981	Unknown
SF0082211	SP0082210	Unknown
SF0082211	SP0082211	White
SF0082211	SP0082213	Unknown
SF0082211	SP0082218	Unknown
SF0082451	SP0082450	Unknown
SF0082451	SP0082451	White
SF0082451	SP0082452	Unknown
SF0082451	SP0082454	Unknown
SF0082505	SP0082503	Unknown
SF0082505	SP0082505	White
SF0082505	SP0082506	Unknown
SF0082505	SP0085509	Unknown
SF0082675	SP0082673	Unknown
SF0082675	SP0082675	White
SF0082675	SP0082685	Unknown
SF0082829	SP0082828	Unknown
SF0082829	SP0082829	White
SF0082829	SP0082830	Unknown
SF0082829	SP0082832	Unknown
SF0083016	SP0083014	Unknown
SF0083016	SP0083016	White
SF0083016	SP0083017	Unknown
SF0083016	SP0083502	Unknown
SF0083164	SP0083161	Unknown
SF0083164	SP0083164	White
SF0083164	SP0114068	Unknown
SF0083247	SP0083246	Unknown
SF0083247	SP0083247	White
SF0083247	SP0083248	Unknown
SF0083247	SP0083331	Unknown
SF0083263	SP0083262	Unknown
SF0083263	SP0083263	White
SF0083263	SP0083264	Unknown
SF0083263	SP0086387	Unknown
SF0083871	SP0083870	Unknown
SF0083871	SP0083871	Unknown
SF0083871	SP0083922	Unknown
SF0083871	SP0093744	Unknown
SF0084172	SP0084171	Unknown
SF0084172	SP0084172	White
SF0084172	SP0084197	Unknown
SF0084276	SP0084274	Unknown
SF0084276	SP0084276	White
SF0084276	SP0084277	Unknown
SF0084276	SP0108508	Unknown
SF0084433	SP0084431	Unknown
SF0084433	SP0084433	White
SF0084433	SP0084438	Unknown
SF0084464	SP0084463	Unknown
SF0084464	SP0084464	Unknown
SF0084464	SP0084465	Unknown
SF0084464	SP0084674	Unknown
SF0084623	SP0084622	Unknown
SF0084623	SP0084623	Unknown
SF0084623	SP0084658	Unknown
SF0084980	SP0084979	Unknown
SF0084980	SP0084980	White
SF0084980	SP0088164	Unknown
SF0084986	SP0084985	Unknown
SF0084986	SP0084986	Unknown
SF0084986	SP0084987	Unknown
SF0084986	SP0084994	Unknown
SF0085026	SP0085026	Asian; Native American; White; Hispanic; More Than One
SF0085026	SP0085758	Unknown
SF0085026	SP0086295	Native Hawaiian; White; Hispanic; More Than One
SF0085092	SP0085091	Unknown
SF0085092	SP0085092	White
SF0085092	SP0085102	Unknown
SF0085092	SP0085283	Unknown
SF0085699	SP0085698	Unknown
SF0085699	SP0085701	White
SF0085699	SP0088736	Unknown
SF0085960	SP0085959	Unknown
SF0085960	SP0085960	African American; White; More Than One
SF0085960	SP0085961	Unknown
SF0085960	SP0088792	Unknown
SF0086026	SP0086024	Unknown
SF0086026	SP0086026	White
SF0086026	SP0086027	Unknown
SF0086026	SP0087098	Unknown
SF0086072	SP0086071	Unknown
SF0086072	SP0086072	Unknown
SF0086072	SP0086081	Unknown
SF0086072	SP0086082	Unknown
SF0086072	SP0086083	Unknown
SF0086072	SP0086084	Unknown
SF0086072	SP0086085	Unknown
SF0086072	SP0086095	Unknown
SF0086089	SP0086088	Unknown
SF0086089	SP0086089	White
SF0086089	SP0086090	Unknown
SF0086089	SP0086099	Unknown
SF0086139	SP0086138	Unknown
SF0086139	SP0086139	White
SF0086139	SP0086140	Unknown
SF0086139	SP0086854	Unknown
SF0086390	SP0086389	Unknown
SF0086390	SP0086390	White
SF0086390	SP0086393	Unknown
SF0086390	SP0087293	Unknown
SF0086423	SP0086422	Unknown
SF0086423	SP0086423	White
SF0086423	SP0086424	Unknown
SF0086423	SP0090302	Unknown
SF0086609	SP0086608	Unknown
SF0086609	SP0086609	White; Hispanic
SF0086609	SP0239379	Unknown
SF0086609	SP0239671	Unknown
SF0086705	SP0086704	Unknown
SF0086705	SP0086705	Unknown
SF0086705	SP0237748	Unknown
SF0086705	SP0237752	Unknown
SF0086983	SP0086978	Unknown
SF0086983	SP0086983	Other; Hispanic
SF0086983	SP0086984	Unknown
SF0086983	SP0087319	Unknown
SF0086991	SP0086990	White
SF0086991	SP0086991	White
SF0086991	SP0086992	White
SF0086991	SP0087017	Unknown
SF0086995	SP0086985	Unknown
SF0086995	SP0086995	White; Hispanic
SF0086995	SP0087773	Unknown
SF0087042	SP0087041	Unknown
SF0087042	SP0087042	White
SF0087042	SP0087044	Unknown
SF0087042	SP0088590	Unknown
SF0087075	SP0087074	Unknown
SF0087075	SP0087075	White
SF0087075	SP0087076	Unknown
SF0087075	SP0087122	Unknown
SF0087128	SP0087127	Unknown
SF0087128	SP0087128	White; Hispanic
SF0087128	SP0087129	Unknown
SF0087128	SP0087136	Unknown
SF0087288	SP0087287	Unknown
SF0087288	SP0087288	White
SF0087288	SP0087355	Unknown
SF0087662	SP0087660	Unknown
SF0087662	SP0087662	White
SF0087662	SP0087663	Unknown
SF0087662	SP0087667	Unknown
SF0087763	SP0087736	Unknown
SF0087763	SP0087763	White
SF0087763	SP0087792	Unknown
SF0087783	SP0087782	Unknown
SF0087783	SP0087783	White
SF0087783	SP0087784	Unknown
SF0087783	SP0088816	Unknown
SF0087876	SP0087875	Unknown
SF0087876	SP0087876	White
SF0087876	SP0087877	Unknown
SF0087876	SP0091928	Unknown
SF0088229	SP0088228	Unknown
SF0088229	SP0088229	Unknown
SF0088229	SP0088230	Unknown
SF0088229	SP0088239	Unknown
SF0088244	SP0088243	Unknown
SF0088244	SP0088244	White
SF0088244	SP0088245	Unknown
SF0088244	SP0088247	Unknown
SF0088249	SP0088248	Unknown
SF0088249	SP0088249	Asian
SF0088249	SP0092185	Unknown
SF0088294	SP0088293	Unknown
SF0088294	SP0088294	White
SF0088294	SP0088720	Unknown
SF0088477	SP0088475	Unknown
SF0088477	SP0088477	White
SF0088477	SP0092138	Unknown
SF0088505	SP0088503	Unknown
SF0088505	SP0088505	White
SF0088505	SP0088506	White
SF0088505	SP0092828	Unknown
SF0088564	SP0088563	Unknown
SF0088564	SP0088564	White
SF0088564	SP0088572	Unknown
SF0088651	SP0088650	Unknown
SF0088651	SP0088652	Unknown
SF0088651	SP0199213	Unknown
SF0088671	SP0088670	Unknown
SF0088671	SP0088671	Asian
SF0088671	SP0088813	Unknown
SF0089894	SP0089891	Unknown
SF0089894	SP0089894	White
SF0089894	SP0089895	Unknown
SF0089894	SP0104465	Unknown
SF0090574	SP0090573	Unknown
SF0090574	SP0090574	Unknown
SF0090574	SP0090575	Unknown
SF0090574	SP0100929	Unknown
SF0090595	SP0090594	Unknown
SF0090595	SP0090595	White
SF0090595	SP0090597	Unknown
SF0090595	SP0097304	Unknown
SF0090611	SP0090609	Unknown
SF0090611	SP0090611	African American; Hispanic
SF0090611	SP0091463	Unknown
SF0090821	SP0090820	Unknown
SF0090821	SP0090821	White
SF0090821	SP0090822	Unknown
SF0090821	SP0090835	Unknown
SF0090917	SP0090915	Unknown
SF0090917	SP0090917	White
SF0090917	SP0117912	Unknown
SF0090965	SP0090964	White; Hispanic
SF0090965	SP0090965	White
SF0090965	SP0090966	Unknown
SF0090965	SP0090986	Unknown
SF0091005	SP0091003	Unknown
SF0091005	SP0091005	Native American
SF0091005	SP0091016	Unknown
SF0091041	SP0091036	Unknown
SF0091041	SP0091041	White
SF0091041	SP0091042	Unknown
SF0091041	SP0103483	Unknown
SF0091357	SP0091335	Unknown
SF0091357	SP0091357	White
SF0091357	SP0097452	Unknown
SF0091380	SP0088541	Unknown
SF0091380	SP0091380	White
SF0091380	SP0091381	Unknown
SF0091380	SP0102694	Unknown
SF0091544	SP0091538	Unknown
SF0091544	SP0091546	White
SF0091544	SP0094091	Unknown
SF0091845	SP0091844	Unknown
SF0091845	SP0091845	White
SF0091845	SP0091846	Unknown
SF0091845	SP0091852	Unknown
SF0091850	SP0091849	Unknown
SF0091850	SP0091850	White
SF0091850	SP0094386	Unknown
SF0091850	SP0097484	Unknown
SF0091930	SP0091929	Unknown
SF0091930	SP0091930	White
SF0091930	SP0091931	White
SF0091930	SP0091932	Unknown
SF0091930	SP0092827	Unknown
SF0091976	SP0091975	White
SF0091976	SP0091976	Unknown
SF0091976	SP0091977	Unknown
SF0091976	SP0100853	Unknown
SF0092009	SP0092006	Unknown
SF0092009	SP0092009	Unknown
SF0092009	SP0201366	Unknown
SF0092085	SP0092084	Unknown
SF0092085	SP0092085	White
SF0092085	SP0092086	Unknown
SF0092085	SP0097476	Unknown
SF0092200	SP0092198	Unknown
SF0092200	SP0092200	White
SF0092200	SP0092201	Unknown
SF0092200	SP0194402	Unknown
SF0092365	SP0092364	Unknown
SF0092365	SP0092365	White; Hispanic
SF0092365	SP0092367	Unknown
SF0092462	SP0092461	Unknown
SF0092462	SP0092462	White
SF0092462	SP0092463	Unknown
SF0092462	SP0092613	Unknown
SF0092479	SP0092478	Unknown
SF0092479	SP0092479	White
SF0092479	SP0092480	White
SF0092479	SP0092483	Unknown
SF0092479	SP0098566	Unknown
SF0092502	SP0092501	Unknown
SF0092502	SP0092502	White
SF0092502	SP0092503	Unknown
SF0092502	SP0097436	Unknown
SF0092544	SP0092543	Unknown
SF0092544	SP0092544	White
SF0092544	SP0092545	Unknown
SF0092544	SP0097289	Unknown
SF0092755	SP0092754	Unknown
SF0092755	SP0092755	White
SF0092755	SP0092756	White
SF0092755	SP0092757	Unknown
SF0092755	SP0092758	Unknown
SF0092755	SP0092769	Unknown
SF0092880	SP0092879	Unknown
SF0092880	SP0092880	White
SF0092880	SP0092881	Unknown
SF0092880	SP0092905	Unknown
SF0093048	SP0092962	Unknown
SF0093048	SP0093048	White; Hispanic
SF0093048	SP0093049	Unknown
SF0093048	SP0093164	Unknown
SF0093107	SP0093103	Unknown
SF0093107	SP0093107	White
SF0093107	SP0093108	Unknown
SF0093107	SP0112918	Unknown
SF0093124	SP0093122	Unknown
SF0093124	SP0093124	White
SF0093124	SP0093125	Unknown
SF0093124	SP0093618	Unknown
SF0093338	SP0093336	Unknown
SF0093338	SP0093338	White
SF0093338	SP0093339	Unknown
SF0093338	SP0093636	Unknown
SF0093358	SP0093354	Unknown
SF0093358	SP0093358	White
SF0093358	SP0093360	Unknown
SF0093358	SP0093383	Unknown
SF0093367	SP0093365	Unknown
SF0093367	SP0093367	Unknown
SF0093367	SP0093369	Unknown
SF0093367	SP0106590	Unknown
SF0093417	SP0093416	Unknown
SF0093417	SP0093417	African American; White; More Than One
SF0093417	SP0093419	Unknown
SF0093417	SP0097104	Unknown
SF0093420	SP0093418	Unknown
SF0093420	SP0093420	White
SF0093420	SP0093421	Unknown
SF0093420	SP0094128	Unknown
SF0093608	SP0093607	Unknown
SF0093608	SP0093608	White
SF0093608	SP0093628	Unknown
SF0093608	SP0098015	Unknown
SF0093682	SP0093681	Unknown
SF0093682	SP0093682	White
SF0093682	SP0093684	Unknown
SF0093682	SP0144681	Unknown
SF0093860	SP0093858	Unknown
SF0093860	SP0093860	Native American; White; More Than One
SF0093860	SP0093862	Unknown
SF0093860	SP0099540	Unknown
SF0093907	SP0093902	Unknown
SF0093907	SP0093907	White
SF0093907	SP0093910	Unknown
SF0093907	SP0094162	Unknown
SF0094108	SP0094108	White
SF0094108	SP0094200	Unknown
SF0094108	SP0101957	Unknown
SF0094164	SP0094163	Unknown
SF0094164	SP0094164	White
SF0094164	SP0094165	Unknown
SF0094164	SP0160216	Unknown
SF0094211	SP0094210	Unknown
SF0094211	SP0094211	White
SF0094211	SP0094212	Unknown
SF0094211	SP0098029	Unknown
SF0094296	SP0094295	White
SF0094296	SP0094296	White; Hispanic
SF0094296	SP0094297	White
SF0094296	SP0097543	Unknown
SF0094334	SP0094333	Unknown
SF0094334	SP0094334	Unknown
SF0094334	SP0094335	Unknown
SF0094334	SP0096610	Unknown
SF0094364	SP0094362	Unknown
SF0094364	SP0094364	Asian; Hispanic
SF0094364	SP0094365	Unknown
SF0094364	SP0094389	Unknown
SF0094403	SP0094398	Unknown
SF0094403	SP0094403	White; Hispanic
SF0094403	SP0094407	Unknown
SF0094403	SP0095616	Unknown
SF0094432	SP0094428	Unknown
SF0094432	SP0094432	White; Hispanic
SF0094432	SP0094435	Unknown
SF0094432	SP0094489	Unknown
SF0094526	SP0094525	Unknown
SF0094526	SP0094526	White
SF0094526	SP0094528	Unknown
SF0094526	SP0099664	Unknown
SF0094956	SP0094949	Unknown
SF0094956	SP0094956	White
SF0094956	SP0094960	Unknown
SF0094956	SP0107020	Unknown
SF0095376	SP0095375	Unknown
SF0095376	SP0095376	White
SF0095376	SP0095377	Unknown
SF0095376	SP0099814	Unknown
SF0095440	SP0095438	Unknown
SF0095440	SP0095440	White
SF0095440	SP0098134	Unknown
SF0095499	SP0095498	Unknown
SF0095499	SP0095499	Other; Hispanic
SF0095499	SP0095500	Unknown
SF0095499	SP0118418	Unknown
SF0095659	SP0095657	Unknown
SF0095659	SP0095659	White
SF0095659	SP0095661	Unknown
SF0095659	SP0098530	Unknown
SF0095679	SP0095678	White
SF0095679	SP0095679	White
SF0095679	SP0095681	White
SF0095679	SP0311685	White
SF0095961	SP0095959	Unknown
SF0095961	SP0095961	White
SF0095961	SP0179202	Unknown
SF0096226	SP0096222	Unknown
SF0096226	SP0096226	White
SF0096226	SP0096227	Unknown
SF0096226	SP0107051	Unknown
SF0096341	SP0096338	White
SF0096341	SP0096341	White
SF0096341	SP0096342	White
SF0096341	SP0096343	Unknown
SF0096341	SP0096462	Unknown
SF0096393	SP0096392	Unknown
SF0096393	SP0096393	White
SF0096393	SP0096394	Unknown
SF0096393	SP0102815	Unknown
SF0096535	SP0096530	White
SF0096535	SP0096535	White
SF0096535	SP0096536	Unknown
SF0096535	SP0101059	Unknown
SF0096608	SP0096608	White
SF0096608	SP0099303	Unknown
SF0096608	SP0115025	Unknown
SF0096750	SP0096748	Unknown
SF0096750	SP0096750	White
SF0096750	SP0096751	Unknown
SF0096750	SP0101278	Unknown
SF0096778	SP0096777	Unknown
SF0096778	SP0096778	White
SF0096778	SP0096779	Unknown
SF0096778	SP0100280	Unknown
SF0096793	SP0096792	Unknown
SF0096793	SP0096793	Unknown
SF0096793	SP0293561	African American
SF0096797	SP0096796	Unknown
SF0096797	SP0096797	White
SF0096797	SP0096798	Unknown
SF0096797	SP0096990	Unknown
SF0096810	SP0096809	Unknown
SF0096810	SP0096810	White
SF0096810	SP0096812	Unknown
SF0096810	SP0099030	Unknown
SF0096897	SP0096896	Unknown
SF0096897	SP0096897	White
SF0096897	SP0096985	Unknown
SF0097023	SP0097020	Unknown
SF0097023	SP0097023	Other; Hispanic
SF0097023	SP0097024	Unknown
SF0097023	SP0100172	Unknown
SF0097163	SP0097162	Unknown
SF0097163	SP0097163	Asian
SF0097163	SP0097165	Unknown
SF0097163	SP0099861	Unknown
SF0097174	SP0097173	Unknown
SF0097174	SP0097174	White
SF0097174	SP0097175	Unknown
SF0097174	SP0097602	Unknown
SF0097183	SP0097182	Unknown
SF0097183	SP0097183	Native American; Native Hawaiian; White; More Than One
SF0097183	SP0097184	Unknown
SF0097183	SP0104378	Unknown
SF0097295	SP0095792	Unknown
SF0097295	SP0097295	Native American; White; More Than One
SF0097295	SP0097296	Unknown
SF0097295	SP0097300	Unknown
SF0097334	SP0097333	Unknown
SF0097334	SP0097334	Other; Hispanic
SF0097334	SP0097335	Unknown
SF0097334	SP0097387	Unknown
SF0097361	SP0097358	Unknown
SF0097361	SP0097361	White
SF0097361	SP0097362	Unknown
SF0097361	SP0098211	Unknown
SF0097507	SP0097504	Unknown
SF0097507	SP0097507	White
SF0097507	SP0097508	White
SF0097507	SP0097510	Unknown
SF0097507	SP0107954	Unknown
SF0097606	SP0097605	Unknown
SF0097606	SP0097606	White
SF0097606	SP0098115	Unknown
SF0097615	SP0097614	Unknown
SF0097615	SP0097615	White
SF0097615	SP0106816	Unknown
SF0097969	SP0097968	Unknown
SF0097969	SP0097969	African American
SF0097969	SP0097970	Unknown
SF0097969	SP0097991	Unknown
SF0098062	SP0098059	Unknown
SF0098062	SP0098062	White
SF0098062	SP0098063	Unknown
SF0098062	SP0102110	Unknown
SF0098106	SP0097910	Unknown
SF0098106	SP0098106	Native American; White; More Than One
SF0098106	SP0098107	Unknown
SF0098106	SP0098167	Unknown
SF0098122	SP0098120	Unknown
SF0098122	SP0098122	White; Hispanic
SF0098122	SP0098124	Unknown
SF0098122	SP0110324	Unknown
SF0098139	SP0098137	Unknown
SF0098139	SP0098139	Unknown
SF0098139	SP0098140	Unknown
SF0098139	SP0098141	Unknown
SF0098139	SP0098399	Unknown
SF0098146	SP0098145	Unknown
SF0098146	SP0098146	White
SF0098146	SP0098148	Unknown
SF0098146	SP0098235	Unknown
SF0098182	SP0098180	Unknown
SF0098182	SP0098182	White
SF0098182	SP0098183	Unknown
SF0098182	SP0102314	Unknown
SF0098195	SP0098159	Unknown
SF0098195	SP0098195	White
SF0098195	SP0098196	Unknown
SF0098195	SP0098222	Unknown
SF0098202	SP0098198	Unknown
SF0098202	SP0098202	White
SF0098202	SP0098203	Unknown
SF0098202	SP0102935	Unknown
SF0098314	SP0098313	Unknown
SF0098314	SP0098314	Other; Hispanic
SF0098314	SP0098315	Unknown
SF0098314	SP0252240	Unknown
SF0098345	SP0098344	Unknown
SF0098345	SP0098345	White; Other; Hispanic; More Than One
SF0098345	SP0098346	Unknown
SF0098345	SP0103234	Unknown
SF0098358	SP0098357	Unknown
SF0098358	SP0098358	White
SF0098358	SP0098359	Unknown
SF0098358	SP0101740	Unknown
SF0098421	SP0098418	Unknown
SF0098421	SP0098421	White
SF0098421	SP0098422	Unknown
SF0098421	SP0103550	Unknown
SF0098494	SP0098493	Unknown
SF0098494	SP0098494	White
SF0098494	SP0098496	Unknown
SF0098494	SP0102922	Unknown
SF0098577	SP0098576	Unknown
SF0098577	SP0098577	White
SF0098577	SP0098578	Unknown
SF0098577	SP0098590	Unknown
SF0098768	SP0098757	Unknown
SF0098768	SP0098768	African American; White; More Than One
SF0098768	SP0098769	African American; White; More Than One
SF0098768	SP0098797	Unknown
SF0098794	SP0098792	Unknown
SF0098794	SP0098794	White
SF0098794	SP0098795	Unknown
SF0098794	SP0103054	Unknown
SF0098953	SP0098952	Unknown
SF0098953	SP0098953	Unknown
SF0098953	SP0098954	Unknown
SF0098953	SP0100958	Unknown
SF0098982	SP0098981	Unknown
SF0098982	SP0098982	Native American; White; More Than One
SF0098982	SP0098984	Unknown
SF0098982	SP0104628	Unknown
SF0098998	SP0089461	Unknown
SF0098998	SP0098998	African American
SF0098998	SP0098999	Unknown
SF0098998	SP0104234	Unknown
SF0099128	SP0099127	Unknown
SF0099128	SP0099128	White
SF0099128	SP0099129	Unknown
SF0099128	SP0105062	Unknown
SF0099185	SP0099184	Unknown
SF0099185	SP0099185	White
SF0099185	SP0099190	Unknown
SF0099195	SP0099194	Unknown
SF0099195	SP0099195	White
SF0099195	SP0099197	Unknown
SF0099195	SP0099262	Unknown
SF0099212	SP0099209	Unknown
SF0099212	SP0099212	White
SF0099212	SP0099213	Unknown
SF0099212	SP0101074	Unknown
SF0099322	SP0099321	Unknown
SF0099322	SP0099322	White
SF0099322	SP0099323	Unknown
SF0099322	SP0101741	Unknown
SF0099420	SP0099411	Unknown
SF0099420	SP0099420	White
SF0099420	SP0099426	Unknown
SF0099420	SP0177781	Unknown
SF0099705	SP0099704	Unknown
SF0099705	SP0099705	White
SF0099705	SP0099706	Unknown
SF0099705	SP0105806	Unknown
SF0099729	SP0099728	Unknown
SF0099729	SP0099729	White
SF0099729	SP0107834	Unknown
SF0099752	SP0099751	Unknown
SF0099752	SP0099752	Other; Hispanic
SF0099752	SP0099753	Unknown
SF0099752	SP0109795	Unknown
SF0099851	SP0099829	Unknown
SF0099851	SP0099851	White
SF0099851	SP0109825	Unknown
SF0100200	SP0100199	Unknown
SF0100200	SP0100200	Unknown
SF0100200	SP0100201	Unknown
SF0100200	SP0100205	Unknown
SF0100403	SP0100402	White
SF0100403	SP0100403	White
SF0100403	SP0100405	Unknown
SF0100403	SP0127222	Unknown
SF0100459	SP0100458	Unknown
SF0100459	SP0100459	White; Hispanic
SF0100459	SP0100460	Unknown
SF0100459	SP0112033	Unknown
SF0100724	SP0100723	Unknown
SF0100724	SP0100724	White; Hispanic
SF0100724	SP0100739	Unknown
SF0100781	SP0100779	Unknown
SF0100781	SP0100781	White
SF0100781	SP0100783	White
SF0100781	SP0100784	Unknown
SF0100781	SP0100895	Unknown
SF0101085	SP0101084	Unknown
SF0101085	SP0101085	White
SF0101085	SP0101086	Unknown
SF0101085	SP0101242	Unknown
SF0101097	SP0101095	Unknown
SF0101097	SP0101097	White
SF0101097	SP0101101	Unknown
SF0101097	SP0102794	Unknown
SF0101102	SP0101100	Unknown
SF0101102	SP0101102	Unknown
SF0101102	SP0101106	Unknown
SF0101170	SP0101169	Unknown
SF0101170	SP0101170	White
SF0101170	SP0101171	Unknown
SF0101170	SP0110839	Unknown
SF0101336	SP0101334	White
SF0101336	SP0101336	White
SF0101336	SP0136855	Unknown
SF0101341	SP0101340	Unknown
SF0101341	SP0101341	White
SF0101341	SP0103321	Unknown
SF0101342	SP0101262	Unknown
SF0101342	SP0101342	White
SF0101342	SP0101343	Unknown
SF0101342	SP0101821	Unknown
SF0101416	SP0101415	White
SF0101416	SP0101416	Native American; White; More Than One
SF0101416	SP0101417	Unknown
SF0101416	SP0101843	Unknown
SF0101556	SP0101549	Unknown
SF0101556	SP0101556	African American
SF0101556	SP0101557	Unknown
SF0101556	SP0101595	Unknown
SF0101565	SP0010888	White
SF0101565	SP0101564	Unknown
SF0101565	SP0101565	White
SF0101565	SP0101566	Unknown
SF0101582	SP0101581	Unknown
SF0101582	SP0101582	Unknown
SF0101582	SP0101583	Unknown
SF0101582	SP0101591	Unknown
SF0101600	SP0101599	Unknown
SF0101600	SP0101600	White; Hispanic
SF0101600	SP0101602	Unknown
SF0101600	SP0101607	Unknown
SF0101618	SP0101614	Unknown
SF0101618	SP0101618	African American; Hispanic
SF0101618	SP0101619	Unknown
SF0101618	SP0101626	Unknown
SF0101679	SP0101678	Unknown
SF0101679	SP0101679	White
SF0101679	SP0103081	Unknown
SF0101742	SP0101732	Asian; White; More Than One
SF0101742	SP0101742	Asian; White; More Than One
SF0101742	SP0101743	Asian; White; More Than One
SF0101742	SP0292380	White
SF0101747	SP0101746	Unknown
SF0101747	SP0101747	White
SF0101747	SP0101748	Unknown
SF0101747	SP0101754	Unknown
SF0101790	SP0101789	Unknown
SF0101790	SP0101790	White
SF0101790	SP0101793	Unknown
SF0101906	SP0101905	Unknown
SF0101906	SP0101906	White
SF0101906	SP0102638	Unknown
SF0101923	SP0101922	Unknown
SF0101923	SP0101923	Asian; White; More Than One
SF0101923	SP0104209	Unknown
SF0102123	SP0102122	Unknown
SF0102123	SP0102123	White
SF0102123	SP0102124	Unknown
SF0102123	SP0107153	Unknown
SF0102270	SP0102269	Unknown
SF0102270	SP0102270	White
SF0102270	SP0108615	Unknown
[truncated: 10,411 more rows]
