# Supplementary material for: Noncoding de novo mutations in SCN2A are associated with autism spectrum disorders
Source: iScience. 2025 Aug 5;28(9):113258. doi: 10.1016/j.isci.2025.113258 (PMC12392654; doi:10.1016/j.isci.2025.113258)
Supplement: Table S2. Three gene sets (pLI >0.9, NDD, known ASD genes), related to Table 6 [file mmc3.xlsx]

## Sheet: Table S2
Three gene sets (pLI >0.9, NDD, known ASD genes)
gene	Gene set (known ASD genes)	Gene set (NDD genes)	Gene set (pLI >0.9)	SFARI gene score
AAAS	No	Yes	No	-
AAK1	No	No	Yes	-
AAMP	No	No	Yes	-
AASS	No	Yes	No	-
ABCA2	No	No	Yes	-
ABCB11	No	Yes	No	-
ABCB6	No	Yes	No	-
ABCB7	Yes	Yes	No	-
ABCC5	No	No	Yes	-
ABCC6	No	Yes	No	-
ABCC9	No	Yes	No	-
ABCD1	Yes	Yes	No	-
ABCD3	No	No	Yes	-
ABCD4	No	Yes	No	-
ABCE1	No	No	Yes	1
ABHD13	No	No	Yes	-
ABHD5	No	Yes	No	-
ABI1	No	No	Yes	-
ABL1	No	No	Yes	-
ABR	No	No	Yes	-
ACACA	No	No	Yes	-
ACAD9	No	Yes	No	-
ACADM	No	Yes	No	-
ACADS	No	Yes	No	-
ACADVL	No	Yes	No	-
ACAN	No	Yes	Yes	-
ACAP2	No	No	Yes	-
ACAT1	No	Yes	No	-
ACBD6	No	Yes	No	-
ACIN1	No	No	Yes	-
ACKR3	No	No	Yes	-
ACLY	No	No	Yes	-
ACO2	No	Yes	Yes	-
ACOT7	No	No	Yes	-
ACOX1	No	Yes	No	-
ACP5	No	Yes	No	-
ACSL4	Yes	Yes	No	-
ACTA2	No	Yes	Yes	-
ACTB	Yes	Yes	Yes	1
ACTC1	No	Yes	Yes	-
ACTG1	Yes	Yes	No	-
ACTL6A	No	No	Yes	-
ACTL6B	Yes	No	No	-
ACTN1	No	No	Yes	-
ACTN2	No	No	Yes	-
ACTN4	No	No	Yes	2
ACTR1A	No	No	Yes	-
ACTR2	No	No	Yes	-
ACTR3	No	No	Yes	-
ACTR3B	No	No	Yes	-
ACVR1	No	Yes	No	-
ACVR1B	No	No	Yes	-
ACVR2A	No	No	Yes	-
ACVR2B	No	Yes	Yes	-
ACY1	No	Yes	No	-
ADA	No	Yes	No	2
ADAM10	No	No	Yes	-
ADAM23	No	No	Yes	-
ADAMTS1	No	No	Yes	-
ADAMTS10	No	No	Yes	-
ADAMTS18	No	Yes	No	-
ADAMTS6	No	No	Yes	-
ADAR	Yes	Yes	Yes	-
ADARB1	No	No	Yes	-
ADCK3	No	Yes	No	-
ADCY1	No	No	Yes	-
ADCY2	No	No	Yes	-
ADCY5	Yes	No	Yes	2
ADD1	No	No	Yes	-
ADD2	No	No	Yes	-
ADD3	No	No	Yes	-
ADGRB1	No	No	Yes	-
ADGRB2	No	No	Yes	-
ADGRB3	No	No	Yes	-
ADGRL1	No	No	Yes	3
ADGRL2	No	No	Yes	-
ADGRL3	No	No	Yes	-
ADK	No	Yes	No	2
ADM	No	No	Yes	-
ADNP	Yes	No	Yes	1
ADRA2B	No	Yes	No	-
ADRM1	No	No	Yes	-
ADSL	No	Yes	No	1
AEBP2	No	No	Yes	-
AFDN	No	No	Yes	-
AFF1	No	No	Yes	-
AFF2	Yes	Yes	No	1
AFF3	Yes	No	Yes	-
AFF4	Yes	No	Yes	-
AFG3L2	Yes	Yes	No	-
AGA	No	Yes	No	-
AGAP1	No	No	Yes	2
AGAP2	No	No	Yes	2
AGAP3	No	No	Yes	-
AGFG1	No	No	Yes	-
AGK	No	Yes	No	-
AGL	No	Yes	No	-
AGO1	Yes	No	Yes	2
AGO2	No	No	Yes	2
AGO3	No	No	Yes	2
AGO4	No	No	Yes	2
AGPAT1	No	No	Yes	-
AGPAT3	No	No	Yes	-
AGPAT4	No	No	Yes	-
AGPS	No	Yes	Yes	-
AGTR2	Yes	Yes	No	2
AGXT	No	Yes	No	-
AHCTF1	No	No	Yes	-
AHCYL1	No	No	Yes	-
AHCYL2	No	No	Yes	-
AHDC1	Yes	No	Yes	1
AHSA1	No	No	Yes	-
AIDA	No	No	Yes	-
AIFM1	Yes	Yes	No	-
AIMP1	No	Yes	No	-
AIPL1	No	Yes	No	-
AIRE	No	Yes	No	-
AJAP1	No	No	Yes	-
AK2	No	Yes	No	-
AK5	No	No	Yes	-
AKAP10	No	No	Yes	-
AKAP11	No	No	Yes	-
AKAP12	No	No	Yes	-
AKAP13	No	No	Yes	-
AKAP6	No	No	Yes	-
AKAP8	No	No	Yes	-
AKIRIN1	No	No	Yes	-
AKIRIN2	No	No	Yes	-
AKT1	No	Yes	Yes	-
AKT2	No	No	Yes	-
AKT3	No	Yes	Yes	-
ALAD	No	Yes	No	-
ALCAM	No	No	Yes	-
ALDH18A1	Yes	Yes	No	-
ALDH1A3	No	Yes	No	-
ALDH3A2	No	Yes	No	-
ALDH4A1	No	Yes	No	-
ALDH5A1	No	Yes	No	1
ALDH7A1	No	Yes	No	-
ALDOA	No	Yes	No	-
ALDOB	No	Yes	No	-
ALG1	No	Yes	No	-
ALG11	No	Yes	No	-
ALG12	No	Yes	No	-
ALG13	Yes	Yes	No	-
ALG2	No	Yes	No	-
ALG3	No	Yes	No	-
ALG6	No	Yes	No	-
ALG8	No	Yes	No	-
ALG9	No	Yes	No	-
ALKBH5	No	No	Yes	-
ALMS1	No	Yes	No	-
ALPL	No	Yes	No	-
ALX1	No	Yes	No	-
ALX3	No	Yes	No	-
ALX4	No	Yes	No	-
ALYREF	No	No	Yes	-
AMBRA1	No	No	Yes	-
AMD1	No	No	Yes	-
AMER1	No	Yes	No	-
AMIGO1	No	No	Yes	-
AMMECR1L	No	No	Yes	-
AMPD2	No	Yes	No	-
AMT	No	Yes	No	2
ANAPC1	No	No	Yes	-
ANAPC2	No	No	Yes	-
ANAPC7	No	No	Yes	-
ANGPT1	No	No	Yes	-
ANK1	No	No	Yes	-
ANK2	Yes	No	Yes	1
ANK3	Yes	No	Yes	1
ANKFY1	No	No	Yes	-
ANKH	Yes	Yes	Yes	-
ANKHD1	No	No	Yes	-
ANKRD11	Yes	Yes	Yes	1
ANKRD13C	No	No	Yes	-
ANKRD17	No	No	Yes	2
ANKRD20A1	No	No	Yes	-
ANKRD26	No	Yes	No	-
ANKRD28	No	No	Yes	-
ANKRD34A	No	No	Yes	-
ANKRD44	No	No	Yes	-
ANKRD50	No	No	Yes	-
ANKRD52	No	No	Yes	-
ANKS1B	No	No	Yes	2
ANO5	No	Yes	No	-
ANP32A	No	No	Yes	1
ANP32B	No	No	Yes	-
ANTXR1	No	Yes	Yes	-
AP1B1	No	No	Yes	-
AP1G1	No	No	Yes	-
AP1M1	No	No	Yes	-
AP1S2	Yes	Yes	No	-
AP2A1	No	No	Yes	-
AP2A2	No	No	Yes	-
AP2B1	No	No	Yes	-
AP2M1	Yes	No	Yes	2
AP2S1	Yes	No	Yes	1
AP3D1	No	No	Yes	-
AP4B1	No	Yes	No	-
AP4M1	No	Yes	No	-
APBB1	No	No	Yes	2
APC	No	No	Yes	-
API5	No	No	Yes	-
APP	No	No	Yes	-
APPBP2	No	No	Yes	-
APTX	No	Yes	No	-
AQR	No	No	Yes	-
AR	Yes	Yes	No	2
ARCN1	Yes	No	Yes	-
ARF1	Yes	No	Yes	-
ARF3	No	No	Yes	1
ARF4	No	No	Yes	-
ARF6	No	No	Yes	-
ARFGEF1	No	No	Yes	-
ARFGEF2	No	Yes	Yes	-
ARFIP2	No	No	Yes	-
ARG1	No	Yes	No	-
ARGLU1	No	No	Yes	-
ARHGAP21	No	No	Yes	-
ARHGAP23	No	No	Yes	-
ARHGAP26	No	No	Yes	-
ARHGAP29	No	No	Yes	-
ARHGAP30	No	No	Yes	-
ARHGAP31	No	Yes	Yes	-
ARHGAP32	No	No	Yes	2
ARHGAP35	Yes	No	Yes	-
ARHGAP5	No	No	Yes	2
ARHGEF1	No	No	Yes	-
ARHGEF11	No	No	Yes	-
ARHGEF12	No	No	Yes	-
ARHGEF2	No	No	Yes	3
ARHGEF5	No	No	Yes	-
ARHGEF6	Yes	Yes	No	-
ARHGEF9	Yes	Yes	No	1
ARID1A	Yes	Yes	Yes	-
ARID1B	Yes	Yes	Yes	1
ARID2	Yes	No	Yes	2
ARID3A	No	No	Yes	-
ARID3B	No	No	Yes	-
ARID4A	No	No	Yes	-
ARID4B	No	No	Yes	-
ARID5B	No	No	Yes	-
ARIH1	No	No	Yes	-
ARIH2	No	No	Yes	-
ARL14EP	No	Yes	No	-
ARL3	No	No	Yes	-
ARL5B	No	No	Yes	-
ARL6	No	Yes	No	-
ARMC4	No	Yes	No	-
ARMC8	No	No	Yes	-
ARNT	No	No	Yes	-
ARNT2	No	No	Yes	2
ARNTL	No	No	Yes	-
ARPC1A	No	No	Yes	-
ARPC2	No	No	Yes	-
ARPC4	No	No	Yes	-
ARRDC3	No	No	Yes	-
ARSA	No	Yes	No	-
ARSB	No	Yes	No	-
ARSE	Yes	Yes	No	-
ARX	Yes	Yes	No	1
ASAH1	No	Yes	No	-
ASAP1	No	No	Yes	-
ASAP2	No	No	Yes	2
ASB7	No	No	Yes	-
ASCC3	No	Yes	No	-
ASCL1	No	Yes	Yes	-
ASF1A	No	No	Yes	-
ASH1L	Yes	Yes	Yes	1
ASIC1	No	No	Yes	-
ASL	No	Yes	No	-
ASPA	No	Yes	No	-
ASPHD2	No	No	Yes	-
ASS1	No	Yes	No	-
ASTN1	No	No	Yes	-
ASTN2	No	No	Yes	2
ASXL1	Yes	Yes	No	-
ASXL2	Yes	No	Yes	-
ASXL3	Yes	No	Yes	1
ATAD1	No	No	Yes	-
ATAD2	No	No	Yes	-
ATAD2B	No	No	Yes	-
ATAD3A	Yes	No	No	-
ATAD5	No	No	Yes	-
ATF7	No	No	Yes	-
ATF7IP	No	No	Yes	-
ATG13	No	No	Yes	-
ATG9A	No	No	Yes	-
ATIC	No	Yes	No	-
ATM	No	Yes	No	-
ATN1	Yes	No	Yes	-
ATOH7	No	Yes	No	-
ATP13A2	No	Yes	No	-
ATP13A3	No	No	Yes	-
ATP1A1	Yes	No	Yes	2
ATP1A3	Yes	Yes	Yes	2
ATP1B1	No	No	Yes	-
ATP1B2	No	No	Yes	-
ATP2A2	No	Yes	Yes	-
ATP2B1	No	No	Yes	3
ATP2B2	No	No	Yes	2
ATP2B4	No	No	Yes	-
ATP2C1	No	No	Yes	-
ATP5F1B	No	No	Yes	-
ATP6AP2	Yes	Yes	No	-
ATP6V0A1	Yes	No	Yes	-
ATP6V0B	No	No	Yes	-
ATP6V0D1	No	No	Yes	-
ATP6V1A	No	No	Yes	-
ATP6V1B1	No	Yes	No	-
ATP6V1B2	Yes	No	Yes	-
ATP7A	Yes	Yes	No	-
ATP8B1	No	Yes	No	-
ATP9A	No	No	Yes	-
ATR	No	Yes	No	-
ATRN	No	No	Yes	-
ATRX	Yes	Yes	No	1
ATXN1	No	No	Yes	-
ATXN1L	No	No	Yes	-
ATXN2	No	No	Yes	-
ATXN2L	No	No	Yes	-
ATXN7	No	No	Yes	-
ATXN7L1	No	No	Yes	-
ATXN7L2	No	No	Yes	-
ATXN7L3	No	No	Yes	-
AUH	No	Yes	No	-
AURKA	No	No	Yes	-
AUTS2	Yes	Yes	Yes	1
AXIN1	No	Yes	No	-
AXIN2	No	No	Yes	-
AZIN1	No	No	Yes	-
B2M	No	No	Yes	-
B3GALNT2	No	Yes	No	-
B3GALT6	No	Yes	No	-
B4GALT5	No	No	Yes	-
B4GALT6	No	No	Yes	-
B4GALT7	No	Yes	No	-
BACH2	No	No	Yes	-
BAG3	No	No	Yes	-
BAG6	No	No	Yes	-
BAHD1	No	No	Yes	-
BAIAP2	No	No	Yes	-
BANF1	No	Yes	Yes	-
BANP	No	No	Yes	-
BAP1	No	No	Yes	-
BARHL1	No	No	Yes	-
BAZ1A	No	No	Yes	-
BAZ1B	No	No	Yes	-
BAZ2A	No	No	Yes	-
BAZ2B	Yes	No	Yes	1
BBS1	No	Yes	No	-
BBS10	No	Yes	No	-
BBS12	No	Yes	No	-
BBS2	No	Yes	No	-
BBS4	No	Yes	No	2
BBS5	No	Yes	No	-
BBS7	No	Yes	No	-
BBS9	No	Yes	No	-
BBX	No	No	Yes	-
BCAP31	Yes	Yes	No	-
BCKDHA	No	Yes	No	-
BCKDHB	No	Yes	No	-
BCL11A	Yes	No	Yes	1
BCL11B	Yes	No	Yes	3
BCL2	No	No	Yes	-
BCL2L1	No	No	Yes	-
BCL6	No	No	Yes	-
BCL7C	No	No	Yes	-
BCL9	No	No	Yes	-
BCL9L	No	No	Yes	-
BCLAF1	No	No	Yes	-
BCOR	No	Yes	No	-
BCORL1	Yes	No	No	-
BCS1L	No	Yes	No	-
BDNF	No	No	Yes	-
BECN1	No	No	Yes	-
BEND3	No	No	Yes	-
BEST1	No	Yes	No	-
BFSP2	No	Yes	No	-
BHLHA9	Yes	No	No	-
BHLHE40	No	No	Yes	-
BICD1	No	No	Yes	-
BICD2	No	Yes	Yes	-
BICDL1	No	No	Yes	2
BICRAL	No	No	Yes	-
BIN1	No	Yes	No	-
BIRC2	No	No	Yes	-
BIRC6	No	No	Yes	2
BLM	No	Yes	No	-
BLNK	No	No	Yes	-
BLOC1S6	No	Yes	No	-
BMI1	No	No	Yes	-
BMP10	No	No	Yes	-
BMP2	Yes	No	Yes	-
BMP4	No	Yes	Yes	-
BMP6	No	No	Yes	-
BMP7	No	No	Yes	-
BMPER	No	Yes	No	-
BMPR1A	No	No	Yes	-
BMPR1B	No	Yes	Yes	-
BMPR2	No	No	Yes	-
BMT2	No	No	Yes	-
BNC1	No	No	Yes	-
BNC2	No	No	Yes	-
BOD1L1	No	No	Yes	-
BOLA3	No	Yes	No	-
BPIFB6	Yes	Yes	No	-
BPTF	Yes	No	Yes	-
BRAF	Yes	Yes	Yes	1
BRAT1	No	Yes	No	-
BRCA1	No	Yes	No	-
BRCA2	No	Yes	No	2
BRD1	No	No	Yes	-
BRD2	No	No	Yes	-
BRD3	No	No	Yes	-
BRD4	Yes	No	Yes	2
BRD7	No	No	Yes	-
BRINP1	No	No	Yes	-
BRINP2	No	No	Yes	-
BRINP3	No	No	Yes	3
BRIP1	No	Yes	No	-
BRPF1	Yes	No	Yes	-
BRPF3	No	No	Yes	-
BRSK1	No	No	Yes	-
BRSK2	Yes	No	Yes	1
BRWD1	No	No	Yes	-
BRWD3	Yes	Yes	No	-
BSN	No	No	Yes	-
BSND	No	Yes	No	-
BTAF1	No	No	Yes	2
BTBD11	No	No	Yes	-
BTBD18	No	No	Yes	-
BTBD3	No	No	Yes	-
BTD	No	Yes	No	-
BTG1	No	No	Yes	-
BTG3	No	No	Yes	-
BUB1B	No	Yes	No	-
BZW1	No	No	Yes	-
C11orf58	No	No	Yes	-
C12orf57	No	Yes	No	-
C12orf65	No	Yes	No	-
C16orf72	No	No	Yes	-
C19orf12	No	No	Yes	-
C1orf21	No	No	Yes	-
C21orf59	No	Yes	No	-
C2CD2L	No	No	Yes	-
C2orf71	No	Yes	No	-
C4B	No	No	Yes	2
C4orf26	No	Yes	No	-
C5orf42	No	Yes	No	-
C6orf70	No	Yes	No	-
C7orf26	No	No	Yes	-
C8orf37	No	Yes	No	-
CA2	No	Yes	No	-
CA8	No	Yes	No	-
CABP2	No	Yes	No	-
CACNA1A	Yes	Yes	Yes	1
CACNA1B	No	No	Yes	2
CACNA1C	Yes	Yes	Yes	1
CACNA1D	Yes	No	Yes	2
CACNA1E	Yes	No	Yes	1
CACNA1G	Yes	Yes	Yes	2
CACNA1H	Yes	No	No	2
CACNA2D1	No	No	Yes	2
CACNA2D2	No	No	Yes	-
CACNA2D3	No	No	Yes	1
CACNB4	Yes	No	No	-
CACNG2	No	No	Yes	2
CACNG3	No	No	Yes	-
CACNG8	No	No	Yes	-
CACTIN	No	No	Yes	-
CAD	No	No	Yes	-
CADM1	No	No	Yes	2
CADM2	No	No	Yes	2
CADM3	No	No	Yes	-
CADM4	No	No	Yes	-
CADPS	No	No	Yes	2
CALD1	No	No	Yes	-
CALM1	No	No	Yes	-
CALM2	No	No	Yes	-
CALM3	No	No	Yes	-
CALR	No	No	Yes	-
CALU	No	No	Yes	-
CAMK1D	No	No	Yes	-
CAMK2A	Yes	No	Yes	2
CAMK2B	Yes	No	Yes	-
CAMK2D	No	No	Yes	3
CAMK2G	No	No	Yes	-
CAMKK1	No	No	Yes	-
CAMKV	No	No	Yes	-
CAMSAP2	No	No	Yes	-
CAMTA1	Yes	Yes	Yes	-
CAND1	No	No	Yes	-
CANX	No	No	Yes	-
CAP1	No	No	Yes	-
CAPN10	No	Yes	No	-
CAPRIN1	Yes	Yes	Yes	1
CAPZA1	No	No	Yes	-
CAPZA2	No	No	Yes	-
CAPZB	No	No	Yes	-
CARD11	No	No	Yes	2
CARD14	No	Yes	No	-
CARM1	No	No	Yes	-
CASC3	No	No	Yes	-
CASK	Yes	Yes	No	1
CASP2	No	Yes	No	-
CASR	No	No	Yes	-
CASTOR2	No	No	Yes	-
CASZ1	Yes	No	Yes	1
CAV1	No	Yes	No	-
CBFA2T2	No	No	Yes	-
CBL	Yes	Yes	No	-
CBLB	No	No	Yes	-
CBLL1	No	No	Yes	-
CBS	No	Yes	No	-
CBWD5	No	No	Yes	-
CBX3	No	No	Yes	-
CBX4	No	No	Yes	-
CBX8	No	No	Yes	-
CC2D1A	No	Yes	No	2
CC2D2A	No	Yes	No	-
CCAR2	No	No	Yes	-
CCBE1	No	Yes	No	-
CCDC103	No	Yes	No	-
CCDC114	No	Yes	No	-
CCDC117	No	No	Yes	-
CCDC22	Yes	Yes	No	-
CCDC39	No	Yes	No	-
CCDC40	No	Yes	No	-
CCDC65	No	Yes	No	-
CCDC78	No	Yes	No	-
CCDC8	No	Yes	No	-
CCDC88A	No	No	Yes	-
CCN1	No	No	Yes	-
CCNA2	No	Yes	Yes	-
CCND2	Yes	No	Yes	-
CCND3	No	No	Yes	-
CCNE1	No	No	Yes	-
CCNE2	No	No	Yes	-
CCNJ	No	No	Yes	-
CCNK	Yes	No	Yes	-
CCNL1	No	No	Yes	-
CCNT1	No	No	Yes	-
CCNT2	No	No	Yes	-
CCNYL1	No	No	Yes	-
CCT2	No	No	Yes	-
CCT3	No	No	Yes	-
CCT5	No	No	Yes	-
CCT6A	No	No	Yes	-
CCT7	No	No	Yes	-
CCT8	No	No	Yes	-
CD151	No	Yes	No	-
CD244	No	No	Yes	-
CD274	No	No	Yes	-
CD79B	No	No	Yes	-
CD86	No	No	Yes	-
CD9	No	No	Yes	-
CD96	Yes	Yes	No	-
CDC14B	No	No	Yes	-
CDC23	No	No	Yes	-
CDC25A	No	No	Yes	-
CDC27	No	No	Yes	-
CDC37	No	No	Yes	-
CDC40	No	No	Yes	-
CDC42	Yes	No	No	-
CDC42BPA	No	No	Yes	-
CDC42BPB	Yes	No	Yes	2
CDC42EP3	No	No	Yes	-
CDC5L	No	No	Yes	-
CDC6	No	Yes	No	-
CDC73	No	No	Yes	-
CDH11	No	No	Yes	2
CDH13	No	No	Yes	2
CDH15	Yes	Yes	No	-
CDH2	Yes	No	Yes	3
CDH23	No	Yes	No	-
CDH3	No	Yes	No	-
CDH6	No	No	Yes	-
CDH8	No	No	Yes	2
CDK1	No	No	Yes	-
CDK12	No	No	Yes	-
CDK13	Yes	No	Yes	-
CDK16	Yes	No	No	2
CDK2	No	No	Yes	-
CDK2AP2	No	No	Yes	-
CDK5R1	No	No	Yes	-
CDK5RAP2	No	Yes	No	3
CDK6	No	No	Yes	-
CDK8	Yes	No	No	-
CDKL5	Yes	Yes	No	1
CDKN1C	No	Yes	No	-
CDKN2AIP	No	No	Yes	-
CDON	Yes	Yes	No	3
CDT1	No	Yes	No	-
CDYL	No	No	Yes	-
CECR2	No	No	Yes	2
CELF1	No	No	Yes	-
CELF2	No	No	Yes	2
CELF5	No	No	Yes	-
CELSR2	No	No	Yes	-
CELSR3	No	No	Yes	-
CENPE	No	No	Yes	-
CENPJ	No	Yes	No	-
CEP135	No	Yes	No	2
CEP152	No	Yes	No	-
CEP170	No	No	Yes	-
CEP290	No	Yes	No	2
CEP350	No	No	Yes	-
CEP41	No	Yes	No	2
CEP57	No	Yes	No	-
CEP63	No	Yes	No	-
CEPT1	No	No	Yes	-
CERS2	No	No	Yes	-
CFC1	No	Yes	No	-
CFH	No	No	Yes	-
CFL1	No	No	Yes	-
CFL2	No	Yes	No	-
CFLAR	No	No	Yes	-
CHAF1A	No	No	Yes	-
CHAF1B	No	No	Yes	-
CHAMP1	Yes	No	Yes	1
CHD1	No	No	Yes	2
CHD2	Yes	Yes	Yes	1
CHD3	Yes	No	Yes	1
CHD4	Yes	No	Yes	-
CHD5	No	No	Yes	-
CHD6	No	No	Yes	-
CHD7	Yes	Yes	Yes	1
CHD8	Yes	Yes	Yes	1
CHD9	No	No	Yes	3
CHERP	No	No	Yes	-
CHM	No	Yes	No	3
CHMP1A	No	Yes	No	2
CHMP2A	No	No	Yes	-
CHMP3	No	No	Yes	-
CHMP4B	No	No	Yes	-
CHMP7	No	No	Yes	-
CHRDL1	No	Yes	No	-
CHRM1	No	No	Yes	-
CHRM2	No	No	Yes	-
CHRM3	No	No	Yes	2
CHRM4	No	No	Yes	-
CHRNA2	Yes	No	No	-
CHRNA4	Yes	Yes	No	-
CHRNB2	Yes	No	No	-
CHST11	No	No	Yes	-
CHST14	No	Yes	No	-
CHST3	No	Yes	No	-
CHSY1	No	Yes	Yes	-
CHUK	No	Yes	No	-
CIB2	No	Yes	No	2
CIC	Yes	Yes	Yes	1
CISD2	No	Yes	Yes	-
CIT	No	No	Yes	-
CKAP5	No	No	Yes	-
CLASP2	No	No	Yes	-
CLCN3	No	No	Yes	-
CLCN4	Yes	No	No	2
CLCN7	No	Yes	No	-
CLCNKA	No	Yes	No	-
CLCNKB	No	Yes	No	-
CLDN11	No	No	Yes	-
CLDN14	No	Yes	No	-
CLDN19	No	Yes	No	-
CLEC18B	No	No	Yes	-
CLEC18C	No	No	Yes	-
CLIC2	Yes	No	No	-
CLINT1	No	No	Yes	-
CLIP1	No	No	Yes	-
CLIP2	No	No	Yes	3
CLIP3	No	No	Yes	-
CLK2	No	No	Yes	-
CLK3	No	No	Yes	-
CLN3	No	Yes	No	-
CLN5	No	Yes	No	-
CLN6	No	Yes	No	-
CLN8	No	Yes	No	2
CLOCK	No	No	Yes	-
CLPP	No	Yes	No	-
CLPTM1	No	No	Yes	-
CLSTN1	No	No	Yes	-
CLTA	No	No	Yes	-
CLTC	Yes	No	Yes	-
CLVS1	No	No	Yes	-
CMIP	No	No	Yes	2
CMTR1	No	No	Yes	-
CNBP	No	No	Yes	-
CNKSR1	No	Yes	No	-
CNKSR2	Yes	No	No	2
CNN3	No	No	Yes	-
CNNM2	No	No	Yes	-
CNOT1	Yes	No	Yes	2
CNOT10	No	No	Yes	-
CNOT2	No	No	Yes	-
CNOT3	Yes	No	Yes	1
CNOT4	No	No	Yes	-
CNOT6	No	No	Yes	-
CNOT6L	No	No	Yes	-
CNOT7	No	No	Yes	-
CNOT9	No	No	Yes	-
CNP	No	No	Yes	-
CNTFR	No	No	Yes	-
CNTN1	No	No	Yes	-
CNTNAP2	No	Yes	No	2
COA5	No	Yes	No	-
COG1	No	Yes	No	-
COG3	No	No	Yes	-
COG4	No	Yes	No	-
COG5	No	Yes	No	-
COG7	No	Yes	No	-
COG8	No	Yes	No	-
COL10A1	No	Yes	No	-
COL11A1	No	Yes	Yes	-
COL11A2	No	Yes	No	-
COL12A1	No	No	Yes	-
COL18A1	No	Yes	No	-
COL1A1	No	Yes	Yes	-
COL1A2	No	No	Yes	-
COL2A1	No	Yes	Yes	-
COL3A1	No	Yes	Yes	-
COL4A1	Yes	Yes	Yes	-
COL4A2	Yes	Yes	No	-
COL4A3	No	Yes	No	-
COL4A3BP	Yes	No	No	-
COL4A4	No	Yes	No	-
COL5A1	No	No	Yes	-
COL5A2	No	No	Yes	-
COL6A1	Yes	No	No	-
COL9A1	No	Yes	No	-
COL9A2	No	Yes	No	-
COL9A3	No	Yes	No	-
COLEC11	No	Yes	No	-
COMP	No	Yes	No	-
COP1	No	No	Yes	-
COPA	No	No	Yes	-
COPB1	No	No	Yes	-
COPB2	No	No	Yes	-
COPG1	No	No	Yes	-
COPS2	No	No	Yes	-
COPS3	No	No	Yes	-
COPS4	No	No	Yes	-
COPS5	No	No	Yes	-
COPS6	No	No	Yes	-
COPS7B	No	No	Yes	-
COPZ1	No	No	Yes	-
COQ2	No	Yes	No	-
COQ5	No	Yes	No	-
COQ9	No	Yes	No	-
CORO1C	No	No	Yes	-
COX10	No	Yes	No	-
COX14	No	Yes	No	-
COX15	No	Yes	No	-
COX6B1	No	Yes	Yes	-
COX7B	No	Yes	No	-
CPEB1	No	No	Yes	-
CPEB4	No	No	Yes	2
CPS1	No	Yes	No	-
CPSF4	No	No	Yes	-
CPSF6	No	No	Yes	-
CPSF7	No	No	Yes	1
CRADD	No	Yes	No	-
CRB1	No	Yes	No	-
CRBN	No	Yes	No	-
CREB1	No	No	Yes	-
CREB5	No	No	Yes	-
CREBBP	Yes	Yes	Yes	1
CREBL2	No	No	Yes	-
CREBRF	No	No	Yes	-
CRELD1	No	Yes	No	-
CREM	No	No	Yes	-
CRIM1	No	No	Yes	-
CRK	No	No	Yes	-
CRKL	No	No	Yes	-
CRMP1	No	No	Yes	-
CRNKL1	No	No	Yes	-
CRTC1	No	No	Yes	-
CRTC2	No	No	Yes	-
CRX	No	Yes	No	-
CRYAA	No	Yes	No	-
CRYAB	No	Yes	No	-
CRYBA1	No	Yes	No	-
CRYBA4	No	Yes	No	-
CRYBB1	No	Yes	No	-
CRYBB2	No	Yes	No	-
CRYBB3	No	Yes	No	-
CRYGC	No	Yes	No	-
CRYGD	No	Yes	No	-
CS	No	No	Yes	-
CSDE1	Yes	No	Yes	1
CSE1L	No	No	Yes	-
CSF1	No	No	Yes	-
CSF1R	No	No	Yes	-
CSF2RB	No	No	Yes	-
CSK	No	No	Yes	-
CSMD2	No	No	Yes	-
CSMD3	No	No	Yes	3
CSNK1A1	No	No	Yes	-
CSNK1D	No	No	Yes	-
CSNK1G1	Yes	No	No	3
CSNK1G2	No	No	Yes	-
CSNK2A1	Yes	No	Yes	1
CSNK2A2	No	No	Yes	-
CSNK2B	Yes	No	Yes	-
CSRNP2	No	No	Yes	-
CSRNP3	No	No	Yes	-
CSTA	No	Yes	No	-
CSTB	No	Yes	No	-
CSTF1	No	No	Yes	-
CSTF3	No	No	Yes	-
CTAGE6	No	No	Yes	-
CTBP1	Yes	No	Yes	-
CTC1	No	Yes	No	-
CTCF	Yes	Yes	Yes	1
CTDNEP1	No	No	Yes	-
CTDP1	No	Yes	No	-
CTDSP2	No	No	Yes	-
CTDSPL	No	No	Yes	-
CTDSPL2	No	No	Yes	-
CTIF	No	No	Yes	-
CTLA4	No	No	Yes	-
CTNNA1	No	No	Yes	-
CTNNA2	No	No	Yes	-
CTNNB1	Yes	Yes	Yes	1
CTNND1	No	No	Yes	-
CTNND2	No	No	Yes	2
CTNS	No	Yes	No	-
CTR9	No	No	Yes	3
CTSA	No	Yes	No	-
CTSD	No	Yes	No	-
CTSK	No	Yes	No	-
CTTN	No	No	Yes	-
CUEDC2	No	No	Yes	-
CUL1	No	No	Yes	-
CUL2	No	No	Yes	-
CUL3	Yes	No	Yes	1
CUL4A	No	No	Yes	-
CUL4B	Yes	Yes	No	-
CUL5	No	No	Yes	-
CUL7	No	Yes	No	2
CUL9	No	No	Yes	-
CUX1	No	No	Yes	2
CUX2	Yes	No	Yes	2
CX3CL1	No	No	Yes	-
CXCR4	No	No	Yes	-
CXXC1	No	No	Yes	-
CXXC4	No	No	Yes	-
CXXC5	No	No	Yes	-
CYC1	No	Yes	No	-
CYCS	No	No	Yes	-
CYFIP1	No	No	Yes	2
CYFIP2	No	No	Yes	-
CYLD	No	No	Yes	-
CYP1B1	No	Yes	No	-
CYP26B1	No	No	Yes	-
CYP2U1	No	Yes	No	-
CYP46A1	No	No	Yes	-
CYTH1	No	No	Yes	-
CYTH4	No	No	Yes	-
DAAM2	No	No	Yes	-
DAB1	No	No	Yes	-
DAB2	No	No	Yes	-
DACH1	No	No	Yes	-
DAG1	No	Yes	Yes	-
DAGLA	No	No	Yes	2
DAPK1	No	No	Yes	-
DARS	No	Yes	No	-
DARS2	No	Yes	No	-
DAZAP1	No	No	Yes	-
DAZAP2	No	No	Yes	-
DAZL	No	No	Yes	-
DBF4	No	No	Yes	-
DBN1	No	No	Yes	-
DBT	No	Yes	No	-
DCAF1	No	No	Yes	-
DCAF15	No	No	Yes	-
DCAF17	No	Yes	No	-
DCAF4L1	No	No	Yes	-
DCAF5	No	No	Yes	-
DCAF7	No	No	Yes	-
DCAF8	No	No	Yes	-
DCC	No	No	Yes	2
DCHS1	No	Yes	No	-
DCLK1	No	No	Yes	-
DCLRE1B	No	No	Yes	-
DCP1A	No	No	Yes	-
DCTN1	No	No	Yes	-
DCTN6	No	No	Yes	-
DCUN1D1	No	No	Yes	-
DCUN1D3	No	No	Yes	-
DCUN1D5	No	No	Yes	-
DCX	Yes	Yes	No	-
DDA1	No	No	Yes	-
DDAH2	No	No	Yes	-
DDB1	No	No	Yes	-
DDB2	No	Yes	No	-
DDC	No	Yes	No	2
DDHD1	No	Yes	No	-
DDHD2	No	Yes	No	2
DDI2	No	No	Yes	-
DDOST	No	Yes	No	-
DDR2	No	Yes	Yes	-
DDX1	No	No	Yes	-
DDX11	No	Yes	No	-
DDX17	No	No	Yes	-
DDX18	No	No	Yes	-
DDX19A	No	No	Yes	-
DDX21	No	No	Yes	-
DDX23	Yes	No	Yes	-
DDX39A	No	No	Yes	-
DDX39B	No	No	Yes	-
DDX3X	Yes	No	No	1
DDX4	No	No	Yes	-
DDX42	No	No	Yes	-
DDX46	No	No	Yes	-
DDX5	No	No	Yes	-
DDX59	No	Yes	No	-
DDX6	Yes	No	Yes	-
DEAF1	Yes	Yes	No	1
DECR1	No	Yes	No	-
DEDD	No	No	Yes	-
DENND2B	No	No	Yes	-
DENND4A	No	No	Yes	-
DENND5B	No	No	Yes	-
DENR	No	No	Yes	2
DEPDC5	Yes	Yes	Yes	-
DFNA5	No	Yes	No	-
DFNB59	No	Yes	No	-
DGAT1	No	Yes	No	-
DGCR8	No	No	Yes	-
DGKA	No	No	Yes	-
DGKI	No	No	Yes	3
DHCR24	No	Yes	No	-
DHCR7	No	Yes	No	1
DHDDS	Yes	No	Yes	-
DHFR	No	Yes	No	-
DHODH	No	Yes	No	-
DHTKD1	No	Yes	No	-
DHX15	No	No	Yes	-
DHX16	Yes	No	No	-
DHX30	Yes	No	Yes	-
DHX36	No	No	Yes	-
DHX9	No	No	Yes	3
DIAPH1	No	No	Yes	-
DICER1	No	No	Yes	-
DIDO1	No	No	Yes	-
DIP2B	Yes	Yes	Yes	-
DIP2C	No	No	Yes	2
DIS3L2	No	Yes	Yes	-
DKC1	Yes	Yes	No	-
DLAT	No	Yes	No	-
DLC1	No	No	Yes	-
DLD	No	Yes	No	-
DLG1	No	No	Yes	2
DLG2	No	No	Yes	2
DLG3	Yes	Yes	No	-
DLG4	Yes	No	Yes	1
DLG5	No	No	Yes	-
DLGAP1	No	No	Yes	2
DLGAP2	No	No	Yes	2
DLGAP3	No	No	Yes	2
DLGAP4	No	No	Yes	-
DLK1	No	No	Yes	-
DLK2	No	No	Yes	-
DLL1	Yes	No	Yes	2
DLL3	No	Yes	No	-
DLL4	Yes	No	Yes	-
DLST	No	No	Yes	-
DLX1	No	No	Yes	-
DLX2	No	No	Yes	2
DLX3	No	No	Yes	2
DLX5	No	Yes	Yes	-
DLX6	No	No	Yes	2
DMBX1	No	No	Yes	-
DMD	Yes	Yes	No	-
DMP1	No	Yes	No	-
DMPK	Yes	Yes	No	1
DMRT1	No	No	Yes	-
DMRTC2	No	No	Yes	-
DMXL1	No	No	Yes	-
DMXL2	No	No	Yes	2
DNAAF3	No	Yes	No	-
DNAJA2	No	No	Yes	-
DNAJB12	No	No	Yes	-
DNAJC11	No	No	Yes	-
DNAJC13	No	No	Yes	-
DNAJC14	No	No	Yes	-
DNAJC2	No	No	Yes	-
DNAJC5	No	No	Yes	-
DNAJC6	No	No	Yes	-
DNAJC7	No	No	Yes	-
DNM1	Yes	No	Yes	3
DNM1L	Yes	No	Yes	-
DNM2	No	No	Yes	-
DNMT1	No	No	Yes	-
DNMT3A	Yes	No	No	1
DNMT3B	No	Yes	Yes	-
DOCK2	No	No	Yes	-
DOCK3	No	No	Yes	-
DOCK4	No	No	Yes	2
DOCK6	No	Yes	No	-
DOCK8	No	Yes	No	2
DOCK9	No	No	Yes	-
DOLK	No	Yes	No	-
DOP1A	No	No	Yes	-
DOT1L	No	No	Yes	-
DPAGT1	No	Yes	No	-
DPF1	No	No	Yes	-
DPF2	Yes	No	Yes	-
DPF3	No	No	Yes	-
DPM1	No	Yes	No	-
DPM3	No	Yes	No	-
DPP10	No	No	Yes	2
DPP8	No	No	Yes	-
DPYSL2	No	No	Yes	1
DPYSL3	No	No	Yes	2
DPYSL5	Yes	No	Yes	-
DRC1	No	Yes	No	-
DRD1	No	No	Yes	2
DRD2	No	No	Yes	2
DROSHA	No	No	Yes	-
DSCAM	Yes	No	Yes	1
DSCAML1	No	No	Yes	-
DSG1	No	Yes	Yes	-
DSP	No	No	Yes	-
DSPP	No	Yes	No	-
DST	No	No	Yes	2
DSTYK	No	Yes	Yes	-
DUSP16	No	No	Yes	-
DUSP6	No	No	Yes	-
DUSP7	No	No	Yes	-
DYM	No	Yes	No	-
DYNC1H1	Yes	Yes	Yes	1
DYNC1LI1	No	No	Yes	-
DYNC1LI2	No	No	Yes	-
DYNC2H1	No	Yes	No	-
DYNLL2	No	No	Yes	-
DYRK1A	Yes	Yes	Yes	1
DYRK2	No	No	Yes	-
DYX1C1	No	Yes	No	-
E2F1	No	No	Yes	-
E2F3	No	No	Yes	-
EBF1	No	No	Yes	-
EBF2	No	No	Yes	-
EBF3	Yes	No	Yes	1
EBP	Yes	Yes	No	-
ECE1	No	No	Yes	-
ECEL1	No	Yes	No	-
ECPAS	No	No	Yes	2
EDA	No	Yes	No	-
EDAR	Yes	No	No	-
EDF1	No	No	Yes	-
EDNRA	No	No	Yes	-
EDNRB	No	Yes	No	-
EED	Yes	No	Yes	-
EEF1A1	No	No	Yes	-
EEF1A2	Yes	No	Yes	-
EEF1B2	No	Yes	No	-
EEF1G	No	No	Yes	-
EEF2	Yes	No	Yes	-
EFEMP1	No	No	Yes	-
EFNA5	No	No	Yes	-
EFNB1	No	Yes	No	-
EFNB2	No	No	Yes	-
EFTUD2	Yes	Yes	Yes	-
EGFR	No	No	Yes	-
EGR1	No	No	Yes	-
EGR2	No	No	Yes	-
EGR3	No	No	Yes	2
EHF	No	No	Yes	-
EHMT1	Yes	Yes	Yes	1
EID1	No	No	Yes	-
EIF2AK3	No	Yes	No	-
EIF2B3	No	No	Yes	-
EIF2S1	No	No	Yes	-
EIF2S2	No	No	Yes	-
EIF2S3	Yes	No	No	-
EIF3A	No	No	Yes	-
EIF3B	No	No	Yes	-
EIF3D	No	No	Yes	-
EIF3F	No	No	Yes	-
EIF3G	No	No	Yes	1
EIF4A1	No	No	Yes	-
EIF4A2	No	No	Yes	-
EIF4A3	No	No	Yes	-
EIF4B	No	No	Yes	-
EIF4E	No	No	Yes	2
EIF4ENIF1	No	No	Yes	-
EIF4G1	No	No	Yes	3
EIF4G2	No	No	Yes	-
EIF4G3	No	No	Yes	-
EIF4H	No	No	Yes	-
EIF5	No	No	Yes	-
EIF5A	Yes	No	Yes	3
EIF5B	No	No	Yes	-
ELAC2	No	Yes	No	-
ELAVL1	No	No	Yes	-
ELAVL2	No	No	Yes	2
ELAVL3	No	No	Yes	1
ELAVL4	No	No	Yes	-
ELF2	No	No	Yes	-
ELL	No	No	Yes	-
ELL2	No	No	Yes	-
ELMO1	No	No	Yes	-
ELMO2	No	No	Yes	-
ELN	No	Yes	No	-
ELOA	No	No	Yes	-
ELOC	No	No	Yes	-
ELOVL1	No	No	Yes	-
ELOVL4	No	Yes	No	-
ELOVL5	No	No	Yes	-
ELOVL6	No	No	Yes	-
ELP2	No	Yes	No	2
EMC1	Yes	No	No	-
EMC3	No	No	Yes	-
EMC7	No	No	Yes	-
EML1	No	No	Yes	-
EMX2	Yes	Yes	Yes	-
ENAH	No	No	Yes	-
ENG	No	No	Yes	-
ENPP1	No	Yes	No	3
ENTPD1	No	Yes	No	-
EOGT	No	Yes	No	-
EOMES	No	Yes	Yes	-
EP300	Yes	Yes	Yes	1
EP400	No	No	Yes	2
EPAS1	No	No	Yes	-
EPB41L1	Yes	No	Yes	-
EPB41L4B	No	No	Yes	-
EPC1	No	No	Yes	-
EPC2	No	No	Yes	2
EPG5	No	Yes	No	-
EPHA4	No	No	Yes	-
EPHA7	No	No	Yes	-
EPHB1	No	No	Yes	3
EPHB2	No	No	Yes	2
EPHB3	No	No	Yes	-
EPHB4	Yes	No	No	-
EPS15L1	No	No	Yes	-
EPS8	No	No	Yes	-
ERBB3	No	Yes	No	-
ERBB4	No	No	Yes	-
ERC2	No	No	Yes	-
ERCC1	No	Yes	No	-
ERCC2	No	Yes	No	-
ERCC3	No	Yes	No	-
ERCC4	No	Yes	No	-
ERCC5	No	Yes	No	-
ERCC6	No	Yes	No	-
ERCC8	No	Yes	No	-
ERF	No	Yes	Yes	-
ERG	No	No	Yes	2
ERH	No	No	Yes	-
ERLIN2	No	Yes	No	-
ERMARD	Yes	No	No	-
ERN1	No	No	Yes	-
ESCO1	No	No	Yes	-
ESCO2	No	Yes	No	-
ESPL1	No	No	Yes	-
ESPN	No	Yes	No	-
ESR1	No	No	Yes	-
ESRP1	No	No	Yes	-
ESRRA	No	No	Yes	-
ESRRB	No	Yes	No	2
ESRRG	No	No	Yes	-
ETF1	No	No	Yes	-
ETFA	No	Yes	No	-
ETFB	No	Yes	No	2
ETFDH	No	Yes	No	-
ETHE1	No	Yes	No	-
ETNK1	No	No	Yes	-
ETS1	No	No	Yes	-
ETS2	No	No	Yes	-
ETV3	No	No	Yes	-
ETV5	No	No	Yes	-
ETV6	No	No	Yes	-
EVC	No	Yes	No	-
EVC2	No	Yes	No	-
EVL	No	No	Yes	-
EWSR1	No	No	Yes	-
EXOC3	No	No	Yes	2
EXOC5	No	No	Yes	2
EXOC8	No	No	Yes	-
EXOSC3	No	Yes	No	-
EXPH5	No	Yes	No	-
EXT1	No	Yes	Yes	2
EXT2	No	Yes	No	-
EXTL3	No	No	Yes	-
EYA1	No	Yes	Yes	-
EYA4	No	Yes	No	-
EZH1	No	No	Yes	-
EZH2	Yes	Yes	Yes	-
FADS1	No	No	Yes	-
FADS2	No	No	Yes	-
FAF1	No	Yes	Yes	-
FAF2	No	No	Yes	-
FAH	No	Yes	No	-
FAM102B	No	No	Yes	-
FAM110B	No	No	Yes	-
FAM111A	Yes	Yes	No	-
FAM120A	No	No	Yes	-
FAM126A	No	Yes	No	-
FAM134B	No	Yes	No	-
FAM135B	No	No	Yes	-
FAM161A	No	Yes	No	-
FAM168A	No	No	Yes	-
FAM169A	No	No	Yes	-
FAM171A1	No	No	Yes	-
FAM171B	No	No	Yes	-
FAM193A	No	No	Yes	-
FAM205A	No	No	Yes	-
FAM20A	No	Yes	No	-
FAM20C	No	Yes	No	-
FAM222B	No	No	Yes	-
FAM53C	No	No	Yes	-
FAM58A	No	Yes	No	-
FAM76B	No	No	Yes	-
FAM91A1	No	No	Yes	-
FANCA	No	Yes	No	-
FANCB	No	Yes	No	-
FANCC	No	Yes	No	-
FANCD2	No	Yes	No	-
FANCE	No	Yes	No	-
FANCF	No	Yes	No	-
FANCG	No	Yes	No	-
FANCI	No	Yes	No	-
FANCL	No	Yes	No	-
FANCM	No	Yes	No	-
FAR2	No	No	Yes	-
FAS	No	No	Yes	-
FASN	No	Yes	Yes	-
FAT3	No	No	Yes	-
FAT4	No	Yes	Yes	-
FAU	No	No	Yes	-
FAXC	No	No	Yes	-
FBH1	No	No	Yes	-
FBL	No	No	Yes	-
FBLN1	No	Yes	Yes	-
FBN1	Yes	Yes	Yes	2
FBN2	No	Yes	Yes	-
FBP1	No	Yes	No	-
FBRS	No	No	Yes	-
FBXL16	No	No	Yes	-
FBXL20	No	No	Yes	-
FBXL3	No	No	Yes	-
FBXL4	No	Yes	No	-
FBXL5	No	No	Yes	-
FBXL7	No	No	Yes	-
FBXO11	Yes	No	Yes	2
FBXO25	Yes	Yes	No	-
FBXO28	No	No	Yes	-
FBXO3	No	No	Yes	-
FBXO30	No	No	Yes	-
FBXO32	No	No	Yes	-
FBXO42	No	No	Yes	-
FBXO43	No	No	Yes	-
FBXO45	No	No	Yes	-
FBXO5	No	No	Yes	-
FBXW11	Yes	No	Yes	-
FBXW2	No	No	Yes	-
FBXW4	No	Yes	No	-
FBXW7	Yes	No	Yes	-
FCHSD2	No	No	Yes	-
FEM1B	No	No	Yes	-
FERMT2	No	No	Yes	-
FEZF1	No	No	Yes	-
FEZF2	No	No	Yes	2
FGD1	No	Yes	No	-
FGD5	No	No	Yes	-
FGF10	No	Yes	Yes	-
FGF12	Yes	No	No	-
FGF14	No	No	Yes	3
FGF17	No	No	Yes	-
FGF18	No	No	Yes	-
FGF3	No	Yes	No	-
FGF9	No	Yes	Yes	-
FGFR1	Yes	Yes	Yes	2
FGFR2	No	Yes	Yes	-
FGFR3	No	Yes	Yes	-
FH	No	Yes	No	-
FHIP1B	No	No	Yes	-
FHL1	No	Yes	No	-
FIG4	No	Yes	No	-
FIGN	No	No	Yes	-
FIP1L1	No	No	Yes	-
FKBP14	No	Yes	No	-
FKBP8	No	No	Yes	-
FKRP	No	Yes	No	-
FKTN	No	Yes	No	-
FLCN	No	No	Yes	-
FLG	No	Yes	No	-
FLI1	No	No	Yes	-
FLNA	Yes	Yes	No	3
FLNB	No	Yes	No	-
FLNC	No	No	Yes	-
FLT1	No	No	Yes	-
FLT3	No	No	Yes	-
FLT3LG	No	No	Yes	-
FLT4	No	Yes	Yes	-
FLVCR1	No	Yes	No	-
FLVCR2	No	Yes	No	-
FMNL1	No	No	Yes	-
FMR1	Yes	Yes	No	1
FN1	No	No	Yes	-
FNBP1	No	No	Yes	-
FNBP4	No	No	Yes	-
FNDC3A	No	No	Yes	-
FNDC3B	No	No	Yes	-
FNIP1	No	No	Yes	-
FNIP2	No	No	Yes	-
FOLR1	No	Yes	No	-
FOSB	No	No	Yes	-
FOSL2	No	No	Yes	-
FOXA2	No	No	Yes	-
FOXC1	No	Yes	No	-
FOXC2	No	Yes	No	-
FOXD4L3	No	No	Yes	-
FOXD4L5	No	No	Yes	-
FOXE1	No	Yes	No	-
FOXE3	No	Yes	No	-
FOXF1	No	Yes	No	-
FOXG1	Yes	Yes	Yes	1
FOXJ1	Yes	No	No	-
FOXJ2	No	No	Yes	-
FOXL2	No	Yes	No	-
FOXN1	No	Yes	Yes	-
FOXN3	No	No	Yes	-
FOXN4	No	No	Yes	-
FOXO1	No	No	Yes	-
FOXO3	No	No	Yes	-
FOXP1	Yes	Yes	Yes	1
FOXP2	Yes	Yes	Yes	1
FOXP3	Yes	Yes	No	-
FOXP4	No	No	Yes	-
FOXRED1	No	Yes	No	-
FRAS1	No	Yes	No	-
FREM1	No	Yes	No	-
FREM2	No	Yes	No	-
FRG2B	No	No	Yes	-
FRMD4A	No	No	Yes	-
FRMD5	No	No	Yes	3
FRMD7	Yes	Yes	No	-
FRMPD4	Yes	No	No	-
FRS2	No	No	Yes	-
FRY	No	Yes	Yes	-
FRYL	No	No	Yes	3
FSCN1	No	No	Yes	-
FST	No	No	Yes	-
FSTL4	No	No	Yes	-
FTCD	No	Yes	No	-
FTH1	No	No	Yes	-
FTL	No	Yes	No	-
FTSJ1	Yes	Yes	No	-
FUBP1	No	No	Yes	-
FUBP3	No	No	Yes	-
FUCA1	No	Yes	No	-
FURIN	No	No	Yes	-
FUS	No	No	Yes	-
FXR1	No	No	Yes	-
FXR2	No	No	Yes	-
FYB1	No	No	Yes	-
FYCO1	No	Yes	No	-
FYN	No	No	Yes	-
FZD3	No	No	Yes	-
FZD5	Yes	No	No	-
FZD6	No	Yes	No	-
FZR1	No	No	Yes	-
GAA	No	Yes	No	-
GAB1	No	No	Yes	-
GABBR1	No	No	Yes	-
GABBR2	Yes	No	Yes	2
GABPA	No	No	Yes	-
GABRA1	Yes	Yes	Yes	-
GABRA2	No	No	Yes	-
GABRA4	No	No	Yes	2
GABRB2	Yes	No	Yes	1
GABRB3	Yes	Yes	Yes	1
GABRG2	Yes	No	Yes	3
GAD1	No	Yes	No	-
GAD2	No	No	Yes	-
GALC	No	Yes	No	-
GALE	No	Yes	No	-
GALK1	No	Yes	No	-
GALNS	No	Yes	No	-
GALNT1	No	No	Yes	-
GALT	No	Yes	No	-
GAMT	No	Yes	No	-
GANAB	No	No	Yes	-
GAP43	No	No	Yes	-
GAPVD1	No	No	Yes	-
GAREM1	No	No	Yes	-
GART	No	No	Yes	-
GATA2	No	Yes	Yes	-
GATA3	No	No	Yes	-
GATA4	No	Yes	Yes	-
GATA6	No	Yes	Yes	-
GATAD2A	No	No	Yes	-
GATAD2B	Yes	Yes	Yes	-
GATM	No	Yes	No	-
GBA	No	Yes	No	-
GBA2	No	Yes	No	-
GCDH	No	Yes	No	-
GCH1	Yes	Yes	No	-
GCLC	No	No	Yes	-
GCM1	No	No	Yes	-
GCN1	No	No	Yes	-
GCSH	No	Yes	No	-
GDF1	No	Yes	No	-
GDF3	No	Yes	No	-
GDF5	No	Yes	No	-
GDF6	No	Yes	Yes	-
GDI1	Yes	Yes	No	-
GFAP	Yes	Yes	No	1
GFER	No	Yes	No	-
GFM1	No	Yes	No	-
GFRA1	No	No	Yes	-
GGA1	No	No	Yes	-
GGNBP2	No	No	Yes	2
GHR	No	Yes	No	-
GID8	No	No	Yes	-
GIGYF1	Yes	No	No	1
GIGYF2	Yes	No	Yes	1
GIMAP1	No	No	Yes	-
GIT1	No	No	Yes	-
GJA1	No	Yes	Yes	-
GJA3	No	Yes	No	-
GJA8	No	Yes	No	-
GJB2	No	Yes	No	-
GJB3	No	Yes	No	-
GJB6	No	Yes	No	-
GJC1	No	No	Yes	-
GJC2	Yes	Yes	No	-
GK	No	Yes	No	-
GLB1	No	Yes	No	-
GLCE	No	No	Yes	-
GLDC	No	Yes	No	-
GLE1	No	Yes	No	-
GLG1	No	No	Yes	-
GLI2	Yes	Yes	Yes	-
GLI3	Yes	Yes	Yes	-
GLIS2	No	Yes	No	-
GLIS3	No	Yes	No	-
GLMN	No	Yes	No	-
GLP1R	No	No	Yes	-
GLUD1	No	Yes	No	-
GLUL	No	Yes	Yes	-
GLYR1	No	No	Yes	-
GM2A	No	Yes	No	-
GMEB1	No	No	Yes	-
GMEB2	No	No	Yes	-
GMNN	Yes	No	No	-
GMPPA	No	Yes	No	-
GMPPB	No	Yes	No	-
GNA11	No	No	Yes	-
GNA12	No	No	Yes	-
GNA13	No	No	Yes	-
GNAI1	Yes	No	No	1
GNAI2	No	No	Yes	-
GNAI3	No	Yes	No	-
GNAO1	Yes	Yes	Yes	-
GNAS	Yes	Yes	Yes	2
GNAZ	No	No	Yes	-
GNB1	Yes	No	Yes	-
GNB2	Yes	No	Yes	-
GNL1	No	No	Yes	-
GNPAT	No	Yes	No	-
GNPTAB	No	Yes	No	-
GNPTG	No	Yes	No	-
GNS	No	Yes	No	-
GOLGA2	No	No	Yes	-
GOLGA6A	No	No	Yes	-
GOLGA6C	No	No	Yes	-
GOLGA6L10	No	No	Yes	-
GON4L	No	Yes	No	-
GPAT4	No	No	Yes	-
GPATCH8	No	No	Yes	-
GPBP1	No	No	Yes	-
GPC3	No	Yes	No	-
GPC4	Yes	No	No	2
GPC6	No	Yes	Yes	2
GPHN	No	No	Yes	2
GPM6A	No	No	Yes	-
GPR179	No	Yes	No	-
GPR56	No	Yes	No	-
GPS1	No	No	Yes	-
GPSM2	No	Yes	No	-
GRAMD4	No	No	Yes	-
GRB10	No	No	Yes	3
GRB2	No	No	Yes	-
GREB1L	No	No	Yes	-
GRHL2	No	No	Yes	-
GRHL3	No	No	Yes	-
GRIA1	No	No	Yes	2
GRIA2	Yes	No	Yes	1
GRIA3	Yes	Yes	No	-
GRIA4	Yes	No	Yes	-
GRID1	No	No	Yes	2
GRID2	Yes	No	Yes	2
GRIK2	No	Yes	Yes	2
GRIK3	No	No	Yes	2
GRIN1	Yes	Yes	No	1
GRIN2A	Yes	Yes	Yes	1
GRIN2B	Yes	Yes	Yes	1
GRIN2D	Yes	No	No	-
GRIP1	No	No	Yes	2
GRK2	No	No	Yes	-
GRM1	No	Yes	Yes	-
GRM3	No	No	Yes	-
GRM4	No	No	Yes	-
GRM5	No	No	Yes	2
GRM6	No	Yes	No	-
GRXCR1	No	Yes	No	-
GSE1	No	No	Yes	-
GSK3A	No	No	Yes	-
GSPT1	No	No	Yes	-
GSPT2	Yes	Yes	No	-
GTDC2	No	Yes	No	-
GTF2A1	No	No	Yes	-
GTF2H1	No	No	Yes	-
GTF2H5	No	Yes	No	-
GTF2I	No	No	Yes	2
GTF2IRD1	No	No	Yes	-
GTF3C1	No	No	Yes	-
GTF3C4	No	No	Yes	-
GTPBP4	No	No	Yes	-
GTSF1	No	No	Yes	-
GUCY2C	No	Yes	No	-
GUSB	No	Yes	No	-
H2AZ1	No	No	Yes	-
H3-3B	No	No	Yes	-
HADH	No	Yes	No	-
HARS	No	Yes	No	-
HAS2	No	No	Yes	-
HAX1	No	Yes	No	-
HBG2	No	No	Yes	-
HCCS	No	Yes	No	-
HCFC1	Yes	Yes	No	-
HCFC2	No	No	Yes	-
HCN1	Yes	No	Yes	3
HDAC1	No	No	Yes	-
HDAC2	No	No	Yes	-
HDAC3	No	No	Yes	-
HDAC4	Yes	Yes	Yes	2
HDAC5	No	No	Yes	-
HDAC7	No	No	Yes	-
HDAC8	Yes	Yes	No	-
HDAC9	No	No	Yes	-
HDGF	No	No	Yes	-
HDGFL3	No	No	Yes	-
HDLBP	No	No	Yes	1
HEATR1	No	No	Yes	-
HEATR2	No	Yes	No	-
HECTD1	No	No	Yes	-
HECTD2	No	No	Yes	-
HECTD4	No	No	Yes	1
HECW1	No	No	Yes	-
HECW2	Yes	No	No	2
HELZ	No	No	Yes	-
HERC1	No	No	Yes	2
HERC2	No	No	Yes	-
HERC3	No	No	Yes	-
HERC4	No	No	Yes	-
HERPUD2	No	No	Yes	-
HESX1	Yes	Yes	No	-
HEXA	No	Yes	No	-
HEXB	No	Yes	No	-
HEXIM1	No	No	Yes	-
HGF	No	Yes	Yes	-
HGSNAT	No	Yes	No	-
HHIP	No	No	Yes	-
HIBCH	No	Yes	No	-
HIC2	No	No	Yes	-
HIF1A	No	No	Yes	-
HINFP	No	No	Yes	-
HINT1	No	Yes	No	-
HIPK1	No	No	Yes	-
HIPK2	No	No	Yes	-
HIPK3	No	No	Yes	-
HIRA	No	No	Yes	-
HIST1H1E	Yes	No	No	-
HIST1H2AC	Yes	No	No	-
HIST1H4B	No	Yes	No	-
HIST1H4C	Yes	No	No	-
HIST1H4J	Yes	No	No	-
HIST3H3	No	Yes	No	-
HIVEP1	No	No	Yes	-
HIVEP2	Yes	No	Yes	1
HK1	Yes	No	Yes	-
HLCS	No	Yes	No	-
HLF	No	No	Yes	-
HLX	No	No	Yes	-
HMBOX1	No	No	Yes	-
HMGA1	No	No	Yes	-
HMGB1	No	No	Yes	-
HMGB2	No	No	Yes	-
HMGB3	Yes	No	No	-
HMGCL	No	Yes	No	-
HMGCR	No	No	Yes	-
HMGCS1	No	No	Yes	-
HMGCS2	No	Yes	No	-
HMGXB3	No	No	Yes	-
HMX1	No	Yes	No	-
HNF1A	No	No	Yes	-
HNF1B	No	Yes	Yes	-
HNF4A	No	No	Yes	-
HNF4G	No	No	Yes	-
HNRNPA1	No	No	Yes	-
HNRNPA2B1	No	No	Yes	-
HNRNPC	No	No	Yes	-
HNRNPD	Yes	No	Yes	2
HNRNPF	No	No	Yes	2
HNRNPH2	Yes	No	No	1
HNRNPH3	No	No	Yes	-
HNRNPK	Yes	No	Yes	2
HNRNPL	No	No	Yes	-
HNRNPM	No	No	Yes	-
HNRNPR	Yes	No	Yes	2
HNRNPU	Yes	Yes	Yes	1
HNRNPUL1	No	No	Yes	-
HNRNPUL2	No	No	Yes	2
HOMER1	No	No	Yes	2
HOOK3	No	No	Yes	-
HOXA1	No	Yes	No	-
HOXA13	No	No	Yes	-
HOXA2	No	No	Yes	-
HOXA3	No	No	Yes	-
HOXB1	No	Yes	No	-
HOXC13	No	Yes	No	-
HOXD13	No	Yes	No	-
HP1BP3	No	No	Yes	-
HPCA	No	No	Yes	-
HPD	Yes	Yes	No	-
HPGD	No	Yes	No	-
HPN	No	No	Yes	-
HPRT1	Yes	Yes	No	-
HPS1	No	Yes	No	-
HPSE2	No	Yes	No	-
HR	No	Yes	No	-
HRAS	Yes	Yes	No	1
HRH2	No	No	Yes	-
HS6ST1	No	No	Yes	-
HSD17B10	Yes	Yes	No	-
HSD17B4	No	Yes	No	-
HSF2	No	No	Yes	-
HSF4	No	Yes	No	-
HSF5	No	No	Yes	-
HSP90AA1	No	No	Yes	-
HSP90AB1	No	No	Yes	-
HSP90B1	No	No	Yes	-
HSPA2	No	No	Yes	-
HSPA4	No	No	Yes	-
HSPA5	No	No	Yes	-
HSPA8	No	No	Yes	-
HSPD1	No	Yes	Yes	-
HSPG2	No	Yes	No	-
HSPH1	No	No	Yes	-
HTT	No	No	Yes	-
HUNK	No	No	Yes	-
HUWE1	Yes	Yes	No	-
HYAL1	No	Yes	No	-
HYDIN	No	Yes	No	2
HYLS1	No	Yes	No	-
HYOU1	No	No	Yes	-
ICE1	No	No	Yes	-
IDH2	No	No	Yes	-
IDS	Yes	Yes	No	-
IDUA	No	Yes	No	-
IFIH1	Yes	No	No	-
IFITM5	No	Yes	No	-
IFT122	No	Yes	No	-
IFT140	No	Yes	No	-
IFT20	No	No	Yes	-
IFT43	No	Yes	No	-
IFT80	No	Yes	No	-
IGBP1	Yes	Yes	No	-
IGF1	No	Yes	No	3
IGF1R	No	No	Yes	-
IGF2	No	Yes	Yes	-
IGF2BP1	No	No	Yes	-
IGF2BP2	No	No	Yes	-
IGF2BP3	No	No	Yes	-
IGF2R	No	No	Yes	-
IGFBP7	No	Yes	No	-
IGHMBP2	No	Yes	No	-
IGSF1	No	Yes	No	-
IGSF3	No	No	Yes	-
IGSF9B	No	No	Yes	-
IHH	No	Yes	Yes	-
IKBKB	No	No	Yes	-
IKBKG	No	Yes	No	-
IKZF1	No	No	Yes	3
IKZF2	No	No	Yes	-
IKZF3	No	No	Yes	-
IKZF4	No	No	Yes	-
IKZF5	No	No	Yes	-
IL11	No	Yes	No	-
IL1RAPL1	Yes	Yes	No	2
IL21	No	No	Yes	-
IL6ST	No	No	Yes	-
ILDR1	No	Yes	No	-
ILF2	No	No	Yes	2
ILKAP	No	No	Yes	-
ILRUN	No	No	Yes	-
IMPAD1	No	Yes	No	-
ING1	No	No	Yes	-
ING2	No	No	Yes	-
ING3	No	No	Yes	-
INHBA	No	No	Yes	-
INHBB	No	No	Yes	-
INO80	No	No	Yes	-
INO80D	No	No	Yes	-
INPP4A	No	Yes	Yes	-
INPP5A	No	No	Yes	-
INPP5D	No	No	Yes	-
INPP5E	No	Yes	No	-
INPPL1	No	Yes	No	-
INTS12	No	No	Yes	-
INTS13	No	No	Yes	-
INTS2	No	No	Yes	-
INTS3	No	No	Yes	-
INTS6	No	No	Yes	2
INTS7	No	No	Yes	-
INTS8	No	No	Yes	-
IP6K1	No	No	Yes	-
IP6K2	No	No	Yes	-
IPO13	No	No	Yes	-
IPO5	No	No	Yes	-
IPO7	No	No	Yes	-
IPO9	No	No	Yes	-
IPPK	No	No	Yes	-
IQGAP1	No	No	Yes	-
IQSEC1	No	No	Yes	-
IQSEC2	Yes	Yes	No	1
IREB2	No	No	Yes	-
IRF1	No	No	Yes	-
IRF2	No	No	Yes	-
IRF2BP1	No	No	Yes	-
IRF2BPL	Yes	No	Yes	1
IRF4	No	No	Yes	-
IRF6	No	Yes	Yes	-
IRF8	No	No	Yes	-
IRF9	No	No	Yes	-
IRX5	No	Yes	Yes	-
ISL1	No	No	Yes	-
ISPD	No	Yes	No	-
ISY1	No	No	Yes	-
ITCH	No	Yes	Yes	-
ITGA3	No	Yes	No	-
ITGA5	No	No	Yes	-
ITGA6	No	Yes	No	-
ITGA7	No	Yes	No	-
ITGB1	No	No	Yes	-
ITPKB	No	No	Yes	-
ITPR1	Yes	Yes	Yes	2
ITSN1	No	No	Yes	2
IVD	No	Yes	No	-
IVNS1ABP	No	No	Yes	-
IWS1	No	No	Yes	-
JADE1	No	No	Yes	-
JADE2	No	No	Yes	-
JAG1	No	Yes	Yes	-
JAG2	No	No	Yes	-
JAK1	No	No	Yes	-
JAK3	No	Yes	No	-
JAKMIP1	No	No	Yes	-
JAKMIP2	No	No	Yes	-
JAM3	No	Yes	No	-
JARID2	No	No	Yes	2
JAZF1	No	No	Yes	-
JCAD	No	No	Yes	-
JMJD1C	No	No	Yes	2
JMJD6	No	No	Yes	-
JPH1	No	No	Yes	-
JPH3	No	No	Yes	-
KALRN	No	No	Yes	-
KANK1	No	Yes	No	2
KANSL1	Yes	Yes	Yes	1
KANSL1L	No	No	Yes	-
KANSL3	No	No	Yes	-
KARS	No	Yes	No	-
KAT2B	No	No	Yes	2
KAT6A	Yes	No	Yes	2
KAT6B	Yes	Yes	Yes	3
KAT7	No	No	Yes	-
KBTBD13	No	Yes	No	-
KBTBD2	No	No	Yes	-
KBTBD6	No	No	Yes	-
KCMF1	No	No	Yes	-
KCNA2	Yes	No	Yes	3
KCNA4	No	No	Yes	-
KCNB1	Yes	No	Yes	1
KCNB2	No	No	Yes	-
KCNC1	Yes	No	Yes	2
KCNC3	Yes	Yes	No	-
KCND2	No	No	Yes	2
KCND3	Yes	No	Yes	2
KCNE1	No	Yes	No	-
KCNH1	Yes	No	No	-
KCNH4	No	No	Yes	-
KCNH5	Yes	No	No	3
KCNH7	No	No	Yes	-
KCNJ10	No	Yes	No	2
KCNJ11	Yes	Yes	No	-
KCNJ12	No	No	Yes	-
KCNJ3	No	No	Yes	-
KCNJ4	No	No	Yes	-
KCNJ6	Yes	No	Yes	-
KCNJ8	Yes	No	No	-
KCNK3	Yes	No	No	-
KCNK4	Yes	No	No	-
KCNK9	No	Yes	Yes	-
KCNMA1	Yes	Yes	Yes	2
KCNMB4	No	No	Yes	-
KCNN3	Yes	No	Yes	-
KCNQ1	No	Yes	No	-
KCNQ2	Yes	Yes	Yes	2
KCNQ3	Yes	No	Yes	1
KCNQ5	Yes	No	Yes	-
KCNT1	Yes	Yes	No	-
KCNT2	Yes	No	No	-
KCNV1	No	No	Yes	-
KCTD1	No	Yes	No	-
KCTD16	No	No	Yes	-
KCTD7	No	Yes	No	-
KCTD9	No	No	Yes	-
KDM1A	Yes	No	No	-
KDM2A	No	No	Yes	3
KDM2B	No	No	Yes	1
KDM3A	No	No	Yes	3
KDM3B	Yes	No	Yes	1
KDM4A	No	No	Yes	-
KDM4B	No	No	Yes	2
KDM5A	No	Yes	Yes	2
KDM5B	Yes	No	No	1
KDM5C	Yes	Yes	No	1
KDM6A	Yes	Yes	No	2
KDM6B	Yes	Yes	Yes	1
KDM7A	No	No	Yes	-
KDR	No	No	Yes	-
KHDC4	No	No	Yes	-
KHDRBS1	No	No	Yes	-
KHSRP	No	No	Yes	-
KIAA0226	No	Yes	No	-
KIAA0232	No	No	Yes	1
KIAA1279	No	Yes	No	-
KIAA1958	No	No	Yes	-
KIAA2022	No	Yes	No	-
KIDINS220	Yes	No	Yes	-
KIF11	Yes	Yes	Yes	-
KIF13A	No	No	Yes	-
KIF1A	Yes	Yes	Yes	2
KIF1B	No	No	Yes	-
KIF22	No	Yes	No	-
KIF23	No	No	Yes	-
KIF2A	Yes	Yes	No	-
KIF2C	No	No	Yes	-
KIF3A	No	No	Yes	-
KIF3C	No	No	Yes	-
KIF4A	Yes	No	No	-
KIF5A	No	No	Yes	-
KIF5B	No	No	Yes	-
KIF5C	Yes	Yes	Yes	2
KIF7	No	Yes	No	-
KIRREL1	No	No	Yes	-
KIRREL3	Yes	Yes	No	2
KIT	No	Yes	Yes	-
KITLG	Yes	No	Yes	-
KLC1	No	No	Yes	-
KLF1	No	Yes	No	-
KLF12	No	No	Yes	-
KLF15	No	No	Yes	-
KLF3	No	No	Yes	-
KLF5	No	No	Yes	-
KLF6	No	No	Yes	-
KLF7	No	No	Yes	3
KLF8	Yes	Yes	No	-
KLF9	No	No	Yes	-
KLHDC10	No	No	Yes	-
KLHDC3	No	No	Yes	-
KLHL10	No	No	Yes	-
KLHL12	No	No	Yes	-
KLHL15	Yes	No	No	-
KLHL2	No	No	Yes	-
KLHL22	No	No	Yes	-
KLHL29	No	No	Yes	-
KLHL3	No	No	Yes	-
KLHL40	No	Yes	No	-
KMT2A	Yes	No	Yes	1
KMT2B	Yes	No	Yes	-
KMT2C	Yes	No	Yes	1
KMT2D	Yes	No	Yes	-
KMT2E	Yes	No	Yes	1
KMT5A	No	No	Yes	-
KMT5B	Yes	No	Yes	1
KNL1	No	No	Yes	-
KPNA1	No	No	Yes	-
KPNA3	No	No	Yes	-
KPNA4	No	No	Yes	-
KPNA6	No	No	Yes	-
KPNB1	No	No	Yes	-
KRAS	Yes	Yes	Yes	-
KRIT1	Yes	Yes	No	-
KRT18	No	No	Yes	-
KRT5	No	No	Yes	-
KRT74	No	Yes	No	-
KSR1	No	No	Yes	-
KSR2	No	No	Yes	-
L1CAM	Yes	Yes	No	-
L2HGDH	No	Yes	No	-
L3MBTL3	No	No	Yes	-
LAGE3	Yes	No	No	-
LAMA1	No	Yes	No	2
LAMA2	No	Yes	No	-
LAMC1	No	No	Yes	-
LAMC3	No	Yes	No	-
LAMP1	No	No	Yes	-
LAMP2	No	Yes	No	-
LAMTOR2	No	No	Yes	-
LARGE	No	Yes	No	-
LARP1	No	No	Yes	-
LARP4	No	No	Yes	-
LARP4B	No	No	Yes	-
LARP7	No	Yes	No	-
LARS2	No	Yes	No	-
LAS1L	Yes	No	No	3
LASP1	No	No	Yes	-
LAT	No	No	Yes	-
LATS1	No	No	Yes	-
LATS2	No	No	Yes	-
LBR	No	Yes	Yes	-
LCAT	No	Yes	No	-
LCK	No	No	Yes	-
LCOR	No	No	Yes	-
LCP1	No	No	Yes	-
LCP2	No	No	Yes	-
LDB1	No	No	Yes	1
LDB2	No	No	Yes	-
LDB3	No	Yes	No	-
LEF1	No	No	Yes	-
LEFTY2	No	Yes	No	-
LEMD2	Yes	No	No	-
LEMD3	No	Yes	No	2
LENG8	No	No	Yes	-
LEO1	No	No	Yes	2
LEPRE1	No	Yes	No	-
LFNG	No	Yes	No	-
LGALS9C	No	No	Yes	-
LGI1	Yes	No	Yes	-
LHFPL3	No	No	Yes	-
LHFPL5	No	Yes	No	-
LHX1	No	No	Yes	-
LHX2	No	No	Yes	2
LHX3	No	Yes	No	-
LHX4	No	Yes	No	-
LHX5	No	No	Yes	-
LHX8	No	No	Yes	-
LHX9	No	No	Yes	-
LIG4	No	Yes	No	-
LIMD1	No	No	Yes	-
LIMK1	No	No	Yes	-
LIN28B	No	No	Yes	-
LIN54	No	No	Yes	-
LIN9	No	No	Yes	-
LINGO1	No	No	Yes	-
LINS	No	Yes	No	-
LIPN	No	Yes	No	-
LMBRD1	No	Yes	No	-
LMNA	No	Yes	Yes	-
LMNB2	No	Yes	Yes	-
LMO3	No	No	Yes	-
LMO4	No	No	Yes	-
LMOD1	No	No	Yes	-
LMTK2	No	No	Yes	-
LMX1A	No	No	Yes	-
LMX1B	No	Yes	Yes	2
LONP1	No	No	Yes	-
LOX	No	No	Yes	-
LOXHD1	No	Yes	No	-
LPAR1	No	No	Yes	-
LPCAT3	No	No	Yes	-
LPGAT1	No	No	Yes	-
LRAT	No	Yes	No	-
LRBA	No	Yes	No	2
LRCH1	No	No	Yes	-
LRIG2	No	Yes	No	-
LRIT3	No	Yes	No	-
LRP1	No	No	Yes	2
LRP12	No	No	Yes	-
LRP1B	No	No	Yes	-
LRP2	Yes	Yes	Yes	2
LRP4	No	Yes	No	-
LRP5	No	Yes	Yes	-
LRP6	No	No	Yes	-
LRPAP1	No	Yes	No	-
LRPPRC	No	Yes	No	-
LRRC25	No	No	Yes	-
LRRC37A3	No	No	Yes	-
LRRC4	No	No	Yes	2
[truncated: 2,205 more rows]
