# Supplementary material for: Noncoding de novo mutations in SCN2A are associated with autism spectrum disorders
Source: iScience. 2025 Aug 5;28(9):113258. doi: 10.1016/j.isci.2025.113258 (PMC12392654; doi:10.1016/j.isci.2025.113258)
Supplement: Table S3. Coding and noncoding DNMs (with CADD ≥15) of gene, related to Figure 2 [file mmc4.xlsx]

## Sheet: Table S3
Coding and noncoding DNMs (with CADD ≥15) of gene														SPARK																																	SSC
HGNC_ID	HGNC_symbol	transcript	chr	start (hg38)	end (hg38)	n_exons	length_coding_mutations	length_nocoding_mutations_cadd≥15	prot_all	prot_syn	prot_mis	prot_lof	gene	Count of coding DNMs in case	Count of coding DNMs in control	FC_coding	Fisher_exact_p_value_coding	Count of missense DNMs in case	Count of missense DNMs in control	FC_mis	Fisher_exact_p_value_mis	Count of LOF DNMs in case	Count of LOF DNMs in control	FC_LOF	Fisher_exact_p_value_LOF	Count of synonymous DNMs in case	Count of synonymous DNMs in control	FC_syn	Fisher_exact_p_value_syn	Count of noncoding DNMs in case	Count of noncoding DNMs in control	Count of noncoding DNMs with cadd≥15 in case	Count of noncoding DNMs with cadd≥15 in control	FC_noncoding with DNMs≥15	Fisher_exact_p_value_noncoding	Expected coding DNMs in case	Expected missense DNMs in case	Expected LOF DNMs in case	Expected synonymous DNMs in case	Expected noncoding DNMs in case	Case-only p value for coding DNMs	Case-only p value for missense DNMs	Case-only p value for LOF DNMs	Case-only p value for synonymous DNMs	Case-only p value for noncoding DNMs with CADD≥15	Combined case-only p values for coding and noncoding DNMs with CADD≥15	Count of coding DNMs in case	Count of coding DNMs in control	FC_coding
HGNC:10588	SCN2A	ENST00000357398.3	2	166152333	166246334	26	6018	7258	7.82e-05	2.02e-05	5.36e-05	1.04e-05	SCN2A	11	0	inf	0.0048058	5	0	inf	0.0885059	6	0	inf	0.0544783	0	0	0	1	22	13	5	0	inf	0.0885059	0.548651	0.376058	0.0729664	0.141723	0.6617	2.05625e-11	4.58789e-05	1.96907e-10	1	0.000611793	4.15224e-13	5	0	inf
HGNC:35412	EML6	ENST00000356458.6	2	54952198	55197231	41	5877	6486	8.96e-06	2.5e-06	5.89e-06	3.71e-06	EML6	2	2	0.632269	0.838678	2	1	1.26454	0.670724	0	0	0	1	0	1	0	1	29	22	3	0	inf	0.233521	0.0628634	0.0413242	0.0260294	0.01754	0.0693775	0.00189501	0.000830684	1	1	5.28381e-05	1.71389e-06	2	1	1.6139
HGNC:26851	CCDC168	ENST00000322527.2	13	103381800	103389159	1	7359	119	7.75e-06	2.1e-06	5.34e-06	4.57e-07	CCDC168	4	0	inf	0.143772	1	0	inf	0.615871	3	0	inf	0.233521	0	0	0	1	1	0	0	0	0	1	0.054374	0.0374654	0.00320631	0.0147336	0.000879264	3.48722e-07	0.0367723	5.48052e-09	1	1	5.53387e-06	1	0	inf
HGNC:28993	PIEZO1	ENST00000301015.9	16	88782012	88851372	51	7566	1077	1.59e-05	4.99e-06	1.03e-05	6.88e-06	PIEZO1	3	0	inf	0.233521	1	0	inf	0.615871	0	0	0	1	2	0	inf	0.379255	10	4	1	0	inf	0.615871	0.111554	0.0722648	0.0482701	0.0350098	0.0158795	0.000212851	0.0697155	1	0.000598727	0.0157541	4.56231e-05	0	1	0
HGNC:9588	PTEN	ENST00000371953.3	10	89624226	89725229	9	1212	5386	1.47e-05	3.73e-06	9.9e-06	2.18e-06	PTEN	4	0	inf	0.143772	2	0	inf	0.379255	2	0	inf	0.379255	0	0	0	1	13	6	0	0	0	1	0.103135	0.0694584	0.0152949	0.0261697	0.458322	4.34156e-06	0.00230339	0.000115781	1	1	5.7948e-05	2	0	inf
HGNC:40031	C16orf96	ENST00000444310.4	16	4606490	4650318	16	3426	263	5.07e-06	1.54e-06	3.31e-06	3.26e-07	C16orf96	3	0	inf	0.233521	0	0	0	1	0	0	0	1	2	0	inf	0.379255	3	3	0	0	0	1	0.0355711	0.023223	0.00228722	0.0108046	0.00273065	7.30408e-06	1	1	5.79514e-05	1	9.369e-05	1	1	0.806948
HGNC:13575	BRD4	ENST00000263377.2	19	15349187	15383910	19	4089	3497	6.69e-05	2.08e-05	4.34e-05	3.07e-06	BRD4	6	0	inf	0.0544783	3	0	inf	0.233521	1	0	inf	0.615871	2	0	inf	0.379255	7	9	0	0	0	1	0.46937	0.304494	0.0215391	0.145933	0.401416	9.9492e-06	0.00375124	0.0213088	0.0096668	1	0.000124544	1	1	0.806948
HGNC:15766	ADNP	ENST00000396029.3	20	49507941	49520533	3	3309	2822	4.18e-05	1.14e-05	2.84e-05	2.21e-06	ADNP	5	0	inf	0.0885059	2	0	inf	0.379255	3	0	inf	0.233521	0	0	0	1	5	1	0	0	0	1	0.293269	0.199254	0.0155054	0.0799824	0.250107	1.41706e-05	0.0174012	6.1411e-07	1	1	0.000172376	1	0	inf
HGNC:2745	DDX3X	ENST00000399959.2	X	41193505	41206972	17	1989	2509	3.05e-05	7.1e-06	2.16e-05	2.7e-06	DDX3X	3	0	inf	0.233521	2	0	inf	0.379255	0	0	0	1	0	0	0	1	3	1	2	0	inf	0.379255	0.213988	0.151546	0.0189432	0.0498136	0.269933	0.00139218	0.0103862	1	1	0.0304941	0.000469834	0	0	0
HGNC:29012	KDM6B	ENST00000254846.5	17	7748872	7756839	19	5049	4384	8.98e-05	2.65e-05	5.98e-05	3.69e-06	KDM6B	5	0	inf	0.0885059	1	0	inf	0.615871	3	0	inf	0.233521	1	0	inf	0.615871	2	0	2	0	inf	0.379255	0.630037	0.419557	0.025889	0.185924	0.547055	0.000491362	0.342662	2.83641e-06	0.169663	0.104794	0.000559929	3	0	inf
HGNC:40037	C18orf63	ENST00000579455.1	18	71985100	72021748	12	2058	594	2.06e-06	5.46e-07	1.38e-06	1.33e-06	C18orf63	1	1	0.632269	0.852486	1	0	inf	0.615871	0	0	0	1	0	1	0	1	5	4	1	0	inf	0.615871	0.014453	0.00968208	0.00933128	0.00383074	0.00417155	0.014349	0.00963536	1	1	0.00416287	0.000640674	1	0	inf
HGNC:11189	SOX1	ENST00000330949.1	13	112721972	112723148	1	1176	284	3.06e-05	1.26e-05	1.77e-05	4.17e-07	SOX1	4	1	2.52908	0.364834	2	0	inf	0.379255	1	1	0.632269	0.852486	0	0	0	1	0	0	0	0	0	1	0.21469	0.124183	0.00292567	0.0884016	0.0518468	7.45954e-05	0.00710114	0.0029214	1	1	0.000783508	-	-	-
HGNC:5995	IL1RAP	ENST00000317757.3	3	190282078	190374396	10	2064	4035	1.87e-05	4.73e-06	1.29e-05	3.63e-06	IL1RAP	3	0	inf	0.233521	2	0	inf	0.379255	0	0	0	1	1	0	inf	0.615871	15	11	1	0	inf	0.615871	0.131199	0.0905064	0.0254681	0.0331857	0.256487	0.000341232	0.00385677	1	0.0326411	0.226235	0.000808201	0	0	0
HGNC:29529	TBL1XR1	ENST00000430069.1	3	176743285	176782765	14	1545	5121	1.66e-05	4.34e-06	1.1e-05	4.71e-06	TBL1XR1	3	0	inf	0.233521	3	0	inf	0.233521	0	0	0	1	0	0	0	1	26	22	1	1	0.632269	0.852486	0.116466	0.077176	0.0330454	0.0304494	0.386033	0.000241334	7.23113e-05	1	1	0.320252	0.000809043	2	0	inf
HGNC:33888	ANKRD34C	ENST00000421388.2	15	79585626	79587234	1	1608	274	1.88e-06	5.44e-07	1.28e-06	1.69e-07	ANKRD34C	2	0	inf	0.379255	1	0	inf	0.615871	0	0	0	1	1	0	inf	0.615871	4	2	0	0	0	1	0.0131901	0.00898048	0.0011857	0.0038167	0.00224756	8.62279e-05	0.00894028	1	0.00380943	1	0.000893194	0	0	0
HGNC:13175	ZNF99	ENST00000596209.1	19	22940115	22966818	4	2595	120	2.53e-05	6.34e-06	1.77e-05	1.35e-06	ZNF99	2	0	inf	0.379255	2	0	inf	0.379255	0	0	0	1	0	0	0	1	4	1	1	0	inf	0.615871	0.177505	0.124183	0.0094716	0.0444814	0.00820831	0.0140081	0.00710114	1	1	0.00817472	0.00115369	1	0	inf
HGNC:33765	LEKR1	ENST00000491763.1	3	156547118	156642299	4	399	6171	4.01e-07	1.02e-07	2.7e-07	8.99e-07	LEKR1	1	0	inf	0.615871	1	0	inf	0.615871	0	0	0	1	0	0	0	1	32	9	1	0	inf	0.615871	0.00281342	0.00189432	0.00630738	0.000715632	0.0435128	0.00280946	0.00189253	1	1	0.0425797	0.00119998	0	0	0
HGNC:20152	ZFHX2	ENST00000419474.3	14	23991170	24004534	9	7719	1752	9.99e-06	2.88e-06	6.8e-06	6.18e-07	ZFHX2	0	0	0	1	0	0	0	1	0	0	0	1	0	0	0	1	3	5	2	0	inf	0.379255	0.0700898	0.0477088	0.00433589	0.0202061	0.0159085	1	1	1	1	0.000125205	0.00125025	0	2	0
HGNC:18039	KDM5B	ENST00000367265.3	1	202698163	202777433	27	4635	3047	6.76e-05	1.75e-05	4.48e-05	1.29e-05	KDM5B	5	1	3.16135	0.258644	3	0	inf	0.233521	2	1	1.26454	0.670724	0	0	0	1	8	3	0	0	0	1	0.474282	0.314317	0.0905064	0.12278	0.311788	0.000135004	0.00409629	0.00385677	1	1	0.00133792	3	5	0.484169
HGNC:11588	TBP	ENST00000392092.2	6	170866117	170881353	7	1020	340	1.38e-05	4.03e-06	8.72e-06	2.69e-06	TBP	2	1	1.26454	0.670724	1	0	inf	0.615871	0	0	0	1	0	0	0	1	2	1	1	0	inf	0.615871	0.0968208	0.0611795	0.018873	0.0282745	0.0322736	0.0043953	0.0593456	1	1	0.0317584	0.00137868	-	-	-
HGNC:2943	DNAH12	ENST00000311202.6	3	57484226	57528597	11	1374	2958	1.51e-05	4.08e-06	1e-05	1.91e-06	DNAH12	3	3	0.632269	0.842131	2	3	0.421513	0.924681	0	0	0	1	1	0	inf	0.615871	31	16	0	0	0	1	0.105942	0.07016	0.0134006	0.0286253	0.228075	0.000183077	0.00234907	1	0.0282195	1	0.00175856	0	2	0
HGNC:4586	GRIN2B	ENST00000609686.1	12	13715716	14019142	12	4455	23288	7.67e-05	2.33e-05	5.09e-05	2.78e-06	GRIN2B	5	0	inf	0.0885059	3	0	inf	0.233521	2	0	inf	0.379255	0	0	0	1	37	29	2	0	inf	0.379255	0.538127	0.357114	0.0195045	0.163473	2.813	0.000240865	0.00582117	0.000187757	1	0.771126	0.00178144	3	0	inf
HGNC:31042	GREB1L	ENST00000580732.2	18	18963479	19102782	31	5772	10770	7.28e-06	2.04e-06	4.84e-06	1.21e-06	GREB1L	1	0	inf	0.615871	1	0	inf	0.615871	0	0	0	1	0	0	0	1	40	14	2	0	inf	0.379255	0.0510765	0.0339574	0.00848936	0.0143126	0.0953038	0.049794	0.0333874	1	1	0.00426292	0.00200756	1	0	inf
HGNC:11405	BRSK2	ENST00000382179.1	11	1432634	1481953	20	2301	2490	4.06e-05	1.28e-05	2.65e-05	1.43e-06	BRSK2	4	1	2.52908	0.364834	0	1	0	1	4	0	inf	0.143772	0	0	0	1	15	7	0	0	0	1	0.28485	0.185924	0.0100329	0.0898048	0.308247	0.000218656	1	4.18799e-10	1	1	0.00206149	1	0	inf
HGNC:1917	CHD2	ENST00000394196.4	15	93444467	93567935	38	5487	4200	7.53e-05	1.95e-05	5.02e-05	1.05e-05	CHD2	5	0	inf	0.0885059	3	0	inf	0.233521	2	0	inf	0.379255	0	0	0	1	15	8	0	0	0	1	0.528305	0.352203	0.073668	0.136812	0.404389	0.000221452	0.00560452	0.00258383	1	1	0.00208504	1	0	inf
HGNC:11976	TNXB	ENST00000451343.1	6	32009125	32012996	13	2022	2692	1.63e-05	5.03e-06	1.06e-05	1.24e-06	TNXB	3	2	0.948404	0.709673	2	1	1.26454	0.670724	0	0	0	1	1	1	0.632269	0.852486	8	6	0	0	0	1	0.114361	0.0743696	0.00869984	0.0352905	0.152255	0.000228843	0.00263206	1	0.034675	1	0.00214711	1	0	inf
HGNC:17022	HPS5	ENST00000349215.3	11	18301428	18339405	22	3390	1531	4.14e-05	1.09e-05	2.81e-05	2.97e-06	HPS5	4	0	inf	0.143772	3	0	inf	0.233521	0	0	0	1	1	0	inf	0.615871	4	4	0	0	0	1	0.290462	0.19715	0.0208375	0.0764744	0.131179	0.000235358	0.0011024	1	0.0736234	1	0.00220163	0	0	0
HGNC:1987	CITED2	ENST00000367651.2	6	139694268	139695081	1	813	743	1.95e-05	7.24e-06	1.2e-05	4.9e-07	CITED2	0	0	0	1	0	0	0	1	0	0	0	1	0	0	0	1	3	0	3	0	inf	0.233521	0.136812	0.084192	0.00343784	0.0507958	0.125032	1	1	1	1	0.000296701	0.00270674	-	-	-
HGNC:20340	PRICKLE2	ENST00000295902.6	3	64084726	64184603	7	2535	12767	4.41e-05	1.23e-05	2.97e-05	2.68e-06	PRICKLE2	4	0	inf	0.143772	0	0	0	1	3	0	inf	0.233521	1	0	inf	0.615871	23	12	0	0	0	1	0.309406	0.208375	0.0188029	0.0862968	1.55826	0.000298516	1	1.09245e-06	0.0826781	1	0.00272147	0	0	0
HGNC:21710	TBC1D9	ENST00000442267.2	4	141543348	141677199	21	3801	1759	5.68e-05	1.68e-05	3.73e-05	6.73e-06	TBC1D9	1	0	inf	0.615871	1	0	inf	0.615871	0	0	0	1	0	0	0	1	17	8	3	0	inf	0.233521	0.398509	0.261697	0.0472177	0.117869	0.184419	0.32868	0.230256	1	1	0.000910913	0.00272864	0	0	0
HGNC:6882	MAPK8IP1	ENST00000241014.2	11	45907371	45927272	12	2136	1655	3.27e-05	1.04e-05	2.09e-05	2.16e-06	MAPK8IP1	2	1	1.26454	0.670724	0	0	0	1	1	0	inf	0.615871	1	1	0.632269	0.852486	4	3	2	0	inf	0.379255	0.229423	0.146634	0.0151546	0.0729664	0.17776	0.0226184	1	0.0150403	0.0703679	0.0140461	0.00287658	1	0	inf
HGNC:11042	SLC6A1	ENST00000287766.4	3	11058897	11078652	14	1800	2243	3.05e-05	9.72e-06	1.95e-05	1.55e-06	SLC6A1	3	0	inf	0.233521	2	0	inf	0.379255	1	0	inf	0.615871	0	0	0	1	5	3	1	0	inf	0.615871	0.213988	0.136812	0.0108748	0.0681955	0.266653	0.00139218	0.00854741	0.0108159	1	0.234061	0.00294216	1	0	inf
HGNC:9380	PRKACA	ENST00000308677.4	19	14203923	14228359	10	1056	1847	1.9e-05	5.82e-06	1.23e-05	1.1e-06	PRKACA	3	0	inf	0.233521	1	0	inf	0.615871	1	0	inf	0.615871	1	0	inf	0.615871	2	2	0	0	0	1	0.133304	0.0862968	0.0077176	0.0408331	0.233156	0.000357359	0.0826781	0.0076879	0.0400107	1	0.00319363	0	0	0
HGNC:26282	CCDC82	ENST00000278520.5	11	96086809	96117911	7	1635	1123	1.99e-05	4.73e-06	1.38e-05	2.28e-06	CCDC82	3	0	inf	0.233521	2	0	inf	0.379255	0	0	0	1	1	0	inf	0.615871	4	2	0	0	0	1	0.139618	0.0968208	0.0159965	0.0331857	0.0958969	0.000408658	0.0043953	1	0.0326411	1	0.00359727	0	0	0
HGNC:28079	ZNF598	ENST00000431526.1	16	2048232	2059748	14	2715	354	4.81e-05	1.55e-05	3.11e-05	1.49e-06	ZNF598	4	0	inf	0.143772	2	0	inf	0.379255	1	0	inf	0.615871	1	0	inf	0.615871	4	0	0	0	0	1	0.33747	0.218198	0.0104538	0.108748	0.0440016	0.000413191	0.0206099	0.0103994	0.103044	1	0.00363261	1	0	inf
HGNC:30626	YTHDC1	ENST00000344157.4	4	69179816	69215471	17	2184	3590	3.11e-05	6.48e-06	2.13e-05	4.94e-06	YTHDC1	3	0	inf	0.233521	3	0	inf	0.233521	0	0	0	1	0	0	0	1	8	4	1	1	0.632269	0.852486	0.218198	0.149441	0.034659	0.0454637	0.358667	0.00147136	0.000497466	1	1	0.301393	0.00386736	1	0	inf
HGNC:17468	PDLIM5	ENST00000514743.1	4	95376439	95585218	16	1878	8001	2.05e-05	5.47e-06	1.37e-05	3.48e-06	PDLIM5	1	1	0.632269	0.852486	1	1	0.632269	0.852486	0	0	0	1	0	0	0	1	24	9	4	0	inf	0.143772	0.143828	0.0961192	0.0244157	0.0383775	0.612762	0.133963	0.0916443	1	1	0.00361671	0.00418244	0	0	0
HGNC:17046	NKD2	ENST00000296849.5	5	1009172	1038488	10	1356	268	2.12e-05	7.09e-06	1.34e-05	6.97e-07	NKD2	3	0	inf	0.233521	1	0	inf	0.615871	1	0	inf	0.615871	1	0	inf	0.615871	6	5	0	0	0	1	0.148739	0.0940144	0.00489015	0.0497434	0.0293968	0.000490749	0.0897303	0.00487821	0.0485265	1	0.00423005	0	0	0
HGNC:12697	VIT	ENST00000379242.3	2	36943513	37041504	15	2082	3019	3.4e-05	1.06e-05	2.17e-05	2.46e-06	VIT	3	0	inf	0.233521	2	0	inf	0.379255	0	0	0	1	1	0	inf	0.615871	17	9	1	0	inf	0.615871	0.238544	0.152247	0.0172594	0.0743696	0.3459	0.00189376	0.0104778	1	0.0716715	0.292417	0.00470634	0	0	0
HGNC:30776	LCORL	ENST00000382226.5	4	17885342	18023374	7	1809	8824	9.29e-06	2.26e-06	6.26e-06	9.51e-07	LCORL	2	0	inf	0.379255	1	0	inf	0.615871	0	0	0	1	0	0	0	1	16	10	1	0	inf	0.615871	0.0651786	0.0439202	0.00667222	0.0158562	0.317931	0.00203405	0.0429696	1	1	0.272347	0.00470783	0	0	0
HGNC:7179	ALDH6A1	ENST00000553458.1	14	74527344	74551097	12	1608	577	2.17e-05	5.38e-06	1.45e-05	2.99e-06	ALDH6A1	2	0	inf	0.379255	1	0	inf	0.615871	0	0	0	1	1	0	inf	0.615871	4	2	1	0	inf	0.615871	0.152247	0.101732	0.0209778	0.0377461	0.054631	0.0104778	0.0967284	1	0.0370426	0.0531655	0.004731	-	-	-
HGNC:16473	NME8	ENST00000199447.4	7	37889868	37936694	15	1767	451	2.23e-05	6.05e-06	1.39e-05	3.1e-06	NME8	3	0	inf	0.233521	3	0	inf	0.233521	0	0	0	1	0	0	0	1	1	4	0	0	0	1	0.156457	0.0975224	0.0217496	0.0424468	0.0399332	0.0005679	0.000143706	1	1	1	0.00481214	0	0	0
HGNC:6772	SMAD6	ENST00000288840.5	15	66995596	67073873	4	1491	7579	2.68e-05	9.48e-06	1.68e-05	9.75e-07	SMAD6	3	1	1.89681	0.50277	1	0	inf	0.615871	2	1	1.26454	0.670724	0	0	0	1	5	6	1	1	0.632269	0.852486	0.188029	0.117869	0.0068406	0.0665117	0.955782	0.00096287	0.111187	2.32905e-05	1	0.615488	0.00499647	1	0	inf
HGNC:26988	METTL23	ENST00000341249.6	17	74725792	74729768	4	573	156	5.06e-06	1.25e-06	3.5e-06	7.28e-07	METTL23	2	0	inf	0.379255	0	0	0	1	2	0	inf	0.379255	0	0	0	1	1	0	0	0	0	1	0.035501	0.024556	0.00510765	0.00877	0.00966518	0.000615442	1	1.29997e-05	1	1	0.00516551	0	0	0
HGNC:21390	RIPPLY2	ENST00000369689.1	6	84563135	84567108	4	387	195	5.22e-06	1.89e-06	3.08e-06	7.26e-07	RIPPLY2	1	0	inf	0.615871	1	0	inf	0.615871	0	0	0	1	0	0	0	1	1	0	1	0	inf	0.615871	0.0366235	0.0216093	0.00509362	0.0132602	0.0184537	0.035961	0.0213775	1	1	0.0182845	0.00547525	-	-	-
HGNC:349	AHSG	ENST00000411641.2	3	186330930	186338719	7	1104	61	1.75e-05	5.68e-06	1.12e-05	2.43e-06	AHSG	1	0	inf	0.615871	1	0	inf	0.615871	0	0	0	1	0	0	0	1	1	0	1	0	inf	0.615871	0.12278	0.0785792	0.0170489	0.0398509	0.00678404	0.115542	0.0755712	1	1	0.00676108	0.00637034	-	-	-
HGNC:21212	ADGB	ENST00000397944.3	6	146920176	147136353	36	5004	1343	5.71e-06	1.46e-06	3.81e-06	7.78e-06	ADGB	2	0	inf	0.379255	1	0	inf	0.615871	0	0	0	1	1	0	inf	0.615871	20	15	0	0	0	1	0.0400614	0.026731	0.0545845	0.0102434	0.0107519	0.000781343	0.0263769	1	0.0101911	1	0.00637146	0	0	0
HGNC:1396	CACNA1I	ENST00000402142.3	22	39966757	40082410	37	6672	3594	0.000101569	3.15e-05	6.63e-05	5.84e-06	CACNA1I	5	0	inf	0.0885059	5	0	inf	0.0885059	0	0	0	1	0	0	0	1	9	8	0	1	0	1	0.712608	0.465161	0.0409734	0.221004	0.38386	0.000850056	0.000123437	1	1	1	0.00686013	0	0	0
HGNC:26538	VWA5B1	ENST00000375079.2	1	20637094	20680756	21	3663	1757	6.04e-06	1.88e-06	3.9e-06	8.65e-07	VWA5B1	2	1	1.26454	0.670724	1	1	0.632269	0.852486	0	0	0	1	1	0	inf	0.615871	10	2	0	0	0	1	0.0423766	0.0273624	0.00606884	0.0131901	0.0203264	0.000872922	0.0269914	1	0.0131035	1	0.00702149	0	0	0
HGNC:12928	ZNF143	ENST00000396602.2	11	9492855	9549160	15	1917	1614	2.59e-05	7.48e-06	1.7e-05	1.6e-06	ZNF143	3	0	inf	0.233521	2	0	inf	0.379255	1	0	inf	0.615871	0	0	0	1	9	12	0	0	0	1	0.181714	0.119272	0.0112256	0.0524797	0.152993	0.000873173	0.00657184	0.0111628	1	1	0.00702326	0	0	0
HGNC:16639	SRRM2	ENST00000301740.8	16	2806365	2820868	14	8259	2597	0.000146748	3.42e-05	0.000104901	7.74e-06	SRRM2	4	3	0.843025	0.740401	4	3	0.843025	0.740401	0	0	0	1	0	0	0	1	2	3	2	1	1.26454	0.670724	1.02958	0.735985	0.0543038	0.239947	0.323747	0.020856	0.00683643	1	1	0.0423575	0.00709528	3	0	inf
HGNC:15525	LBX2	ENST00000460508.3	2	74725053	74729986	2	585	41	1.66e-05	5.28e-06	1.08e-05	7.55e-07	LBX2	1	0	inf	0.615871	1	0	inf	0.615871	0	0	0	1	0	0	0	1	1	0	1	0	inf	0.615871	0.116466	0.0757728	0.00529708	0.0370445	0.00816255	0.109939	0.0729732	1	1	0.00812932	0.00716782	-	-	-
HGNC:24102	ARSG	ENST00000448504.2	17	66303634	66416604	11	1578	4555	2.62e-05	7.85e-06	1.74e-05	2.03e-06	ARSG	3	0	inf	0.233521	2	0	inf	0.379255	1	0	inf	0.615871	0	0	0	1	15	11	0	0	0	1	0.183819	0.122078	0.0142425	0.0550756	0.530606	0.000902455	0.006872	0.0141415	1	1	0.00722902	0	0	0
HGNC:20144	ZNF410	ENST00000442160.3	14	74358878	74391506	12	1551	1592	1.81e-05	4.62e-06	1.24e-05	2.32e-06	ZNF410	2	0	inf	0.379255	1	0	inf	0.615871	1	0	inf	0.615871	0	0	0	1	4	3	1	0	inf	0.615871	0.12699	0.0869984	0.0162771	0.0324139	0.130347	0.00741199	0.0833214	0.0161454	1	0.122209	0.00725253	0	0	0
HGNC:14565	SORBS1	ENST00000371247.2	10	97074815	97200892	31	3879	14928	5.99e-05	1.71e-05	3.9e-05	7.96e-06	SORBS1	4	0	inf	0.143772	2	0	inf	0.379255	0	0	0	1	2	0	inf	0.379255	21	14	0	0	0	1	0.420258	0.273624	0.0558474	0.119974	1.61733	0.00093087	0.0312586	1	0.0066463	1	0.00742778	1	0	inf
HGNC:21427	TMEM8B	ENST00000377988.2	9	35842435	35853837	8	1419	2229	2.67e-05	7.98e-06	1.77e-05	1.4e-06	TMEM8B	3	0	inf	0.233521	1	0	inf	0.615871	1	0	inf	0.615871	1	0	inf	0.615871	7	2	0	0	0	1	0.187327	0.124183	0.0098224	0.0559877	0.294258	0.000952629	0.116782	0.00977432	0.0544492	1	0.00757939	-	-	-
HGNC:16878	HELZ	ENST00000358691.5	17	65074367	65214920	30	5829	6396	7.63e-05	2.02e-05	5.14e-05	7.43e-06	HELZ	4	2	1.26454	0.577215	1	2	0.316135	0.943368	0	0	0	1	2	0	inf	0.379255	23	14	1	1	0.632269	0.852486	0.535321	0.360622	0.0521289	0.141723	0.587393	0.00223855	0.302758	1	0.00914245	0.444226	0.0078692	0	0	0
HGNC:13010	TSHZ2	ENST00000371497.5	20	51589832	51873102	2	3105	26764	4.9e-05	1.59e-05	3.16e-05	1.68e-06	TSHZ2	1	0	inf	0.615871	0	0	0	1	0	0	0	1	1	0	inf	0.615871	68	40	9	0	inf	0.0126967	0.343784	0.221706	0.0117869	0.111554	2.9633	0.290918	1	1	0.105557	0.00351461	0.00806267	0	0	0
HGNC:3123	EBAG9	ENST00000337573.5	8	110563053	110576788	6	642	645	6.87e-06	1.71e-06	4.64e-06	1.44e-06	EBAG9	0	0	0	1	0	0	0	1	0	0	0	1	0	0	0	1	5	2	2	0	inf	0.379255	0.0481999	0.0325542	0.010103	0.0119974	0.0484252	1	1	1	1	0.00113532	0.00883377	1	0	inf
HGNC:24727	E2F8	ENST00000527884.1	11	19246204	19261668	12	2604	443	3.66e-05	1.05e-05	2.41e-05	2.41e-06	E2F8	2	0	inf	0.379255	2	0	inf	0.379255	0	0	0	1	0	0	0	1	2	1	1	0	inf	0.615871	0.256786	0.169086	0.0169086	0.073668	0.0436851	0.0278336	0.0127813	1	1	0.0427447	0.00920145	0	0	0
HGNC:21021	NHSL1	ENST00000427025.2	6	138745217	138893048	7	4833	8080	7.13e-06	2.25e-06	4.64e-06	1.59e-06	NHSL1	2	2	0.632269	0.838678	0	1	0	1	0	1	0	1	2	0	inf	0.379255	18	12	0	0	0	1	0.0500241	0.0325542	0.0111554	0.015786	0.0836322	0.00121025	1	1	0.000123295	1	0.00933941	1	0	inf
HGNC:1733	CDK13	ENST00000181839.4	7	39990240	40134579	14	4539	3519	6.44e-05	1.8e-05	4.3e-05	4.16e-06	CDK13	4	2	1.26454	0.577215	3	2	0.948404	0.709673	1	0	inf	0.615871	0	0	0	1	14	6	0	2	0	1	0.45183	0.301688	0.0291866	0.126288	0.350295	0.00121317	0.00365604	0.0287647	1	1	0.00935902	1	0	inf
HGNC:948	BAIAP3	ENST00000324385.5	16	1384662	1398483	34	3564	456	6.46e-05	2.08e-05	4.1e-05	2.8e-06	BAIAP3	4	0	inf	0.143772	2	0	inf	0.379255	0	0	0	1	2	0	inf	0.379255	3	2	0	0	0	1	0.453234	0.287656	0.0196448	0.145933	0.0579895	0.00122695	0.0342328	1	0.0096668	1	0.0094515	0	1	0
HGNC:32583	METAP1D	ENST00000315796.4	2	172864876	172945134	10	1008	10872	1.4e-05	4.13e-06	9.11e-06	3.14e-06	METAP1D	2	0	inf	0.379255	2	0	inf	0.379255	0	0	0	1	0	0	0	1	10	5	2	0	inf	0.379255	0.098224	0.0639158	0.0220302	0.0289761	1.05942	0.00451943	0.00195763	1	1	0.286087	0.00989212	0	0	0
HGNC:12860	ZBTB14	ENST00000357006.4	18	5290856	5293245	2	1350	497	2.01e-05	6.12e-06	1.34e-05	5.77e-07	ZBTB14	0	0	0	1	0	0	0	1	0	0	0	1	0	0	0	1	2	0	2	0	inf	0.379255	0.141022	0.0940144	0.00404823	0.0429379	0.0519168	1	1	1	1	0.00130193	0.00995183	-	-	-
HGNC:18506	FCRL3	ENST00000368184.3	1	157648499	157670279	14	2205	213	2.99e-05	8.87e-06	1.93e-05	4.74e-06	FCRL3	3	0	inf	0.233521	0	0	0	1	2	0	inf	0.379255	1	0	inf	0.615871	5	2	0	0	0	1	0.209778	0.135409	0.0332558	0.0622319	0.0202643	0.00131572	1	0.000540867	0.0603351	1	0.0100434	0	1	0
HGNC:12652	VASP	ENST00000245932.6	19	46011029	46029435	13	1143	1541	1.89e-05	5.8e-06	1.21e-05	1.8e-06	VASP	2	0	inf	0.379255	1	0	inf	0.615871	0	0	0	1	1	0	inf	0.615871	2	2	1	0	inf	0.615871	0.132602	0.0848936	0.0126288	0.0406928	0.178775	0.00805182	0.08139	1	0.039876	0.163706	0.0100594	0	0	0
HGNC:2530	CTSE	ENST00000358184.2	1	206317576	206331185	9	1191	106	1.8e-05	5.57e-06	1.16e-05	3.42e-06	CTSE	1	0	inf	0.615871	1	0	inf	0.615871	0	0	0	1	0	0	0	1	3	1	1	0	inf	0.615871	0.126288	0.0813856	0.0239947	0.0390791	0.0112397	0.118639	0.0781618	1	1	0.0111768	0.0101116	0	0	0
HGNC:8632	PBX1	ENST00000420696.2	1	164529059	164815913	9	1293	26716	1.96e-05	5.83e-06	1.27e-05	3.19e-06	PBX1	2	0	inf	0.379255	0	0	0	1	1	0	inf	0.615871	1	0	inf	0.615871	38	21	5	2	1.58067	0.454825	0.137514	0.0891032	0.022381	0.0409033	2.84131	0.00863131	1	0.0221324	0.040078	0.158814	0.0104074	0	0	0
HGNC:11631	TCF20	ENST00000359486.3	22	42564658	42611311	4	5883	7474	8.03e-05	2.24e-05	5.46e-05	3.52e-06	TCF20	4	0	inf	0.143772	2	0	inf	0.379255	2	0	inf	0.379255	0	0	0	1	11	10	1	0	inf	0.615871	0.563385	0.383074	0.0246963	0.157158	0.715747	0.00268638	0.057072	0.000299979	1	0.511173	0.0104235	0	0	0
HGNC:16701	MYL12A	ENST00000217652.3	18	3253245	3255916	3	516	634	6.36e-06	1.57e-06	4.58e-06	2.33e-07	MYL12A	0	0	0	1	0	0	0	1	0	0	0	1	0	0	0	1	3	1	2	0	inf	0.379255	0.0446218	0.0321333	0.00163473	0.0110151	0.054826	1	1	1	1	0.00144912	0.0109217	0	0	0
HGNC:16713	SRSF10	ENST00000492112.2	1	24297631	24306745	6	789	3152	1.96e-06	4.34e-07	1.39e-06	3.33e-07	SRSF10	0	0	0	1	0	0	0	1	0	0	0	1	0	0	0	1	3	0	2	0	inf	0.379255	0.0137514	0.00975224	0.00233633	0.00304494	0.0549357	1	1	1	1	0.00145482	0.010959	0	0	0
HGNC:434	ALOX15B	ENST00000380183.4	17	7942473	7951883	14	2031	290	3.11e-05	9.15e-06	2.04e-05	1.74e-06	ALOX15B	3	1	1.89681	0.50277	3	0	inf	0.233521	0	0	0	1	0	1	0	1	2	2	0	0	0	1	0.218198	0.143126	0.0122078	0.0641964	0.0311557	0.00147136	0.000439093	1	1	1	0.0110669	-	-	-
HGNC:2237	COPG2	ENST00000445977.2	7	130295819	130353508	9	741	1987	7.92e-06	1.94e-06	5.23e-06	2.38e-06	COPG2	2	1	1.26454	0.670724	1	0	inf	0.615871	1	0	inf	0.615871	0	1	0	1	18	8	0	0	0	1	0.0555667	0.0366937	0.0166981	0.013611	0.149003	0.00148781	0.0360286	0.0165594	1	1	0.0111741	0	1	0
HGNC:2945	DNAH14	ENST00000400952.3	1	225140404	225211571	10	1362	3301	7.96e-06	2.08e-06	5.25e-06	3.76e-06	DNAH14	2	1	1.26454	0.670724	1	1	0.632269	0.852486	1	0	inf	0.615871	0	0	0	1	50	26	0	0	0	1	0.0558474	0.036834	0.0263802	0.0145933	0.135354	0.0015026	0.0361639	0.0260352	1	1	0.0112703	0	0	0
HGNC:3823	FOXP1	ENST00000491238.1	3	71008397	71179834	16	2040	87076	3.14e-05	9.37e-06	1.98e-05	3.84e-06	FOXP1	3	0	inf	0.233521	1	0	inf	0.615871	1	0	inf	0.615871	1	0	inf	0.615871	67	50	2	4	0.316135	0.965956	0.220302	0.138917	0.0269414	0.0657399	9.40346	0.00151199	0.1297	0.0265818	0.0636256	0.999142	0.0113229	1	0	inf
HGNC:21308	ELOVL5	ENST00000541407.1	6	53133924	53160497	8	981	2168	1.29e-05	3.44e-06	8.54e-06	1.46e-06	ELOVL5	1	0	inf	0.615871	1	0	inf	0.615871	0	0	0	1	0	0	0	1	12	7	2	0	inf	0.379255	0.0905064	0.0599166	0.0102434	0.024135	0.200018	0.0865315	0.058157	1	1	0.0175261	0.011361	0	0	0
HGNC:17002	PIAS4	ENST00000262971.2	19	4007758	4037873	11	1533	975	3.16e-05	1.12e-05	1.94e-05	1.07e-06	PIAS4	3	0	inf	0.233521	2	0	inf	0.379255	0	0	0	1	1	0	inf	0.615871	3	3	0	0	0	1	0.221706	0.13611	0.00750712	0.0785792	0.141006	0.00153946	0.00846388	1	0.0755712	1	0.0115095	1	1	0.806948
HGNC:2874	NQO1	ENST00000320623.5	16	69744878	69760342	6	825	214	1.14e-05	3.33e-06	7.38e-06	1.3e-06	NQO1	1	0	inf	0.615871	0	0	0	1	0	0	0	1	1	0	inf	0.615871	4	2	1	0	inf	0.615871	0.0799824	0.0517781	0.0091208	0.0233633	0.0207469	0.0768674	1	1	0.0230925	0.0205332	0.0117608	-	-	-
HGNC:26331	NXPE2	ENST00000389586.4	11	114549297	114577652	6	1680	221	8.35e-06	2.44e-06	5.6e-06	1.25e-06	NXPE2	2	0	inf	0.379255	1	0	inf	0.615871	0	0	0	1	1	0	inf	0.615871	5	2	0	0	0	1	0.0585836	0.0392896	0.00877	0.017119	0.00770653	0.00165045	0.0385278	1	0.0169733	1	0.0122244	-	-	-
HGNC:15673	PHIP	ENST00000275034.4	6	79650409	79787785	40	5466	5096	7.05e-05	1.7e-05	4.77e-05	1.02e-05	PHIP	4	1	2.52908	0.364834	1	0	inf	0.615871	2	0	inf	0.379255	0	1	0	1	11	9	0	1	0	1	0.494628	0.334663	0.0715632	0.119272	0.461146	0.00168465	0.284421	0.0024417	1	1	0.0124432	2	0	inf
HGNC:26674	COL6A5	ENST00000265379.6	3	130092481	130195909	40	7848	1729	3.28e-05	9.11e-06	2.2e-05	8.91e-06	COL6A5	3	1	1.89681	0.50277	2	0	inf	0.379255	0	0	0	1	1	1	0.632269	0.852486	12	6	0	0	0	1	0.230125	0.154352	0.0625126	0.0639158	0.050699	0.00171088	0.0107546	1	0.061916	1	0.0126105	0	1	0
HGNC:29345	KIAA1671	ENST00000358431.3	22	25423966	25586747	10	5421	2783	8.45e-06	2.63e-06	5.56e-06	6.12e-07	KIAA1671	1	0	inf	0.615871	0	0	0	1	0	0	0	1	1	0	inf	0.615871	15	10	1	0	inf	0.615871	0.0592852	0.039009	0.00429379	0.0184521	0.0304355	0.0575621	1	1	0.0182829	0.029977	0.0127038	0	0	0
HGNC:26641	SSC5D	ENST00000389623.6	19	55999956	56030365	14	4722	363	8.57e-06	2.69e-06	5.61e-06	1.36e-06	SSC5D	2	1	1.26454	0.670724	1	1	0.632269	0.852486	0	0	0	1	1	0	inf	0.615871	2	3	0	0	0	1	0.0601271	0.0393598	0.00954176	0.018873	0.00462222	0.00173678	0.0385952	1	0.0186961	1	0.0127753	0	0	0
HGNC:30855	U2SURP	ENST00000473835.2	3	142720470	142775292	28	3090	4986	3.34e-05	8.15e-06	2.25e-05	8.32e-06	U2SURP	3	1	1.89681	0.50277	1	0	inf	0.615871	2	0	inf	0.379255	0	0	0	1	7	3	0	0	0	1	0.234334	0.15786	0.0583731	0.0571804	0.37812	0.00180087	0.146031	0.00163884	1	1	0.0131814	0	0	0
HGNC:33760	KRTAP26-1	ENST00000360542.3	21	31691720	31692353	1	633	17	1e-05	3.01e-06	6.79e-06	2.84e-07	KRTAP26-1	0	0	0	1	0	0	0	1	0	0	0	1	0	0	0	1	1	0	1	0	inf	0.615871	0.07016	0.0476386	0.00199254	0.0211182	0.00188423	1	1	1	1	0.00188246	0.0136952	-	-	-
HGNC:13202	ADAMTS9	ENST00000498707.1	3	64507846	64673333	39	5808	4814	9.36e-05	2.6e-05	6.14e-05	9.63e-06	ADAMTS9	4	0	inf	0.143772	3	0	inf	0.233521	1	0	inf	0.615871	0	0	0	1	15	13	1	0	inf	0.615871	0.656698	0.430782	0.0675641	0.182416	0.544308	0.00460981	0.00967955	0.0653322	1	0.419757	0.0140242	2	0	inf
HGNC:14063	HDAC4	ENST00000345617.3	2	239974792	240274394	26	3255	4578	6.85e-05	2.35e-05	4.27e-05	1.1e-05	HDAC4	1	0	inf	0.615871	1	0	inf	0.615871	0	0	0	1	0	0	0	1	34	24	4	0	inf	0.143772	0.480596	0.299583	0.077176	0.164876	0.675935	0.381585	0.258873	1	1	0.005097	0.0140863	0	0	0
HGNC:21715	PKD1L2	ENST00000527937.1	16	81208147	81214818	4	723	979	9.3e-06	2.74e-06	6.08e-06	9.31e-07	PKD1L2	2	1	1.26454	0.670724	1	1	0.632269	0.852486	0	0	0	1	0	0	0	1	26	12	0	0	0	1	0.0652488	0.0426573	0.0065319	0.0192238	0.0883521	0.00203833	0.0417603	1	1	1	0.0146671	0	1	0
HGNC:34333	ZNF836	ENST00000322146.8	19	52658124	52671325	3	2811	76	3.49e-05	8.69e-06	2.49e-05	1.47e-06	ZNF836	3	0	inf	0.233521	3	0	inf	0.233521	0	0	0	1	0	0	0	1	2	1	0	0	0	1	0.244858	0.174698	0.0103135	0.060969	0.00662015	0.00203861	0.000779944	1	1	1	0.0146688	0	0	0
HGNC:10576	CLEC11A	ENST00000250340.4	19	51226782	51228724	4	972	121	1.93e-05	6.45e-06	1.23e-05	8.53e-07	CLEC11A	1	0	inf	0.615871	1	0	inf	0.615871	0	0	0	1	0	0	0	1	2	1	1	0	inf	0.615871	0.135409	0.0862968	0.00598465	0.0452532	0.0168564	0.126641	0.0826781	1	1	0.0167152	0.0151519	1	0	inf
HGNC:27102	KIF18B	ENST00000593135.1	17	43003447	43013712	15	2559	1569	3.56e-05	1.03e-05	2.4e-05	2.23e-06	KIF18B	3	0	inf	0.233521	1	0	inf	0.615871	0	0	0	1	2	0	inf	0.379255	2	0	0	0	0	1	0.24977	0.168384	0.0156457	0.0722648	0.153141	0.00215589	0.154971	1	0.00248865	1	0.0153921	0	0	0
HGNC:11509	SYT1	ENST00000261205.4	12	79611299	79842904	8	1269	19278	1.79e-05	5.41e-06	1.15e-05	1.87e-06	SYT1	2	0	inf	0.379255	2	0	inf	0.379255	0	0	0	1	0	0	0	1	61	31	3	2	0.948404	0.709673	0.125586	0.080684	0.0131199	0.0379566	1.90784	0.0072558	0.00308506	1	1	0.298398	0.0154487	0	0	0
HGNC:9680	PTPRR	ENST00000266688.5	12	80838125	81072802	50	6888	5740	7.64e-06	2.1e-06	5.03e-06	6.13e-06	PTPRQ	1	0	inf	0.615871	0	0	0	1	1	0	inf	0.615871	0	0	0	1	26	14	1	0	inf	0.615871	0.0536022	0.0352905	0.0430081	0.0147336	0.0446685	0.052191	1	0.0420963	1	0.0436856	0.0161505	0	0	0
HGNC:34353	C2orf68	ENST00000306336.5	2	85836067	85839107	4	501	254	1e-05	2.83e-06	6.63e-06	1.02e-06	C2orf68	2	0	inf	0.379255	1	0	inf	0.615871	0	0	0	1	1	0	inf	0.615871	0	0	0	0	0	1	0.07016	0.0465161	0.00715632	0.0198553	0.0355701	0.00234907	0.0454508	1	0.0196595	1	0.0165697	-	-	-
HGNC:605	APOBEC2	ENST00000244669.2	6	41021086	41029610	2	675	357	1.01e-05	2.92e-06	6.82e-06	5.11e-07	APOBEC2	2	0	inf	0.379255	2	0	inf	0.379255	0	0	0	1	0	0	0	1	1	2	0	0	0	1	0.0708616	0.0478491	0.00358518	0.0204867	0.0374779	0.00239517	0.0011089	1	1	1	0.0168483	-	-	-
HGNC:30146	ARGFX	ENST00000334384.3	3	121289560	121305447	4	948	98	1.02e-05	2.59e-06	6.91e-06	1.34e-06	ARGFX	2	0	inf	0.379255	1	0	inf	0.615871	0	0	0	1	1	0	inf	0.615871	6	2	0	0	0	1	0.0715632	0.0484806	0.00940144	0.0181714	0.00739788	0.0024417	0.0473241	1	0.0180073	1	0.0171287	0	0	0
HGNC:17344	URB1	ENST00000382751.3	21	33687228	33765219	39	6816	811	1.03e-05	3.26e-06	6.53e-06	2.34e-06	URB1	2	1	1.26454	0.670724	1	1	0.632269	0.852486	0	0	0	1	1	0	inf	0.615871	11	7	0	0	0	1	0.0722648	0.0458145	0.0164174	0.0228722	0.00859841	0.00248865	0.0447808	1	0.0226126	1	0.0174106	2	1	1.6139
HGNC:6809	MAGEB2	ENST00000378988.4	X	30236697	30237657	1	960	14	1.05e-05	2.97e-06	7.17e-06	3.66e-07	MAGEB2	2	0	inf	0.379255	2	0	inf	0.379255	0	0	0	1	0	0	0	1	0	0	0	0	0	1	0.073668	0.0503047	0.00256786	0.0208375	0.00107433	0.00258383	0.00122364	1	1	1	0.0179796	-	-	-
HGNC:7782	NFE2L2	ENST00000397062.3	2	178095512	178129304	5	1818	3841	2.13e-05	5.87e-06	1.45e-05	2.16e-06	NFE2L2	2	0	inf	0.379255	1	0	inf	0.615871	1	0	inf	0.615871	0	0	0	1	3	1	1	0	inf	0.615871	0.149441	0.101732	0.0151546	0.0411839	0.315733	0.0101137	0.0967284	0.0150403	1	0.270746	0.0188951	0	0	0
HGNC:6814	MAGEL2	ENST00000532292.1	15	23889139	23891080	1	1941	153	2.8e-05	8.61e-06	1.83e-05	1.08e-06	MAGEL2	1	0	inf	0.615871	0	0	0	1	1	0	inf	0.615871	0	0	0	1	1	0	1	0	inf	0.615871	0.196448	0.128393	0.00757728	0.0604078	0.0154851	0.178356	1	0.00754864	1	0.0153658	0.0189089	-	-	-
HGNC:2556	CUL5	ENST00000393094.2	11	107880074	107975111	19	2343	1963	2.87e-05	7.21e-06	1.88e-05	5.48e-06	CUL5	2	0	inf	0.379255	1	0	inf	0.615871	1	0	inf	0.615871	0	0	0	1	11	7	1	0	inf	0.615871	0.201359	0.131901	0.0384477	0.0505854	0.168702	0.0177463	0.123572	0.0377179	1	0.155239	0.0189934	1	0	inf
HGNC:8803	PDGFRA	ENST00000257290.5	4	55124935	55161439	22	3270	2669	4.78e-05	1.37e-05	3.15e-05	4.27e-06	PDGFRA	0	0	0	1	0	0	0	1	0	0	0	1	0	0	0	1	10	1	3	0	inf	0.233521	0.335365	0.221004	0.0299583	0.0961192	0.273727	1	1	1	1	0.00278782	0.0191871	0	0	0
HGNC:24709	VWA2	ENST00000603594.1	10	116008472	116049304	11	2178	467	3.92e-05	1.22e-05	2.58e-05	2.99e-06	VWA2	3	0	inf	0.233521	1	0	inf	0.615871	1	0	inf	0.615871	1	0	inf	0.615871	9	5	0	0	0	1	0.275027	0.181013	0.0209778	0.0855952	0.0589705	0.002825	0.165575	0.0207593	0.0820343	1	0.0194056	0	0	0
HGNC:19082	NALCN	ENST00000251127.6	13	101707646	102051477	43	5217	6501	8.21e-05	2.27e-05	5.43e-05	1.11e-05	NALCN	4	1	2.52908	0.364834	3	1	1.89681	0.50277	1	0	inf	0.615871	0	0	0	1	26	24	0	0	0	1	0.576014	0.380969	0.0778776	0.159263	0.717781	0.00290655	0.00694439	0.0749224	1	1	0.0198831	1	0	inf
HGNC:18016	NUP133	ENST00000261396.3	1	229577650	229643996	26	3471	803	4.54e-05	1.24e-05	2.99e-05	1.15e-05	NUP133	2	1	1.26454	0.670724	0	1	0	1	0	0	0	1	2	0	inf	0.379255	12	4	1	0	inf	0.615871	0.318526	0.209778	0.080684	0.0869984	0.0736896	0.0411414	1	1	0.00357187	0.07104	0.0199773	2	0	inf
HGNC:37142	ZNF587B	ENST00000442832.4	19	58341896	58355710	4	1209	30	1.14e-05	3.02e-06	7.92e-06	8.38e-07	ZNF587B	2	0	inf	0.379255	2	0	inf	0.379255	0	0	0	1	0	0	0	1	3	1	0	0	0	1	0.0799824	0.0555667	0.00587941	0.0211883	0.00198467	0.00303305	0.00148781	1	1	1	0.0206192	0	0	0
HGNC:6851	MAP3K12	ENST00000547035.1	12	53874965	53881175	13	2679	1248	4.06e-05	1.06e-05	2.77e-05	3.19e-06	MAP3K12	3	0	inf	0.233521	2	0	inf	0.379255	1	0	inf	0.615871	0	0	0	1	2	0	0	0	0	1	0.28485	0.194343	0.022381	0.0743696	0.132696	0.00311591	0.0166073	0.0221324	1	1	0.0210986	0	0	0
HGNC:3086	DVL2	ENST00000005340.5	17	7129183	7137581	15	2211	487	4.09e-05	1.22e-05	2.71e-05	1.77e-06	DVL2	3	0	inf	0.233521	2	0	inf	0.379255	1	0	inf	0.615871	0	0	0	1	1	1	0	0	0	1	0.286954	0.190134	0.0124183	0.0855952	0.0632052	0.00318055	0.0159396	0.0123415	1	1	0.0214709	1	0	inf
HGNC:24484	INTS7	ENST00000366994.3	1	212115165	212208779	20	2889	1636	3.46e-05	9.11e-06	2.34e-05	8.04e-06	INTS7	2	0	inf	0.379255	2	0	inf	0.379255	0	0	0	1	0	0	0	1	12	4	1	0	inf	0.615871	0.242754	0.164174	0.0564086	0.0639158	0.137468	0.0251036	0.0120886	1	1	0.128438	0.0217219	1	0	inf
HGNC:44206	PINLYP	ENST00000562365.2	19	44085440	44086153	3	351	269	4.61e-07	1.35e-07	3.11e-07	1.98e-07	PINLYP	1	0	inf	0.615871	1	0	inf	0.615871	0	0	0	1	0	0	0	1	1	0	0	0	0	1	0.00323438	0.00218198	0.00138917	0.00094716	0.00247877	0.00322915	0.0021796	1	1	1	0.0217501	-	-	-
HGNC:7506	MTX2	ENST00000249442.6	2	177134357	177202392	10	792	4419	9.24e-06	2.41e-06	6.08e-06	3.2e-06	MTX2	1	0	inf	0.615871	1	0	inf	0.615871	0	0	0	1	0	0	0	1	12	6	2	2	0.632269	0.838678	0.0648278	0.0426573	0.0224512	0.0169086	0.36171	0.0627712	0.0417603	1	1	0.0515903	0.021803	0	0	0
HGNC:14014	MEMO1	ENST00000295065.5	2	32093429	32235316	9	894	2616	1.18e-05	3.04e-06	7.71e-06	1.46e-06	MEMO1	2	0	inf	0.379255	1	0	inf	0.615871	1	0	inf	0.615871	0	0	0	1	24	16	0	0	0	1	0.0827888	0.0540934	0.0102434	0.0213286	0.242254	0.00324359	0.0526563	0.0101911	1	1	0.0218329	1	0	inf
HGNC:16947	ERLIN1	ENST00000421367.2	10	101911887	101945383	11	1047	2073	1.18e-05	3.15e-06	7.91e-06	2.34e-06	ERLIN1	2	0	inf	0.379255	0	0	0	1	0	0	0	1	2	0	inf	0.379255	4	3	0	0	0	1	0.0827888	0.0554966	0.0164174	0.0221004	0.163917	0.00324359	1	1	0.000240645	1	0.0218329	0	0	0
HGNC:17958	SAMD1	ENST00000533683.2	19	14199228	14201232	5	1299	518	1.33e-05	4.31e-06	8.46e-06	5.87e-07	SAMD1	1	1	0.632269	0.852486	0	1	0	1	0	0	0	1	1	0	inf	0.615871	1	0	1	0	inf	0.615871	0.0933128	0.0593554	0.00411839	0.030239	0.0372102	0.0890915	1	1	0.0297863	0.0365264	0.0218936	1	1	0.806948
HGNC:3008	DPP3	ENST00000360510.2	11	66249671	66276722	17	2214	537	4.14e-05	1.25e-05	2.69e-05	3.54e-06	DPP3	3	0	inf	0.233521	3	0	inf	0.233521	0	0	0	1	0	0	0	1	8	1	0	0	0	1	0.290462	0.18873	0.0248366	0.0877	0.0704509	0.00329008	0.000973182	1	1	1	0.022099	0	0	0
HGNC:3688	FGFR1	ENST00000425967.3	8	38271145	38318624	18	2562	4952	4.15e-05	1.23e-05	2.71e-05	3.08e-06	FGFR1	3	0	inf	0.233521	0	0	0	1	0	0	0	1	2	0	inf	0.379255	8	2	0	0	0	1	0.291164	0.190134	0.0216093	0.0862968	0.562781	0.00331227	1	1	0.00351612	1	0.0222257	1	0	inf
HGNC:28611	RICTOR	ENST00000357387.3	5	38942405	39074479	38	5127	3665	6.61e-05	1.64e-05	4.4e-05	7.75e-06	RICTOR	3	1	1.89681	0.50277	2	1	1.26454	0.670724	1	0	inf	0.615871	0	0	0	1	22	5	1	0	inf	0.615871	0.463758	0.308704	0.054374	0.115062	0.331514	0.0117886	0.0388902	0.0529222	1	0.282164	0.0223059	1	0	inf
HGNC:37281	AKR1B15	ENST00000457545.2	7	134249371	134264301	10	1035	267	1.22e-05	3.54e-06	7.99e-06	2.53e-06	AKR1B15	2	0	inf	0.379255	2	0	inf	0.379255	0	0	0	1	0	0	0	1	5	1	0	0	0	1	0.0855952	0.0560578	0.0177505	0.0248366	0.0220811	0.00346079	0.00151374	1	1	1	0.0230705	0	0	0
HGNC:14329	SPANXB1	ENST00000370530.1	X	140096863	140097822	2	312	4	5.24e-07	1.69e-07	3.35e-07	4.09e-07	SPANXB1	1	0	inf	0.615871	1	0	inf	0.615871	0	0	0	1	0	0	0	1	1	0	0	0	0	1	0.00367638	0.00235036	0.00286954	0.0011857	4.71331e-05	0.00366963	0.0023476	1	1	1	0.0242477	-	-	-
HGNC:7774	NFAT5	ENST00000432919.1	16	69600204	69729274	14	4650	8245	5.55e-05	1.49e-05	3.66e-05	5.27e-06	NFAT5	3	0	inf	0.233521	2	0	inf	0.379255	1	0	inf	0.615871	0	0	0	1	12	7	1	1	0.632269	0.852486	0.389388	0.256786	0.0369743	0.104538	0.690431	0.0073693	0.0278336	0.0362991	1	0.49864	0.0242757	0	0	0
HGNC:21725	GALNTL5	ENST00000392800.2	7	151664331	151716886	8	1332	387	1.68e-05	4.15e-06	1.15e-05	2.85e-06	GALNTL5	1	0	inf	0.615871	1	0	inf	0.615871	0	0	0	1	0	0	0	1	8	5	1	0	inf	0.615871	0.117869	0.080684	0.0199956	0.0291164	0.0342457	0.111187	0.0775148	1	1	0.0336659	0.0246596	1	0	inf
HGNC:26663	CNBD1	ENST00000518476.1	8	87878723	88394855	11	1311	5216	1.28e-05	3.55e-06	8.44e-06	2.19e-06	CNBD1	2	0	inf	0.379255	1	0	inf	0.615871	1	0	inf	0.615871	0	0	0	1	66	39	0	0	0	1	0.0898048	0.059215	0.015365	0.0249068	0.357301	0.00379897	0.0574959	0.0152476	1	1	0.0249707	0	0	0
HGNC:33186	DBX2	ENST00000332700.6	12	45410068	45444710	4	1020	1981	1.3e-05	4.1e-06	8.37e-06	8.05e-07	DBX2	2	0	inf	0.379255	2	0	inf	0.379255	0	0	0	1	0	0	0	1	4	1	0	0	0	1	0.091208	0.0587239	0.00564788	0.0287656	0.17714	0.00391498	0.00165821	1	1	1	0.0256155	0	0	0
HGNC:11640	TCF7L1	ENST00000262965.5	19	1611705	1650247	18	1965	1351	3.48e-05	1.2e-05	2.15e-05	1.31e-06	TCF3	2	1	1.26454	0.670724	1	1	0.632269	0.852486	0	0	0	1	1	0	inf	0.615871	11	4	1	0	inf	0.615871	0.244157	0.150844	0.00919096	0.084192	0.167866	0.0253714	0.140018	1	0.0807453	0.154533	0.0256472	1	0	inf
HGNC:16740	ZBTB11	ENST00000312938.4	3	101370009	101395758	11	3162	804	4.41e-05	1.12e-05	2.99e-05	4.53e-06	ZBTB11	3	0	inf	0.233521	0	0	0	1	1	0	inf	0.615871	2	0	inf	0.379255	5	1	0	0	0	1	0.309406	0.209778	0.0317825	0.0785792	0.0786724	0.00392145	1	0.0312827	0.00293028	1	0.0256513	0	1	0
HGNC:9561	PSMD4	ENST00000368884.3	1	151227258	151239819	10	1134	376	1.61e-05	4.38e-06	1.09e-05	2.86e-06	PSMD4	1	0	inf	0.615871	0	0	0	1	0	0	0	1	1	0	inf	0.615871	4	1	1	0	inf	0.615871	0.112958	0.0764744	0.0200658	0.0307301	0.0374533	0.106811	1	1	0.0302627	0.0367606	0.0256791	0	0	0
HGNC:20751	WDFY3	ENST00000295888.4	4	85594020	85781744	65	10581	4856	0.000144958	3.82e-05	9.69e-05	1.75e-05	WDFY3	5	0	inf	0.0885059	2	0	inf	0.379255	3	0	inf	0.233521	0	0	0	1	31	16	0	0	0	1	1.01703	0.67985	0.12278	0.268011	0.466749	0.00392754	0.148832	0.000281425	1	1	0.0256851	2	0	inf
HGNC:3020	DRD1	ENST00000393752.2	5	174868761	174870102	1	1341	294	1.99e-05	6.02e-06	1.33e-05	8.29e-07	DRD1	1	0	inf	0.615871	0	0	0	1	0	0	0	1	1	0	inf	0.615871	1	1	1	0	inf	0.615871	0.139618	0.0933128	0.00581626	0.0422363	0.0306099	0.13031	1	1	0.0413568	0.0301461	0.0256895	0	1	0
HGNC:11541	TAF7	ENST00000313368.5	5	140698561	140699611	1	1050	2502	1.31e-05	3.33e-06	9.1e-06	9.05e-07	TAF7	2	0	inf	0.379255	0	0	0	1	0	0	0	1	2	0	inf	0.379255	1	0	0	0	0	1	0.0919096	0.0638456	0.00634948	0.0233633	0.219007	0.00397359	1	1	0.000268708	1	0.02594	-	-	-
HGNC:29504	ZACN	ENST00000334586.5	17	74075345	74078734	9	1239	240	2.14e-05	6.91e-06	1.34e-05	1.98e-06	ZACN	1	0	inf	0.615871	1	0	inf	0.615871	0	0	0	1	0	0	0	1	1	0	1	0	inf	0.615871	0.150142	0.0940144	0.0138917	0.0484806	0.0290833	0.139415	0.0897303	1	1	0.0286644	0.0260651	-	-	-
HGNC:21263	ASIC4	ENST00000347842.3	2	220379065	220402768	9	1944	2495	3.46e-05	1.03e-05	2.31e-05	3.96e-06	ASIC4	0	1	0	1	0	1	0	1	0	0	0	1	0	0	0	1	5	1	3	0	inf	0.233521	0.242754	0.16207	0.0277834	0.0722648	0.311559	1	1	1	1	0.00399753	0.0260722	-	-	-
HGNC:9315	PPP3CB	ENST00000394829.2	10	75197999	75255647	14	1578	7292	2.05e-05	5.53e-06	1.34e-05	3.01e-06	PPP3CB	1	0	inf	0.615871	0	0	0	1	1	0	inf	0.615871	0	0	0	1	8	3	3	0	inf	0.233521	0.143828	0.0940144	0.0211182	0.0387985	0.664635	0.133963	1	0.0208967	1	0.0299808	0.0261759	0	0	0
HGNC:18356	ACER1	ENST00000301452.4	19	6306724	6333562	6	795	163	1.32e-05	3.76e-06	8.92e-06	5.83e-07	ACER1	2	0	inf	0.379255	2	0	inf	0.379255	0	0	0	1	0	0	0	1	6	3	0	0	0	1	0.0926112	0.0625827	0.00409033	0.0263802	0.0189882	0.00403262	0.00187848	1	1	1	0.0262658	0	0	0
HGNC:24119	SYT17	ENST00000355377.2	16	19179968	19278398	8	1425	2618	2.57e-05	8.1e-06	1.67e-05	1.14e-06	SYT17	2	0	inf	0.379255	1	0	inf	0.615871	0	0	0	1	1	0	inf	0.615871	13	4	1	0	inf	0.615871	0.180311	0.117167	0.00799824	0.0568296	0.331266	0.014428	0.110564	1	0.055245	0.281986	0.0264634	0	0	0
HGNC:2514	CTNNB1	ENST00000349496.5	3	41265559	41280833	14	2346	2179	3.2e-05	7.53e-06	2.25e-05	2.82e-06	CTNNB1	2	0	inf	0.379255	0	0	0	1	1	0	inf	0.615871	0	0	0	1	2	3	1	0	inf	0.615871	0.224512	0.15786	0.0197851	0.0528305	0.20853	0.02173	1	0.0195907	1	0.188223	0.0265823	3	0	inf
HGNC:17512	HOMER1	ENST00000334082.6	5	78671831	78808597	9	1065	5292	1.36e-05	3.45e-06	9.04e-06	2.07e-06	HOMER1	2	0	inf	0.379255	0	0	0	1	1	0	inf	0.615871	1	0	inf	0.615871	15	10	0	0	0	1	0.0954176	0.0634246	0.0145231	0.0242052	0.474131	0.00427279	1	0.0144182	0.0239146	1	0.0275829	0	0	0
HGNC:4550	GPS2	ENST00000380728.2	17	7216074	7218371	10	984	241	1.36e-05	3.49e-06	9.1e-06	1.11e-06	GPS2	2	0	inf	0.379255	2	0	inf	0.379255	0	0	0	1	0	0	0	1	0	0	0	0	0	1	0.0954176	0.0638456	0.00778776	0.0244858	0.0233696	0.00427279	0.00195342	1	1	1	0.0275829	-	-	-
HGNC:30940	ZNF532	ENST00000336078.4	18	56585519	56651698	8	3906	3414	6.33e-05	2.06e-05	4.08e-05	2.53e-06	ZNF532	2	0	inf	0.379255	1	0	inf	0.615871	1	0	inf	0.615871	0	0	0	1	17	10	2	0	inf	0.379255	0.444113	0.286253	0.0177505	0.14453	0.388172	0.0737561	0.248927	0.0175939	1	0.058409	0.027775	1	0	inf
HGNC:6530	LCT	ENST00000264162.2	2	136545893	136594739	17	5784	529	9.2e-05	2.86e-05	5.95e-05	7.13e-06	LCT	4	0	inf	0.143772	3	0	inf	0.233521	0	0	0	1	1	0	inf	0.615871	2	4	0	0	0	1	0.645472	0.417452	0.0500241	0.200658	0.0590344	0.00434052	0.00889503	1	0.181807	1	0.0279519	0	1	0
HGNC:8516	OTOG	ENST00000399391.2	11	17568919	17667491	55	8778	2094	1.38e-05	4.12e-06	9.06e-06	1.95e-06	OTOG	2	2	0.632269	0.838678	2	1	1.26454	0.670724	0	0	0	1	0	1	0	1	7	3	0	0	0	1	0.0968208	0.063565	0.0136812	0.0289059	0.0230967	0.0043953	0.00193665	1	1	1	0.0282496	1	0	inf
HGNC:25894	ZNF514	ENST00000295208.2	2	95815026	95818998	3	1203	292	1.38e-05	3.66e-06	9.28e-06	1.25e-06	ZNF514	2	0	inf	0.379255	0	0	0	1	1	0	inf	0.615871	1	0	inf	0.615871	0	1	0	0	0	1	0.0968208	0.0651085	0.00877	0.0256786	0.023501	0.0043953	1	0.00873166	0.0253517	1	0.0282496	0	0	0
HGNC:16050	MED12L	ENST00000474524.1	3	150804713	151150592	43	6438	8131	9.36e-05	2.66e-05	6.08e-05	1.52e-05	MED12L	4	0	inf	0.143772	3	0	inf	0.233521	0	0	0	1	1	0	inf	0.615871	22	13	0	0	0	1	0.656698	0.426573	0.106643	0.186626	0.829389	0.00460981	0.00942761	1	0.170246	1	0.0294086	1	1	0.806948
HGNC:2465	NCAN	ENST00000252575.6	19	19327762	19360720	14	3966	1451	6.53e-05	1.9e-05	4.36e-05	3.1e-06	NCAN	1	0	inf	0.615871	0	0	0	1	1	0	inf	0.615871	0	0	0	1	5	3	2	0	inf	0.379255	0.458145	0.305898	0.0217496	0.133304	0.167617	0.367544	1	0.0215148	1	0.0125723	0.0294682	0	0	0
HGNC:30308	RGMA	ENST00000557301.1	15	93588227	93616985	4	1377	3208	2.51e-05	8.62e-06	1.6e-05	1.08e-06	RGMA	2	0	inf	0.379255	1	0	inf	0.615871	0	0	0	1	1	0	inf	0.615871	11	3	1	0	inf	0.615871	0.176102	0.112256	0.00757728	0.0604779	0.410264	0.0138003	0.106185	1	0.0586854	0.336525	0.0295931	1	0	inf
HGNC:1152	BVES	ENST00000314641.5	6	105548963	105581452	7	1083	800	1.43e-05	3.67e-06	9.56e-06	2.1e-06	BVES	2	0	inf	0.379255	0	0	0	1	0	0	0	1	2	0	inf	0.379255	6	2	0	0	0	1	0.100329	0.067073	0.0147336	0.0257487	0.0741118	0.00470864	1	1	0.000325862	1	0.0299392	0	0	0
HGNC:29159	FRMPD1	ENST00000539465.1	9	37692638	37746766	15	4737	4466	7.07e-05	2.12e-05	4.65e-05	3.77e-06	FRMPD1	1	0	inf	0.615871	1	0	inf	0.615871	0	0	0	1	0	0	0	1	28	10	3	0	inf	0.233521	0.496031	0.326244	0.0264503	0.148739	0.467654	0.391057	0.278371	1	1	0.0120538	0.0299665	0	0	0
HGNC:29503	LCOR	ENST00000371097.4	10	98708814	98715679	3	1302	12531	1.75e-05	4.86e-06	1.17e-05	1.36e-06	LCOR	2	0	inf	0.379255	1	0	inf	0.615871	0	0	0	1	1	0	inf	0.615871	33	13	1	0	inf	0.615871	0.12278	0.0820872	0.00954176	0.0340978	1.18169	0.006948	0.0788084	1	0.033523	0.693239	0.0305166	0	2	0
HGNC:33115	ZNF793	ENST00000445217.1	19	38014341	38028781	4	1221	492	1.45e-05	3.68e-06	1e-05	1.02e-06	ZNF793	2	0	inf	0.379255	1	0	inf	0.615871	0	0	0	1	1	0	inf	0.615871	9	1	0	0	0	1	0.101732	0.07016	0.00715632	0.0258189	0.0409927	0.00483678	0.0677554	1	0.0254884	1	0.0306241	0	0	0
HGNC:27146	RNF187	ENST00000305943.7	1	228675516	228681586	4	381	88	6.96e-07	2.19e-07	4.51e-07	1.29e-06	RNF187	1	0	inf	0.615871	0	0	0	1	1	0	inf	0.615871	0	0	0	1	1	0	0	0	0	1	0.00488314	0.00316422	0.00905064	0.0015365	0.00112786	0.00487123	1	0.00900981	1	1	0.0308077	0	0	0
HGNC:24870	GLT8D1	ENST00000407584.3	3	52728860	52734476	9	1116	443	1.46e-05	3.53e-06	9.9e-06	1.83e-06	GLT8D1	2	0	inf	0.379255	2	0	inf	0.379255	0	0	0	1	0	0	0	1	1	0	0	0	0	1	0.102434	0.0694584	0.0128393	0.0247665	0.0406614	0.00490145	0.00230339	1	1	1	0.0309685	-	-	-
HGNC:25245	HORMAD1	ENST00000361824.2	1	150671129	150691981	14	1185	1386	1.25e-05	3.14e-06	8.36e-06	3.94e-06	HORMAD1	0	0	0	1	0	0	0	1	0	0	0	1	0	0	0	1	5	1	2	0	inf	0.379255	0.0877	0.0586538	0.027643	0.0220302	0.102576	1	1	1	1	0.0049146	0.0310384	-	-	-
HGNC:3827	FPR2	ENST00000598776.1	19	52271911	52272967	1	1056	30	1.47e-05	3.99e-06	1.03e-05	4.55e-07	FPR2	2	1	1.26454	0.670724	2	1	1.26454	0.670724	0	0	0	1	0	0	0	1	2	0	0	0	0	1	0.103135	0.0722648	0.00319228	0.0279938	0.00292998	0.00496652	0.00248865	1	1	1	0.0313141	0	0	0
HGNC:28897	SYNC	ENST00000409190.3	1	33147450	33168261	5	1449	476	1.48e-05	3.89e-06	1.01e-05	1.03e-06	SYNC	2	0	inf	0.379255	1	0	inf	0.615871	0	0	0	1	1	0	inf	0.615871	1	2	0	0	0	1	0.103837	0.0708616	0.00722648	0.0272922	0.0341106	0.00503199	0.0684092	1	0.0269232	1	0.031661	0	0	0
HGNC:7568	MYH10	ENST00000360416.3	17	8379121	8526564	42	6024	4031	9.6e-05	2.6e-05	6.44e-05	6.1e-06	MYH10	4	0	inf	0.143772	2	0	inf	0.379255	1	0	inf	0.615871	1	0	inf	0.615871	18	8	0	0	0	1	0.673536	0.45183	0.0427976	0.182416	0.450701	0.00503444	0.075965	0.0418947	0.166745	1	0.031674	2	1	1.6139
HGNC:19423	ING4	ENST00000396807.4	12	6760360	6772267	8	750	650	1.13e-05	2.65e-06	8.01e-06	7.71e-07	ING4	1	0	inf	0.615871	1	0	inf	0.615871	0	0	0	1	0	0	0	1	1	3	1	0	inf	0.615871	0.0792808	0.0561982	0.00540934	0.0185924	0.06871	0.0762195	0.0546482	1	1	0.0664026	0.0318153	0	0	0
HGNC:1765	CDH6	ENST00000265071.2	5	31267580	31323415	11	2373	7159	3.68e-05	1.12e-05	2.35e-05	2.67e-06	CDH6	2	0	inf	0.379255	1	0	inf	0.615871	0	0	0	1	1	0	inf	0.615871	19	14	2	1	1.26454	0.670724	0.258189	0.164876	0.0187327	0.0785792	0.778919	0.0281128	0.152001	1	0.0755712	0.183651	0.0323523	0	0	0
HGNC:3521	EYA3	ENST00000373871.3	1	28300976	28384537	17	1722	3772	2.03e-05	5.29e-06	1.35e-05	2.19e-06	EYA3	1	1	0.632269	0.852486	1	1	0.632269	0.852486	0	0	0	1	0	0	0	1	14	6	2	0	inf	0.379255	0.142425	0.094716	0.015365	0.0371146	0.311978	0.132747	0.0903688	1	1	0.0396352	0.0328702	0	0	0
HGNC:11949	TNNT2	ENST00000509001.1	1	201328337	201342382	15	867	512	1.4e-05	3.48e-06	9.19e-06	5.49e-06	TNNT2	1	0	inf	0.615871	0	0	0	1	1	0	inf	0.615871	0	0	0	1	3	2	1	0	inf	0.615871	0.098224	0.064477	0.0385178	0.0244157	0.0580054	0.0935542	1	0.0377855	1	0.0563552	0.0329268	-	-	-
HGNC:8889	PGAM2	ENST00000297283.3	7	44102362	44105128	3	762	28	1.53e-05	4.57e-06	1.03e-05	6.08e-07	PGAM2	2	0	inf	0.379255	1	0	inf	0.615871	1	0	inf	0.615871	0	0	0	1	0	0	0	0	0	1	0.107345	0.0722648	0.00426573	0.0320631	0.00394443	0.00536528	0.0697155	0.00425664	1	1	0.0334139	-	-	-
HGNC:6339	KIR3DL2	ENST00000326321.3	19	55361930	55378186	9	1368	89	1.53e-05	4.31e-06	1.02e-05	1.45e-06	KIR3DL2	2	0	inf	0.379255	2	0	inf	0.379255	0	0	0	1	0	0	0	1	0	0	0	0	0	1	0.107345	0.0715632	0.0101732	0.030239	0.00698369	0.00536528	0.0024417	1	1	1	0.0334139	-	-	-
HGNC:7797	NFKBIA	ENST00000216797.5	14	35871218	35873850	6	954	531	1.54e-05	4.72e-06	9.89e-06	1.12e-06	NFKBIA	2	0	inf	0.379255	1	0	inf	0.615871	0	0	0	1	0	0	0	1	1	1	0	0	0	1	0.108046	0.0693882	0.00785792	0.0331155	0.060139	0.00543312	0.0670356	1	1	1	0.0337682	-	-	-
HGNC:2175	CNTN5	ENST00000524871.1	11	99426945	100226951	23	3303	23585	4.15e-05	1.09e-05	2.77e-05	6.06e-06	CNTN5	2	2	0.632269	0.838678	2	1	1.26454	0.670724	0	0	0	1	0	1	0	1	169	90	4	0	inf	0.143772	0.291164	0.194343	0.042517	0.0764744	2.07905	0.0349929	0.0166073	1	1	0.157415	0.0341604	0	1	0
HGNC:2978	DNMT3A	ENST00000264709.3	2	25457147	25536853	22	2739	10441	5.03e-05	1.48e-05	3.32e-05	3.06e-06	DNMT3A	3	0	inf	0.233521	1	0	inf	0.615871	1	0	inf	0.615871	0	0	0	1	12	10	0	1	0	1	0.352905	0.232931	0.021469	0.103837	1.34526	0.00563517	0.207792	0.0212401	1	1	0.0348182	3	0	inf
HGNC:21695	SCIN	ENST00000297029.5	7	12610412	12692340	16	2148	969	1.58e-05	4.24e-06	1.04e-05	1.44e-06	SCIN	2	0	inf	0.379255	1	0	inf	0.615871	1	0	inf	0.615871	0	0	0	1	19	7	0	0	0	1	0.110853	0.0729664	0.010103	0.0297478	0.0500076	0.00570844	0.0703679	0.0100522	1	1	0.0351971	0	1	0
HGNC:20992	RPP40	ENST00000380051.2	6	4995311	5004236	8	1092	241	1.58e-05	4.64e-06	1.04e-05	8.27e-07	RPP40	2	0	inf	0.379255	1	0	inf	0.615871	0	0	0	1	1	0	inf	0.615871	2	2	0	0	0	1	0.110853	0.0729664	0.00580223	0.0325542	0.0244648	0.00570844	0.0703679	1	0.0320301	1	0.0351971	-	-	-
HGNC:18040	ARID1B	ENST00000346085.5	6	157099063	157529025	20	6750	19663	0.000103466	3.44e-05	6.5e-05	8.46e-06	ARID1B	4	0	inf	0.143772	1	0	inf	0.615871	2	0	inf	0.379255	0	0	0	1	50	33	1	1	0.632269	0.852486	0.725917	0.45604	0.0593554	0.24135	2.11462	0.00652091	0.366212	0.00169335	1	0.879321	0.035329	4	0	inf
HGNC:19055	EXOSC6	ENST00000435634.1	16	70284984	70285803	1	819	63	1.07e-05	3.95e-06	6.67e-06	2.3e-07	EXOSC6	0	0	0	1	0	0	0	1	0	0	0	1	0	0	0	1	1	0	1	0	inf	0.615871	0.0750712	0.0467967	0.00161368	0.0277132	0.00577471	1	1	1	1	0.00575807	0.0354533	-	-	-
HGNC:27322	SPATA24	ENST00000450845.2	5	138732488	138739749	6	618	532	8.25e-07	2.35e-07	5.34e-07	1.21e-06	SPATA24	1	0	inf	0.615871	1	0	inf	0.615871	0	0	0	1	0	0	0	1	1	0	0	0	0	1	0.0057882	0.00374654	0.00848936	0.00164876	0.00498272	0.00577148	0.00373953	1	1	1	0.0355225	-	-	-
HGNC:7750	NELL1	ENST00000357134.5	11	20691269	21596568	20	2433	21560	3.38e-05	8.56e-06	2.27e-05	3.05e-06	NELL1	0	0	0	1	0	0	0	1	0	0	0	1	0	0	0	1	95	53	7	1	4.42588	0.123798	0.237141	0.159263	0.0213988	0.060057	2.10142	1	1	1	1	0.00588286	0.0360956	0	1	0
HGNC:19304	SCAF4	ENST00000286835.7	21	33043711	33104005	20	3444	2087	5.03e-05	1.29e-05	3.41e-05	4.24e-06	SCAF4	1	0	inf	0.615871	0	0	0	1	1	0	inf	0.615871	0	0	0	1	9	5	2	0	inf	0.379255	0.352905	0.239246	0.0297478	0.0905064	0.213854	0.297356	1	0.0293097	1	0.0198538	0.0362022	0	0	0
HGNC:19162	STARD9	ENST00000290607.7	15	42867913	43011772	33	14103	2650	1.61e-05	4.48e-06	1.08e-05	2.75e-06	STARD9	2	0	inf	0.379255	0	0	0	1	0	0	0	1	2	0	inf	0.379255	12	3	0	0	0	1	0.112958	0.0757728	0.019294	0.0314317	0.0212251	0.00591904	1	1	0.000483745	1	0.0362812	2	3	0.537965
HGNC:3373	EP300	ENST00000263253.7	22	41489008	41574960	31	7245	2174	0.000100658	2.6e-05	6.83e-05	8.22e-06	EP300	4	1	2.52908	0.364834	3	1	1.89681	0.50277	1	0	inf	0.615871	0	0	0	1	19	1	0	0	0	1	0.706217	0.479193	0.0576715	0.182416	0.211914	0.00593174	0.0128593	0.05604	1	1	0.0363464	1	1	0.806948
HGNC:44317	PYURF	ENST00000273968.4	4	89443038	89444851	2	345	98	8.52e-07	2.87e-07	5.52e-07	2.61e-07	PYURF	1	0	inf	0.615871	1	0	inf	0.615871	0	0	0	1	0	0	0	1	0	0	0	0	0	1	0.00597763	0.00387283	0.00183118	0.00201359	0.00169799	0.0059598	0.00386534	1	1	1	0.0364902	-	-	-
HGNC:7228	MRC1	ENST00000239761.3	10	18098454	18199394	30	4371	929	1.62e-05	4.84e-06	1.01e-05	1.92e-06	MRC1	2	0	inf	0.379255	2	0	inf	0.379255	0	0	0	1	0	0	0	1	13	7	0	0	0	1	0.113659	0.0708616	0.0134707	0.0339574	0.0241568	0.00599002	0.00239517	1	1	1	0.0366449	0	0	0
HGNC:11523	TACC2	ENST00000369005.1	10	123781496	124013571	22	8847	5117	0.000131236	4.24e-05	8.44e-05	8.28e-06	TACC2	4	1	2.52908	0.364834	3	1	1.89681	0.50277	1	0	inf	0.615871	0	0	0	1	31	30	1	0	inf	0.615871	0.920752	0.59215	0.0580925	0.297478	0.532552	0.0145088	0.022347	0.0564373	1	0.412895	0.0366479	0	1	0
HGNC:6990	MECP2	ENST00000453960.2	X	153295817	153363122	3	1497	3180	2.84e-05	8.71e-06	1.88e-05	1.54e-06	MECP2	2	0	inf	0.379255	2	0	inf	0.379255	0	0	0	1	0	0	0	1	2	1	1	0	inf	0.615871	0.199254	0.131901	0.0108046	0.0611094	0.423266	0.0174012	0.00797052	1	1	0.345096	0.0367219	1	0	inf
HGNC:21675	FSIP2	ENST00000343098.5	2	186603354	186697953	23	20991	281	0.000101149	2.7e-05	6.97e-05	1.04e-05	FSIP2	4	0	inf	0.143772	3	0	inf	0.233521	0	0	0	1	1	0	inf	0.615871	10	4	0	0	0	1	0.709661	0.489015	0.0729664	0.189432	0.00950002	0.0060321	0.0135686	1	0.172571	1	0.0368601	3	3	0.806948
HGNC:23529	NSUN6	ENST00000377304.4	10	18834861	18940132	11	1410	600	1.63e-05	4.35e-06	1.08e-05	1.48e-06	NSUN6	2	0	inf	0.379255	1	0	inf	0.615871	0	0	0	1	1	0	inf	0.615871	17	12	0	0	0	1	0.114361	0.0757728	0.0103837	0.0305196	0.0486642	0.00606139	0.0729732	1	0.0300586	1	0.0370097	0	0	0
HGNC:17805	DIRC3	ENST00000423123.1	2	218568675	218620855	4	396	15967	4.05e-07	1.17e-07	2.62e-07	1.24e-06	DIRC3	0	0	0	1	0	0	0	1	0	0	0	1	0	0	0	1	59	28	2	0	inf	0.379255	0.00284148	0.00183819	0.00869984	0.000820872	0.11457	1	1	1	1	0.00608279	0.037119	0	0	0
HGNC:13406	PCLO	ENST00000333891.9	7	82387890	82791908	25	15429	8119	0.000183055	4.87e-05	0.000124826	1.24e-05	PCLO	4	1	2.52908	0.364834	3	1	1.89681	0.50277	1	0	inf	0.615871	0	0	0	1	38	22	2	0	inf	0.379255	1.28431	0.875779	0.0869984	0.341679	0.675828	0.0415462	0.0589281	0.0833214	1	0.147447	0.0373387	0	1	0
HGNC:29011	TRANK1	ENST00000429976.2	3	36869765	36986300	23	8778	2182	0.000101973	2.87e-05	6.93e-05	5.2e-06	TRANK1	4	1	2.52908	0.364834	1	1	0.632269	0.852486	1	0	inf	0.615871	2	0	inf	0.379255	20	7	0	0	0	1	0.715443	0.486209	0.0364832	0.201359	0.177842	0.00620305	0.385047	0.0358257	0.0177463	1	0.0377314	0	0	0
HGNC:15717	GEMIN4	ENST00000319004.5	17	648105	655382	2	3177	50	5.21e-05	1.65e-05	3.4e-05	1.57e-06	GEMIN4	3	1	1.89681	0.50277	3	0	inf	0.233521	0	0	0	1	0	1	0	1	1	0	0	0	0	1	0.365534	0.238544	0.0110151	0.115764	0.00575281	0.0062041	0.00189376	1	1	1	0.0377367	-	-	-
HGNC:7136	MLLT3	ENST00000380338.4	9	20346440	20622255	11	1707	20986	2.22e-05	6.24e-06	1.5e-05	1.3e-06	MLLT3	2	1	1.26454	0.670724	0	0	0	1	1	0	inf	0.615871	0	0	0	1	25	18	2	0	inf	0.379255	0.155755	0.10524	0.0091208	0.0437798	1.91487	0.0109409	1	0.00907933	1	0.570461	0.037926	1	0	inf
HGNC:18633	TMED8	ENST00000216468.7	14	77808113	77843396	6	978	1276	1.28e-05	3.35e-06	8.9e-06	1.2e-06	TMED8	0	0	0	1	0	0	0	1	0	0	0	1	0	0	0	1	6	2	2	0	inf	0.379255	0.0898048	0.0624424	0.0084192	0.0235036	0.117169	1	1	1	1	0.0063509	0.0384811	0	0	0
HGNC:30343	DNAJC13	ENST00000260818.6	3	132153394	132257126	55	6732	3877	8.4e-05	2.13e-05	5.64e-05	1.65e-05	DNAJC13	3	0	inf	0.233521	2	0	inf	0.379255	0	0	0	1	1	0	inf	0.615871	16	6	1	0	inf	0.615871	0.589344	0.395702	0.115764	0.149441	0.339407	0.0220757	0.0604034	1	0.138811	0.287807	0.0384945	1	0	inf
HGNC:8096	OAZ2	ENST00000326005.6	15	64980902	64995247	6	570	1583	6.03e-06	1.77e-06	3.86e-06	9.44e-07	OAZ2	0	0	0	1	0	0	0	1	0	0	0	1	0	0	0	1	2	1	2	0	inf	0.379255	0.0423065	0.0270818	0.0066231	0.0124183	0.117493	1	1	1	1	0.00638477	0.0386524	0	0	0
HGNC:16217	ANKRD60	ENST00000457363.1	20	56793550	56803709	4	1038	429	2.21e-06	7.19e-07	1.44e-06	3.7e-07	ANKRD60	0	0	0	1	0	0	0	1	0	0	0	1	0	0	0	1	3	2	1	0	inf	0.615871	0.0155054	0.010103	0.00259592	0.0050445	0.00640828	1	1	1	1	0.0063878	0.0386677	0	0	0
HGNC:11126	SMTN	ENST00000358743.1	22	31479244	31500452	20	2823	3579	5.29e-05	1.4e-05	3.61e-05	3.69e-06	SMTN	3	0	inf	0.233521	1	0	inf	0.615871	0	0	0	1	2	0	inf	0.379255	4	4	0	0	0	1	0.371146	0.253278	0.025889	0.098224	0.470539	0.00646754	0.223748	1	0.00451943	1	0.0390702	0	0	0
HGNC:16637	HTATIP2	ENST00000419348.2	11	20385357	20404751	6	831	1005	1.09e-05	3.29e-06	7.05e-06	6.82e-07	HTATIP2	1	0	inf	0.615871	1	0	inf	0.615871	0	0	0	1	0	0	0	1	3	3	1	0	inf	0.615871	0.0764744	0.0494628	0.00478491	0.0230826	0.0924871	0.0736234	0.0482594	1	1	0.088339	0.0392529	1	0	inf
HGNC:29238	ZNF608	ENST00000306315.5	5	123973592	124080682	9	4539	14423	6.64e-05	2.06e-05	4.36e-05	3.77e-06	ZNF608	1	0	inf	0.615871	0	0	0	1	1	0	inf	0.615871	0	0	0	1	14	6	5	1	3.16135	0.258644	0.465862	0.305898	0.0264503	0.14453	1.48031	0.372406	1	0.0261036	1	0.0176644	0.0396277	0	0	0
HGNC:26316	MYRFL	ENST00000535034.1	12	70326367	70352311	9	753	1740	9.46e-07	2.33e-07	6.3e-07	9.61e-07	MYRFL	1	0	inf	0.615871	1	0	inf	0.615871	0	0	0	1	0	0	0	1	14	9	0	0	0	1	0.00663714	0.00442008	0.00674238	0.00163473	0.0153368	0.00661516	0.00441033	1	1	1	0.0398126	1	0	inf
HGNC:43653	FSBP	ENST00000481490.2	8	95444358	95449096	2	900	1562	9.5e-07	2.49e-07	6.59e-07	3.08e-07	FSBP	1	0	inf	0.615871	1	0	inf	0.615871	0	0	0	1	0	0	0	1	0	0	0	0	0	1	0.0066652	0.00462354	0.00216093	0.00174698	0.0115678	0.00664304	0.00461287	1	1	1	0.0399525	-	-	-
HGNC:4005	FUBP3	ENST00000319725.9	9	133455067	133512409	19	1719	4028	2.87e-05	8.35e-06	1.85e-05	5.34e-06	FUBP3	2	0	inf	0.379255	2	0	inf	0.379255	0	0	0	1	0	0	0	1	16	4	1	0	inf	0.615871	0.201359	0.129796	0.0374654	0.0585836	0.471829	0.0177463	0.00772889	1	1	0.37614	0.0401131	0	0	0
HGNC:6889	MAPKAPK5	ENST00000551404.2	12	112280537	112330865	14	1422	1621	1.72e-05	4.68e-06	1.14e-05	3.33e-06	MAPKAPK5	2	0	inf	0.379255	2	0	inf	0.379255	0	0	0	1	0	0	0	1	10	5	0	0	0	1	0.120675	0.0799824	0.0233633	0.0328349	0.137563	0.00672115	0.00303305	1	1	1	0.0403437	0	0	0
HGNC:31677	ANO7	ENST00000274979.8	2	242128026	242163568	25	2802	465	5.37e-05	1.7e-05	3.38e-05	1.12e-05	ANO7	3	0	inf	0.233521	2	0	inf	0.379255	0	0	0	1	1	0	inf	0.615871	2	3	0	0	0	1	0.376759	0.237141	0.0785792	0.119272	0.0625243	0.00673755	0.0240441	1	0.112434	1	0.0404257	0	0	0
HGNC:2510	CTNNA2	ENST00000466387.1	2	79878682	80874997	17	2718	50708	4.63e-05	1.34e-05	3.03e-05	4.49e-06	CTNNA2	2	0	inf	0.379255	1	0	inf	0.615871	0	0	0	1	1	0	inf	0.615871	156	82	9	0	inf	0.0126967	0.324841	0.212585	0.0315018	0.0940144	6.06035	0.0426139	0.191508	1	0.0897303	0.159056	0.0406278	0	0	0
HGNC:28992	KIAA0232	ENST00000307659.5	4	6826180	6882693	8	4188	1420	5.12e-05	1.41e-05	3.45e-05	2.7e-06	KIAA0232	0	2	0	1	0	1	0	1	0	0	0	1	0	1	0	1	14	7	2	0	inf	0.379255	0.359219	0.242052	0.0189432	0.0989256	0.121798	1	1	1	1	0.00684176	0.040946	1	1	0.806948
HGNC:6840	MAP2K1	ENST00000307102.5	15	66679685	66782953	11	1182	2984	1.74e-05	5.42e-06	1.11e-05	1.97e-06	MAP2K1	2	0	inf	0.379255	2	0	inf	0.379255	0	0	0	1	0	0	0	1	20	5	0	0	0	1	0.122078	0.0778776	0.0138215	0.0380267	0.308191	0.006872	0.00287952	1	1	1	0.0410966	0	0	0
HGNC:11431	STX16	ENST00000371141.4	20	57227062	57251347	9	978	2295	1.74e-05	4.59e-06	1.17e-05	1.78e-06	STX16	2	0	inf	0.379255	0	0	0	1	0	0	0	1	2	0	inf	0.379255	0	0	0	0	0	1	0.122078	0.0820872	0.0124885	0.0322034	0.286472	0.006872	1	1	0.000507532	1	0.0410966	-	-	-
HGNC:8021	NT5E	ENST00000257770.3	6	86159857	86203722	9	1725	404	2.6e-05	7.96e-06	1.7e-05	2.17e-06	NT5E	1	1	0.632269	0.852486	1	1	0.632269	0.852486	0	0	0	1	0	0	0	1	2	3	1	0	inf	0.615871	0.182416	0.119272	0.0152247	0.0558474	0.0427224	0.166745	0.112434	1	1	0.0418226	0.0416025	0	0	0
HGNC:21316	ANKRD11	ENST00000301030.4	16	89334885	89383427	11	7992	1989	0.000167366	5.95e-05	0.000103296	5.94e-06	ANKRD11	5	1	3.16135	0.258644	3	0	inf	0.233521	2	0	inf	0.379255	0	1	0	1	25	24	0	1	0	1	1.17424	0.724725	0.041675	0.417452	0.292238	0.00709538	0.0372185	0.00084465	1	1	0.0422055	3	1	2.42084
HGNC:19164	STARD13	ENST00000336934.5	13	33679729	33859775	14	3342	5299	5.47e-05	1.64e-05	3.58e-05	3.22e-06	STARD13	2	0	inf	0.379255	2	0	inf	0.379255	0	0	0	1	0	0	0	1	61	41	2	1	1.26454	0.670724	0.383775	0.251173	0.0225915	0.115062	0.608505	0.0572553	0.0267278	1	1	0.12471	0.0424277	0	0	0
HGNC:9582	PTAFR	ENST00000373857.3	1	28476503	28477532	1	1029	77	1.78e-05	5.03e-06	1.23e-05	4.49e-07	PTAFR	2	0	inf	0.379255	2	0	inf	0.379255	0	0	0	1	0	0	0	1	3	5	0	0	0	1	0.124885	0.0862968	0.00315018	0.0352905	0.00934512	0.00717828	0.00351612	1	1	1	0.0426153	0	0	0
HGNC:25701	CHD9	ENST00000566029.1	16	53190001	53358807	38	8646	10937	9.87e-05	2.45e-05	6.76e-05	9.5e-06	CHD9	3	1	1.89681	0.50277	3	1	1.89681	0.50277	0	0	0	1	0	0	0	1	27	19	2	0	inf	0.379255	0.692479	0.474282	0.066652	0.171892	0.875971	0.033233	0.0125128	1	1	0.218738	0.0430641	0	0	0
HGNC:13811	SLC4A10	ENST00000446997.1	2	162481028	162834244	26	3357	23275	3.65e-05	9.42e-06	2.45e-05	8.46e-06	SLC4A10	2	0	inf	0.379255	1	0	inf	0.615871	1	0	inf	0.615871	0	0	0	1	39	24	3	0	inf	0.233521	0.256084	0.171892	0.0593554	0.0660907	1.7755	0.0276943	0.15793	0.0576282	1	0.262828	0.043111	0	1	0
HGNC:17109	ADAMTS17	ENST00000268070.4	15	100514606	100882104	22	3288	4788	5.74e-05	1.85e-05	3.58e-05	6.2e-06	ADAMTS17	2	0	inf	0.379255	2	0	inf	0.379255	0	0	0	1	0	0	0	1	39	23	2	0	inf	0.379255	0.402718	0.251173	0.0434992	0.129796	0.58644	0.0622823	0.0267278	1	1	0.117457	0.0432913	0	0	0
HGNC:21403	C6orf163	ENST00000388923.4	6	88054817	88075114	5	990	203	1.05e-06	2.54e-07	7.38e-07	6.7e-07	C6orf163	1	0	inf	0.615871	0	0	0	1	0	0	0	1	1	0	inf	0.615871	0	0	0	0	0	1	0.0073668	0.00517781	0.00470072	0.00178206	0.00151057	0.00733973	1	1	0.00178048	1	0.0434105	0	0	0
HGNC:26345	C8orf48	ENST00000297324.4	8	13424500	13425460	1	960	1	1.06e-06	2.83e-07	7.32e-07	6.43e-08	C8orf48	1	1	0.632269	0.852486	1	0	inf	0.615871	0	1	0	1	0	0	0	1	0	0	0	0	0	1	0.00743696	0.00513571	0.000451129	0.00198553	7.74683e-06	0.00740937	0.00512255	1	1	1	0.0437524	-	-	-
HGNC:12757	WDR5	ENST00000358625.3	9	137004999	137023115	13	1005	618	1.81e-05	6.19e-06	1.07e-05	3.67e-06	WDR5	2	0	inf	0.379255	2	0	inf	0.379255	0	0	0	1	0	0	0	1	4	5	0	0	0	1	0.12699	0.0750712	0.0257487	0.043429	0.0780891	0.00741199	0.00268071	1	1	1	0.0437652	0	0	0
HGNC:17575	SPEN	ENST00000375759.3	1	16174562	16265922	15	10995	3987	0.000169391	4.73e-05	0.000114422	7.99e-06	SPEN	5	0	inf	0.0885059	4	0	inf	0.143772	0	0	0	1	1	0	inf	0.615871	14	3	0	0	0	1	1.18845	0.802785	0.0560578	0.331857	0.430954	0.00744918	0.00918704	1	0.28241	1	0.0439476	3	0	inf
HGNC:23616	SLC35F3	ENST00000366618.3	1	234040823	234458989	8	1473	3705	2.94e-05	9.67e-06	1.86e-05	3.72e-06	SLC35F3	2	0	inf	0.379255	1	0	inf	0.615871	1	0	inf	0.615871	0	0	0	1	52	30	1	0	inf	0.615871	0.20627	0.130498	0.0260995	0.0678447	0.518827	0.0185627	0.122341	0.0257619	1	0.404782	0.044264	0	0	0
HGNC:6665	LOXL1	ENST00000261921.7	15	74219124	74244178	7	1725	1836	3.75e-05	1.31e-05	2.34e-05	1.69e-06	LOXL1	1	0	inf	0.615871	0	0	0	1	0	0	0	1	1	0	inf	0.615871	5	2	2	2	0.632269	0.838678	0.2631	0.164174	0.011857	0.0919096	0.28003	0.231335	1	1	0.0878124	0.0326031	0.044403	1	0	inf
HGNC:37238	C17orf107	ENST00000381365.3	17	4803057	4803828	3	573	403	1.08e-06	3.76e-07	6.6e-07	6.37e-08	C17orf107	1	0	inf	0.615871	0	0	0	1	0	0	0	1	1	0	inf	0.615871	0	0	0	0	0	1	0.00757728	0.00463056	0.000446919	0.00263802	0.00532922	0.00754864	1	1	0.00263454	1	0.0444342	-	-	-
HGNC:11559	TALDO1	ENST00000319006.3	11	747481	764845	8	1014	177	1.85e-05	6.03e-06	1.15e-05	9.41e-07	TALDO1	2	0	inf	0.379255	1	0	inf	0.615871	0	0	0	1	1	0	inf	0.615871	4	2	0	0	0	1	0.129796	0.080684	0.00660206	0.0423065	0.0226567	0.00772889	0.0775148	1	0.041424	1	0.0453129	0	0	0
HGNC:3067	DUSP12	ENST00000239223.3	5	172195764	172197955	4	1104	293	1.85e-05	6.33e-06	1.15e-05	1.61e-06	DUSP1	2	0	inf	0.379255	1	0	inf	0.615871	0	0	0	1	1	0	inf	0.615871	1	1	0	0	0	1	0.129796	0.080684	0.0112958	0.0444113	0.0344477	0.00772889	0.0775148	1	0.0434395	1	0.0453129	-	-	-
HGNC:4164	GAST	ENST00000329402.3	17	39871688	39872124	2	306	70	4.92e-06	1.33e-06	3.23e-06	4.69e-07	GAST	0	0	0	1	0	0	0	1	0	0	0	1	0	0	0	1	1	1	1	0	inf	0.615871	0.0345187	0.0226617	0.0032905	0.00933128	0.00789644	1	1	1	1	0.00786534	0.0459752	0	0	0
HGNC:21684	ZNF462	ENST00000277225.5	9	109685664	109773311	12	7521	17234	0.000115039	3.33e-05	7.69e-05	6.66e-06	ZNF462	4	1	2.52908	0.364834	1	1	0.632269	0.852486	1	0	inf	0.615871	2	0	inf	0.379255	14	10	1	0	inf	0.615871	0.807114	0.53953	0.0467266	0.233633	1.84946	0.00935529	0.416978	0.0456517	0.0233916	0.842678	0.0460631	2	1	1.6139
HGNC:3631	FDPS	ENST00000356657.6	1	155279580	155290400	10	1260	246	1.87e-05	5.13e-06	1.26e-05	3.15e-06	FDPS	2	0	inf	0.379255	2	0	inf	0.379255	0	0	0	1	0	0	0	1	2	0	0	0	0	1	0.131199	0.0884016	0.0221004	0.0359921	0.0256151	0.0078896	0.0036846	1	1	1	0.0460927	0	0	0
HGNC:14772	OR13A1	ENST00000553795.1	10	45798883	45799870	1	987	65	1.74e-05	6.04e-06	1.11e-05	3.76e-07	OR13A1	0	1	0	1	0	1	0	1	0	0	0	1	0	0	0	1	1	0	1	0	inf	0.615871	0.122078	0.0778776	0.00263802	0.0423766	0.00803961	1	1	1	1	0.00800738	0.0466621	-	-	-
HGNC:20662	SLC25A24	ENST00000565488.1	1	108679274	108742760	10	1434	574	1.89e-05	5.04e-06	1.26e-05	2.83e-06	SLC25A24	2	0	inf	0.379255	1	0	inf	0.615871	0	0	0	1	1	0	inf	0.615871	5	1	0	0	0	1	0.132602	0.0884016	0.0198553	0.0353606	0.0530779	0.00805182	0.0846068	1	0.0347428	1	0.0468765	0	0	0
HGNC:14856	OR51J1	ENST00000332043.1	11	5423826	5424777	1	951	11	1.16e-06	3.32e-07	8.01e-07	3.6e-08	OR51J1	1	0	inf	0.615871	0	0	0	1	1	0	inf	0.615871	0	0	0	1	0	0	0	0	0	1	0.00813856	0.00561982	0.000252576	0.00232931	9.41369e-05	0.00810553	1	0.000252544	1	1	0.0471354	-	-	-
HGNC:8951	SERPINE2	ENST00000447280.2	2	224840583	224903220	9	1230	1487	1.9e-05	6.09e-06	1.22e-05	3.55e-06	SERPINE2	2	0	inf	0.379255	2	0	inf	0.379255	0	0	0	1	0	0	0	1	8	4	0	0	0	1	0.133304	0.0855952	0.0249068	0.0427274	0.161157	0.00813348	0.00346079	1	1	1	0.0472699	0	0	0
HGNC:319	ACAN	ENST00000439576.2	15	89379437	89417712	17	7593	2320	0.000110558	3.44e-05	7.29e-05	5.3e-06	ACAN	4	0	inf	0.143772	4	0	inf	0.143772	0	0	0	1	0	0	0	1	8	3	0	0	0	1	0.775675	0.511466	0.0371848	0.24135	0.237003	0.0081781	0.00190071	1	1	1	0.0474844	1	1	0.806948
HGNC:726	ART4	ENST00000228936.4	12	14982304	14996047	3	945	101	1.1e-05	3.12e-06	7.39e-06	5.65e-07	ART4	0	0	0	1	0	0	0	1	0	0	0	1	0	0	0	1	3	2	1	0	inf	0.615871	0.077176	0.0518482	0.00396404	0.0218899	0.00824844	1	1	1	1	0.00821452	0.0476594	0	0	0
HGNC:9557	PSMD12	ENST00000356126.3	17	65336958	65362635	11	1371	589	1.91e-05	4.92e-06	1.27e-05	2.5e-06	PSMD12	2	1	1.26454	0.670724	1	0	inf	0.615871	1	0	inf	0.615871	0	1	0	1	4	2	0	0	0	1	0.134006	0.0891032	0.01754	0.0345187	0.0575706	0.00821552	0.0852488	0.0173871	1	1	0.0476642	1	0	inf
HGNC:19308	SDK2	ENST00000392650.3	17	71334725	71640227	45	6519	9451	9.72e-05	3.07e-05	6.24e-05	8.51e-06	SDK2	3	0	inf	0.233521	3	0	inf	0.233521	0	0	0	1	0	0	0	1	45	22	2	0	inf	0.379255	0.681955	0.437798	0.0597062	0.215391	0.988673	0.0319831	0.0101081	1	1	0.260074	0.0481555	1	0	inf
HGNC:20217	EXD2	ENST00000409018.3	14	69676187	69707817	8	1866	818	2.08e-05	5.68e-06	1.41e-05	1.81e-06	EXD2	1	0	inf	0.615871	1	0	inf	0.615871	0	0	0	1	0	0	0	1	8	5	1	0	inf	0.615871	0.145933	0.0989256	0.012699	0.0398509	0.0639727	0.135784	0.0941899	1	1	0.0619694	0.0486171	0	0	0
HGNC:9813	RAD23B	ENST00000358015.3	9	110045910	110091937	10	1230	1640	1.46e-05	3.93e-06	9.65e-06	2.54e-06	RAD23B	0	0	0	1	0	0	0	1	0	0	0	1	0	0	0	1	5	1	2	0	inf	0.379255	0.102434	0.0677044	0.0178206	0.0275729	0.136578	1	1	1	1	0.00851952	0.0491184	0	0	0
HGNC:29064	SFI1	ENST00000400288.2	22	31904270	32014404	32	3729	898	5.86e-05	1.45e-05	3.96e-05	5.93e-06	SFI1	3	0	inf	0.233521	0	0	0	1	0	0	0	1	2	0	inf	0.379255	27	19	0	0	0	1	0.411138	0.277834	0.0416049	0.101732	0.0990082	0.00853694	1	1	0.00483678	1	0.0492014	0	1	0
HGNC:33154	ELFN1	ENST00000424383.2	7	1784232	1786719	1	2487	1845	1.97e-05	7.04e-06	1.24e-05	3.17e-07	ELFN1	2	0	inf	0.379255	1	0	inf	0.615871	0	0	0	1	1	0	inf	0.615871	3	6	0	0	0	1	0.138215	0.0869984	0.00222407	0.0493926	0.102536	0.00871558	0.0833214	1	0.0481927	1	0.0500504	0	0	0
HGNC:29243	RBM27	ENST00000265271.5	5	145583328	145665593	21	3183	3112	4.16e-05	9.76e-06	2.81e-05	7.94e-06	RBM27	2	0	inf	0.379255	2	0	inf	0.379255	0	0	0	1	0	0	0	1	12	12	1	0	inf	0.615871	0.291866	0.19715	0.055707	0.0684762	0.285355	0.0351457	0.017059	1	1	0.248253	0.0500953	2	0	inf
HGNC:20681	NBEAL1	ENST00000449802.1	2	203881107	204082077	54	8085	5129	5.65e-05	1.41e-05	3.76e-05	2.02e-05	NBEAL1	1	2	0.316135	0.943368	1	1	0.632269	0.852486	0	0	0	1	0	1	0	1	26	12	2	1	1.26454	0.670724	0.396404	0.263802	0.141723	0.0989256	0.251473	0.327265	0.231874	1	1	0.0267864	0.0502906	1	0	inf
HGNC:17057	CARD8	ENST00000391898.3	19	48714966	48744277	11	1614	1063	1.99e-05	5.78e-06	1.33e-05	1.58e-06	CARD8	2	0	inf	0.379255	1	0	inf	0.615871	0	0	0	1	1	0	inf	0.615871	9	7	0	0	0	1	0.139618	0.0933128	0.0110853	0.0405525	0.0919544	0.00888522	0.0890915	1	0.0397412	1	0.0508534	0	0	0
HGNC:11330	SSTR1	ENST00000267377.2	14	38678594	38679770	1	1176	280	2.94e-05	9.91e-06	1.9e-05	5.08e-07	SSTR1	1	0	inf	0.615871	1	0	inf	0.615871	0	0	0	1	0	0	0	1	2	0	1	0	inf	0.615871	0.20627	0.133304	0.00356413	0.0695286	0.049112	0.186387	0.124801	1	1	0.0479255	0.0510775	0	0	0
HGNC:2951	DNAH6	ENST00000389394.3	2	84744950	85046532	76	12477	3039	2.91e-05	7.55e-06	1.96e-05	1.08e-05	DNAH6	1	0	inf	0.615871	0	0	0	1	0	0	0	1	1	0	inf	0.615871	32	20	1	0	inf	0.615871	0.204166	0.137514	0.0757728	0.0529708	0.0497282	0.184673	1	1	0.0515923	0.048512	0.0512008	0	0	0
HGNC:5244	HSPA9	ENST00000297185.3	5	137891725	137911007	17	2040	551	2.77e-05	6.96e-06	1.88e-05	5.25e-06	HSPA9	1	0	inf	0.615871	1	0	inf	0.615871	0	0	0	1	0	0	0	1	3	0	1	0	inf	0.615871	0.194343	0.131901	0.036834	0.0488314	0.0524917	0.176625	0.123572	1	1	0.0511378	0.0515464	0	0	0
HGNC:33783	HELT	ENST00000338875.4	4	185940082	185941926	4	984	387	2.29e-05	8.13e-06	1.43e-05	1.5e-06	HELT	1	0	inf	0.615871	1	0	inf	0.615871	0	0	0	1	0	0	0	1	1	0	1	0	inf	0.615871	0.160666	0.100329	0.010524	0.0570401	0.0631889	0.148424	0.09546	1	1	0.0612339	0.0518116	-	-	-
HGNC:10560	ATXN7	ENST00000398590.3	3	63898274	63985235	12	2838	7850	4.55e-05	1.43e-05	2.97e-05	2.58e-06	ATXN7	2	1	1.26454	0.670724	1	0	inf	0.615871	0	1	0	1	1	0	inf	0.615871	14	11	2	2	0.632269	0.838678	0.319228	0.208375	0.0181013	0.100329	0.882995	0.041304	0.188098	1	0.09546	0.221302	0.0520562	0	0	0
HGNC:23677	C9orf50	ENST00000372478.4	9	132374625	132382853	7	1296	156	2.03e-05	6.46e-06	1.28e-05	2.27e-06	C9orf50	2	1	1.26454	0.670724	0	1	0	1	1	0	inf	0.615871	1	0	inf	0.615871	0	0	0	0	0	1	0.142425	0.0898048	0.0159263	0.0453234	0.0171437	0.00922893	1	0.0158002	0.0443116	1	0.0524703	-	-	-
HGNC:1694	CD69	ENST00000228434.3	12	9906076	9913416	5	600	108	7.36e-06	1.91e-06	4.87e-06	6.46e-07	CD69	0	0	0	1	0	0	0	1	0	0	0	1	0	0	0	1	3	0	1	0	inf	0.615871	0.0516378	0.0341679	0.00453234	0.0134006	0.0092948	1	1	1	1	0.00925173	0.0525771	0	0	0
HGNC:21622	CAGE1	ENST00000502583.1	6	7327090	7387406	13	2520	563	2.04e-05	5.57e-06	1.37e-05	1.33e-06	CAGE1	2	0	inf	0.379255	1	0	inf	0.615871	0	0	0	1	1	0	inf	0.615871	8	6	0	0	0	1	0.143126	0.0961192	0.00933128	0.0390791	0.0319763	0.00931577	0.0916443	1	0.0383254	1	0.0528768	0	0	0
HGNC:2358	CRHR2	ENST00000348438.4	7	30693075	30739649	13	1317	1140	2.05e-05	6.1e-06	1.32e-05	1.74e-06	CRHR2	2	0	inf	0.379255	1	0	inf	0.615871	0	0	0	1	1	0	inf	0.615871	5	5	0	0	0	1	0.143828	0.0926112	0.0122078	0.0427976	0.124498	0.00940298	0.0884522	1	0.0418947	1	0.0532841	1	0	inf
HGNC:18	AAMP	ENST00000248450.4	2	219129255	219134809	11	1305	634	2.06e-05	6.5e-06	1.31e-05	4.27e-06	AAMP	2	0	inf	0.379255	1	0	inf	0.615871	0	0	0	1	1	0	inf	0.615871	0	1	0	0	0	1	0.14453	0.0919096	0.0299583	0.045604	0.0702159	0.00949055	0.0878124	1	0.0445798	1	0.0536924	-	-	-
HGNC:11089	SLN	ENST00000531293.1	11	107578560	107578656	1	96	189	1.37e-06	3.55e-07	9.81e-07	1.8e-07	SLN	1	0	inf	0.615871	1	0	inf	0.615871	0	0	0	1	0	0	0	1	1	0	0	0	0	1	0.00961192	0.0068827	0.00126288	0.00249068	0.0189235	0.00956587	0.00685906	1	1	1	0.0540429	0	0	0
HGNC:14558	CLEC7A	ENST00000304084.8	12	10271056	10282681	6	744	132	7.73e-06	2.05e-06	5.15e-06	6.21e-07	CLEC7A	0	0	0	1	0	0	0	1	0	0	0	1	0	0	0	1	4	2	1	0	inf	0.615871	0.0542337	0.0361324	0.00435694	0.0143828	0.0096221	1	1	1	1	0.00957596	0.0540898	1	0	inf
HGNC:9632	PTOV1	ENST00000391842.1	19	50354585	50363536	12	1251	266	2.07e-05	6.28e-06	1.32e-05	2.02e-06	PTOV1	2	0	inf	0.379255	2	0	inf	0.379255	0	0	0	1	0	0	0	1	0	2	0	0	0	1	0.145231	0.0926112	0.0141723	0.0440605	0.0308805	0.00957849	0.00403262	1	1	1	0.0541016	-	-	-
HGNC:10766	SF3A2	ENST00000221494.5	19	2243417	2248545	8	1395	181	2.08e-05	6.76e-06	1.35e-05	5.96e-07	SF3A2	2	0	inf	0.379255	0	0	0	1	0	0	0	1	1	0	inf	0.615871	2	2	0	0	0	1	0.145933	0.094716	0.00418154	0.0474282	0.0189347	0.0096668	1	1	0.046321	1	0.0545116	-	-	-
HGNC:13061	ZNF268	ENST00000536435.2	12	133758583	133781116	5	2844	194	2.09e-05	5.38e-06	1.44e-05	2.09e-06	ZNF268	2	0	inf	0.379255	1	0	inf	0.615871	0	0	0	1	0	0	0	1	3	7	0	0	0	1	0.146634	0.10103	0.0146634	0.0377461	0.0100025	0.00975546	0.0960944	1	1	1	0.0549225	0	0	0
HGNC:14402	HIPK2	ENST00000406875.3	7	139257672	139477422	15	3597	9593	6.17e-05	1.95e-05	3.99e-05	5.23e-06	HIPK2	3	0	inf	0.233521	1	0	inf	0.615871	0	0	0	1	2	0	inf	0.379255	27	16	0	0	0	1	0.432887	0.279938	0.0366937	0.136812	1.15449	0.00980698	0.24417	1	0.00854741	1	0.0551609	0	0	0
HGNC:20193	HFM1	ENST00000370425.3	1	91726846	91866639	38	4308	3469	4.64e-05	1.15e-05	3.1e-05	8.73e-06	HFM1	2	0	inf	0.379255	1	0	inf	0.615871	0	0	0	1	1	0	inf	0.615871	14	6	1	0	inf	0.615871	0.325542	0.217496	0.0612497	0.080684	0.262142	0.0427787	0.195469	1	0.0775148	0.230598	0.0554276	0	0	0
HGNC:1090	DST	ENST00000244364.6	6	56323802	56507586	84	15516	17920	0.000181842	4.71e-05	0.000121711	1.96e-05	DST	5	1	3.16135	0.258644	3	0	inf	0.233521	2	0	inf	0.379255	0	1	0	1	46	26	0	0	0	1	1.2758	0.853924	0.137514	0.330454	1.47347	0.00989785	0.0554863	0.00863131	1	1	0.0555808	0	0	0
HGNC:23216	ZNF469	ENST00000437464.1	16	88493878	88505740	2	11778	877	2.13e-05	7.32e-06	1.35e-05	6.69e-07	ZNF469	2	1	1.26454	0.670724	1	1	0.632269	0.852486	0	0	0	1	1	0	inf	0.615871	8	9	0	0	0	1	0.149441	0.094716	0.0046937	0.0513571	0.0111275	0.0101137	0.0903688	1	0.0500606	1	0.0565749	0	4	0
HGNC:21718	GPR146	ENST00000397095.1	7	1097151	1098153	1	1002	122	2.13e-05	7.51e-06	1.34e-05	3.81e-07	GPR146	2	0	inf	0.379255	1	0	inf	0.615871	1	0	inf	0.615871	0	0	0	1	0	0	0	0	0	1	0.149441	0.0940144	0.0026731	0.0526902	0.0181954	0.0101137	0.0897303	0.00266953	1	1	0.0565749	1	0	inf
HGNC:30079	TMPRSS9	ENST00000332578.3	19	2389783	2426086	17	3180	387	6.26e-05	2.05e-05	3.99e-05	2.3e-06	TMPRSS9	3	0	inf	0.233521	2	0	inf	0.379255	0	0	0	1	1	0	inf	0.615871	7	4	0	0	0	1	0.439202	0.279938	0.0161368	0.143828	0.05345	0.0101951	0.0325838	1	0.133963	1	0.0569484	0	0	0
HGNC:1617	CCT4	ENST00000394440.3	2	62095826	62115642	14	1620	200	2.14e-05	5.42e-06	1.43e-05	2.89e-06	CCT4	2	0	inf	0.379255	2	0	inf	0.379255	0	0	0	1	0	0	0	1	5	3	0	0	0	1	0.150142	0.100329	0.0202762	0.0380267	0.0185361	0.0102042	0.00470864	1	1	1	0.0569901	2	0	inf
HGNC:18533	USP48	ENST00000219689.7	16	23079366	23160591	16	4059	2181	6.28e-05	1.9e-05	4.15e-05	2.84e-06	USP31	3	1	1.89681	0.50277	2	0	inf	0.379255	0	0	0	1	1	1	0.632269	0.852486	10	7	0	0	0	1	0.440605	0.291164	0.0199254	0.133304	0.236748	0.0102826	0.0349929	1	0.124801	1	0.057349	1	0	inf
HGNC:2948	DNAH2	ENST00000572933.1	17	7623052	7736851	85	13284	3093	0.000219915	5.97e-05	0.00014835	1.28e-05	DNAH2	3	0	inf	0.233521	1	0	inf	0.615871	0	0	0	1	2	0	inf	0.379255	12	10	2	0	inf	0.379255	1.54292	1.04082	0.0898048	0.418855	0.359249	0.202002	0.646836	1	0.0666778	0.0509717	0.0574123	2	0	inf
HGNC:9812	RAD23A	ENST00000586534.1	19	13056762	13063863	9	1092	536	2.16e-05	7.19e-06	1.34e-05	1.15e-06	RAD23A	2	0	inf	0.379255	1	0	inf	0.615871	0	0	0	1	1	0	inf	0.615871	1	0	0	0	0	1	0.151546	0.0940144	0.0080684	0.050445	0.074385	0.0103862	0.0897303	1	0.0491938	1	0.0578231	1	0	inf
HGNC:19141	TTBK2	ENST00000267890.6	15	43037992	43170815	14	3735	3358	4.74e-05	1.21e-05	3.28e-05	3.36e-06	TTBK2	1	0	inf	0.615871	1	0	inf	0.615871	0	0	0	1	0	0	0	1	20	13	2	1	1.26454	0.670724	0.332558	0.230125	0.0235738	0.0848936	0.298991	0.282913	0.205566	1	1	0.0367123	0.0578238	0	0	0
HGNC:6315	KHK	ENST00000260599.6	2	27310127	27322618	8	897	738	1.69e-05	5.33e-06	1.08e-05	1.02e-06	KHK	1	0	inf	0.615871	1	0	inf	0.615871	0	0	0	1	0	0	0	1	3	1	1	0	inf	0.615871	0.11857	0.0757728	0.00715632	0.0373953	0.0975529	0.111811	0.0729732	1	1	0.0929456	0.0578508	0	0	0
HGNC:18432	MIA2	ENST00000280082.3	14	39703318	39722453	6	1965	2488	2.17e-05	5.85e-06	1.48e-05	1.36e-06	MIA2	2	1	1.26454	0.670724	0	0	0	1	1	0	inf	0.615871	1	1	0.632269	0.852486	21	12	0	1	0	1	0.152247	0.103837	0.00954176	0.0410436	0.192769	0.0104778	1	0.00949638	0.0402127	1	0.0582408	0	0	0
HGNC:27820	MICU3	ENST00000318063.5	8	16884788	16976284	14	1593	2981	2.18e-05	5.71e-06	1.47e-05	1.68e-06	MICU3	2	0	inf	0.379255	1	0	inf	0.615871	0	0	0	1	1	0	inf	0.615871	14	7	0	0	0	1	0.152949	0.103135	0.0117869	0.0400614	0.286215	0.0105697	0.097995	1	0.0392695	1	0.0586594	0	0	0
HGNC:1814	CEACAM1	ENST00000161559.6	19	43013260	43032526	9	1581	295	2.18e-05	6.31e-06	1.44e-05	1.64e-06	CEACAM1	2	0	inf	0.379255	1	0	inf	0.615871	0	0	0	1	1	0	inf	0.615871	0	0	0	0	0	1	0.152949	0.10103	0.0115062	0.044271	0.0285388	0.0105697	0.0960944	1	0.0433053	1	0.0586594	-	-	-
HGNC:32275	TCF24	ENST00000563496.1	8	67860285	67874000	2	504	379	1.52e-06	5.5e-07	9.48e-07	2.1e-07	TCF24	1	0	inf	0.615871	1	0	inf	0.615871	0	0	0	1	0	0	0	1	1	1	0	0	0	1	0.0106643	0.00665117	0.00147336	0.0038588	0.0080194	0.0106077	0.0066291	1	1	1	0.058832	0	0	0
HGNC:12778	WNT9A	ENST00000272164.5	1	228109218	228135588	4	1098	1307	2.19e-05	6.32e-06	1.5e-05	1.85e-06	WNT9A	2	0	inf	0.379255	1	0	inf	0.615871	0	0	0	1	1	0	inf	0.615871	4	6	0	1	0	1	0.15365	0.10524	0.0129796	0.0443411	0.182897	0.010662	0.0998915	1	0.0433724	1	0.0590788	0	0	0
HGNC:17013	CD160	ENST00000235933.6	1	145696592	145706758	4	546	122	6.89e-06	1.95e-06	4.51e-06	1.24e-06	CD160	0	0	0	1	0	0	0	1	0	0	0	1	0	0	0	1	3	0	1	0	inf	0.615871	0.0483402	0.0316422	0.00869984	0.0136812	0.0108013	1	1	1	1	0.0107432	0.0594472	0	0	0
HGNC:19696	GRPEL1	ENST00000264954.4	4	7062588	7069759	4	654	101	1e-05	3.03e-06	6.49e-06	5.21e-07	GRPEL1	0	0	0	1	0	0	0	1	0	0	0	1	0	0	0	1	2	1	1	0	inf	0.615871	0.07016	0.0455338	0.00365534	0.0212585	0.0108351	1	1	1	1	0.0107766	0.0595988	0	0	0
HGNC:28178	CCDC115	ENST00000259229.2	2	131096692	131099698	5	543	81	1.04e-05	3.17e-06	6.63e-06	1.56e-06	CCDC115	0	0	0	1	0	0	0	1	0	0	0	1	0	0	0	1	2	0	1	0	inf	0.615871	0.0729664	0.0465161	0.010945	0.0222407	0.0108845	1	1	1	1	0.0108255	0.05982	-	-	-
HGNC:16833	SOCS6	ENST00000397942.3	18	67991904	67993512	1	1608	1298	2.74e-05	8.37e-06	1.85e-05	6.42e-07	SOCS6	0	1	0	1	0	1	0	1	0	0	0	1	0	0	0	1	8	2	2	0	inf	0.379255	0.192238	0.129796	0.00450427	0.0587239	0.155178	1	1	1	1	0.010864	0.0599945	0	0	0
HGNC:18762	SLC36A2	ENST00000335244.4	5	150696377	150727021	10	1452	496	2.23e-05	6.57e-06	1.47e-05	3.06e-06	SLC36A2	2	0	inf	0.379255	2	0	inf	0.379255	0	0	0	1	0	0	0	1	5	1	0	0	0	1	0.156457	0.103135	0.021469	0.0460951	0.0534453	0.0110346	0.00496652	1	1	1	0.0607645	0	0	0
HGNC:37148	TRIM64C	ENST00000530230.1	11	49075265	49080664	7	1344	69	1.6e-06	4.07e-07	1.08e-06	5.94e-07	TRIM64C	1	0	inf	0.615871	1	0	inf	0.615871	0	0	0	1	0	0	0	1	0	0	0	0	0	1	0.0112256	0.00757728	0.0041675	0.00285551	0.000576314	0.0111628	0.00754864	1	1	1	0.0613416	-	-	-
HGNC:30390	SNX20	ENST00000330943.4	16	50707316	50711437	3	951	85	2.25e-05	7.07e-06	1.48e-05	7.78e-07	SNX20	2	0	inf	0.379255	1	0	inf	0.615871	0	0	0	1	0	0	0	1	2	1	0	0	0	1	0.15786	0.103837	0.00545845	0.0496031	0.0141095	0.0112231	0.0986276	1	1	1	0.0616122	0	1	0
HGNC:3596	FAT2	ENST00000261800.5	5	150885125	150948492	23	13050	1354	0.000187796	5.52e-05	0.000126028	1.14e-05	FAT2	5	1	3.16135	0.258644	5	0	inf	0.0885059	0	0	0	1	0	1	0	1	13	6	0	0	0	1	1.31758	0.884212	0.0799824	0.387283	0.136705	0.0112436	0.00217337	1	1	1	0.0617042	1	0	inf
HGNC:26116	SETD6	ENST00000219315.4	16	58549441	58552933	8	1422	360	2.26e-05	6.82e-06	1.48e-05	1.64e-06	SETD6	2	0	inf	0.379255	2	0	inf	0.379255	0	0	0	1	0	0	0	1	3	1	0	0	0	1	0.158562	0.103837	0.0115062	0.0478491	0.0401422	0.0113178	0.00503199	1	1	1	0.0620373	0	0	0
HGNC:3513	EXT2	ENST00000395673.3	11	44117802	44265837	14	2256	7963	3.45e-05	9.41e-06	2.32e-05	2.75e-06	EXT2	0	1	0	1	0	1	0	1	0	0	0	1	0	0	0	1	16	8	4	0	inf	0.143772	0.242052	0.162771	0.019294	0.0660206	0.854371	1	1	1	1	0.0113233	0.0620618	0	0	0
HGNC:2209	COL5A1	ENST00000371817.3	9	137534033	137734149	66	5517	3058	0.000100869	3.4e-05	6.17e-05	1.78e-05	COL5A1	3	1	1.89681	0.50277	1	1	0.632269	0.852486	0	0	0	1	2	0	inf	0.379255	23	13	1	1	0.632269	0.852486	0.707697	0.432887	0.124885	0.238544	0.392267	0.0350847	0.351366	1	0.0243072	0.324476	0.0623343	0	0	0
HGNC:26328	NKX6-3	ENST00000524115.2	8	41503967	41504874	2	408	92	7.24e-06	2.67e-06	4.4e-06	2.77e-07	NKX6-3	0	0	0	1	0	0	0	1	0	0	0	1	0	0	0	1	1	1	1	0	inf	0.615871	0.0507958	0.0308704	0.00194343	0.0187327	0.011454	1	1	1	1	0.0113886	0.0623543	-	-	-
HGNC:8921	PHF3	ENST00000262043.3	6	64356456	64423604	15	6120	3193	7.16e-05	1.8e-05	4.95e-05	5.4e-06	PHF3	1	0	inf	0.615871	1	0	inf	0.615871	0	0	0	1	0	0	0	1	7	4	2	0	inf	0.379255	0.502346	0.347292	0.0378864	0.126288	0.26209	0.39489	0.293401	1	1	0.0288952	0.0624519	3	0	inf
HGNC:25550	RMDN3	ENST00000260385.6	15	41028738	41046981	12	1413	423	2.27e-05	6.18e-06	1.5e-05	2.21e-06	RMDN3	2	0	inf	0.379255	1	0	inf	0.615871	0	0	0	1	1	0	inf	0.615871	4	2	0	0	0	1	0.159263	0.10524	0.0155054	0.0433589	0.0476775	0.0114129	0.0998915	1	0.0424323	1	0.0624631	0	0	0
HGNC:23697	PHLDB1	ENST00000361417.2	11	118484551	118527533	22	4134	5336	7.22e-05	1.86e-05	5.04e-05	6.81e-06	PHLDB1	1	0	inf	0.615871	1	0	inf	0.615871	0	0	0	1	0	0	0	1	12	4	3	0	inf	0.233521	0.506555	0.353606	0.047779	0.130498	0.653841	0.397432	0.297849	1	1	0.0287676	0.0625535	0	0	0
HGNC:21245	PI16	ENST00000373674.3	6	36922536	36931720	6	1392	381	2.28e-05	7.4e-06	1.47e-05	1.01e-06	PI16	2	0	inf	0.379255	2	0	inf	0.379255	0	0	0	1	0	0	0	1	1	1	0	0	0	1	0.159965	0.103135	0.00708616	0.0519184	0.0437835	0.0115084	0.00496652	1	1	1	0.0628897	1	0	inf
HGNC:17257	SPDEF	ENST00000374037.3	6	34506050	34512232	5	1008	780	1.84e-05	5.79e-06	1.2e-05	8e-07	SPDEF	1	1	0.632269	0.852486	0	1	0	1	0	0	0	1	1	0	inf	0.615871	3	1	1	0	inf	0.615871	0.129094	0.084192	0.0056128	0.0406226	0.0998945	0.121109	1	1	0.0398086	0.0950671	0.0629124	0	0	0
HGNC:13535	ATP8B3	ENST00000310127.6	19	1783026	1811735	28	3903	578	6.56e-05	2.08e-05	4.23e-05	2.48e-06	ATP8B3	3	1	1.89681	0.50277	3	0	inf	0.233521	0	0	0	1	0	1	0	1	1	2	0	0	0	1	0.46025	0.296777	0.0173997	0.145933	0.0681589	0.0115527	0.00349302	1	1	1	0.0630876	0	0	0
HGNC:10810	SGK1	ENST00000367858.5	6	134491405	134638598	14	1581	5226	2.3e-05	6.9e-06	1.47e-05	4.01e-06	SGK1	2	0	inf	0.379255	1	0	inf	0.615871	0	0	0	1	0	0	0	1	14	13	0	0	0	1	0.161368	0.103135	0.0281342	0.0484104	0.533402	0.0117004	0.097995	1	1	1	0.0637453	0	1	0
HGNC:30667	SUSD2	ENST00000358321.3	22	24577487	24584404	15	2469	295	4.9e-05	1.65e-05	3.05e-05	2.6e-06	SUSD2	1	1	0.632269	0.852486	1	1	0.632269	0.852486	0	0	0	1	0	0	0	1	2	0	1	0	inf	0.615871	0.343784	0.213988	0.0182416	0.115764	0.0410759	0.290918	0.192642	1	1	0.0402437	0.0637774	-	-	-
HGNC:9906	RBFOX2	ENST00000438146.2	22	36140251	36424473	14	1356	18221	2.44e-05	7.84e-06	1.54e-05	1.91e-06	RBFOX2	2	0	inf	0.379255	1	0	inf	0.615871	1	0	inf	0.615871	0	0	0	1	22	13	1	1	0.632269	0.852486	0.17119	0.108046	0.0134006	0.0550054	2.30034	0.0130834	0.102414	0.0133112	1	0.899775	0.0640641	1	1	0.806948
HGNC:25365	FAM172A	ENST00000395965.3	5	92956692	93410456	10	1251	31170	1.8e-05	4.84e-06	1.2e-05	2.45e-06	FAM172A	1	0	inf	0.615871	1	0	inf	0.615871	0	0	0	1	0	0	0	1	43	37	6	4	0.948404	0.672441	0.126288	0.084192	0.0171892	0.0339574	3.1466	0.118639	0.0807453	1	1	0.0994135	0.0641627	0	0	0
HGNC:326	AGPAT3	ENST00000398063.2	21	45379562	45402273	8	1131	651	2.31e-05	7.42e-06	1.46e-05	1.55e-06	AGPAT3	2	0	inf	0.379255	1	0	inf	0.615871	0	0	0	1	1	0	inf	0.615871	16	10	0	0	0	1	0.16207	0.102434	0.0108748	0.0520587	0.0932867	0.0117969	0.0973619	1	0.0507269	1	0.0641742	0	0	0
HGNC:30141	ALKBH3	ENST00000302708.4	11	43904202	43941560	9	861	1635	1.2e-05	2.71e-06	8.06e-06	1.82e-06	ALKBH3	1	0	inf	0.615871	1	0	inf	0.615871	0	0	0	1	0	0	0	1	3	1	1	0	inf	0.615871	0.084192	0.056549	0.0127691	0.0190134	0.159877	0.0807453	0.0549798	1	1	0.147751	0.0647653	0	1	0
HGNC:44155	TMEM249	ENST00000398633.3	8	145577007	145578427	5	708	43	1.72e-06	5.51e-07	1.11e-06	1.07e-06	TMEM249	1	0	inf	0.615871	1	0	inf	0.615871	0	0	0	1	0	0	0	1	0	0	0	0	0	1	0.0120675	0.00778776	0.00750712	0.00386582	0.000732914	0.011995	0.00775751	1	1	1	0.0650521	0	0	0
HGNC:26340	BTBD16	ENST00000260723.4	10	124034596	124097600	15	1521	698	2.34e-05	7.01e-06	1.51e-05	3.9e-06	BTBD16	2	0	inf	0.379255	1	0	inf	0.615871	0	0	0	1	0	0	0	1	7	6	0	0	0	1	0.164174	0.105942	0.0273624	0.0491822	0.075341	0.0120886	0.100523	1	1	1	0.0654656	0	0	0
HGNC:34296	LRRC63	ENST00000595396.1	13	46787169	46850938	9	1764	550	1.74e-06	4.24e-07	1.2e-06	7e-07	LRRC63	1	0	inf	0.615871	0	0	0	1	0	0	0	1	1	0	inf	0.615871	4	1	0	0	0	1	0.0122078	0.0084192	0.0049112	0.00297478	0.0038063	0.0121336	1	1	0.00297036	1	0.0656645	0	0	0
HGNC:27145	BTBD19	ENST00000450269.1	1	45274492	45279444	8	876	314	1.74e-06	5.29e-07	1.12e-06	5.92e-07	BTBD19	1	0	inf	0.615871	0	0	0	1	1	0	inf	0.615871	0	0	0	1	2	1	0	0	0	1	0.0122078	0.00785792	0.00415347	0.00371146	0.00437587	0.0121336	1	0.00414486	1	1	0.0656645	0	0	0
HGNC:29199	TMCC3	ENST00000261226.4	12	94965210	95044206	4	1434	2544	2.35e-05	7.27e-06	1.53e-05	1.45e-06	TMCC3	2	0	inf	0.379255	0	0	0	1	0	0	0	1	2	0	inf	0.379255	19	9	0	0	0	1	0.164876	0.107345	0.0101732	0.0510063	0.2925	0.0121865	1	1	0.00125742	1	0.0658976	0	0	0
HGNC:15448	GOLIM4	ENST00000470487.1	3	167728056	167813073	16	2091	1708	2.89e-05	7.82e-06	1.85e-05	6.29e-06	GOLIM4	0	0	0	1	0	0	0	1	0	0	0	1	0	0	0	1	4	1	2	0	inf	0.379255	0.202762	0.129796	0.0441306	0.0548651	0.165623	1	1	1	1	0.0122912	0.0663585	0	0	0
HGNC:5275	KAT5	ENST00000341318.4	11	65479738	65486652	13	1641	501	3.07e-05	8.88e-06	2.02e-05	2.76e-06	KAT5	1	0	inf	0.615871	0	0	0	1	0	0	0	1	1	0	inf	0.615871	1	0	1	0	inf	0.615871	0.215391	0.141723	0.0193642	0.0623021	0.0657593	0.193774	1	1	0.060401	0.0636438	0.0665403	0	0	0
HGNC:11460	SUOX	ENST00000394109.3	12	56396005	56398811	3	1638	142	2.38e-05	5.99e-06	1.69e-05	1.14e-06	SUOX	2	0	inf	0.379255	1	0	inf	0.615871	0	0	0	1	1	0	inf	0.615871	0	1	0	0	0	1	0.166981	0.11857	0.00799824	0.0420258	0.0144757	0.0124823	0.111811	1	0.041155	1	0.0671979	0	0	0
HGNC:19907	UBE2R2	ENST00000263228.3	9	33817755	33917235	5	717	1849	1.06e-05	3.67e-06	6.45e-06	7.12e-07	UBE2R2	1	0	inf	0.615871	0	0	0	1	0	0	0	1	0	0	0	1	20	13	1	0	inf	0.615871	0.0743696	0.0452532	0.00499539	0.0257487	0.191784	0.0716715	1	1	1	0.174515	0.0673093	0	0	0
HGNC:2176	CNTN6	ENST00000446702.2	3	1189692	1445102	22	3087	9643	3.83e-05	1.01e-05	2.55e-05	2.62e-06	CNTN6	1	0	inf	0.615871	1	0	inf	0.615871	0	0	0	1	0	0	0	1	43	36	3	1	1.89681	0.50277	0.268713	0.178908	0.0183819	0.0708616	0.83939	0.235637	0.163817	1	1	0.0532523	0.0674866	1	1	0.806948
HGNC:9807	RAD17	ENST00000509734.1	5	68667342	68710119	16	2046	910	2.39e-05	6.06e-06	1.6e-05	3.42e-06	RAD17	2	0	inf	0.379255	2	0	inf	0.379255	0	0	0	1	0	0	0	1	5	7	0	0	0	1	0.167682	0.112256	0.0239947	0.042517	0.0745801	0.0125817	0.00584845	1	1	1	0.0676329	0	1	0
HGNC:26531	CCDC138	ENST00000295124.4	2	109403278	109492709	15	1998	691	2.4e-05	6.7e-06	1.57e-05	3.83e-06	CCDC138	2	1	1.26454	0.670724	2	0	inf	0.379255	0	0	0	1	0	1	0	1	9	7	0	0	0	1	0.168384	0.110151	0.0268713	0.0470072	0.0582349	0.0126813	0.00563902	1	1	1	0.0680685	0	0	0
HGNC:14674	PCDH15	ENST00000361849.3	10	55581617	56424022	33	5874	13719	7.72e-05	2.08e-05	5.21e-05	6.87e-06	PCDH15	3	1	1.89681	0.50277	0	0	0	1	1	0	inf	0.615871	2	1	1.26454	0.670724	194	108	1	0	inf	0.615871	0.541635	0.365534	0.0481999	0.145933	1.26501	0.0177422	1	0.0470567	0.0096668	0.717765	0.0683018	2	1	1.6139
HGNC:26166	ZNF574	ENST00000600245.1	19	42582758	42585449	1	2691	358	4.88e-05	1.23e-05	3.51e-05	1.45e-06	ZNF574	1	1	0.632269	0.852486	1	0	inf	0.615871	0	1	0	1	0	0	0	1	2	0	1	0	inf	0.615871	0.342381	0.246262	0.0101732	0.0862968	0.045549	0.289922	0.218282	1	1	0.0445272	0.0690628	1	0	inf
HGNC:30916	WFIKKN2	ENST00000311378.4	17	48913298	48918380	2	1731	439	3.47e-05	1.08e-05	2.32e-05	8.99e-07	WFIKKN2	1	0	inf	0.615871	1	0	inf	0.615871	0	0	0	1	0	0	0	1	1	0	1	0	inf	0.615871	0.243455	0.162771	0.00630738	0.0757728	0.0617428	0.216085	0.150214	1	1	0.0598754	0.0691879	0	0	0
HGNC:7599	MYO1E	ENST00000359786.5	17	1369019	1395781	32	3192	1628	6e-05	1.77e-05	3.91e-05	3.28e-06	MYO1C	2	2	0.632269	0.838678	0	1	0	1	0	0	0	1	2	1	1.26454	0.670724	3	0	1	0	inf	0.615871	0.42096	0.274326	0.0230125	0.124183	0.2147	0.0672586	1	1	0.00710114	0.193217	0.0694369	0	1	0
HGNC:6267	KCNJ6	ENST00000609713.1	21	38997460	39212984	3	1272	4965	1.96e-05	5.92e-06	1.29e-05	9e-07	KCNJ6	1	0	inf	0.615871	1	0	inf	0.615871	0	0	0	1	0	0	0	1	28	24	2	0	inf	0.379255	0.137514	0.0905064	0.0063144	0.0415347	0.536757	0.128478	0.0865315	1	1	0.101549	0.0696593	1	1	0.806948
HGNC:28805	TRABD	ENST00000303434.4	22	50631489	50636948	9	1131	279	2.44e-05	8.09e-06	1.55e-05	1.47e-06	TRABD	2	1	1.26454	0.670724	1	1	0.632269	0.852486	0	0	0	1	1	0	inf	0.615871	4	1	0	0	0	1	0.17119	0.108748	0.0103135	0.0567594	0.04223	0.0130834	0.103044	1	0.0551787	1	0.0698184	-	-	-
HGNC:26056	C2orf42	ENST00000264434.2	2	70377487	70409117	8	1725	3174	2.44e-05	6.44e-06	1.66e-05	2.1e-06	C2orf42	2	0	inf	0.379255	2	0	inf	0.379255	0	0	0	1	0	0	0	1	3	4	0	0	0	1	0.17119	0.116466	0.0147336	0.045183	0.31499	0.0130834	0.00627783	1	1	1	0.0698184	1	0	inf
HGNC:3169	S1PR2	ENST00000590320.1	19	10334519	10335581	1	1062	441	2.44e-05	8.27e-06	1.57e-05	4.4e-07	S1PR2	2	0	inf	0.379255	2	0	inf	0.379255	0	0	0	1	0	0	0	1	0	1	0	0	0	1	0.17119	0.110151	0.00308704	0.0580223	0.0710875	0.0130834	0.00563902	1	1	1	0.0698184	0	0	0
HGNC:33455	SLC15A5	ENST00000344941.3	12	16342601	16430619	9	1740	5880	1.9e-06	5.39e-07	1.25e-06	3.18e-07	SLC15A5	1	0	inf	0.615871	0	0	0	1	0	0	0	1	1	0	inf	0.615871	12	3	0	0	0	1	0.0133304	0.00877	0.00223109	0.00378162	0.0450476	0.0132419	1	1	0.00377448	1	0.070505	1	2	0.403474
HGNC:10025	RLF	ENST00000372771.4	1	40627071	40706119	8	5745	3060	6.91e-05	1.84e-05	4.71e-05	4.02e-06	RLF	3	0	inf	0.233521	0	0	0	1	1	0	inf	0.615871	2	0	inf	0.379255	7	5	0	0	0	1	0.484806	0.330454	0.0282043	0.129094	0.258225	0.0132619	1	0.0278103	0.0076491	1	0.0705913	0	1	0
HGNC:25852	MORN1	ENST00000378531.3	1	2252821	2322972	14	1494	842	2.47e-05	8.45e-06	1.51e-05	1.18e-06	MORN1	2	0	inf	0.379255	2	0	inf	0.379255	0	0	0	1	0	0	0	1	16	5	0	0	0	1	0.173295	0.105942	0.00827888	0.0592852	0.097667	0.0133886	0.00523077	1	1	1	0.0711382	0	0	0
HGNC:14262	AUTS2	ENST00000342771.4	7	69064639	70255982	19	3780	94664	7.04e-05	2.21e-05	4.55e-05	4.54e-06	AUTS2	3	0	inf	0.233521	0	0	0	1	3	0	inf	0.233521	0	0	0	1	127	94	7	7	0.632269	0.877555	0.493926	0.319228	0.0318526	0.155054	12.3696	0.0139314	1	5.25918e-06	1	0.962769	0.0712423	0	0	0
HGNC:27223	RBM33	ENST00000401878.3	7	155437570	155567735	18	3513	3828	4.75e-05	1.45e-05	3.05e-05	6.32e-06	RBM33	2	0	inf	0.379255	1	0	inf	0.615871	0	0	0	1	1	0	inf	0.615871	14	9	1	0	inf	0.615871	0.33326	0.213988	0.0443411	0.101732	0.363142	0.0446074	0.192642	1	0.0967284	0.304513	0.0719777	0	0	0
HGNC:14261	RGS18	ENST00000367460.3	1	192127767	192153684	5	708	183	7.58e-06	1.68e-06	5.32e-06	1.9e-06	RGS18	0	1	0	1	0	1	0	1	0	0	0	1	0	0	0	1	4	4	1	0	inf	0.615871	0.0531813	0.0373251	0.0133304	0.0117869	0.013746	1	1	1	1	0.013652	0.0722717	0	0	0
HGNC:20649	ZNF420	ENST00000337995.3	19	37580020	37619960	3	2067	1007	2.5e-05	5.73e-06	1.78e-05	1.69e-06	ZNF420	2	0	inf	0.379255	2	0	inf	0.379255	0	0	0	1	0	0	0	1	5	0	0	0	0	1	0.1754	0.124885	0.011857	0.0402017	0.0854513	0.0136968	0.00717828	1	1	1	0.0724643	-	-	-
HGNC:24451	DCP1B	ENST00000280665.6	12	2055371	2113597	9	1854	1308	2.52e-05	7.12e-06	1.7e-05	1.19e-06	DCP1B	2	0	inf	0.379255	1	0	inf	0.615871	1	0	inf	0.615871	0	0	0	1	7	1	0	0	0	1	0.176803	0.119272	0.00834904	0.0499539	0.124735	0.013904	0.112434	0.00831428	1	1	0.0733517	0	0	0
HGNC:6859	MAP3K7	ENST00000369329.3	6	91226219	91296602	17	1821	3571	2.53e-05	6.35e-06	1.72e-05	3.94e-06	MAP3K7	2	1	1.26454	0.670724	2	1	1.26454	0.670724	0	0	0	1	0	0	0	1	7	2	0	0	0	1	0.177505	0.120675	0.027643	0.0445516	0.348089	0.0140081	0.00672115	1	1	1	0.0737965	0	0	0
HGNC:25947	KLHL24	ENST00000454652.2	3	183368144	183397074	6	1803	1994	2.53e-05	6.36e-06	1.78e-05	2.72e-06	KLHL24	2	0	inf	0.379255	1	0	inf	0.615871	0	0	0	1	1	0	inf	0.615871	2	4	0	0	0	1	0.177505	0.124885	0.0190835	0.0446218	0.196309	0.0140081	0.117401	1	0.0436409	1	0.0737965	0	0	0
HGNC:33258	ZNF814	ENST00000435989.2	19	58384189	58400170	3	2568	443	2.53e-05	6.58e-06	1.74e-05	1.61e-06	ZNF814	2	0	inf	0.379255	2	0	inf	0.379255	0	0	0	1	0	0	0	1	0	2	0	0	0	1	0.177505	0.122078	0.0112958	0.0461653	0.030621	0.0140081	0.006872	1	1	1	0.0737965	0	0	0
HGNC:29983	ZMAT3	ENST00000311417.2	3	178742804	178785540	5	870	1729	1.28e-05	3.31e-06	8.68e-06	2.07e-06	ZMAT3	1	0	inf	0.615871	0	0	0	1	0	0	0	1	1	0	inf	0.615871	5	4	1	0	inf	0.615871	0.0898048	0.0608989	0.0145231	0.023223	0.178474	0.0858904	1	1	0.0229554	0.163454	0.0739289	0	0	0
HGNC:13055	ZMYM4	ENST00000314607.6	1	35734647	35885278	30	4647	3749	5.73e-05	1.44e-05	3.88e-05	5.59e-06	ZMYM4	1	0	inf	0.615871	1	0	inf	0.615871	0	0	0	1	0	0	0	1	19	11	2	0	inf	0.379255	0.402017	0.272221	0.0392194	0.10103	0.32433	0.33103	0.238314	1	1	0.042494	0.0740468	0	0	0
HGNC:25104	AP5B1	ENST00000532090.2	11	65545326	65548062	2	2637	138	3.91e-05	1.26e-05	2.56e-05	1.14e-06	AP5B1	0	0	0	1	0	0	0	1	0	0	0	1	0	0	0	1	2	0	1	0	inf	0.615871	0.274326	0.17961	0.00799824	0.0884016	0.0143561	1	1	1	1	0.0142535	0.0748416	-	-	-
HGNC:23708	ZNF493	ENST00000392288.2	19	21580039	21607786	4	2325	131	2.56e-05	6.38e-06	1.78e-05	1.61e-06	ZNF493	2	0	inf	0.379255	1	0	inf	0.615871	1	0	inf	0.615871	0	0	0	1	3	5	0	0	0	1	0.17961	0.124885	0.0112958	0.0447621	0.0101199	0.0143225	0.117401	0.0112322	1	1	0.0751348	2	1	1.6139
HGNC:4646	GTF2A1	ENST00000553612.1	14	81646566	81686862	9	1131	2582	1.21e-05	3.25e-06	7.92e-06	1.96e-06	GTF2A1	1	0	inf	0.615871	1	0	inf	0.615871	0	0	0	1	0	0	0	1	5	5	1	0	inf	0.615871	0.0848936	0.0555667	0.0137514	0.022802	0.193807	0.08139	0.0540511	1	1	0.176183	0.075207	0	0	0
HGNC:27001	PLK5	ENST00000334770.4	19	1526995	1535249	9	1011	1294	2.06e-06	6.59e-07	1.33e-06	9.06e-08	PLK5	1	0	inf	0.615871	1	0	inf	0.615871	0	0	0	1	0	0	0	1	4	5	0	0	0	1	0.014453	0.00933128	0.00063565	0.00462354	0.0184986	0.014349	0.00928788	1	1	1	0.0752473	0	0	0
HGNC:17272	CENPJ	ENST00000381884.4	13	25457314	25487163	16	4017	510	5.31e-05	1.4e-05	3.59e-05	3.8e-06	CENPJ	1	1	0.632269	0.852486	1	1	0.632269	0.852486	0	0	0	1	0	0	0	1	10	3	1	1	0.632269	0.852486	0.37255	0.251874	0.0266608	0.098224	0.0472991	0.311025	0.222658	1	1	0.0461979	0.0753307	1	0	inf
HGNC:23673	MAMDC2	ENST00000377182.4	9	72659113	72840948	14	2061	2131	2.57e-05	6.8e-06	1.71e-05	3.25e-06	MAMDC2	2	0	inf	0.379255	1	0	inf	0.615871	0	0	0	1	1	0	inf	0.615871	14	9	0	0	0	1	0.180311	0.119974	0.022802	0.0477088	0.186435	0.014428	0.113056	1	0.0465886	1	0.0755822	0	0	0
HGNC:6067	INHBB	ENST00000295228.3	2	121103764	121107450	2	1224	2023	2.57e-05	8.28e-06	1.68e-05	9.6e-07	INHBB	2	0	inf	0.379255	1	0	inf	0.615871	1	0	inf	0.615871	0	0	0	1	1	0	0	0	0	1	0.180311	0.117869	0.00673536	0.0580925	0.298014	0.014428	0.111187	0.00671273	1	1	0.0755822	-	-	-
HGNC:196	ADAM18	ENST00000265707.5	8	39442141	39587459	20	2220	448	2.58e-05	6.85e-06	1.73e-05	2.72e-06	ADAM18	2	0	inf	0.379255	2	0	inf	0.379255	0	0	0	1	0	0	0	1	16	10	0	0	0	1	0.181013	0.121377	0.0190835	0.0480596	0.0365287	0.0145338	0.00679638	1	1	1	0.0760302	1	1	0.806948
HGNC:24227	CCPG1	ENST00000442196.3	15	55648417	55681622	8	2424	1707	2.58e-05	6.48e-06	1.79e-05	2.05e-06	CCPG1	2	0	inf	0.379255	2	0	inf	0.379255	0	0	0	1	0	0	0	1	0	0	0	0	0	1	0.181013	0.125586	0.0143828	0.0454637	0.127471	0.0145338	0.0072558	1	1	1	0.0760302	1	0	inf
HGNC:566	AP3B1	ENST00000255194.6	5	77298725	77590403	27	3285	17873	3.98e-05	1.06e-05	2.65e-05	5.66e-06	AP3B1	2	0	inf	0.379255	2	0	inf	0.379255	0	0	0	1	0	0	0	1	25	22	2	0	inf	0.379255	0.279237	0.185924	0.0397106	0.0743696	1.51927	0.0324355	0.0152838	1	1	0.448603	0.0761016	1	0	inf
HGNC:7451	MTMR3	ENST00000401950.2	22	30367048	30421790	18	3597	3271	5.17e-05	1.4e-05	3.46e-05	3.8e-06	MTMR3	2	1	1.26454	0.670724	2	1	1.26454	0.670724	0	0	0	1	0	0	0	1	16	10	1	0	inf	0.615871	0.362727	0.242754	0.0266608	0.098224	0.329853	0.0518468	0.0251036	1	1	0.28097	0.0761726	0	0	0
HGNC:2212	COL6A2	ENST00000300527.4	21	47531390	47552466	27	3060	796	7.19e-05	2.4e-05	4.54e-05	4.23e-06	COL6A2	3	0	inf	0.233521	2	0	inf	0.379255	0	0	0	1	1	0	inf	0.615871	9	7	0	0	0	1	0.50445	0.318526	0.0296777	0.168384	0.131223	0.0147273	0.0411414	1	0.154971	1	0.076848	0	0	0
HGNC:172	ACVR1B	ENST00000541224.1	12	52345527	52387894	10	1641	4723	2.6e-05	7.14e-06	1.74e-05	2.14e-06	ACVR1B	2	0	inf	0.379255	2	0	inf	0.379255	0	0	0	1	0	0	0	1	3	5	0	1	0	1	0.182416	0.122078	0.0150142	0.0500942	0.525016	0.0147464	0.006872	1	1	1	0.0769283	0	0	0
HGNC:8943	SERPINI1	ENST00000295777.5	3	167506916	167543111	8	1233	2221	1.38e-05	3.51e-06	9.44e-06	2.68e-06	SERPINI1	1	0	inf	0.615871	0	0	0	1	1	0	inf	0.615871	0	0	0	1	8	9	1	0	inf	0.615871	0.0968208	0.066231	0.0188029	0.0246262	0.174403	0.0922813	1	0.0186272	1	0.160042	0.0770231	0	0	0
HGNC:25459	PAF1	ENST00000221265.3	19	39876630	39881504	14	1596	312	2.61e-05	7.21e-06	1.73e-05	2.35e-06	PAF1	2	0	inf	0.379255	2	0	inf	0.379255	0	0	0	1	0	0	0	1	0	0	0	0	0	1	0.183118	0.121377	0.0164876	0.0505854	0.0357974	0.0148532	0.00679638	1	1	1	0.0773783	-	-	-
HGNC:19306	SLC30A7	ENST00000370112.4	1	101361818	101440413	11	1131	1854	1.45e-05	4.38e-06	9.34e-06	2.38e-06	SLC30A7	1	0	inf	0.615871	1	0	inf	0.615871	0	0	0	1	0	0	0	1	10	3	1	0	inf	0.615871	0.101732	0.0655294	0.0166981	0.0307301	0.166765	0.0967284	0.0634285	1	1	0.153601	0.077397	0	0	0
HGNC:34453	C15orf61	ENST00000342683.4	15	67813586	67818883	2	474	965	1.05e-06	3.46e-07	6.8e-07	2.1e-07	C15orf61	0	0	0	1	0	0	0	1	0	0	0	1	0	0	0	1	2	1	1	0	inf	0.615871	0.0073668	0.00477088	0.00147336	0.00242754	0.0149978	1	1	1	1	0.0148859	0.077516	0	0	0
HGNC:10838	SHB	ENST00000377707.3	9	37919817	38068642	6	1530	7308	2.62e-05	8.86e-06	1.64e-05	1.27e-06	SHB	2	0	inf	0.379255	1	0	inf	0.615871	0	0	0	1	1	0	inf	0.615871	22	8	0	0	0	1	0.183819	0.115062	0.00891032	0.0621618	0.878007	0.0149603	0.108689	1	0.0602691	1	0.077829	1	0	inf
HGNC:13731	MAEA	ENST00000303400.4	4	1283701	1332957	9	1191	307	2.62e-05	8.3e-06	1.69e-05	9.97e-07	MAEA	2	1	1.26454	0.670724	1	1	0.632269	0.852486	0	0	0	1	1	0	inf	0.615871	9	8	0	0	0	1	0.183819	0.11857	0.00699495	0.0582328	0.0473824	0.0149603	0.111811	1	0.0565697	1	0.077829	0	0	0
HGNC:14628	CDCA7	ENST00000306721.3	2	174219691	174232392	10	1353	896	2.29e-05	6.14e-06	1.55e-05	3.71e-06	CDCA7	1	0	inf	0.615871	1	0	inf	0.615871	0	0	0	1	0	0	0	1	2	0	1	0	inf	0.615871	0.160666	0.108748	0.0260294	0.0430782	0.106398	0.148424	0.103044	1	1	0.100934	0.0779156	0	0	0
HGNC:27283	PLBD2	ENST00000280800.3	12	113796405	113826431	12	1770	381	2.63e-05	7.99e-06	1.69e-05	3.3e-06	PLBD2	2	0	inf	0.379255	1	0	inf	0.615871	0	0	0	1	0	0	0	1	2	1	0	0	0	1	0.184521	0.11857	0.0231528	0.0560578	0.0397189	0.0150678	0.111811	1	1	1	0.0782803	0	0	0
HGNC:11584	TBK1	ENST00000331710.5	12	64849650	64895161	20	2190	1396	2.64e-05	6.26e-06	1.79e-05	4.04e-06	TBK1	2	0	inf	0.379255	2	0	inf	0.379255	0	0	0	1	0	0	0	1	5	5	0	0	0	1	0.185222	0.125586	0.0283446	0.0439202	0.118069	0.0151756	0.0072558	1	1	1	0.0787322	0	0	0
HGNC:34550	IGLON5	ENST00000270642.8	19	51815101	51832013	8	1011	968	1.92e-05	6.5e-06	1.21e-05	1.25e-06	IGLON5	1	0	inf	0.615871	0	0	0	1	0	0	0	1	1	0	inf	0.615871	3	2	1	0	inf	0.615871	0.134707	0.0848936	0.00877	0.045604	0.128978	0.126028	1	1	0.0445798	0.121007	0.0790444	0	0	0
HGNC:6619	LIPC	ENST00000356113.6	15	58724231	58861026	9	1500	1456	2.65e-05	8.38e-06	1.69e-05	1.99e-06	LIPC	2	0	inf	0.379255	1	0	inf	0.615871	0	0	0	1	1	0	inf	0.615871	18	9	0	0	0	1	0.185924	0.11857	0.0139618	0.0587941	0.18047	0.0152838	0.111811	1	0.0570991	1	0.0791847	0	1	0
HGNC:11984	TOM1L2	ENST00000379504.3	17	17750948	17875627	15	1524	5056	2.65e-05	7.71e-06	1.69e-05	2.22e-06	TOM1L2	2	0	inf	0.379255	2	0	inf	0.379255	0	0	0	1	0	0	0	1	17	11	0	0	0	1	0.185924	0.11857	0.0155755	0.0540934	0.616819	0.0152838	0.00649776	1	1	1	0.0791847	0	0	0
HGNC:17162	LSM5	ENST00000450169.2	7	32526872	32529977	5	276	161	3.8e-06	1.21e-06	2.36e-06	4.59e-07	LSM5	0	0	0	1	0	0	0	1	0	0	0	1	0	0	0	1	2	0	1	0	inf	0.615871	0.0266608	0.0165578	0.00322034	0.00848936	0.0155521	1	1	1	1	0.0154318	0.079803	0	0	0
HGNC:30595	PPP1R21	ENST00000294952.8	2	48668092	48741883	22	2343	2127	2.94e-05	7.82e-06	1.9e-05	4.06e-06	PPP1R21	0	1	0	1	0	1	0	1	0	0	0	1	0	0	0	1	9	6	2	0	inf	0.379255	0.20627	0.133304	0.028485	0.0548651	0.187254	1	1	1	1	0.0154898	0.0800446	0	0	0
HGNC:13445	SLC2A7	ENST00000400906.1	1	9063358	9086404	12	1539	205	2.68e-05	9.06e-06	1.67e-05	1.2e-06	SLC2A7	2	0	inf	0.379255	1	0	inf	0.615871	0	0	0	1	1	0	inf	0.615871	6	4	0	0	0	1	0.188029	0.117167	0.0084192	0.063565	0.0250461	0.0156102	0.110564	1	0.0615868	1	0.0805461	-	-	-
HGNC:11566	TAPBP	ENST00000426633.2	6	33271551	33281818	7	1515	193	2.68e-05	8.51e-06	1.72e-05	1.46e-06	TAPBP	2	0	inf	0.379255	1	0	inf	0.615871	1	0	inf	0.615871	0	0	0	1	0	1	0	0	0	1	0.188029	0.120675	0.0102434	0.0597062	0.0239535	0.0156102	0.113678	0.0101911	1	1	0.0805461	1	0	inf
HGNC:20879	CASKIN1	ENST00000343516.6	16	2228550	2246433	20	4296	1415	7.5e-05	2.63e-05	4.64e-05	2.31e-06	CASKIN1	2	2	0.632269	0.838678	1	2	0.316135	0.943368	0	0	0	1	1	0	inf	0.615871	3	0	1	0	inf	0.615871	0.5262	0.325542	0.016207	0.184521	0.173318	0.098251	0.277864	1	0.168497	0.15913	0.0806476	2	1	1.6139
HGNC:6694	LRP2	ENST00000263816.3	2	169985172	170218909	79	13968	7803	0.000204448	5.48e-05	0.000137006	3.12e-05	LRP2	5	1	3.16135	0.258644	3	1	1.89681	0.50277	0	0	0	1	2	0	inf	0.379255	21	14	0	1	0	1	1.43441	0.961234	0.218899	0.384477	0.801309	0.0156552	0.0733108	1	0.0574389	1	0.080733	2	1	1.6139
HGNC:8603	PAPSS1	ENST00000265174.4	4	108535404	108641335	12	1875	1805	2.69e-05	6.49e-06	1.87e-05	3.51e-06	PAPSS1	2	0	inf	0.379255	1	0	inf	0.615871	0	0	0	1	1	0	inf	0.615871	11	6	0	0	0	1	0.18873	0.131199	0.0246262	0.0455338	0.181684	0.0157197	0.122957	1	0.0445127	1	0.0810011	0	0	0
HGNC:144	ACTG1	ENST00000575842.1	17	79477715	79479380	5	1128	523	2.69e-05	9.27e-06	1.68e-05	1.35e-06	ACTG1	2	1	1.26454	0.670724	1	1	0.632269	0.852486	0	0	0	1	1	0	inf	0.615871	2	0	0	0	0	1	0.18873	0.117869	0.0094716	0.0650383	0.0875053	0.0157197	0.111187	1	0.0629684	1	0.0810011	3	0	inf
HGNC:16932	NEBL	ENST00000377122.4	10	21074675	21186134	28	3045	16922	4.06e-05	1.13e-05	2.62e-05	3.97e-06	NEBL	2	1	1.26454	0.670724	0	0	0	1	0	1	0	1	2	0	inf	0.379255	60	24	2	0	inf	0.379255	0.28485	0.183819	0.0278535	0.0792808	1.583	0.0336295	1	1	0.00298145	0.469559	0.0812971	0	0	0
HGNC:40048	C3orf80	ENST00000326474.3	3	159943422	159944166	1	744	279	2.27e-06	8.63e-07	1.38e-06	2.52e-07	C3orf80	1	0	inf	0.615871	1	0	inf	0.615871	0	0	0	1	0	0	0	1	0	0	0	0	0	1	0.0159263	0.00968208	0.00176803	0.00605481	0.00597237	0.0158002	0.00963536	1	1	1	0.0813351	-	-	-
HGNC:20442	FBRS	ENST00000356166.6	16	30670839	30680966	18	2943	2694	2.71e-05	8.38e-06	1.78e-05	1.68e-06	FBRS	2	0	inf	0.379255	2	0	inf	0.379255	0	0	0	1	0	0	0	1	3	5	0	1	0	1	0.190134	0.124885	0.0117869	0.0587941	0.174047	0.0159396	0.00717828	1	1	1	0.0819129	2	0	inf
HGNC:16055	SLC46A2	ENST00000374228.4	9	115642041	115652961	4	1428	76	2.71e-05	9.08e-06	1.72e-05	1.47e-06	SLC46A2	2	0	inf	0.379255	1	0	inf	0.615871	1	0	inf	0.615871	0	0	0	1	2	1	0	0	0	1	0.190134	0.120675	0.0103135	0.0637053	0.0101192	0.0159396	0.113678	0.0102605	1	1	0.0819129	0	0	0
HGNC:580	APBA3	ENST00000316757.3	19	3751023	3760262	10	1728	224	2.71e-05	8.83e-06	1.72e-05	1.15e-06	APBA3	2	0	inf	0.379255	2	0	inf	0.379255	0	0	0	1	0	0	0	1	1	1	0	0	0	1	0.190134	0.120675	0.0080684	0.0619513	0.0246469	0.0159396	0.00672115	1	1	1	0.0819129	-	-	-
HGNC:26721	PATL1	ENST00000300146.9	11	59405862	59436368	19	2313	1571	2.35e-05	5.37e-06	1.62e-05	3.58e-06	PATL1	1	0	inf	0.615871	1	0	inf	0.615871	0	0	0	1	0	0	0	1	3	1	1	0	inf	0.615871	0.164876	0.113659	0.0251173	0.0376759	0.111985	0.152001	0.107438	1	1	0.105942	0.0825895	0	0	0
HGNC:23279	DYTN	ENST00000452335.2	2	207516541	207583003	12	1737	1423	2.14e-05	5.51e-06	1.44e-05	4.93e-06	DYTN	1	0	inf	0.615871	0	0	0	1	0	0	0	1	1	0	inf	0.615871	12	5	1	0	inf	0.615871	0.150142	0.10103	0.0345889	0.0386582	0.123001	0.139415	1	1	0.0379205	0.115737	0.0827222	1	0	inf
HGNC:10555	ATXN2	ENST00000377617.3	12	111890615	112037318	25	3942	4938	4.87e-05	1.44e-05	3.17e-05	6.47e-06	ATXN2	2	0	inf	0.379255	1	0	inf	0.615871	0	0	0	1	0	0	0	1	15	9	1	0	inf	0.615871	0.341679	0.222407	0.0453935	0.10103	0.428009	0.0466348	0.199411	1	1	0.348195	0.083145	0	1	0
HGNC:29805	NFKBIZ	ENST00000326172.5	3	101568472	101578215	12	2157	712	2.74e-05	7.91e-06	1.79e-05	3.24e-06	NFKBIZ	2	0	inf	0.379255	2	0	inf	0.379255	0	0	0	1	0	0	0	1	2	2	0	0	0	1	0.192238	0.125586	0.0227318	0.0554966	0.0634556	0.016272	0.0072558	1	1	1	0.0832852	0	0	0
HGNC:23046	CLVS2	ENST00000275162.5	6	123318922	123384906	5	984	1815	1.44e-05	3.81e-06	9.92e-06	1.5e-06	CLVS2	1	0	inf	0.615871	0	0	0	1	0	0	0	1	1	0	inf	0.615871	13	5	1	0	inf	0.615871	0.10103	0.0695987	0.010524	0.026731	0.186352	0.0960944	1	1	0.0263769	0.170018	0.0835561	0	0	0
HGNC:29989	GATAD2A	ENST00000360315.3	19	19576154	19616283	11	1902	4955	3.94e-05	1.28e-05	2.48e-05	2.07e-06	GATAD2A	2	0	inf	0.379255	2	0	inf	0.379255	0	0	0	1	0	0	0	1	18	9	1	1	0.632269	0.852486	0.27643	0.173997	0.0145231	0.0898048	0.720143	0.0318449	0.013491	1	1	0.513318	0.0835919	0	0	0
HGNC:10541	SATB1	ENST00000417717.2	3	18390661	18462459	11	2388	9580	3.47e-05	1e-05	2.26e-05	2.37e-06	SATB1	1	0	inf	0.615871	0	0	0	1	1	0	inf	0.615871	0	0	0	1	8	8	3	0	inf	0.233521	0.243455	0.158562	0.0166279	0.07016	0.976675	0.216085	1	0.0164904	1	0.0760615	0.0839588	0	0	0
HGNC:25123	PKDCC	ENST00000294964.5	2	42275339	42284828	7	1482	1170	2.21e-05	6.92e-06	1.44e-05	1.19e-06	PKDCC	1	0	inf	0.615871	1	0	inf	0.615871	0	0	0	1	0	0	0	1	2	1	1	1	0.632269	0.852486	0.155054	0.10103	0.00834904	0.0485507	0.122411	0.143631	0.0960944	1	1	0.115215	0.0844212	-	-	-
HGNC:4171	GATA2	ENST00000341105.2	3	128199861	128205874	5	1443	1700	2.77e-05	9.37e-06	1.75e-05	1.75e-06	GATA2	2	0	inf	0.379255	0	0	0	1	0	0	0	1	2	0	inf	0.379255	1	0	0	0	0	1	0.194343	0.12278	0.012278	0.0657399	0.228956	0.0166073	1	1	0.00206846	1	0.0846627	-	-	-
HGNC:54	ABCC3	ENST00000285238.8	17	48712297	48768561	31	4584	1406	7.54e-05	2.24e-05	4.96e-05	5.42e-06	ABCC3	3	0	inf	0.233521	1	0	inf	0.615871	1	0	inf	0.615871	1	0	inf	0.615871	5	2	0	0	0	1	0.529006	0.347994	0.0380267	0.157158	0.162256	0.0166828	0.293897	0.0373128	0.145431	1	0.0849718	0	0	0
HGNC:29557	NEXN	ENST00000334785.7	1	78381791	78408514	12	2028	1403	2.38e-05	5.5e-06	1.61e-05	3.49e-06	NEXN	1	0	inf	0.615871	0	0	0	1	0	0	0	1	1	0	inf	0.615871	9	1	1	0	inf	0.615871	0.166981	0.112958	0.0244858	0.038588	0.11552	0.153784	1	1	0.037853	0.109097	0.0853587	0	0	0
HGNC:30275	ARHGEF25	ENST00000333972.7	12	58003999	58010677	16	1860	561	2.79e-05	7.67e-06	1.85e-05	3.03e-06	ARHGEF25	2	1	1.26454	0.670724	2	1	1.26454	0.670724	0	0	0	1	0	0	0	1	0	0	0	0	0	1	0.195746	0.129796	0.0212585	0.0538127	0.0590396	0.0168325	0.00772889	1	1	1	0.085584	0	0	0
HGNC:9834	RAI1	ENST00000353383.1	17	17696262	17713295	4	5721	10842	0.000106929	3.48e-05	6.93e-05	2.92e-06	RAI1	3	0	inf	0.233521	0	0	0	1	3	0	inf	0.233521	0	0	0	1	12	14	2	1	1.26454	0.670724	0.750214	0.486209	0.0204867	0.244157	1.42175	0.0405339	1	1.41123e-06	1	0.415652	0.0856471	1	1	0.806948
HGNC:28968	FAM53B	ENST00000337318.3	10	126311810	126395282	4	1269	5193	2.11e-05	6.3e-06	1.41e-05	1.36e-06	FAM53B	1	0	inf	0.615871	0	0	0	1	0	0	0	1	1	0	inf	0.615871	15	12	2	0	inf	0.379255	0.148038	0.0989256	0.00954176	0.0442008	0.605799	0.137601	1	1	0.0432382	0.123815	0.0864182	0	0	0
HGNC:24645	ESCO1	ENST00000269214.5	18	19110303	19154804	9	2523	2402	2.95e-05	7.63e-06	2.01e-05	2.01e-06	ESCO1	0	0	0	1	0	0	0	1	0	0	0	1	0	0	0	1	8	5	2	0	inf	0.379255	0.206972	0.141022	0.0141022	0.0535321	0.197046	1	1	1	1	0.0170422	0.0864392	0	0	0
HGNC:25472	SPATA6L	ENST00000475086.1	9	4604179	4666250	9	1005	2603	1.25e-05	3.54e-06	8.13e-06	8.35e-07	SPATA6L	1	0	inf	0.615871	1	0	inf	0.615871	0	0	0	1	0	0	0	1	11	10	1	0	inf	0.615871	0.0877	0.0570401	0.00585836	0.0248366	0.227147	0.0839644	0.0554438	1	1	0.203197	0.0865168	1	0	inf
HGNC:9066	PLCG2	ENST00000359376.3	16	81819594	81991603	32	3798	1819	6.82e-05	2e-05	4.41e-05	7.75e-06	PLCG2	2	1	1.26454	0.670724	2	1	1.26454	0.670724	0	0	0	1	0	0	0	1	31	15	1	0	inf	0.615871	0.478491	0.309406	0.054374	0.14032	0.229167	0.0837528	0.0390494	1	1	0.204804	0.0868896	3	0	inf
HGNC:33706	SNTN	ENST00000343837.3	3	63638363	63649771	4	444	219	5e-06	1.31e-06	3.43e-06	6.16e-07	SNTN	0	0	0	1	0	0	0	1	0	0	0	1	0	0	0	1	3	0	1	0	inf	0.615871	0.03508	0.0240649	0.00432186	0.00919096	0.017303	1	1	1	1	0.0171541	0.0868946	-	-	-
HGNC:20419	LRRC14	ENST00000292524.1	8	145745109	145746862	3	1482	639	2.82e-05	7.94e-06	1.95e-05	1.39e-06	LRRC14	2	1	1.26454	0.670724	1	0	inf	0.615871	0	0	0	1	1	1	0.632269	0.852486	0	0	0	0	0	1	0.197851	0.136812	0.00975224	0.055707	0.0853083	0.0171728	0.127866	1	0.0541838	1	0.0869702	-	-	-
HGNC:3262	AGO1	ENST00000373204.4	1	36349022	36385208	19	2574	4727	4.44e-05	1.14e-05	3.02e-05	3.79e-06	AGO1	2	1	1.26454	0.670724	1	1	0.632269	0.852486	0	0	0	1	0	0	0	1	4	2	1	1	0.632269	0.852486	0.31151	0.211883	0.0265906	0.0799824	0.572071	0.0395285	0.190941	1	1	0.435644	0.0871636	1	1	0.806948
HGNC:6714	LTBP1	ENST00000404816.2	2	33172391	33623612	34	5166	14181	7.64e-05	2.25e-05	4.95e-05	5.94e-06	LTBP1	3	0	inf	0.233521	1	0	inf	0.615871	1	0	inf	0.615871	1	0	inf	0.615871	47	44	0	0	0	1	0.536022	0.347292	0.041675	0.15786	1.47142	0.0172669	0.293401	0.0408186	0.146031	1	0.0873525	1	0	inf
HGNC:2680	DIDO1	ENST00000266070.4	20	61510584	61542964	14	6723	839	0.000138522	4.52e-05	8.86e-05	5.86e-06	DIDO1	4	0	inf	0.143772	2	0	inf	0.379255	0	0	0	1	2	0	inf	0.379255	12	6	0	0	0	1	0.97187	0.621618	0.0411138	0.317123	0.121285	0.0173117	0.12907	1	0.0408168	1	0.0875345	1	0	inf
HGNC:14938	PIGT	ENST00000279036.6	20	44044796	44054466	12	1737	486	2.84e-05	8.37e-06	1.85e-05	2.22e-06	PIGT	2	0	inf	0.379255	1	0	inf	0.615871	1	0	inf	0.615871	0	0	0	1	2	1	0	0	0	1	0.199254	0.129796	0.0155755	0.0587239	0.0557499	0.0174012	0.121725	0.0154548	1	1	0.0878972	-	-	-
HGNC:11275	SPTBN1	ENST00000356805.4	2	54753555	54895706	35	7095	9080	0.000123363	3.65e-05	8.13e-05	8.24e-06	SPTBN1	3	0	inf	0.233521	2	0	inf	0.379255	0	0	0	1	1	0	inf	0.615871	32	11	2	0	inf	0.379255	0.865515	0.570401	0.0578118	0.256084	1.10766	0.0572993	0.112254	1	0.225923	0.303776	0.0879173	2	0	inf
HGNC:8860	PEX7	ENST00000318471.4	6	137143803	137234664	10	972	3389	1.1e-05	3.23e-06	6.91e-06	2.79e-06	PEX7	1	0	inf	0.615871	1	0	inf	0.615871	0	0	0	1	0	0	0	1	9	3	1	0	inf	0.615871	0.077176	0.0484806	0.0195746	0.0226617	0.269084	0.0742731	0.0473241	1	1	0.235921	0.0883885	0	0	0
HGNC:5045	HNRNPL	ENST00000221419.5	19	39327361	39340606	13	1770	2596	2.86e-05	9.02e-06	1.85e-05	1.83e-06	HNRNPL	2	1	1.26454	0.670724	0	1	0	1	0	0	0	1	1	0	inf	0.615871	1	1	0	0	0	1	0.200658	0.129796	0.0128393	0.0632843	0.294298	0.0176309	1	1	0.0613234	1	0.0888263	1	0	inf
HGNC:11967	CELF3	ENST00000290583.4	1	151677516	151688496	12	1398	1351	2.07e-05	6.33e-06	1.32e-05	3.64e-06	CELF3	1	0	inf	0.615871	1	0	inf	0.615871	0	0	0	1	0	0	0	1	4	1	1	0	inf	0.615871	0.145231	0.0926112	0.0255382	0.0444113	0.140349	0.135178	0.0884522	1	1	0.130945	0.0891084	0	0	0
HGNC:14982	PAPOLG	ENST00000238714.3	2	60983613	61024295	22	2211	2353	2.87e-05	7.22e-06	1.91e-05	4.22e-06	PAPOLG	2	0	inf	0.379255	2	0	inf	0.379255	0	0	0	1	0	0	0	1	3	3	0	0	0	1	0.201359	0.134006	0.0296075	0.0506555	0.214291	0.0177463	0.00821552	1	1	1	0.0892918	0	0	0
HGNC:304	CRISP1	ENST00000335847.4	6	49803028	49825113	7	750	194	9.9e-06	2.69e-06	6.55e-06	1.14e-06	CRISP1	0	0	0	1	0	0	0	1	0	0	0	1	0	0	0	1	5	5	1	0	inf	0.615871	0.0694584	0.0459548	0.00799824	0.018873	0.0179666	1	1	1	1	0.0178061	0.089533	0	0	0
HGNC:33188	AMTN	ENST00000339336.4	4	71384494	71398182	8	630	205	7.87e-06	2.3e-06	5.07e-06	1.29e-06	AMTN	0	1	0	1	0	1	0	1	0	0	0	1	0	0	0	1	2	0	1	0	inf	0.615871	0.0552159	0.0355711	0.00905064	0.0161368	0.0179671	1	1	1	1	0.0178066	0.0895351	0	0	0
HGNC:11571	TARDBP	ENST00000240185.3	1	11073784	11082711	5	1245	1592	1.81e-05	5.22e-06	1.2e-05	9.31e-07	TARDBP	1	0	inf	0.615871	1	0	inf	0.615871	0	0	0	1	0	0	0	1	1	1	1	0	inf	0.615871	0.12699	0.084192	0.0065319	0.0366235	0.162383	0.119257	0.0807453	1	1	0.149885	0.0898097	-	-	-
HGNC:2216	COL8A2	ENST00000397799.1	1	36563169	36565843	2	2112	1331	2.89e-05	9.75e-06	1.85e-05	7.45e-07	COL8A2	2	2	0.632269	0.838678	1	1	0.632269	0.852486	0	0	0	1	1	1	0.632269	0.852486	5	1	0	0	0	1	0.202762	0.129796	0.00522692	0.068406	0.127783	0.0179779	0.121725	1	0.0661188	1	0.0902242	0	0	0
HGNC:3824	FPGS	ENST00000373247.2	9	130565203	130575883	15	1764	394	2.89e-05	8.6e-06	1.89e-05	4.12e-06	FPGS	2	0	inf	0.379255	2	0	inf	0.379255	0	0	0	1	0	0	0	1	1	0	0	0	0	1	0.202762	0.132602	0.0289059	0.0603376	0.0452882	0.0179779	0.00805182	1	1	1	0.0902242	0	0	0
HGNC:14294	SHANK3	ENST00000262795.3	22	51113069	51169740	23	5244	2969	7.78e-05	2.61e-05	4.96e-05	3.72e-06	SHANK3	3	1	1.89681	0.50277	0	0	0	1	3	0	inf	0.233521	0	1	0	1	6	7	0	0	0	1	0.545845	0.347994	0.0260995	0.183118	0.309041	0.0181035	1	2.9057e-06	1	1	0.0907285	1	0	inf
HGNC:17318	RXFP2	ENST00000298386.2	13	32313749	32376542	18	2265	1639	2.91e-05	7.94e-06	1.91e-05	2.8e-06	RXFP2	2	0	inf	0.379255	1	0	inf	0.615871	0	0	0	1	1	0	inf	0.615871	5	6	0	0	0	1	0.204166	0.134006	0.0196448	0.055707	0.147738	0.0182109	0.125415	1	0.0541838	1	0.0911588	0	0	0
HGNC:37231	SHISA9	ENST00000424107.3	16	12995921	13329266	5	1275	9268	2.63e-06	8.7e-07	1.67e-06	1.82e-07	SHISA9	1	0	inf	0.615871	1	0	inf	0.615871	0	0	0	1	0	0	0	1	56	22	0	0	0	1	0.0184521	0.0117167	0.00127691	0.00610392	0.134129	0.0182829	0.0116483	1	1	1	0.0914471	0	0	0
HGNC:5043	HNRNPH3	ENST00000265866.7	10	70096978	70101811	9	1041	1897	1.54e-05	3.69e-06	1.02e-05	2.38e-06	HNRNPH3	1	1	0.632269	0.852486	0	1	0	1	0	0	0	1	1	0	inf	0.615871	1	0	1	0	inf	0.615871	0.108046	0.0715632	0.0166981	0.025889	0.196891	0.102414	1	1	0.0255568	0.17872	0.0915295	0	0	0
HGNC:7602	MYO5A	ENST00000399231.3	15	52605892	52821003	41	5568	5546	7.82e-05	1.88e-05	5.33e-05	9.04e-06	MYO5A	3	0	inf	0.233521	3	0	inf	0.233521	0	0	0	1	0	0	0	1	18	8	0	0	0	1	0.548651	0.373953	0.0634246	0.131901	0.546483	0.0183466	0.00660172	1	1	1	0.0917022	1	0	inf
HGNC:27418	C2orf72	ENST00000373640.4	2	231902280	231911736	3	888	171	2.65e-06	9.6e-07	1.66e-06	9.98e-07	C2orf72	1	0	inf	0.615871	0	0	0	1	1	0	inf	0.615871	0	0	0	1	2	0	0	0	0	1	0.0185924	0.0116466	0.00700197	0.00673536	0.00358029	0.0184206	1	0.00697751	1	1	0.0919978	1	0	inf
HGNC:6413	KRT10	ENST00000269576.5	17	38974727	38978837	8	1755	282	2.93e-05	9.43e-06	1.87e-05	1.69e-06	KRT10	2	0	inf	0.379255	1	0	inf	0.615871	0	0	0	1	0	0	0	1	1	0	0	0	0	1	0.205569	0.131199	0.011857	0.0661609	0.0330316	0.0184451	0.122957	1	1	1	0.0920955	1	1	0.806948
HGNC:30953	ZBTB10	ENST00000430430.1	8	81399045	81431763	6	2616	2217	3.46e-05	1.1e-05	2.21e-05	2.26e-06	ZBTB10	0	1	0	1	0	1	0	1	0	0	0	1	0	0	0	1	7	2	2	0	inf	0.379255	0.242754	0.155054	0.0158562	0.077176	0.205728	1	1	1	1	0.0184718	0.092202	0	0	0
HGNC:13743	ALOXE3	ENST00000318227.3	17	7999944	8022096	16	2532	718	3.98e-05	1.19e-05	2.59e-05	2.23e-06	ALOXE3	1	0	inf	0.615871	0	0	0	1	0	0	0	1	1	0	inf	0.615871	2	2	1	0	inf	0.615871	0.279237	0.181714	0.0156457	0.0834904	0.0791833	0.243639	1	1	0.0801001	0.0761294	0.0925066	0	0	0
HGNC:6352	KLHL1	ENST00000377844.4	13	70275833	70681831	11	2247	3520	2.94e-05	8.34e-06	1.93e-05	2.77e-06	KLHL1	2	0	inf	0.379255	1	0	inf	0.615871	0	0	0	1	1	0	inf	0.615871	47	29	0	1	0	1	0.20627	0.135409	0.0194343	0.0585134	0.323129	0.0185627	0.126641	1	0.0568344	1	0.0925646	0	0	0
HGNC:19667	WDR20	ENST00000454394.2	14	102606260	102676217	4	1803	1760	2.94e-05	9.03e-06	1.94e-05	1.62e-06	WDR20	2	1	1.26454	0.670724	0	0	0	1	1	0	inf	0.615871	1	1	0.632269	0.852486	6	5	0	0	0	1	0.20627	0.13611	0.0113659	0.0633545	0.201351	0.0185627	1	0.0113016	0.0613893	1	0.0925646	0	1	0
HGNC:16717	DHX32	ENST00000284690.3	10	127525255	127569393	11	2232	694	2.94e-05	8.31e-06	1.97e-05	3.39e-06	DHX32	2	0	inf	0.379255	1	0	inf	0.615871	0	0	0	1	1	0	inf	0.615871	5	2	0	0	0	1	0.20627	0.138215	0.0237842	0.058303	0.064136	0.0185627	0.129089	1	0.0566359	1	0.0925646	0	0	0
HGNC:24489	LSM14A	ENST00000544216.3	19	34663547	34718293	10	1392	2031	2.02e-05	4.9e-06	1.41e-05	1.69e-06	LSM14A	0	0	0	1	0	0	0	1	0	0	0	1	0	0	0	1	8	3	2	0	inf	0.379255	0.141723	0.0989256	0.011857	0.0343784	0.206781	1	1	1	1	0.0186485	0.0929067	0	0	0
HGNC:30782	NAA15	ENST00000296543.5	4	140222931	140309238	20	2601	3925	2.95e-05	7.6e-06	1.98e-05	6.02e-06	NAA15	2	1	1.26454	0.670724	0	0	0	1	2	1	1.26454	0.670724	0	0	0	1	11	6	0	0	0	1	0.206972	0.138917	0.0422363	0.0533216	0.312328	0.0186806	1	0.000867231	1	1	0.0930343	0	0	0
HGNC:25524	FAM193B	ENST00000514747.1	5	176948975	176981459	8	2469	3191	2.95e-05	8.69e-06	1.95e-05	3.24e-06	FAM193B	2	0	inf	0.379255	2	0	inf	0.379255	0	0	0	1	0	0	0	1	3	2	0	1	0	1	0.206972	0.136812	0.0227318	0.060969	0.267496	0.0186806	0.00854741	1	1	1	0.0930343	1	0	inf
HGNC:757	ASPH	ENST00000379454.4	8	62415917	62626930	25	2277	5020	2.96e-05	8.22e-06	1.9e-05	4.49e-06	ASPH	2	0	inf	0.379255	2	0	inf	0.379255	0	0	0	1	0	0	0	1	25	10	0	0	0	1	0.207674	0.133304	0.0315018	0.0576715	0.457849	0.0187988	0.00813348	1	1	1	0.0935045	0	0	0
HGNC:11191	SOX11	ENST00000322002.3	2	5832853	5834179	1	1326	2902	2.96e-05	1.2e-05	1.72e-05	3.53e-07	SOX11	2	0	inf	0.379255	1	0	inf	0.615871	1	0	inf	0.615871	0	0	0	1	2	1	0	1	0	1	0.207674	0.120675	0.00247665	0.084192	0.454501	0.0187988	0.113678	0.00247358	1	1	0.0935045	0	0	0
HGNC:20277	DTD2	ENST00000310850.4	14	31917334	31926599	3	507	214	6.41e-06	1.92e-06	4.24e-06	3.8e-07	DTD2	0	0	0	1	0	0	0	1	0	0	0	1	0	0	0	1	2	0	1	0	inf	0.615871	0.0449726	0.0297478	0.00266608	0.0134707	0.0189825	1	1	1	1	0.0188035	0.0935231	-	-	-
HGNC:197	ADAM19	ENST00000257527.4	5	156907956	157002704	23	2757	4202	4.17e-05	1.22e-05	2.68e-05	7.66e-06	ADAM19	1	0	inf	0.615871	1	0	inf	0.615871	0	0	0	1	0	0	0	1	12	4	2	0	inf	0.379255	0.292567	0.188029	0.0537426	0.0855952	0.445908	0.253655	0.171409	1	1	0.0742679	0.0936619	1	1	0.806948
HGNC:6996	MEF2C	ENST00000340208.5	5	88018420	88119605	10	1452	17804	2.24e-05	6.88e-06	1.43e-05	2.46e-06	MEF2C	1	0	inf	0.615871	0	0	0	1	1	0	inf	0.615871	0	0	0	1	19	11	4	1	2.52908	0.364834	0.157158	0.100329	0.0172594	0.0482701	1.92703	0.145431	1	0.0171113	1	0.129955	0.0939048	0	0	0
HGNC:2606	CYP27B1	ENST00000228606.4	12	58156924	58160824	9	1527	162	2.97e-05	8.91e-06	1.96e-05	1.91e-06	CYP27B1	2	1	1.26454	0.670724	1	1	0.632269	0.852486	0	0	0	1	1	0	inf	0.615871	1	0	0	0	0	1	0.208375	0.137514	0.0134006	0.0625126	0.0221066	0.0189173	0.128478	1	0.0605987	1	0.0939752	0	0	0
HGNC:29116	TMCC1	ENST00000393238.3	3	129370323	129547221	4	1962	5747	2.73e-05	7.29e-06	1.88e-05	1.93e-06	TMCC1	1	0	inf	0.615871	1	0	inf	0.615871	0	0	0	1	0	0	0	1	26	10	2	0	inf	0.379255	0.191537	0.131901	0.0135409	0.0511466	0.561041	0.174311	0.123572	1	1	0.109247	0.094473	0	0	0
HGNC:1956	CHRNA2	ENST00000407991.1	8	27319145	27328575	6	1590	208	2.99e-05	9.79e-06	1.94e-05	1.01e-06	CHRNA2	2	0	inf	0.379255	0	0	0	1	1	0	inf	0.615871	1	0	inf	0.615871	5	3	0	0	0	1	0.209778	0.13611	0.00708616	0.0686866	0.0274427	0.0191554	1	0.00706111	0.0663808	1	0.0949181	0	0	0
HGNC:9277	PPM1D	ENST00000305921.3	17	58677775	58740913	6	1818	1436	2.99e-05	8.43e-06	1.96e-05	2.3e-06	PPM1D	2	2	0.632269	0.838678	0	1	0	1	1	0	inf	0.615871	1	1	0.632269	0.852486	4	7	0	0	0	1	0.209778	0.137514	0.0161368	0.0591449	0.1657	0.0191554	1	0.0160073	0.0574298	1	0.0949181	0	0	0
HGNC:21335	SNX13	ENST00000428135.3	7	17833668	17979918	26	2874	3580	3e-05	7.1e-06	2.06e-05	2.98e-06	SNX13	2	0	inf	0.379255	2	0	inf	0.379255	0	0	0	1	0	0	0	1	20	11	0	0	0	1	0.21048	0.14453	0.0209077	0.0498136	0.262185	0.0192748	0.00949055	1	1	1	0.0953903	0	0	0
HGNC:6746	NBR1	ENST00000422280.1	17	41327816	41362093	20	2901	1480	3.01e-05	8.21e-06	1.99e-05	3.11e-06	NBR1	2	0	inf	0.379255	0	0	0	1	1	0	inf	0.615871	0	0	0	1	6	3	0	0	0	1	0.211182	0.139618	0.0218198	0.0576014	0.107738	0.0193946	1	0.0215834	1	1	0.095863	0	0	0
HGNC:21070	RNF121	ENST00000361756.3	11	71640107	71707361	9	984	2472	1.36e-05	3.56e-06	8.98e-06	1.95e-06	RNF121	1	1	0.632269	0.852486	1	1	0.632269	0.852486	0	0	0	1	0	0	0	1	14	3	1	0	inf	0.615871	0.0954176	0.0630037	0.0136812	0.024977	0.239708	0.0910067	0.06106	1	1	0.213142	0.0958738	0	0	0
HGNC:4814	KALRN	ENST00000240874.3	3	123813684	124237309	34	4992	29098	8e-05	2.25e-05	5.33e-05	1.01e-05	KALRN	3	1	1.89681	0.50277	3	0	inf	0.233521	0	1	0	1	0	0	0	1	60	51	0	1	0	1	0.56128	0.373953	0.0708616	0.15786	3.27166	0.0194631	0.00660172	1	1	1	0.0961329	1	0	inf
HGNC:37279	TMEM229A	ENST00000455783.1	7	123671914	123673057	1	1143	136	2.82e-06	9.59e-07	1.78e-06	2.46e-07	TMEM229A	1	0	inf	0.615871	1	0	inf	0.615871	0	0	0	1	0	0	0	1	1	1	0	0	0	1	0.0197851	0.0124885	0.00172594	0.00672834	0.00235414	0.0195907	0.0124108	1	1	1	0.096635	1	1	0.806948
HGNC:25361	ARHGAP24	ENST00000395184.1	4	86491694	86921875	9	2247	8108	3.03e-05	7.88e-06	2.04e-05	3.1e-06	ARHGAP24	2	0	inf	0.379255	1	0	inf	0.615871	0	0	0	1	1	0	inf	0.615871	37	31	0	0	0	1	0.212585	0.143126	0.0217496	0.0552861	0.767084	0.0196352	0.133355	1	0.0537856	1	0.09681	0	0	0
HGNC:2676	DAPK3	ENST00000545797.2	19	3959098	3969733	8	1365	146	3.03e-05	9.72e-06	1.98e-05	8.19e-07	DAPK3	2	1	1.26454	0.670724	2	1	1.26454	0.670724	0	0	0	1	0	0	0	1	2	0	0	0	0	1	0.212585	0.138917	0.0057461	0.0681955	0.022738	0.0196352	0.00880021	1	1	1	0.09681	0	0	0
HGNC:33279	ATXN1L	ENST00000427980.2	16	71883643	71885713	1	2070	3112	2.83e-06	8.17e-07	1.91e-06	2.1e-07	ATXN1L	1	0	inf	0.615871	0	0	0	1	0	0	0	1	1	0	inf	0.615871	1	0	0	0	0	1	0.0198553	0.0134006	0.00147336	0.00573207	0.0298501	0.0196595	1	1	0.00571568	1	0.0969054	0	0	0
HGNC:16469	ACAP2	ENST00000326793.6	3	195000056	195163576	23	2337	5323	3.04e-05	7.83e-06	1.99e-05	8.93e-06	ACAP2	2	0	inf	0.379255	1	0	inf	0.615871	0	0	0	1	1	0	inf	0.615871	21	12	0	0	0	1	0.213286	0.139618	0.0626529	0.0549353	0.485804	0.0197559	0.13031	1	0.0534536	1	0.0972842	0	0	0
HGNC:23723	CERCAM	ENST00000372838.4	9	131183156	131198184	12	1788	576	3.04e-05	8.84e-06	2.04e-05	3.31e-06	CERCAM	2	0	inf	0.379255	2	0	inf	0.379255	0	0	0	1	0	0	0	1	0	0	0	0	0	1	0.213286	0.143126	0.023223	0.0620214	0.0687097	0.0197559	0.00931577	1	1	1	0.0972842	-	-	-
HGNC:37272	C5orf58	ENST00000521850.1	5	169661139	169673117	3	309	198	2.85e-06	7.5e-07	1.97e-06	8.41e-07	C5orf58	1	1	0.632269	0.852486	1	1	0.632269	0.852486	0	0	0	1	0	0	0	1	3	0	0	0	0	1	0.0199956	0.0138215	0.00590046	0.005262	0.0128127	0.019797	0.0137264	1	1	1	0.0974453	-	-	-
HGNC:24303	RBM15B	ENST00000323686.4	3	51428830	51431503	1	2673	287	6.99e-05	2.22e-05	4.61e-05	1.71e-06	RBM15B	1	0	inf	0.615871	1	0	inf	0.615871	0	0	0	1	0	0	0	1	1	0	1	0	inf	0.615871	0.490418	0.323438	0.0119974	0.155755	0.0526562	0.38763	0.276343	1	1	0.0512939	0.0977826	1	0	inf
HGNC:26142	TMEM134	ENST00000308022.2	11	67232084	67236663	7	588	274	6.17e-06	1.79e-06	3.91e-06	1.13e-06	TMEM134	0	0	0	1	0	0	0	1	0	0	0	1	0	0	0	1	2	0	1	0	inf	0.615871	0.0432887	0.0274326	0.00792808	0.0125586	0.020172	1	1	1	1	0.0199699	0.0981225	-	-	-
HGNC:10585	SCN1A	ENST00000303395.4	2	166847754	166930131	26	6030	3007	8.08e-05	2.13e-05	5.45e-05	1.1e-05	SCN1A	3	1	1.89681	0.50277	2	0	inf	0.379255	0	0	0	1	1	1	0.632269	0.852486	1	1	0	0	0	1	0.566893	0.382372	0.077176	0.149441	0.282694	0.0199711	0.0568889	1	0.138811	1	0.0981274	1	2	0.403474
HGNC:17843	TGS1	ENST00000260129.5	8	56686177	56737262	13	2562	600	3.07e-05	8.22e-06	2.08e-05	2.72e-06	TGS1	2	0	inf	0.379255	2	0	inf	0.379255	0	0	0	1	0	0	0	1	12	4	0	0	0	1	0.215391	0.145933	0.0190835	0.0576715	0.0504429	0.02012	0.0096668	1	1	1	0.0987097	0	0	0
HGNC:11026	SLC3A2	ENST00000377891.2	11	62623741	62656165	12	1896	317	3.07e-05	1e-05	1.95e-05	2.17e-06	SLC3A2	2	0	inf	0.379255	1	0	inf	0.615871	1	0	inf	0.615871	0	0	0	1	5	3	0	0	0	1	0.215391	0.136812	0.0152247	0.07016	0.0360121	0.02012	0.127866	0.0151094	1	1	0.0987097	0	1	0
HGNC:15765	MOCS3	ENST00000244051.1	20	49575379	49576762	1	1383	25	3.07e-05	9.91e-06	2e-05	8.1e-07	MOCS3	2	0	inf	0.379255	1	0	inf	0.615871	0	0	0	1	1	0	inf	0.615871	0	0	0	0	0	1	0.215391	0.14032	0.00568296	0.0695286	0.00389355	0.02012	0.13092	1	0.0671665	1	0.0987097	0	0	0
HGNC:35164	C12orf75	ENST00000443585.1	12	105724669	105761254	5	192	1637	3.4e-07	1.12e-07	2.09e-07	7.53e-07	C12orf75	0	0	0	1	0	0	0	1	0	0	0	1	0	0	0	1	3	3	1	0	inf	0.615871	0.00238544	0.00146634	0.00528305	0.000785792	0.0203384	1	1	1	1	0.0201329	0.0987601	0	0	0
HGNC:6427	KRT17	ENST00000311208.8	17	39775845	39780761	8	1299	155	2.44e-05	6.71e-06	1.67e-05	1.43e-06	KRT17	0	1	0	1	0	1	0	1	0	0	0	1	0	0	0	1	1	0	1	0	inf	0.615871	0.17119	0.117167	0.0100329	0.0470774	0.0204269	1	1	1	1	0.0202197	0.0990986	-	-	-
HGNC:19658	OTOP3	ENST00000328801.4	17	72931896	72945511	7	1791	261	3.09e-05	9.61e-06	2.01e-05	1.85e-06	OTOP3	2	0	inf	0.379255	0	0	0	1	1	0	inf	0.615871	1	0	inf	0.615871	2	0	0	0	0	1	0.216794	0.141022	0.0129796	0.0674238	0.0315932	0.0203643	1	0.0128957	0.065201	1	0.0996624	-	-	-
HGNC:7127	MLH1	ENST00000231790.2	3	37035038	37092144	19	2271	984	3.1e-05	8.22e-06	2.08e-05	2.97e-06	MLH1	2	0	inf	0.379255	1	0	inf	0.615871	0	0	0	1	1	0	inf	0.615871	11	3	0	0	0	1	0.217496	0.145933	0.0208375	0.0576715	0.0942387	0.0204869	0.135784	1	0.05604	1	0.10014	0	0	0
HGNC:3527	EZH2	ENST00000428826.2	17	40854549	40880959	19	2244	1272	3.1e-05	7.51e-06	2.11e-05	3.45e-06	EZH1	2	0	inf	0.379255	2	0	inf	0.379255	0	0	0	1	0	0	0	1	6	1	0	0	0	1	0.217496	0.148038	0.0242052	0.0526902	0.123287	0.0204869	0.00993388	1	1	1	0.10014	0	0	0
HGNC:25824	SYDE1	ENST00000342784.2	19	15218244	15224774	8	2208	472	3.1e-05	9.72e-06	1.99e-05	1.53e-06	SYDE1	2	0	inf	0.379255	1	0	inf	0.615871	0	0	0	1	1	0	inf	0.615871	0	0	0	0	0	1	0.217496	0.139618	0.0107345	0.0681955	0.0464937	0.0204869	0.13031	1	0.0659222	1	0.10014	0	0	0
HGNC:18183	GIPC3	ENST00000322315.5	19	3585595	3590188	6	939	198	1.4e-05	4.43e-06	9.14e-06	4.95e-07	GIPC3	0	0	0	1	0	0	0	1	0	0	0	1	0	0	0	1	3	1	1	0	inf	0.615871	0.098224	0.0641262	0.00347292	0.0310809	0.0207118	1	1	1	1	0.0204988	0.100185	0	0	0
HGNC:6440	KRT3	ENST00000417996.2	12	53183825	53189826	9	1887	208	2.7e-05	8.12e-06	1.81e-05	1.47e-06	KRT3	0	0	0	1	0	0	0	1	0	0	0	1	0	0	0	1	2	0	1	0	inf	0.615871	0.189432	0.12699	0.0103135	0.0569699	0.0208807	1	1	1	1	0.0206642	0.100828	-	-	-
HGNC:3332	MARK2	ENST00000402010.2	11	63606978	63676709	19	2367	7340	4.14e-05	1.15e-05	2.78e-05	3.75e-06	MARK2	2	0	inf	0.379255	1	0	inf	0.615871	1	0	inf	0.615871	0	0	0	1	14	7	1	0	inf	0.615871	0.290462	0.195045	0.02631	0.080684	0.900716	0.0348404	0.177202	0.0259669	1	0.593721	0.10091	1	0	inf
HGNC:4404	GNG2	ENST00000335281.4	14	52417396	52433405	2	216	3376	2.98e-06	9.64e-07	1.92e-06	2.4e-07	GNG2	1	0	inf	0.615871	0	0	0	1	0	0	0	1	1	0	inf	0.615871	12	5	0	0	0	1	0.0209077	0.0134707	0.00168384	0.00676342	0.326779	0.0206906	1	1	0.0067406	1	0.10093	0	0	0
HGNC:29228	RIMKLB	ENST00000357529.3	12	8866462	8926380	5	1161	1651	1.86e-05	4.79e-06	1.3e-05	9.28e-07	RIMKLB	1	0	inf	0.615871	1	0	inf	0.615871	0	0	0	1	0	0	0	1	14	8	1	1	0.632269	0.852486	0.130498	0.091208	0.00651085	0.0336066	0.185574	0.122341	0.0871722	1	1	0.169373	0.101049	1	0	inf
HGNC:21200	ZNF454	ENST00000320129.3	5	178369792	178392974	4	1569	250	1.88e-05	4.93e-06	1.27e-05	2.13e-06	ZNF454	0	0	0	1	0	0	0	1	0	0	0	1	0	0	0	1	2	1	1	0	inf	0.615871	0.131901	0.0891032	0.0149441	0.0345889	0.0210167	1	1	1	1	0.0207974	0.101344	1	0	inf
HGNC:33273	ZBED6	ENST00000550078.1	1	203766650	203769590	1	2940	2364	3e-06	8.06e-07	2.07e-06	4.14e-07	ZBED6	1	0	inf	0.615871	1	0	inf	0.615871	0	0	0	1	0	0	0	1	0	0	0	0	0	1	0.021048	0.0145231	0.00290462	0.0056549	0.0169243	0.020828	0.0144182	1	1	1	0.101463	-	-	-
HGNC:11168	SNTB1	ENST00000395601.3	8	121551116	121824083	7	1617	6639	3.13e-05	1.06e-05	1.95e-05	2.32e-06	SNTB1	2	0	inf	0.379255	1	0	inf	0.615871	0	0	0	1	1	0	inf	0.615871	25	16	0	0	0	1	0.219601	0.136812	0.0162771	0.0743696	0.901626	0.0208566	0.127866	1	0.0716715	1	0.101574	0	0	0
HGNC:1388	CACNA1A	ENST00000360228.5	19	13318126	13617038	47	7521	10568	0.000125407	3.81e-05	8.18e-05	6.36e-06	CACNA1A	3	0	inf	0.233521	3	0	inf	0.233521	0	0	0	1	0	0	0	1	43	32	2	0	inf	0.379255	0.879856	0.573909	0.0446218	0.26731	1.23631	0.059581	0.0206163	1	1	0.350456	0.101666	2	0	inf
HGNC:29448	ZNF717	ENST00000422325.1	3	75786028	75832513	4	2745	209	3.01e-06	8.12e-07	2.09e-06	5.35e-07	ZNF717	1	0	inf	0.615871	0	0	0	1	1	0	inf	0.615871	0	0	0	1	7	5	0	0	0	1	0.0211182	0.0146634	0.00375356	0.00569699	0.0016079	0.0208967	1	0.00374652	1	1	0.101729	0	1	0
HGNC:7578	MYH8	ENST00000403437.2	17	10293770	10323544	38	5814	499	8.23e-05	2.25e-05	5.47e-05	5.64e-06	MYH8	3	0	inf	0.233521	2	0	inf	0.379255	0	0	0	1	1	0	inf	0.615871	0	0	0	0	0	1	0.577417	0.383775	0.0395702	0.15786	0.0495581	0.0209432	0.0572553	1	0.146031	1	0.101908	-	-	-
HGNC:26545	ARHGAP42	ENST00000298815.8	11	100558409	100859532	24	2625	4623	3.02e-06	8.02e-07	1.92e-06	3.66e-06	ARHGAP42	1	0	inf	0.615871	1	0	inf	0.615871	0	0	0	1	0	0	0	1	39	15	0	0	0	1	0.0211883	0.0134707	0.0256786	0.00562683	0.0373157	0.0209654	0.0133804	1	1	1	0.101994	0	0	0
HGNC:20311	CHAMP1	ENST00000361283.1	13	115089317	115091756	1	2439	247	2.99e-05	7.68e-06	2.12e-05	1.23e-06	CHAMP1	0	0	0	1	0	0	0	1	0	0	0	1	0	0	0	1	2	1	1	0	inf	0.615871	0.209778	0.148739	0.00862968	0.0538829	0.0212445	1	1	1	1	0.0210204	0.102207	0	0	0
HGNC:19267	MDGA1	ENST00000434837.3	6	37605143	37664587	17	2868	4276	5.11e-05	1.57e-05	3.35e-05	2.89e-06	MDGA1	2	0	inf	0.379255	1	0	inf	0.615871	0	0	0	1	1	0	inf	0.615871	11	3	1	1	0.632269	0.852486	0.358518	0.235036	0.0202762	0.110151	0.534526	0.0507884	0.209458	1	0.104301	0.414053	0.10224	0	0	0
HGNC:1753	CDH13	ENST00000268613.10	16	82660662	83828635	15	2283	32521	3.43e-05	1.08e-05	2.23e-05	3.03e-06	CDH13	2	0	inf	0.379255	1	0	inf	0.615871	1	0	inf	0.615871	0	0	0	1	212	130	2	0	inf	0.379255	0.240649	0.156457	0.0212585	0.0757728	3.42801	0.0247041	0.144832	0.0210341	1	0.856304	0.102723	2	0	inf
HGNC:2914	DLX1	ENST00000361725.4	2	172950405	172952985	3	768	1344	1.7e-05	6.09e-06	1.03e-05	1.32e-06	DLX1	1	0	inf	0.615871	1	0	inf	0.615871	0	0	0	1	0	0	0	1	1	0	1	0	inf	0.615871	0.119272	0.0722648	0.00926112	0.0427274	0.208726	0.112434	0.0697155	1	1	0.188382	0.102825	0	0	0
HGNC:6182	ITPR3	ENST00000374316.5	6	33589379	33663557	58	8016	2294	0.000147614	4.46e-05	9.75e-05	8.27e-06	ITPR3	4	0	inf	0.143772	2	0	inf	0.379255	0	0	0	1	1	0	inf	0.615871	4	2	0	0	0	1	1.03566	0.68406	0.0580223	0.312914	0.296383	0.021253	0.150283	1	0.268687	1	0.103104	2	0	inf
HGNC:4082	GABRB2	ENST00000274547.2	5	160721087	160973649	10	1539	6500	2.26e-05	5.97e-06	1.54e-05	3.42e-06	GABRB2	1	1	0.632269	0.852486	1	0	inf	0.615871	0	0	0	1	0	1	0	1	20	14	2	1	1.26454	0.670724	0.158562	0.108046	0.0239947	0.0418855	0.669688	0.14663	0.102414	1	1	0.14534	0.103328	1	0	inf
HGNC:24699	SH3RF3	ENST00000309415.6	2	109745996	110259248	10	2649	4417	3.17e-05	1.08e-05	2.01e-05	2.38e-06	SH3RF3	2	0	inf	0.379255	1	0	inf	0.615871	1	0	inf	0.615871	0	0	0	1	47	28	0	0	0	1	0.222407	0.141022	0.0166981	0.0757728	0.370847	0.0213539	0.131529	0.0165594	1	1	0.103492	1	1	0.806948
HGNC:24176	BTNL9	ENST00000327705.9	5	180472489	180486862	10	1608	300	3.18e-05	1.11e-05	1.96e-05	3.62e-06	BTNL9	2	0	inf	0.379255	2	0	inf	0.379255	0	0	0	1	0	0	0	1	6	2	0	0	0	1	0.223109	0.137514	0.0253979	0.0778776	0.0416248	0.021479	0.00863131	1	1	1	0.103973	1	2	0.403474
HGNC:21226	LRFN2	ENST00000338305.6	6	40359681	40400852	2	2370	6648	4.33e-05	1.38e-05	2.87e-05	8.55e-07	LRFN2	2	1	1.26454	0.670724	1	1	0.632269	0.852486	1	0	inf	0.615871	0	0	0	1	24	15	1	0	inf	0.615871	0.303793	0.201359	0.00599868	0.0968208	0.852158	0.037783	0.182381	0.00598072	1	0.573506	0.104701	2	0	inf
HGNC:1856	CENPE	ENST00000265148.3	4	104027378	104119476	49	8106	1399	8.34e-05	2.06e-05	5.64e-05	1.34e-05	CENPE	3	0	inf	0.233521	3	0	inf	0.233521	0	0	0	1	0	0	0	1	5	8	0	0	0	1	0.585134	0.395702	0.0940144	0.14453	0.100987	0.0216722	0.00769785	1	1	1	0.104714	0	0	0
HGNC:7138	MLLT6	ENST00000325718.7	17	36861885	36881851	20	3282	2159	4.86e-05	1.58e-05	3.09e-05	2.85e-06	MLLT6	0	0	0	1	0	0	0	1	0	0	0	1	0	0	0	1	3	3	2	2	0.632269	0.838678	0.340978	0.216794	0.0199956	0.110853	0.224305	1	1	1	1	0.021693	0.104794	-	-	-
HGNC:28466	POLR3GL	ENST00000369314.1	1	145456636	145460222	7	657	209	9.86e-06	2.28e-06	6.78e-06	2.22e-06	POLR3GL	0	0	0	1	0	0	0	1	0	0	0	1	0	0	0	1	3	0	1	0	inf	0.615871	0.0691778	0.0475685	0.0155755	0.0159965	0.0220063	1	1	1	1	0.0217659	0.105073	-	-	-
HGNC:27097	RBFOX3	ENST00000415831.1	17	77086964	77111797	11	939	13942	2.16e-06	7.45e-07	1.31e-06	1.28e-06	RBFOX3	0	0	0	1	0	0	0	1	0	0	0	1	0	0	0	1	86	46	2	0	inf	0.379255	0.0151546	0.00919096	0.00898048	0.00522692	0.225011	1	1	1	1	0.0218195	0.105278	0	0	0
HGNC:15595	SLC12A8	ENST00000393469.4	3	124802733	124930193	13	2145	2971	3.21e-05	1e-05	2.06e-05	3.76e-06	SLC12A8	2	0	inf	0.379255	2	0	inf	0.379255	0	0	0	1	0	0	0	1	15	6	0	0	0	1	0.225214	0.14453	0.0263802	0.07016	0.311939	0.021856	0.00949055	1	1	1	0.105418	0	0	0
HGNC:7669	NCOA2	ENST00000398016.3	12	66742798	67072684	24	3231	16675	4.68e-05	1.3e-05	3.08e-05	5.14e-06	GRIP1	2	0	inf	0.379255	2	0	inf	0.379255	0	0	0	1	0	0	0	1	63	40	2	0	inf	0.379255	0.328349	0.216093	0.0360622	0.091208	1.69459	0.0434404	0.020242	1	1	0.505072	0.105741	0	0	0
HGNC:26270	PIEZO2	ENST00000503781.3	18	10671523	11148587	52	8259	7394	3.23e-05	8.89e-06	2.12e-05	3.06e-06	PIEZO2	2	0	inf	0.379255	2	0	inf	0.379255	0	0	0	1	0	0	0	1	55	27	0	0	0	1	0.226617	0.148739	0.021469	0.0623722	0.202882	0.0221089	0.0100236	1	1	1	0.106383	1	1	0.806948
HGNC:348	AHR	ENST00000242057.4	7	17338888	17382688	11	2547	4713	3.23e-05	8.46e-06	2.16e-05	2.5e-06	AHR	2	0	inf	0.379255	1	0	inf	0.615871	0	0	0	1	1	0	inf	0.615871	5	3	0	0	0	1	0.226617	0.151546	0.01754	0.0593554	0.419335	0.0221089	0.140621	1	0.0576282	1	0.106383	0	0	0
HGNC:8591	PAK2	ENST00000327134.3	3	196509517	196555276	14	1575	1835	2.13e-05	5.72e-06	1.42e-05	5.23e-06	PAK2	1	0	inf	0.615871	0	0	0	1	1	0	inf	0.615871	0	0	0	1	17	11	1	0	inf	0.615871	0.149441	0.0996272	0.0366937	0.0401315	0.17411	0.138811	1	0.0360286	1	0.159796	0.106659	0	0	0
HGNC:6637	LMNB1	ENST00000261366.5	5	126113200	126171956	11	1761	1714	2.33e-05	6.34e-06	1.57e-05	3.15e-06	LMNB1	1	0	inf	0.615871	1	0	inf	0.615871	0	0	0	1	0	0	0	1	5	2	1	0	inf	0.615871	0.163473	0.110151	0.0221004	0.0444814	0.15911	0.15081	0.104301	1	1	0.147097	0.106668	0	0	0
HGNC:698	ARL4C	ENST00000390645.2	2	235404651	235405230	1	579	1452	1.47e-05	5.42e-06	9.05e-06	5.27e-07	ARL4C	1	0	inf	0.615871	0	0	0	1	0	0	0	1	1	0	inf	0.615871	1	1	1	0	inf	0.615871	0.103135	0.0634948	0.00369743	0.0380267	0.25864	0.097995	1	1	0.0373128	0.227899	0.107236	-	-	-
HGNC:15844	HPS4	ENST00000398145.2	22	26849198	26877728	13	2127	628	3.25e-05	1.02e-05	2.1e-05	1.78e-06	HPS4	2	1	1.26454	0.670724	2	1	1.26454	0.670724	0	0	0	1	0	0	0	1	4	3	0	0	0	1	0.22802	0.147336	0.0124885	0.0715632	0.0673233	0.022363	0.00984449	1	1	1	0.10735	0	0	0
HGNC:18517	VASN	ENST00000304735.3	16	4430878	4432900	1	2022	595	3.25e-05	1.06e-05	2.12e-05	6.05e-07	VASN	2	1	1.26454	0.670724	1	1	0.632269	0.852486	0	0	0	1	1	0	inf	0.615871	0	0	0	0	0	1	0.22802	0.148739	0.00424468	0.0743696	0.0670979	0.022363	0.138206	1	0.0716715	1	0.10735	-	-	-
HGNC:15465	GPHN	ENST00000478722.1	14	66975245	67647654	23	2310	15967	3.27e-05	7.82e-06	2.26e-05	4.39e-06	GPHN	2	0	inf	0.379255	1	0	inf	0.615871	1	0	inf	0.615871	0	0	0	1	72	43	0	0	0	1	0.229423	0.158562	0.0308002	0.0548651	1.5858	0.0226184	0.14663	0.0303307	1	1	0.108319	0	1	0
HGNC:201	ADAM22	ENST00000265727.7	7	87563780	87825806	31	2721	10550	4.08e-05	1.12e-05	2.64e-05	6.85e-06	ADAM22	2	0	inf	0.379255	1	0	inf	0.615871	1	0	inf	0.615871	0	0	0	1	25	17	1	0	inf	0.615871	0.286253	0.185222	0.0480596	0.0785792	1.10987	0.0339306	0.169081	0.046923	1	0.670399	0.108806	0	0	0
HGNC:14214	CIC	ENST00000575354.2	19	42788856	42799343	20	4827	4281	8.5e-05	2.62e-05	5.64e-05	3.57e-06	CIC	3	0	inf	0.233521	1	0	inf	0.615871	0	0	0	1	2	0	inf	0.379255	1	1	0	0	0	1	0.59636	0.395702	0.0250471	0.183819	0.528903	0.0227572	0.326793	1	0.0149603	1	0.108845	0	0	0
HGNC:29076	CEP68	ENST00000377990.2	2	65296578	65309839	5	2274	553	3.29e-05	9.59e-06	2.24e-05	1.42e-06	CEP68	2	0	inf	0.379255	2	0	inf	0.379255	0	0	0	1	0	0	0	1	1	1	0	0	0	1	0.230826	0.157158	0.00996272	0.0672834	0.0561332	0.0228749	0.0111287	1	1	1	0.10929	0	0	0
HGNC:1441	CALD1	ENST00000361675.2	7	134552484	134653096	13	2382	6631	3.04e-05	7.37e-06	2.09e-05	4.53e-06	CALD1	1	1	0.632269	0.852486	0	0	0	1	0	0	0	1	0	0	0	1	13	14	2	1	1.26454	0.670724	0.213286	0.146634	0.0317825	0.0517079	0.593746	0.192075	1	1	1	0.119846	0.109836	1	0	inf
HGNC:30377	SCRIB	ENST00000356994.2	8	144873332	144897542	37	4968	1127	8.57e-05	2.8e-05	5.5e-05	1.02e-05	SCRIB	3	0	inf	0.233521	1	0	inf	0.615871	0	0	0	1	2	0	inf	0.379255	6	2	0	0	0	1	0.601271	0.38588	0.0715632	0.196448	0.136399	0.0232411	0.320148	1	0.0169456	1	0.11067	1	4	0.201737
HGNC:29905	CSDE1	ENST00000438362.2	1	115260789	115284285	19	2535	3744	3.32e-05	8e-06	2.3e-05	5.23e-06	CSDE1	2	1	1.26454	0.670724	2	1	1.26454	0.670724	0	0	0	1	0	0	0	1	4	3	0	0	0	1	0.232931	0.161368	0.0366937	0.056128	0.344021	0.0232619	0.0117004	1	1	1	0.110749	1	1	0.806948
HGNC:23192	THAP9	ENST00000302236.5	4	83821955	83840077	5	2712	274	3.33e-05	8.65e-06	2.25e-05	2.65e-06	THAP9	0	0	0	1	0	0	0	1	0	0	0	1	0	0	0	1	1	0	1	0	inf	0.615871	0.233633	0.15786	0.0185924	0.0606884	0.0236045	1	1	1	1	0.0233281	0.110997	-	-	-
HGNC:11522	TACC1	ENST00000317827.4	8	38645100	38705541	13	2418	2843	3.34e-05	1.05e-05	2.11e-05	2.49e-06	TACC1	2	0	inf	0.379255	0	0	0	1	1	0	inf	0.615871	1	0	inf	0.615871	17	8	0	0	0	1	0.234334	0.148038	0.0174698	0.073668	0.275522	0.0235215	1	0.0173181	0.0710199	1	0.111723	1	0	inf
HGNC:25083	SPICE1	ENST00000295872.4	3	113164153	113225452	17	2568	1016	3.34e-05	8.42e-06	2.28e-05	4.84e-06	SPICE1	2	0	inf	0.379255	2	0	inf	0.379255	0	0	0	1	0	0	0	1	8	4	0	0	0	1	0.234334	0.159965	0.0339574	0.0590747	0.0927117	0.0235215	0.0115084	1	1	1	0.111723	0	1	0
HGNC:2946	DNAH17	ENST00000389840.5	17	76419986	76571139	80	13458	1109	0.000227662	7.48e-05	0.000143816	1.76e-05	DNAH17	5	3	1.05378	0.630719	2	1	1.26454	0.670724	0	0	0	1	2	2	0.632269	0.838678	27	16	0	0	0	1	1.59728	1.00901	0.123482	0.524797	0.131623	0.0235324	0.267557	1	0.097815	1	0.111764	1	2	0.403474
HGNC:24703	RABL6	ENST00000371663.4	9	139702648	139734974	15	2193	389	3.35e-05	1.1e-05	2.12e-05	4.2e-06	RABL6	2	0	inf	0.379255	1	0	inf	0.615871	0	0	0	1	1	0	inf	0.615871	7	6	0	0	0	1	0.235036	0.148739	0.0294672	0.077176	0.0416913	0.0236517	0.138206	1	0.0742731	1	0.112211	1	0	inf
HGNC:11354	STAG1	ENST00000383202.2	3	136057095	136349740	33	3777	5517	4.69e-05	1.14e-05	3.16e-05	1.02e-05	STAG1	1	0	inf	0.615871	1	0	inf	0.615871	0	0	0	1	0	0	0	1	52	32	2	0	inf	0.379255	0.32905	0.221706	0.0715632	0.0799824	0.480638	0.280393	0.198849	1	1	0.0843902	0.112252	1	0	inf
HGNC:27091	SLC22A31	ENST00000562855.2	16	89262406	89268072	10	1671	117	3.42e-06	1.1e-06	2.16e-06	1.39e-06	SLC22A31	1	0	inf	0.615871	1	0	inf	0.615871	0	0	0	1	0	0	0	1	1	0	0	0	0	1	0.0239947	0.0151546	0.00975224	0.0077176	0.00168006	0.0237091	0.0150403	1	1	1	0.112426	0	0	0
HGNC:38675	C11orf96	ENST00000339446.3	11	43946891	43964823	4	1308	245	3.43e-06	1.13e-06	2.23e-06	3.09e-07	C11orf96	1	0	inf	0.615871	1	0	inf	0.615871	0	0	0	1	0	0	0	1	0	0	0	0	0	1	0.0240649	0.0156457	0.00216794	0.00792808	0.00450757	0.0237776	0.0155239	1	1	1	0.112682	-	-	-
HGNC:27564	CCDC57	ENST00000392343.3	17	80115608	80159820	13	2256	618	3.36e-05	9.71e-06	2.2e-05	3.37e-06	CCDC57	2	0	inf	0.379255	2	0	inf	0.379255	0	0	0	1	0	0	0	1	14	12	0	0	0	1	0.235738	0.154352	0.0236439	0.0681254	0.0645771	0.0237822	0.0107546	1	1	1	0.1127	1	1	0.806948
HGNC:13613	FBXW5	ENST00000325285.3	9	139835379	139838535	8	1701	139	3.36e-05	1.15e-05	2.14e-05	2.34e-06	FBXW5	2	0	inf	0.379255	0	0	0	1	0	0	0	1	0	0	0	1	1	1	0	0	0	1	0.235738	0.150142	0.0164174	0.080684	0.0192637	0.0237822	1	1	1	1	0.1127	-	-	-
HGNC:13606	KDM2A	ENST00000529006.2	11	66888787	67022526	20	3489	5033	5.43e-05	1.31e-05	3.78e-05	5.28e-06	KDM2A	2	0	inf	0.379255	0	0	0	1	0	0	0	1	2	0	inf	0.379255	18	4	1	0	inf	0.615871	0.380969	0.265205	0.0370445	0.0919096	0.54956	0.0565232	1	1	0.00397359	0.422796	0.113131	1	0	inf
HGNC:30714	ADAD2	ENST00000268624.3	16	84224836	84230580	11	1998	76	3.37e-05	1.11e-05	2.16e-05	2.31e-06	ADAD2	2	0	inf	0.379255	2	0	inf	0.379255	0	0	0	1	0	0	0	1	0	0	0	0	0	1	0.236439	0.151546	0.016207	0.0778776	0.00899368	0.023913	0.0103862	1	1	1	0.113188	-	-	-
HGNC:28639	DHRS11	ENST00000251312.5	17	34948439	34956632	7	783	217	1.25e-05	3.71e-06	8.17e-06	9.83e-07	DHRS11	0	0	0	1	0	0	0	1	0	0	0	1	0	0	0	1	2	0	1	0	inf	0.615871	0.0877	0.0573207	0.00689673	0.0260294	0.0243051	1	1	1	1	0.0240121	0.113558	0	0	0
HGNC:9567	PSMD9	ENST00000541212.1	12	122326762	122354217	6	672	208	1.12e-05	3.37e-06	7.32e-06	1.49e-06	PSMD9	0	0	0	1	0	0	0	1	0	0	0	1	0	0	0	1	6	5	1	0	inf	0.615871	0.0785792	0.0513571	0.0104538	0.0236439	0.0243221	1	1	1	1	0.0240287	0.11362	0	0	0
HGNC:1756	CDH17	ENST00000027335.3	8	95140467	95206913	17	2499	824	3.39e-05	9.54e-06	2.25e-05	4.17e-06	CDH17	2	0	inf	0.379255	1	0	inf	0.615871	0	0	0	1	1	0	inf	0.615871	5	8	0	0	0	1	0.237842	0.15786	0.0292567	0.0669326	0.0784242	0.0241755	0.146031	1	0.0647418	1	0.114167	0	0	0
HGNC:7659	NCBP2	ENST00000321256.5	3	196663881	196669374	4	471	179	9.21e-06	2.5e-06	6.19e-06	1.61e-06	NCBP2	0	0	0	1	0	0	0	1	0	0	0	1	0	0	0	1	1	0	1	0	inf	0.615871	0.0646174	0.043429	0.0112958	0.01754	0.0245573	1	1	1	1	0.0242583	0.114475	-	-	-
HGNC:25699	TBC1D17	ENST00000221543.5	19	50380980	50391881	17	1947	331	3.4e-05	1.04e-05	2.19e-05	2.88e-06	TBC1D17	2	0	inf	0.379255	2	0	inf	0.379255	0	0	0	1	0	0	0	1	0	1	0	0	0	1	0.238544	0.15365	0.0202061	0.0729664	0.0405537	0.0243072	0.010662	1	1	1	0.114657	-	-	-
HGNC:23328	ZFP1	ENST00000393430.2	16	75186849	75204232	3	1224	286	1.51e-05	4.21e-06	1e-05	1.17e-06	ZFP1	0	0	0	1	0	0	0	1	0	0	0	1	0	0	0	1	9	0	1	0	inf	0.615871	0.105942	0.07016	0.00820872	0.0295374	0.0247543	1	1	1	1	0.0244505	0.115189	0	0	0
HGNC:18318	ASXL1	ENST00000375687.4	20	30946578	31025141	13	4626	3199	6.92e-05	2.01e-05	4.61e-05	3.61e-06	ASXL1	2	0	inf	0.379255	0	0	0	1	0	0	0	1	2	0	inf	0.379255	13	2	1	0	inf	0.615871	0.485507	0.323438	0.0253278	0.141022	0.335741	0.0858412	1	1	0.00905634	0.285192	0.115303	0	1	0
HGNC:16767	GRIN3A	ENST00000361820.3	9	104335455	104500261	9	3348	7168	4.93e-05	1.42e-05	3.3e-05	3.35e-06	GRIN3A	2	1	1.26454	0.670724	2	1	1.26454	0.670724	0	0	0	1	0	0	0	1	15	14	1	0	inf	0.615871	0.345889	0.231528	0.0235036	0.0996272	0.740541	0.047661	0.0230036	1	1	0.523144	0.116977	0	0	0
HGNC:2339	CRABP2	ENST00000368222.3	1	156669817	156675238	4	417	227	6.62e-06	2.11e-06	4.06e-06	1.32e-06	CRABP2	0	0	0	1	0	0	0	1	0	0	0	1	0	0	0	1	1	0	1	0	inf	0.615871	0.0464459	0.028485	0.00926112	0.0148038	0.0252835	1	1	1	1	0.0249666	0.117099	-	-	-
HGNC:29140	MAU2	ENST00000392313.6	19	19431668	19466591	19	1842	667	3.45e-05	1.13e-05	2.14e-05	2.27e-06	MAU2	2	0	inf	0.379255	1	0	inf	0.615871	0	0	0	1	0	0	0	1	0	2	0	0	0	1	0.242052	0.150142	0.0159263	0.0792808	0.0876486	0.0249701	0.139415	1	1	1	0.117112	0	0	0
HGNC:2187	COL11A2	ENST00000374708.4	6	33131454	33160017	64	4953	2809	7.47e-05	2.03e-05	4.83e-05	9e-06	COL11A2	2	1	1.26454	0.670724	1	0	inf	0.615871	0	0	0	1	1	1	0.632269	0.852486	4	0	1	0	inf	0.615871	0.524095	0.338873	0.063144	0.142425	0.297231	0.0975972	0.287427	1	0.132747	0.257127	0.117572	0	0	0
HGNC:24240	GAL3ST1	ENST00000402321.1	22	30950939	30953379	2	1272	558	3.46e-05	1.16e-05	2.23e-05	7.9e-07	GAL3ST1	2	0	inf	0.379255	1	0	inf	0.615871	1	0	inf	0.615871	0	0	0	1	3	1	0	0	0	1	0.242754	0.156457	0.00554264	0.0813856	0.106491	0.0251036	0.144832	0.00552731	1	1	0.117604	0	0	0
HGNC:4223	MSTN	ENST00000260950.4	2	190921983	190927322	3	1128	285	1.45e-05	3.89e-06	9.83e-06	1.53e-06	MSTN	0	0	0	1	0	0	0	1	0	0	0	1	0	0	0	1	1	1	1	1	0.632269	0.852486	0.101732	0.0689673	0.0107345	0.0272922	0.0257036	1	1	1	1	0.025376	0.118606	-	-	-
HGNC:18797	KREMEN2	ENST00000303746.5	16	3014521	3018021	9	1389	257	1.99e-05	6.72e-06	1.26e-05	6.58e-07	KREMEN2	0	0	0	1	0	0	0	1	0	0	0	1	0	0	0	1	1	0	1	0	inf	0.615871	0.139618	0.0884016	0.00461653	0.0471475	0.0258329	1	1	1	1	0.0255021	0.119069	0	0	0
HGNC:13249	CAPN12	ENST00000328867.4	19	39221491	39234805	21	2160	390	3.49e-05	1.04e-05	2.31e-05	2.56e-06	CAPN12	2	0	inf	0.379255	1	0	inf	0.615871	0	0	0	1	1	0	inf	0.615871	4	0	0	0	0	1	0.244858	0.16207	0.017961	0.0729664	0.0442105	0.0255057	0.149618	1	0.0703679	1	0.119082	1	0	inf
HGNC:10721	SELP	ENST00000263686.6	1	169559385	169599312	16	2493	457	3.5e-05	1.02e-05	2.27e-05	5.86e-06	SELP	2	0	inf	0.379255	2	0	inf	0.379255	0	0	0	1	0	0	0	1	5	2	0	0	0	1	0.24556	0.159263	0.0411138	0.0715632	0.0450144	0.0256403	0.0114129	1	1	1	0.119576	0	1	0
HGNC:10299	RPL10A	ENST00000322203.6	6	35436211	35438527	6	654	227	1.07e-05	3.25e-06	6.93e-06	7.92e-07	RPL10A	0	0	0	1	0	0	0	1	0	0	0	1	0	0	0	1	2	1	1	0	inf	0.615871	0.0750712	0.0486209	0.00555667	0.022802	0.0260568	1	1	1	1	0.0257203	0.119869	-	-	-
HGNC:30295	RASL10B	ENST00000268864.3	17	34062203	34068324	3	612	1437	1.64e-05	5.16e-06	1.08e-05	5.78e-07	RASL10B	1	0	inf	0.615871	1	0	inf	0.615871	0	0	0	1	0	0	0	1	2	1	1	0	inf	0.615871	0.115062	0.0757728	0.00405525	0.0362026	0.270171	0.108689	0.0729732	1	1	0.236751	0.119913	-	-	-
HGNC:34454	CCDC154	ENST00000389176.3	16	1484408	1494323	17	2025	214	3.72e-06	1.15e-06	2.41e-06	1.98e-07	CCDC154	1	0	inf	0.615871	0	0	0	1	0	0	0	1	1	0	inf	0.615871	3	2	0	0	0	1	0.0260995	0.0169086	0.00138917	0.0080684	0.00275817	0.0257619	1	1	0.00803594	1	0.120021	0	0	0
HGNC:25916	STRIP1	ENST00000369795.3	1	110577259	110596534	21	2514	2169	3.52e-05	9.64e-06	2.34e-05	5.31e-06	STRIP1	2	1	1.26454	0.670724	1	1	0.632269	0.852486	1	0	inf	0.615871	0	0	0	1	2	3	0	0	0	1	0.246963	0.164174	0.037255	0.0676342	0.213072	0.0259105	0.151406	0.0365695	1	1	0.120564	1	0	inf
HGNC:12801	XBP1	ENST00000216037.6	22	29191533	29196512	5	786	286	1.03e-05	3e-06	6.54e-06	1e-06	XBP1	0	0	0	1	0	0	0	1	0	0	0	1	0	0	0	1	3	1	1	0	inf	0.615871	0.0722648	0.0458846	0.007016	0.021048	0.0262948	1	1	1	1	0.0259521	0.120716	0	0	0
HGNC:1183	ANO2	ENST00000327087.8	12	5672464	6055326	26	2997	11229	4.36e-05	1.26e-05	2.83e-05	2.95e-06	ANO2	2	0	inf	0.379255	1	0	inf	0.615871	0	0	0	1	1	0	inf	0.615871	41	25	1	0	inf	0.615871	0.305898	0.198553	0.0206972	0.0884016	1.14612	0.038256	0.180084	1	0.0846068	0.682133	0.12124	0	0	0
HGNC:34491	SHISA6	ENST00000441885.3	17	11144739	11461621	6	1656	9307	3.77e-06	1.26e-06	2.41e-06	1.88e-07	SHISA6	1	1	0.632269	0.852486	1	1	0.632269	0.852486	0	0	0	1	0	0	0	1	41	17	0	0	0	1	0.0264503	0.0169086	0.00131901	0.00884016	0.148655	0.0261036	0.0167664	1	1	1	0.121269	1	0	inf
HGNC:6949	MCM6	ENST00000264156.2	2	136598404	136633935	17	2466	720	3.54e-05	9.18e-06	2.41e-05	5.42e-06	MCM6	2	0	inf	0.379255	1	0	inf	0.615871	0	0	0	1	1	0	inf	0.615871	2	1	0	0	0	1	0.248366	0.169086	0.0380267	0.0644069	0.0725157	0.0261817	0.155563	1	0.0623766	1	0.121554	1	0	inf
HGNC:1686	CD53	ENST00000271324.5	1	111434030	111441817	7	660	273	9.16e-06	2.78e-06	5.82e-06	1.64e-06	CD53	0	0	0	1	0	0	0	1	0	0	0	1	0	0	0	1	2	0	1	0	inf	0.615871	0.0642666	0.0408331	0.0115062	0.0195045	0.026583	1	1	1	1	0.0262328	0.12174	0	0	0
HGNC:7983	NR5A1	ENST00000373588.4	9	127245036	127265674	6	1386	2007	2.45e-05	8.3e-06	1.56e-05	1.68e-06	NR5A1	0	0	0	1	0	0	0	1	0	0	0	1	0	0	0	1	6	2	2	0	inf	0.379255	0.171892	0.10945	0.0117869	0.0582328	0.248909	1	1	1	1	0.0262869	0.121937	0	0	0
HGNC:16018	CADPS2	ENST00000449022.2	7	121960218	122526391	30	3891	14794	4.36e-05	1.16e-05	2.9e-05	8.11e-06	CADPS2	2	0	inf	0.379255	2	0	inf	0.379255	0	0	0	1	0	0	0	1	58	47	1	0	inf	0.615871	0.305898	0.203464	0.0568998	0.0813856	1.16306	0.038256	0.0180942	1	1	0.68747	0.121984	0	0	0
HGNC:34427	CRYBG3	ENST00000182096.4	3	97595882	97662158	19	3069	2182	3.55e-05	8.94e-06	2.43e-05	4.87e-06	CRYBG3	2	0	inf	0.379255	2	0	inf	0.379255	0	0	0	1	0	0	0	1	10	4	0	0	0	1	0.249068	0.170489	0.0341679	0.062723	0.177083	0.0263178	0.0129824	1	1	1	0.122049	2	0	inf
HGNC:13615	FBXL17	ENST00000542267.1	5	107197420	107717392	9	2106	32385	1.6e-05	4.71e-06	1.05e-05	2.15e-06	FBXL17	1	0	inf	0.615871	1	0	inf	0.615871	0	0	0	1	0	0	0	1	52	29	3	0	inf	0.233521	0.112256	0.073668	0.0150844	0.0330454	1.72622	0.106185	0.0710199	1	1	0.249713	0.122768	0	0	0
HGNC:16083	RHBDL2	ENST00000289248.2	1	39352175	39384884	7	912	314	1.12e-05	3.07e-06	7.49e-06	1e-06	RHBDL2	0	0	0	1	0	0	0	1	0	0	0	1	0	0	0	1	9	1	1	0	inf	0.615871	0.0785792	0.0525498	0.007016	0.0215391	0.0270547	1	1	1	1	0.026692	0.123407	0	1	0
HGNC:12917	ZNF133	ENST00000377671.3	20	18286330	18297460	3	1962	253	3.02e-05	9.1e-06	1.97e-05	1.56e-06	ZNF133	0	0	0	1	0	0	0	1	0	0	0	1	0	0	0	1	3	3	1	0	inf	0.615871	0.211883	0.138215	0.010945	0.0638456	0.0273223	1	1	1	1	0.0269525	0.12435	0	1	0
HGNC:30635	SOX30	ENST00000265007.6	5	157053347	157079086	5	2262	870	4.17e-05	1.41e-05	2.6e-05	2.64e-06	SOX30	1	0	inf	0.615871	0	0	0	1	1	0	inf	0.615871	0	0	0	1	9	3	1	0	inf	0.615871	0.292567	0.182416	0.0185222	0.0989256	0.112526	0.253655	1	0.0183518	1	0.106426	0.124505	1	0	inf
HGNC:17265	ABI3BP	ENST00000284322.5	3	100469338	100712249	35	3228	5376	3.6e-05	9.01e-06	2.41e-05	7.85e-06	ABI3BP	2	1	1.26454	0.670724	2	1	1.26454	0.670724	0	0	0	1	0	0	0	1	29	9	0	0	0	1	0.252576	0.169086	0.0550756	0.0632142	0.420647	0.0270025	0.0127813	1	1	1	0.124531	2	0	inf
HGNC:19854	FAM161B	ENST00000286544.3	14	74400958	74416918	9	2133	254	3.28e-05	8.51e-06	2.26e-05	2.58e-06	FAM161B	0	0	0	1	0	0	0	1	0	0	0	1	0	0	0	1	2	0	1	0	inf	0.615871	0.230125	0.158562	0.0181013	0.0597062	0.0274035	1	1	1	1	0.0270314	0.124635	1	0	inf
HGNC:24293	CHSY3	ENST00000305031.4	5	129240522	129521484	3	2649	5635	4.28e-05	1.27e-05	2.85e-05	2.23e-06	CHSY3	0	0	0	1	0	0	0	1	0	0	0	1	0	0	0	1	25	18	3	0	inf	0.233521	0.300285	0.199956	0.0156457	0.0891032	0.638771	1	1	1	1	0.0271184	0.124949	1	0	inf
HGNC:33809	C2orf66	ENST00000342506.2	2	197672166	197674111	2	354	145	3.92e-06	1.07e-06	2.72e-06	6.75e-07	C2orf66	1	0	inf	0.615871	1	0	inf	0.615871	0	0	0	1	0	0	0	1	0	0	0	0	0	1	0.0275027	0.0190835	0.0047358	0.00750712	0.0112652	0.027128	0.0189026	1	1	1	0.124984	-	-	-
HGNC:25557	PRMT7	ENST00000339507.5	16	68349882	68391127	17	2079	999	3.62e-05	1.14e-05	2.3e-05	3.38e-06	PRMT7	2	0	inf	0.379255	2	0	inf	0.379255	0	0	0	1	0	0	0	1	9	5	0	0	0	1	0.253979	0.161368	0.0237141	0.0799824	0.122042	0.0272784	0.0117004	1	1	1	0.125526	0	0	0
HGNC:20357	EFCAB11	ENST00000316738.7	14	90263586	90421004	6	492	8292	7.09e-06	1.98e-06	4.54e-06	1.32e-06	EFCAB11	1	0	inf	0.615871	1	0	inf	0.615871	0	0	0	1	0	0	0	1	19	17	1	0	inf	0.615871	0.0497434	0.0318526	0.00926112	0.0138917	0.838359	0.0485265	0.0313507	1	1	0.56758	0.126477	0	0	0
HGNC:30467	UBR3	ENST00000418381.1	2	170684017	170938353	39	5667	6749	3.64e-05	9.54e-06	2.42e-05	1.2e-05	UBR3	2	0	inf	0.379255	1	0	inf	0.615871	0	0	0	1	1	0	inf	0.615871	29	16	0	0	0	1	0.255382	0.169787	0.084192	0.0669326	0.304143	0.0275554	0.156156	1	0.0647418	1	0.126522	2	1	1.6139
HGNC:2933	DMPK	ENST00000343373.4	19	46273745	46283317	14	1920	664	3.64e-05	1.16e-05	2.35e-05	2.12e-06	DMPK	2	0	inf	0.379255	2	0	inf	0.379255	0	0	0	1	0	0	0	1	1	1	0	0	0	1	0.255382	0.164876	0.0148739	0.0813856	0.0883197	0.0275554	0.0121865	1	1	1	0.126522	2	0	inf
HGNC:17036	SCRG1	ENST00000296506.3	4	174309491	174312565	2	297	302	3.92e-06	1.12e-06	2.67e-06	6.19e-07	SCRG1	0	0	0	1	0	0	0	1	0	0	0	1	0	0	0	1	21	16	1	0	inf	0.615871	0.0275027	0.0187327	0.0043429	0.00785792	0.0279657	1	1	1	1	0.0275783	0.126604	0	0	0
HGNC:22214	TECPR1	ENST00000447648.2	7	97846701	97875458	24	3498	782	5.63e-05	1.88e-05	3.51e-05	5.74e-06	TECPR1	1	0	inf	0.615871	1	0	inf	0.615871	0	0	0	1	0	0	0	1	5	2	1	0	inf	0.615871	0.395001	0.246262	0.0402718	0.131901	0.0883049	0.32632	0.218282	1	1	0.0845183	0.126611	0	0	0
HGNC:8526	OXA1L	ENST00000285848.5	14	23235730	23240767	10	1488	242	2.48e-05	6.5e-06	1.7e-05	1.65e-06	OXA1L	0	0	0	1	0	0	0	1	0	0	0	1	0	0	0	1	1	0	1	0	inf	0.615871	0.173997	0.119272	0.0115764	0.045604	0.0282979	1	1	1	1	0.0279012	0.127762	0	0	0
HGNC:28030	TXNDC11	ENST00000283033.5	16	11773050	11836586	12	2877	1091	4.28e-05	1.3e-05	2.79e-05	2.05e-06	TXNDC11	1	0	inf	0.615871	0	0	0	1	0	0	0	1	1	0	inf	0.615871	10	2	1	0	inf	0.615871	0.300285	0.195746	0.0143828	0.091208	0.113872	0.259393	1	1	0.0871722	0.107628	0.127822	0	0	0
HGNC:39433	PRSS56	ENST00000449534.2	2	233385308	233390216	13	1815	238	4.05e-06	1.34e-06	2.56e-06	4.36e-06	PRSS56	1	1	0.632269	0.852486	0	1	0	1	1	0	inf	0.615871	0	0	0	1	0	0	0	0	0	1	0.0284148	0.017961	0.0305898	0.00940144	0.00372602	0.0280149	1	0.0301266	1	1	0.128169	-	-	-
HGNC:14881	ZEB2	ENST00000558170.2	2	145147017	145274917	9	3645	47233	5.38e-05	1.58e-05	3.57e-05	4.04e-06	ZEB2	0	0	0	1	0	0	0	1	0	0	0	1	0	0	0	1	20	6	10	2	3.16135	0.101475	0.377461	0.250471	0.0283446	0.110853	4.89125	1	1	1	1	0.0280535	0.128307	1	0	inf
HGNC:24269	DERA	ENST00000428559.2	12	16064317	16189680	9	957	6437	1.06e-05	2.71e-06	7.19e-06	8.58e-07	DERA	1	0	inf	0.615871	1	0	inf	0.615871	0	0	0	1	0	0	0	1	7	8	1	0	inf	0.615871	0.0743696	0.050445	0.00601973	0.0190134	0.500227	0.0716715	0.0491938	1	1	0.393607	0.128867	0	0	0
HGNC:11215	SPAG6	ENST00000376624.3	10	22634540	22705617	11	1530	2541	2.04e-05	5.98e-06	1.32e-05	1.6e-06	SPAG6	1	0	inf	0.615871	1	0	inf	0.615871	0	0	0	1	0	0	0	1	5	0	1	0	inf	0.615871	0.143126	0.0926112	0.0112256	0.0419557	0.237702	0.133355	0.0884522	1	1	0.211562	0.128876	0	0	0
HGNC:2071	CLK3	ENST00000395066.3	15	74907795	74922224	13	1917	2507	2.82e-05	6.89e-06	1.95e-05	3.19e-06	CLK3	0	0	0	1	0	0	0	1	0	0	0	1	0	0	0	1	4	3	2	0	inf	0.379255	0.197851	0.136812	0.022381	0.0483402	0.258744	1	1	1	1	0.0282237	0.128914	-	-	-
HGNC:9722	ALDH18A1	ENST00000371224.2	10	97366518	97413134	17	2388	1005	3.69e-05	9.74e-06	2.5e-05	4.55e-06	ALDH18A1	2	0	inf	0.379255	1	0	inf	0.615871	0	0	0	1	1	0	inf	0.615871	6	2	0	0	0	1	0.25889	0.1754	0.0319228	0.0683358	0.108955	0.0282529	0.160879	1	0.0660532	1	0.129019	1	1	0.806948
HGNC:18387	SFTA3	ENST00000518529.2	14	36943062	36982358	4	285	2745	3.84e-06	1.2e-06	2.44e-06	4.07e-07	SFTA3	0	0	0	1	0	0	0	1	0	0	0	1	0	0	0	1	8	2	2	0	inf	0.379255	0.0269414	0.017119	0.00285551	0.0084192	0.259489	1	1	1	1	0.0283726	0.129445	0	0	0
HGNC:29155	EFR3B	ENST00000403714.3	2	25265181	25377209	23	2454	2565	4.12e-06	1.23e-06	2.68e-06	1.01e-06	EFR3B	1	1	0.632269	0.852486	1	1	0.632269	0.852486	0	0	0	1	0	0	0	1	17	10	0	0	0	1	0.0289059	0.0188029	0.00708616	0.00862968	0.0302134	0.0284921	0.0186272	1	1	1	0.129871	1	0	inf
HGNC:601	APOA2	ENST00000367990.3	1	161192194	161193191	3	303	123	4.14e-06	1.26e-06	2.68e-06	8.69e-07	APOA2	1	0	inf	0.615871	0	0	0	1	1	0	inf	0.615871	0	0	0	1	0	0	0	0	0	1	0.0290462	0.0188029	0.0060969	0.00884016	0.011791	0.0286285	1	0.00607836	1	1	0.130355	-	-	-
HGNC:4194	GCHFR	ENST00000260447.4	15	41056378	41059547	3	255	54	4.15e-06	1.17e-06	2.82e-06	3.29e-07	GCHFR	1	0	inf	0.615871	0	0	0	1	0	0	0	1	1	0	inf	0.615871	1	0	0	0	0	1	0.0291164	0.0197851	0.00230826	0.00820872	0.00616583	0.0286966	1	1	0.00817512	1	0.130598	-	-	-
HGNC:9922	RBP4	ENST00000371467.1	10	95351831	95360785	5	606	184	1.38e-05	4.57e-06	8.42e-06	1.45e-06	RBP4	0	0	0	1	0	0	0	1	0	0	0	1	0	0	0	1	2	0	1	0	inf	0.615871	0.0968208	0.0590747	0.0101732	0.0320631	0.0293977	1	1	1	1	0.0289698	0.131566	0	0	0
HGNC:17195	ACRBP	ENST00000229243.2	12	6747447	6756532	10	1632	270	2.55e-05	7.11e-06	1.68e-05	1.69e-06	ACRBP	0	0	0	1	0	0	0	1	0	0	0	1	0	0	0	1	5	1	1	0	inf	0.615871	0.178908	0.117869	0.011857	0.0498838	0.0295988	1	1	1	1	0.029165	0.132257	1	0	inf
HGNC:27139	SHISA4	ENST00000362011.6	1	201858122	201860974	5	594	303	8.28e-06	2.37e-06	5.5e-06	1.81e-06	SHISA4	0	0	0	1	0	0	0	1	0	0	0	1	0	0	0	1	1	0	1	0	inf	0.615871	0.0580925	0.038588	0.012699	0.0166279	0.029633	1	1	1	1	0.0291983	0.132375	-	-	-
HGNC:23686	DCAF10	ENST00000377724.3	9	37800863	37861505	7	1680	1922	2.5e-05	7.29e-06	1.63e-05	1.82e-06	DCAF10	1	0	inf	0.615871	0	0	0	1	0	0	0	1	1	0	inf	0.615871	8	6	1	0	inf	0.615871	0.1754	0.114361	0.0127691	0.0511466	0.200666	0.160879	1	1	0.0498607	0.181814	0.132558	0	0	0
HGNC:1033	BDNF	ENST00000438929.1	11	27679367	27695831	2	990	3513	1.45e-05	4.15e-06	9.62e-06	8.06e-07	BDNF	1	0	inf	0.615871	1	0	inf	0.615871	0	0	0	1	0	0	0	1	4	2	1	1	0.632269	0.852486	0.101732	0.0674939	0.0056549	0.0291164	0.360994	0.0967284	0.0652666	1	1	0.303017	0.132771	0	0	0
HGNC:28040	MEX3C	ENST00000406189.3	18	48702720	48723690	2	1980	2448	2.41e-05	7.3e-06	1.6e-05	8.79e-07	MEX3C	1	0	inf	0.615871	1	0	inf	0.615871	0	0	0	1	0	0	0	1	2	1	1	0	inf	0.615871	0.169086	0.112256	0.00616706	0.0512168	0.209051	0.155563	0.106185	1	1	0.188646	0.132898	0	0	0
HGNC:3592	FARSA	ENST00000314606.4	19	13033561	13044510	13	1527	223	2.92e-05	8.57e-06	1.92e-05	1.72e-06	FARSA	0	1	0	1	0	0	0	1	0	0	0	1	0	1	0	1	1	0	1	0	inf	0.615871	0.204867	0.134707	0.0120675	0.0601271	0.0299184	1	1	1	1	0.0294753	0.133352	0	1	0
HGNC:25732	KLHL25	ENST00000337975.5	15	86311271	86313041	1	1770	519	3.78e-05	1.22e-05	2.5e-05	7.05e-07	KLHL25	2	1	1.26454	0.670724	1	1	0.632269	0.852486	0	0	0	1	1	0	inf	0.615871	8	3	0	0	0	1	0.265205	0.1754	0.00494628	0.0855952	0.0777634	0.0295261	0.160879	1	0.0820343	1	0.133531	2	0	inf
HGNC:18421	AGO3	ENST00000373191.4	1	36397027	36521346	19	2583	4182	3.79e-05	9.28e-06	2.59e-05	3.62e-06	AGO3	2	0	inf	0.379255	1	0	inf	0.615871	0	0	0	1	1	0	inf	0.615871	11	9	0	0	0	1	0.265906	0.181714	0.0253979	0.0651085	0.430515	0.029669	0.166161	1	0.0630342	1	0.134034	0	0	0
HGNC:23475	FAM24B	ENST00000368898.3	10	124608762	124610031	2	285	96	4.31e-06	1.41e-06	2.76e-06	4.77e-07	FAM24B	1	0	inf	0.615871	1	0	inf	0.615871	0	0	0	1	0	0	0	1	0	0	0	0	0	1	0.030239	0.0193642	0.00334663	0.00989256	0.0101858	0.0297863	0.0191779	1	1	1	0.134447	-	-	-
HGNC:24694	MICAL3	ENST00000441493.2	22	18273497	18389578	31	6009	4870	9.45e-05	2.91e-05	6.16e-05	4.64e-06	MICAL3	3	1	1.89681	0.50277	2	0	inf	0.379255	0	0	0	1	1	0	inf	0.615871	34	22	0	0	0	1	0.663012	0.432186	0.0325542	0.204166	0.537339	0.0297967	0.0703842	1	0.184673	1	0.134483	0	0	0
HGNC:10304	RPL13A	ENST00000391857.4	19	49990886	49995072	8	612	234	1.13e-05	2.86e-06	7.68e-06	1.32e-06	RPL13A	0	0	0	1	0	0	0	1	0	0	0	1	0	0	0	1	2	2	1	0	inf	0.615871	0.0792808	0.0538829	0.00926112	0.0200658	0.0303132	1	1	1	1	0.0298584	0.1347	-	-	-
HGNC:26935	RTCB	ENST00000216038.5	22	32783978	32808143	12	1518	308	2.13e-05	5.4e-06	1.45e-05	1.9e-06	RTCB	0	0	0	1	0	0	0	1	0	0	0	1	0	0	0	1	8	1	1	0	inf	0.615871	0.149441	0.101732	0.0133304	0.0378864	0.0303213	1	1	1	1	0.0298662	0.134727	0	1	0
HGNC:19762	ZFPM1	ENST00000319555.3	16	88520046	88601387	10	3021	3599	5.91e-05	2.23e-05	3.57e-05	2.25e-06	ZFPM1	1	0	inf	0.615871	0	0	0	1	0	0	0	1	0	0	0	1	10	3	2	0	inf	0.379255	0.414646	0.250471	0.015786	0.156457	0.493979	0.339426	1	1	1	0.0883835	0.135195	1	1	0.806948
HGNC:29466	LCE1E	ENST00000368770.3	1	152759775	152760132	1	357	17	4.38e-06	1.21e-06	3.03e-06	3.43e-07	LCE1E	1	0	inf	0.615871	1	0	inf	0.615871	0	0	0	1	0	0	0	1	0	0	0	0	0	1	0.0307301	0.0212585	0.00240649	0.00848936	0.00146334	0.0302627	0.0210341	1	1	1	0.136117	-	-	-
HGNC:28185	ORAI3	ENST00000318663.4	16	30960610	30965165	2	888	262	1.49e-05	4.67e-06	9.99e-06	3.52e-07	ORAI3	0	0	0	1	0	0	0	1	0	0	0	1	0	0	0	1	3	1	1	0	inf	0.615871	0.104538	0.0700898	0.00246963	0.0327647	0.0308435	1	1	1	1	0.0303727	0.136501	-	-	-
HGNC:20371	NDUFA11	ENST00000418389.2	19	5892927	5903719	4	687	86	4.4e-06	1.57e-06	2.69e-06	1.65e-07	NDUFA11	1	0	inf	0.615871	0	0	0	1	0	0	0	1	1	0	inf	0.615871	3	0	0	0	0	1	0.0308704	0.018873	0.00115764	0.0110151	0.00386442	0.0303988	1	1	0.0109547	1	0.136592	0	0	0
HGNC:29980	FOXR1	ENST00000317011.3	11	118842641	118851946	6	879	275	1.41e-05	3.43e-06	9.74e-06	1.87e-06	FOXR1	0	0	0	1	0	0	0	1	0	0	0	1	0	0	0	1	5	0	1	0	inf	0.615871	0.0989256	0.0683358	0.0131199	0.0240649	0.0309494	1	1	1	1	0.0304754	0.13686	-	-	-
HGNC:23212	MYH14	ENST00000601313.1	19	50713622	50813047	42	6111	1824	9.54e-05	2.64e-05	6.44e-05	7.53e-06	MYH14	3	0	inf	0.233521	2	0	inf	0.379255	0	0	0	1	1	0	inf	0.615871	17	11	0	0	0	1	0.669326	0.45183	0.0528305	0.185222	0.199779	0.0305164	0.075965	1	0.169081	1	0.137003	1	1	0.806948
HGNC:1859	CEP250	ENST00000397527.1	20	34050192	34099455	32	7329	1110	9.55e-05	2.48e-05	6.4e-05	8.16e-06	CEP250	3	0	inf	0.233521	1	0	inf	0.615871	1	0	inf	0.615871	1	0	inf	0.615871	10	7	0	1	0	1	0.670028	0.449024	0.0572506	0.173997	0.101478	0.0305969	0.361749	0.0556426	0.1597	1	0.137284	0	0	0
HGNC:15484	SNAPC5	ENST00000316634.5	15	66786773	66790069	3	297	53	4.43e-06	1.21e-06	3.03e-06	4.67e-07	SNAPC5	1	0	inf	0.615871	1	0	inf	0.615871	0	0	0	1	0	0	0	1	0	0	0	0	0	1	0.0310809	0.0212585	0.00327647	0.00848936	0.00554642	0.0306028	0.0210341	1	1	1	0.137305	1	0	inf
HGNC:30403	SCAF1	ENST00000360565.3	19	50148283	50161656	10	3939	625	7.21e-05	2.28e-05	4.76e-05	2.46e-06	SCAF1	1	1	0.632269	0.852486	1	1	0.632269	0.852486	0	0	0	1	0	0	0	1	3	2	1	0	inf	0.615871	0.505854	0.333962	0.0172594	0.159965	0.0802636	0.397009	0.283919	1	1	0.077127	0.137365	2	0	inf
HGNC:10385	RPS12	ENST00000230050.3	6	133135907	133138681	5	399	304	5.82e-06	1.5e-06	4.02e-06	1.23e-06	RPS12	0	0	0	1	0	0	0	1	0	0	0	1	0	0	0	1	1	2	1	1	0.632269	0.852486	0.0408331	0.0282043	0.00862968	0.010524	0.0311109	1	1	1	1	0.030632	0.137406	-	-	-
HGNC:9180	POLG2	ENST00000539111.2	17	62473939	62493086	8	1458	285	2.27e-05	6.75e-06	1.45e-05	2.13e-06	POLG2	0	0	0	1	0	0	0	1	0	0	0	1	0	0	0	1	2	2	1	0	inf	0.615871	0.159263	0.101732	0.0149441	0.047358	0.0311317	1	1	1	1	0.0306521	0.137476	0	0	0
HGNC:17731	CLASRP	ENST00000221455.3	19	45543470	45574103	20	2025	760	3.86e-05	1.01e-05	2.59e-05	3.83e-06	CLASRP	2	0	inf	0.379255	1	0	inf	0.615871	1	0	inf	0.615871	0	0	0	1	1	1	0	0	0	1	0.270818	0.181714	0.0268713	0.0708616	0.10164	0.0306767	0.166161	0.0265135	1	1	0.137562	1	1	0.806948
HGNC:20153	CHD8	ENST00000399982.2	14	21853771	21899802	37	7746	4457	9.57e-05	2.23e-05	6.69e-05	7.58e-06	CHD8	3	2	0.948404	0.709673	1	1	0.632269	0.852486	2	0	inf	0.379255	0	1	0	1	9	2	0	0	0	1	0.671431	0.46937	0.0531813	0.156457	0.386337	0.0307583	0.374604	0.00136497	1	1	0.137846	7	0	inf
HGNC:4400	GNB3	ENST00000229264.3	12	6950451	6956062	9	1023	244	1.87e-05	5.63e-06	1.22e-05	9.79e-07	GNB3	0	0	0	1	0	0	0	1	0	0	0	1	0	0	0	1	1	0	1	0	inf	0.615871	0.131199	0.0855952	0.00686866	0.0395001	0.0312929	1	1	1	1	0.0308083	0.13802	-	-	-
HGNC:43943	PTGES3L	ENST00000409446.3	17	41121164	41132199	6	486	126	4.47e-06	1.11e-06	3.04e-06	6.69e-07	PTGES3L	1	1	0.632269	0.852486	0	0	0	1	1	1	0.632269	0.852486	0	0	0	1	0	0	0	0	0	1	0.0313615	0.0213286	0.0046937	0.00778776	0.00813076	0.0308748	1	0.00468271	1	1	0.138252	-	-	-
HGNC:33784	AGMO	ENST00000342526.3	7	15240909	15601470	13	1338	13986	1.59e-05	3.97e-06	1.06e-05	1.53e-06	AGMO	0	0	0	1	0	0	0	1	0	0	0	1	0	0	0	1	62	36	4	0	inf	0.143772	0.111554	0.0743696	0.0107345	0.0278535	1.16607	1	1	1	1	0.0309004	0.138341	0	0	0
HGNC:7777	NFATC3	ENST00000346183.3	16	68119584	68260374	10	3228	2688	3.88e-05	1.04e-05	2.6e-05	3.36e-06	NFATC3	2	0	inf	0.379255	2	0	inf	0.379255	0	0	0	1	0	0	0	1	14	11	0	1	0	1	0.272221	0.182416	0.0235738	0.0729664	0.226682	0.0309671	0.0147464	1	1	1	0.138573	0	0	0
HGNC:6160	ITGB5	ENST00000296181.4	3	124482469	124605847	15	2400	2153	3.88e-05	1.18e-05	2.53e-05	4.29e-06	ITGB5	2	0	inf	0.379255	0	0	0	1	0	0	0	1	2	0	inf	0.379255	9	13	0	0	0	1	0.272221	0.177505	0.0300986	0.0827888	0.244205	0.0309671	1	1	0.00324359	1	0.138573	0	0	0
HGNC:6485	LAMA5	ENST00000252999.3	20	60884391	60942301	80	11088	1577	0.000201579	6.25e-05	0.000130928	1.49e-05	LAMA5	3	1	1.89681	0.50277	3	0	inf	0.233521	0	0	0	1	0	1	0	1	10	3	1	0	inf	0.615871	1.41428	0.918591	0.104538	0.4385	0.201147	0.169963	0.0659527	1	1	0.182208	0.138578	1	2	0.403474
HGNC:7773	NF2	ENST00000338641.4	22	29999987	30090791	16	1788	6735	2.55e-05	7.23e-06	1.65e-05	2.48e-06	NF2	0	0	0	1	0	0	0	1	0	0	0	1	0	0	0	1	13	2	3	0	inf	0.233521	0.178908	0.115764	0.0173997	0.0507257	0.673907	1	1	1	1	0.0310441	0.13884	0	0	0
HGNC:3357	ENPP2	ENST00000259486.6	8	120569760	120651020	26	2748	5488	3.91e-05	1.05e-05	2.59e-05	7.03e-06	ENPP2	2	0	inf	0.379255	2	0	inf	0.379255	0	0	0	1	0	0	0	1	12	7	0	0	0	1	0.274326	0.181714	0.0493225	0.073668	0.547853	0.0314048	0.0146399	1	1	1	0.14009	1	0	inf
HGNC:23247	DNAL1	ENST00000553645.2	14	74111742	74162645	8	573	1427	4.56e-06	1.27e-06	2.93e-06	1.18e-06	DNAL1	1	0	inf	0.615871	0	0	0	1	0	0	0	1	1	0	inf	0.615871	4	5	0	0	0	1	0.031993	0.0205569	0.00827888	0.00891032	0.0796753	0.0314866	1	1	0.00887074	1	0.140373	0	0	0
HGNC:9934	RCN1	ENST00000054950.3	11	32112742	32126018	6	996	390	1.17e-05	3.33e-06	7.83e-06	8.13e-07	RCN1	0	0	0	1	0	0	0	1	0	0	0	1	0	0	0	1	1	0	1	0	inf	0.615871	0.0820872	0.0549353	0.00570401	0.0233633	0.0321426	1	1	1	1	0.0316315	0.140874	0	0	0
HGNC:8554	PABPC1	ENST00000318607.5	8	101716525	101733811	14	1911	1653	3.01e-05	7.15e-06	2.1e-05	3.88e-06	PABPC1	1	0	inf	0.615871	1	0	inf	0.615871	0	0	0	1	0	0	0	1	1	0	1	0	inf	0.615871	0.211182	0.147336	0.0272221	0.0501644	0.18267	0.190373	0.136996	1	1	0.166957	0.141401	-	-	-
HGNC:37252	ARHGEF33	ENST00000409978.1	2	39146588	39200984	16	2613	2461	4.61e-06	1.53e-06	2.88e-06	1.07e-06	ARHGEF33	1	1	0.632269	0.852486	0	1	0	1	0	0	0	1	0	0	0	1	19	4	0	0	0	1	0.0323438	0.0202061	0.00750712	0.0107345	0.0304623	0.0318263	1	1	1	1	0.141546	0	0	0
HGNC:18333	TIGD2	ENST00000317005.2	4	90034125	90035703	1	1578	375	1.94e-05	4.88e-06	1.36e-05	1.07e-06	TIGD2	0	0	0	1	0	0	0	1	0	0	0	1	0	0	0	1	1	1	1	1	0.632269	0.852486	0.13611	0.0954176	0.00750712	0.0342381	0.0323456	1	1	1	1	0.0318281	0.141552	-	-	-
HGNC:18234	MOCOS	ENST00000261326.5	18	33767502	33848648	15	2667	661	3.94e-05	1.12e-05	2.66e-05	2.37e-06	MOCOS	2	0	inf	0.379255	0	0	0	1	1	0	inf	0.615871	1	0	inf	0.615871	10	8	0	0	0	1	0.27643	0.186626	0.0166279	0.0785792	0.0685116	0.0318449	1	0.0164904	0.0755712	1	0.14161	1	0	inf
HGNC:21077	CMTR1	ENST00000373451.4	6	37403405	37447921	23	2508	3274	3.94e-05	1.01e-05	2.68e-05	3.73e-06	CMTR1	2	1	1.26454	0.670724	2	0	inf	0.379255	0	0	0	1	0	1	0	1	9	2	0	0	0	1	0.27643	0.188029	0.0261697	0.0708616	0.360859	0.0318449	0.0156102	1	1	1	0.14161	0	0	0
HGNC:15799	MANBAL	ENST00000373605.3	20	35929666	35944818	2	258	1042	4.63e-06	1.56e-06	2.95e-06	2.13e-07	MANBAL	1	0	inf	0.615871	1	0	inf	0.615871	0	0	0	1	0	0	0	1	7	2	0	0	0	1	0.0324841	0.0206972	0.00149441	0.010945	0.131195	0.0319621	0.0204845	1	1	1	0.142014	0	0	0
HGNC:25330	CTTNBP2NL	ENST00000271277.6	1	112958787	113000034	4	1920	2683	2.38e-05	6.33e-06	1.64e-05	1.72e-06	CTTNBP2NL	1	0	inf	0.615871	0	0	0	1	1	0	inf	0.615871	0	0	0	1	8	6	1	0	inf	0.615871	0.166981	0.115062	0.0120675	0.0444113	0.233338	0.153784	1	0.011995	1	0.208114	0.142161	0	0	0
HGNC:11751	TFDP2	ENST00000489671.1	3	141671354	141820591	12	1341	3819	1.7e-05	4.7e-06	1.09e-05	3.75e-06	TFDP2	1	0	inf	0.615871	0	0	0	1	0	0	0	1	1	0	inf	0.615871	19	20	1	0	inf	0.615871	0.119272	0.0764744	0.02631	0.0329752	0.339672	0.112434	1	1	0.0324374	0.287996	0.143452	0	0	0
HGNC:11289	SREBF1	ENST00000355815.4	17	17715935	17740131	20	3534	972	5.52e-05	1.75e-05	3.61e-05	2.18e-06	SREBF1	1	1	0.632269	0.852486	1	1	0.632269	0.852486	0	0	0	1	0	0	0	1	3	3	1	0	inf	0.615871	0.387283	0.253278	0.0152949	0.12278	0.106519	0.321101	0.223748	1	1	0.101042	0.143673	0	0	0
HGNC:4123	GALNT1	ENST00000269195.5	18	33234626	33289734	11	1680	3338	2.03e-05	4.87e-06	1.39e-05	2.03e-06	GALNT1	1	0	inf	0.615871	1	0	inf	0.615871	0	0	0	1	0	0	0	1	15	4	1	0	inf	0.615871	0.142425	0.0975224	0.0142425	0.0341679	0.282985	0.132747	0.092918	1	1	0.246469	0.144608	0	0	0
HGNC:12852	YWHAG	ENST00000307630.3	7	75958893	75988125	2	744	2112	1.72e-05	6.06e-06	1.05e-05	8.94e-07	YWHAG	1	0	inf	0.615871	1	0	inf	0.615871	0	0	0	1	0	0	0	1	2	4	1	1	0.632269	0.852486	0.120675	0.073668	0.0062723	0.042517	0.342562	0.113678	0.0710199	1	1	0.290051	0.145477	0	0	0
HGNC:33520	ST20	ENST00000478497.1	15	80191272	80200015	2	240	450	2.55e-06	7.68e-07	1.7e-06	3.05e-07	ST20	0	0	0	1	0	0	0	1	0	0	0	1	0	0	0	1	3	1	1	0	inf	0.615871	0.0178908	0.0119272	0.00213988	0.00538829	0.0335452	1	1	1	1	0.0329888	0.145533	0	0	0
HGNC:5241	HSPA8	ENST00000534624.1	11	122928441	122932032	8	1941	348	2.67e-05	6.52e-06	1.89e-05	2.63e-06	HSPA8	0	0	0	1	0	0	0	1	0	0	0	1	0	0	0	1	2	2	1	0	inf	0.615871	0.187327	0.132602	0.0184521	0.0457443	0.0335857	1	1	1	1	0.033028	0.145667	0	0	0
HGNC:2173	CNTN3	ENST00000263665.6	3	74313551	74570263	22	3087	9392	4.02e-05	1.06e-05	2.7e-05	4.86e-06	CNTN3	2	0	inf	0.379255	1	0	inf	0.615871	0	0	0	1	1	0	inf	0.615871	18	20	0	0	0	1	0.282043	0.189432	0.0340978	0.0743696	0.858098	0.0330303	0.172571	1	0.0716715	1	0.145675	0	0	0
HGNC:1885	CGA	ENST00000369582.2	6	87795473	87797918	3	351	401	4.8e-06	1.58e-06	3.04e-06	5.51e-07	CGA	1	0	inf	0.615871	1	0	inf	0.615871	0	0	0	1	0	0	0	1	1	0	0	0	0	1	0.0336768	0.0213286	0.00386582	0.0110853	0.0384741	0.033116	0.0211028	1	1	1	0.145967	0	0	0
HGNC:24319	CMIP	ENST00000537098.3	16	81478846	81743404	21	2322	6291	3.64e-05	1.2e-05	2.28e-05	4e-06	CMIP	0	1	0	1	0	0	0	1	0	1	0	1	0	0	0	1	46	22	3	2	0.948404	0.709673	0.255382	0.159965	0.028064	0.084192	0.691908	1	1	1	1	0.0331645	0.146132	0	0	0
HGNC:30960	ZER1	ENST00000291900.2	9	131493615	131517844	15	2301	1226	4.03e-05	1.2e-05	2.68e-05	4.3e-06	ZER1	2	0	inf	0.379255	1	0	inf	0.615871	0	0	0	1	1	0	inf	0.615871	5	0	0	0	0	1	0.282745	0.188029	0.0301688	0.084192	0.15065	0.0331797	0.171409	1	0.0807453	1	0.146184	1	0	inf
HGNC:3562	FABP7	ENST00000368444.3	6	123100939	123104912	4	399	51	4.81e-06	1.27e-06	3.29e-06	9.28e-07	FABP7	1	0	inf	0.615871	1	0	inf	0.615871	0	0	0	1	0	0	0	1	5	6	0	0	0	1	0.033747	0.0230826	0.00651085	0.00891032	0.00431352	0.0331839	0.0228183	1	1	1	0.146198	0	0	0
HGNC:26759	CNEP1R1	ENST00000458059.3	16	50059226	50069369	7	429	1070	4.81e-06	1.26e-06	3.04e-06	9.92e-07	CNEP1R1	1	0	inf	0.615871	1	0	inf	0.615871	0	0	0	1	0	0	0	1	2	2	0	0	0	1	0.033747	0.0213286	0.00695987	0.00884016	0.0841707	0.0331839	0.0211028	1	1	1	0.146198	0	0	0
HGNC:18282	PBK	ENST00000301905.4	8	27667821	27690630	7	969	418	1.12e-05	2.95e-06	7.5e-06	9.77e-07	PBK	0	0	0	1	0	0	0	1	0	0	0	1	0	0	0	1	3	4	1	0	inf	0.615871	0.0785792	0.05262	0.00685463	0.0206972	0.0338969	1	1	1	1	0.0333288	0.146691	0	0	0
HGNC:23532	SYNPO2L	ENST00000394810.2	10	75406475	75415680	4	2934	681	4.04e-05	1.18e-05	2.73e-05	1.67e-06	SYNPO2L	2	1	1.26454	0.670724	1	1	0.632269	0.852486	0	0	0	1	1	0	inf	0.615871	0	1	0	0	0	1	0.283446	0.191537	0.0117167	0.0827888	0.0657897	0.0333294	0.174311	1	0.0794545	1	0.146693	1	1	0.806948
HGNC:22941	NLRP9	ENST00000332836.2	19	56220277	56249740	9	2976	145	4.05e-05	1.23e-05	2.63e-05	2.57e-06	NLRP9	2	0	inf	0.379255	2	0	inf	0.379255	0	0	0	1	0	0	0	1	9	5	0	0	0	1	0.284148	0.184521	0.0180311	0.0862968	0.0138446	0.0334793	0.0150678	1	1	1	0.147203	0	0	0
HGNC:24613	NRROS	ENST00000328557.4	3	196381410	196388593	2	2079	204	4.06e-05	1.37e-05	2.61e-05	1.32e-06	NRROS	2	0	inf	0.379255	1	0	inf	0.615871	0	0	0	1	1	0	inf	0.615871	1	3	0	0	0	1	0.28485	0.183118	0.00926112	0.0961192	0.0279506	0.0336295	0.16733	1	0.0916443	1	0.147712	2	1	1.6139
HGNC:29450	GLIS2	ENST00000262366.3	16	4382281	4387525	6	1575	2031	2.55e-05	8.43e-06	1.64e-05	6.6e-07	GLIS2	1	0	inf	0.615871	0	0	0	1	0	0	0	1	1	0	inf	0.615871	2	1	1	0	inf	0.615871	0.178908	0.115062	0.00463056	0.0591449	0.230706	0.163817	1	1	0.0574298	0.206027	0.148124	0	0	0
HGNC:19185	FRAS1	ENST00000264895.6	4	78979163	79462278	74	12039	12416	0.000159119	4.56e-05	0.000105235	1.64e-05	FRAS1	2	0	inf	0.379255	2	0	inf	0.379255	0	0	0	1	0	0	0	1	57	35	3	0	inf	0.233521	1.11638	0.738329	0.115062	0.31993	1.15134	0.306963	0.169232	1	1	0.110135	0.148316	1	0	inf
HGNC:15743	ERMAP	ENST00000372517.2	1	43296119	43308903	10	1428	347	2.02e-05	5.66e-06	1.36e-05	1.58e-06	ERMAP	0	0	0	1	0	0	0	1	0	0	0	1	0	0	0	1	3	0	1	0	inf	0.615871	0.141723	0.0954176	0.0110853	0.0397106	0.0344383	1	1	1	1	0.0338521	0.148467	0	0	0
HGNC:10499	S100A9	ENST00000368738.3	1	153330759	153333314	2	345	37	4.92e-06	1.55e-06	3.15e-06	6.49e-07	S100A9	1	0	inf	0.615871	1	0	inf	0.615871	0	0	0	1	0	0	0	1	0	1	0	0	0	1	0.0345187	0.0221004	0.00455338	0.0108748	0.00370201	0.0339297	0.021858	1	1	1	0.14873	0	0	0
HGNC:26771	AMER3	ENST00000423981.1	2	131519645	131522231	1	2586	165	4.08e-05	1.29e-05	2.65e-05	1.63e-06	AMER3	2	2	0.632269	0.838678	2	2	0.632269	0.838678	0	0	0	1	0	0	0	1	1	0	0	0	0	1	0.286253	0.185924	0.0114361	0.0905064	0.0182644	0.0339306	0.0152838	1	1	1	0.148733	0	0	0
HGNC:24351	PHRF1	ENST00000416188.2	11	581512	611777	17	4947	474	9.97e-05	3.19e-05	6.44e-05	3.38e-06	PHRF1	3	0	inf	0.233521	2	0	inf	0.379255	0	0	0	1	1	0	inf	0.615871	6	2	0	0	0	1	0.699495	0.45183	0.0237141	0.22381	0.0670226	0.0340802	0.075965	1	0.200533	1	0.149239	1	0	inf
HGNC:9083	PLOD3	ENST00000223127.3	7	100849561	100860555	19	2217	435	4.09e-05	1.26e-05	2.62e-05	4.77e-06	PLOD3	2	0	inf	0.379255	2	0	inf	0.379255	0	0	0	1	0	0	0	1	4	1	0	0	0	1	0.286954	0.183819	0.0334663	0.0884016	0.0563036	0.0340816	0.0149603	1	1	1	0.149243	1	0	inf
HGNC:235	ADCY4	ENST00000310677.4	14	24787621	24803858	25	3234	1006	5.32e-05	1.6e-05	3.46e-05	3.45e-06	ADCY4	1	0	inf	0.615871	1	0	inf	0.615871	0	0	0	1	0	0	0	1	3	1	1	0	inf	0.615871	0.373251	0.242754	0.0242052	0.112256	0.116107	0.311508	0.215535	1	1	0.10962	0.149466	0	0	0
HGNC:3969	FSHR	ENST00000406846.2	2	49189871	49381556	10	2088	3422	2.5e-05	6.91e-06	1.7e-05	1.71e-06	FSHR	0	0	0	1	0	0	0	1	0	0	0	1	0	0	0	1	27	26	2	1	1.26454	0.670724	0.1754	0.119272	0.0119974	0.0484806	0.287461	1	1	1	1	0.0341908	0.149612	0	0	0
HGNC:28982	HMGXB3	ENST00000502717.1	5	149384415	149431755	19	3879	1602	4.96e-06	1.42e-06	3.31e-06	4.17e-06	HMGXB3	1	1	0.632269	0.852486	1	0	inf	0.615871	0	0	0	1	0	1	0	1	8	1	0	0	0	1	0.0347994	0.023223	0.0292567	0.00996272	0.0143719	0.0342008	0.0229554	1	1	1	0.149646	1	0	inf
HGNC:29857	AKAP8L	ENST00000397410.5	19	15490932	15529734	14	1941	1496	3.33e-05	9.81e-06	2.19e-05	1.93e-06	AKAP8L	1	0	inf	0.615871	1	0	inf	0.615871	0	0	0	1	0	0	0	1	3	4	1	0	inf	0.615871	0.233633	0.15365	0.0135409	0.068827	0.180069	0.208348	0.142428	1	1	0.164788	0.150092	0	0	0
HGNC:25224	PRAMEF20	ENST00000316412.5	1	13742811	13747733	3	1428	47	4.98e-06	1.43e-06	3.44e-06	1.63e-07	PRAMEF20	1	0	inf	0.615871	1	0	inf	0.615871	0	0	0	1	0	0	0	1	2	3	0	0	0	1	0.0349397	0.024135	0.00114361	0.0100329	0.00114998	0.0343363	0.0238461	1	1	1	0.150103	0	0	0
HGNC:3976	FTH1	ENST00000273550.7	11	61732198	61734897	4	552	318	8.65e-06	2.65e-06	5.46e-06	8.89e-07	FTH1	0	0	0	1	0	0	0	1	0	0	0	1	0	0	0	1	1	0	1	0	inf	0.615871	0.0606884	0.0383074	0.00623722	0.0185924	0.0349618	1	1	1	1	0.0343577	0.150175	-	-	-
HGNC:1918	CHD3	ENST00000380358.4	17	7788124	7814903	40	6180	2332	9.77e-05	2.69e-05	6.48e-05	6.44e-06	CHD3	2	0	inf	0.379255	1	0	inf	0.615871	0	0	0	1	1	0	inf	0.615871	2	1	1	0	inf	0.615871	0.685463	0.454637	0.045183	0.18873	0.258657	0.150768	0.365322	1	0.17199	0.227912	0.150189	2	1	1.6139
HGNC:11793	THOP1	ENST00000307741.6	19	2785660	2813274	13	2070	275	4.11e-05	1.37e-05	2.62e-05	1.21e-06	THOP1	2	0	inf	0.379255	1	0	inf	0.615871	0	0	0	1	1	0	inf	0.615871	3	2	0	0	0	1	0.288358	0.183819	0.00848936	0.0961192	0.0383084	0.0343843	0.167914	1	0.0916443	1	0.150265	2	0	inf
HGNC:24716	RASIP1	ENST00000222145.4	19	49224054	49243539	11	2892	377	4.11e-05	1.28e-05	2.69e-05	2.17e-06	RASIP1	2	0	inf	0.379255	1	0	inf	0.615871	0	0	0	1	1	0	inf	0.615871	1	0	0	0	0	1	0.288358	0.18873	0.0152247	0.0898048	0.0375902	0.0343843	0.17199	1	0.0858904	1	0.150265	0	0	0
HGNC:15568	SH3BGRL3	ENST00000270792.5	1	26606646	26607614	3	282	211	5e-06	1.56e-06	3.09e-06	4.61e-07	SH3BGRL3	1	0	inf	0.615871	1	0	inf	0.615871	0	0	0	1	0	0	0	1	0	0	0	0	0	1	0.03508	0.0216794	0.00323438	0.010945	0.0262478	0.0344718	0.0214461	1	1	1	0.15056	0	0	0
HGNC:28691	ELOF1	ENST00000239882.3	13	41507560	41556190	8	1860	2783	2.4e-05	6.68e-06	1.59e-05	1.88e-06	ELF1	1	0	inf	0.615871	1	0	inf	0.615871	0	0	0	1	0	0	0	1	10	4	1	0	inf	0.615871	0.168384	0.111554	0.0131901	0.0468669	0.251942	0.154971	0.105557	1	1	0.22271	0.1507	0	1	0
HGNC:4330	GLRX	ENST00000379979.4	5	95152216	95158366	2	321	919	5.01e-06	1.58e-06	3.17e-06	5.25e-07	GLRX	1	0	inf	0.615871	1	0	inf	0.615871	0	0	0	1	0	0	0	1	1	1	0	0	0	1	0.0351502	0.0222407	0.0036834	0.0110853	0.100632	0.0345396	0.0219952	1	1	1	0.150788	0	0	0
HGNC:12363	TSC2	ENST00000219476.3	16	2098616	2138611	41	5424	1150	0.000100463	3.29e-05	6.38e-05	3.87e-06	TSC2	3	1	1.89681	0.50277	1	1	0.632269	0.852486	2	0	inf	0.379255	0	0	0	1	13	3	0	0	0	1	0.704848	0.447621	0.0271519	0.230826	0.149442	0.0347341	0.360853	0.000362008	1	1	0.151442	1	2	0.403474
HGNC:27111	VSIG10L	ENST00000335624.4	19	51835864	51845378	10	2604	156	5.08e-06	1.62e-06	3.33e-06	8.5e-07	VSIG10L	1	0	inf	0.615871	0	0	0	1	0	0	0	1	1	0	inf	0.615871	0	0	0	0	0	1	0.0356413	0.0233633	0.0059636	0.0113659	0.00213519	0.0350136	1	1	0.0113016	1	0.15238	-	-	-
HGNC:9155	PNLIP	ENST00000369221.2	10	118305604	118327310	12	1398	366	1.95e-05	5.64e-06	1.26e-05	3.27e-06	PNLIP	0	0	0	1	0	0	0	1	0	0	0	1	0	0	0	1	3	1	1	0	inf	0.615871	0.136812	0.0884016	0.0229423	0.0395702	0.0358177	1	1	1	1	0.0351839	0.15295	0	0	0
HGNC:26918	SMAGP	ENST00000603798.1	12	51639724	51663062	3	294	381	3.95e-06	1.28e-06	2.51e-06	3.71e-07	SMAGP	0	0	0	1	0	0	0	1	0	0	0	1	0	0	0	1	5	4	1	0	inf	0.615871	0.0277132	0.0176102	0.00260294	0.00898048	0.035914	1	1	1	1	0.0352768	0.153261	0	0	0
HGNC:18676	DDX42	ENST00000578681.1	17	61864409	61895758	17	2817	1995	4.17e-05	1.01e-05	2.89e-05	4.26e-06	DDX42	2	0	inf	0.379255	0	0	0	1	1	0	inf	0.615871	1	0	inf	0.615871	5	5	0	0	0	1	0.292567	0.202762	0.0298882	0.0708616	0.207196	0.0352988	1	0.0294459	0.0684092	1	0.153335	0	0	0
HGNC:16962	CGREF1	ENST00000402394.1	2	27324141	27327234	5	957	416	1.19e-05	3.74e-06	7.66e-06	7.06e-07	CGREF1	0	0	0	1	0	0	0	1	0	0	0	1	0	0	0	1	3	2	1	0	inf	0.615871	0.0834904	0.0537426	0.0049533	0.0262398	0.0362926	1	1	1	1	0.0356419	0.15448	0	0	0
HGNC:8105	OCM	ENST00000242104.5	7	5920520	5925720	4	330	132	5.2e-06	1.66e-06	3.22e-06	3.41e-07	OCM	1	0	inf	0.615871	0	0	0	1	0	0	0	1	1	0	inf	0.615871	1	0	0	0	0	1	0.0364832	0.0225915	0.00239246	0.0116466	0.0145933	0.0358257	1	1	0.011579	1	0.155093	0	0	0
HGNC:25173	ZNF689	ENST00000287461.3	16	30615584	30621362	3	1503	235	3.33e-05	9.13e-06	2.31e-05	1.13e-06	ZNF689	0	0	0	1	0	0	0	1	0	0	0	1	0	0	0	1	2	1	1	0	inf	0.615871	0.233633	0.16207	0.00792808	0.0640561	0.0365294	1	1	1	1	0.0358703	0.155241	0	0	0
HGNC:29313	ZDBF2	ENST00000374423.3	2	207146573	207176317	3	7065	1156	7.78e-05	2.01e-05	5.48e-05	3.76e-06	ZDBF2	1	0	inf	0.615871	0	0	0	1	1	0	inf	0.615871	0	0	0	1	4	5	1	0	inf	0.615871	0.545845	0.384477	0.0263802	0.141022	0.089313	0.420648	1	0.0260352	1	0.0854408	0.155475	-	-	-
HGNC:7984	NR5A2	ENST00000367362.3	1	199996975	200143338	8	1626	9202	2.34e-05	6.35e-06	1.53e-05	3.96e-06	NR5A2	1	0	inf	0.615871	1	0	inf	0.615871	0	0	0	1	0	0	0	1	22	10	2	1	1.26454	0.670724	0.164174	0.107345	0.0277834	0.0445516	0.92911	0.151406	0.101784	1	1	0.238185	0.155881	0	0	0
HGNC:28155	FBXL15	ENST00000224862.3	10	104180886	104182750	4	903	260	1.82e-05	6.23e-06	1.17e-05	8.53e-07	FBXL15	0	0	0	1	0	0	0	1	0	0	0	1	0	0	0	1	1	0	1	0	inf	0.615871	0.127691	0.0820872	0.00598465	0.0437097	0.036766	1	1	1	1	0.0360984	0.155999	-	-	-
HGNC:20157	HECTD1	ENST00000399332.1	14	31570135	31675142	42	7833	2732	0.000102656	2.5e-05	7.02e-05	9.26e-06	HECTD1	2	0	inf	0.379255	0	0	0	1	0	0	0	1	1	0	inf	0.615871	15	9	1	0	inf	0.615871	0.720234	0.492523	0.0649682	0.1754	0.251204	0.162868	1	1	0.160879	0.222136	0.156267	2	0	inf
HGNC:14668	MMEL1	ENST00000378412.3	1	2522428	2560923	23	2340	667	4.25e-05	1.31e-05	2.68e-05	2.67e-06	MMEL1	2	0	inf	0.379255	1	0	inf	0.615871	0	0	0	1	0	0	0	1	1	2	0	0	0	1	0.29818	0.188029	0.0187327	0.0919096	0.084994	0.0365327	0.171409	1	1	1	0.157439	0	0	0
HGNC:29169	TRAPPC8	ENST00000432710.2	12	13237834	13256446	6	1020	397	1.37e-05	3.98e-06	9.06e-06	8.18e-07	GSG1	0	0	0	1	0	0	0	1	0	0	0	1	0	0	0	1	4	1	1	0	inf	0.615871	0.0961192	0.063565	0.00573909	0.0279237	0.0374111	1	1	1	1	0.03672	0.158059	1	0	inf
HGNC:1491	CAPZB	ENST00000375142.1	1	19669255	19811932	9	834	6012	1.2e-05	3.52e-06	7.78e-06	9.46e-07	CAPZB	1	0	inf	0.615871	0	0	0	1	0	0	0	1	1	0	inf	0.615871	6	10	1	1	0.632269	0.852486	0.084192	0.0545845	0.00663714	0.0246963	0.606909	0.0807453	1	1	0.0243939	0.454967	0.158113	0	0	0
HGNC:29532	LBH	ENST00000395323.3	2	30454604	30480487	3	318	4156	5.39e-06	1.51e-06	3.67e-06	3.45e-07	LBH	1	0	inf	0.615871	0	0	0	1	0	0	0	1	1	0	inf	0.615871	8	5	0	1	0	1	0.0378162	0.0257487	0.00242052	0.0105942	0.494227	0.0371101	1	1	0.0105382	1	0.159346	0	0	0
HGNC:21386	FSTL5	ENST00000306100.5	4	162306898	163032548	15	2544	9826	3e-05	8.06e-06	1.98e-05	5.47e-06	FSTL5	1	0	inf	0.615871	1	0	inf	0.615871	0	0	0	1	0	0	0	1	63	43	2	0	inf	0.379255	0.21048	0.138917	0.0383775	0.056549	0.812962	0.189805	0.1297	1	1	0.195875	0.159569	0	0	0
HGNC:6353	KLHL2	ENST00000514860.1	4	166131294	166243212	15	1794	3032	2.36e-05	6.16e-06	1.59e-05	5e-06	KLHL2	1	0	inf	0.615871	1	0	inf	0.615871	0	0	0	1	0	0	0	1	8	5	1	0	inf	0.615871	0.165578	0.111554	0.03508	0.0432186	0.279839	0.152596	0.105557	1	1	0.244095	0.159799	0	0	0
HGNC:26195	IQCA1	ENST00000409907.3	2	237233330	237415910	19	2469	2464	3.06e-05	8.53e-06	2.02e-05	8.2e-06	IQCA1	1	0	inf	0.615871	0	0	0	1	0	0	0	1	1	0	inf	0.615871	22	11	1	0	inf	0.615871	0.21469	0.141723	0.0575312	0.0598465	0.214255	0.193208	1	1	0.0580909	0.192857	0.159845	0	0	0
HGNC:26183	MCTP1	ENST00000515393.1	5	94043200	94620279	23	3000	31135	4.3e-05	1.32e-05	2.73e-05	5.5e-06	MCTP1	2	0	inf	0.379255	2	0	inf	0.379255	0	0	0	1	0	0	0	1	44	37	0	0	0	1	0.301688	0.191537	0.038588	0.0926112	3.13102	0.0373122	0.0161609	1	1	1	0.160011	0	0	0
HGNC:6510	STMN1	ENST00000426559.2	1	26212213	26231167	4	525	1139	5.42e-06	1.16e-06	3.72e-06	6.95e-07	STMN1	1	0	inf	0.615871	0	0	0	1	0	0	0	1	0	0	0	1	3	2	0	0	0	1	0.0380267	0.0260995	0.00487612	0.00813856	0.0824999	0.0373128	1	1	1	1	0.160013	0	0	0
HGNC:20389	RETN	ENST00000221515.2	19	7734212	7735235	3	327	44	5.42e-06	1.76e-06	3.41e-06	2.82e-07	RETN	1	0	inf	0.615871	1	0	inf	0.615871	0	0	0	1	0	0	0	1	0	1	0	0	0	1	0.0380267	0.0239246	0.00197851	0.0123482	0.00511675	0.0373128	0.0236406	1	1	1	0.160013	1	0	inf
HGNC:4180	GBE1	ENST00000429644.2	3	81539557	81810668	16	2109	9686	2.7e-05	7.75e-06	1.78e-05	3.32e-06	GBE1	1	0	inf	0.615871	1	0	inf	0.615871	0	0	0	1	0	0	0	1	28	14	2	0	inf	0.379255	0.189432	0.124885	0.0232931	0.054374	0.870004	0.172571	0.117401	1	1	0.216562	0.160209	0	0	0
HGNC:971	BCAR1	ENST00000418647.3	16	75263408	75298398	7	2751	958	5.29e-05	1.8e-05	3.34e-05	2.22e-06	BCAR1	1	0	inf	0.615871	0	0	0	1	0	0	0	1	1	0	inf	0.615871	9	3	1	0	inf	0.615871	0.371146	0.234334	0.0155755	0.126288	0.129247	0.310057	1	1	0.118639	0.121243	0.160931	0	2	0
HGNC:29189	ZFR2	ENST00000262961.4	19	3805946	3869015	19	2820	431	4.32e-05	1.45e-05	2.72e-05	1.65e-06	ZFR2	2	0	inf	0.379255	1	0	inf	0.615871	0	0	0	1	1	0	inf	0.615871	10	7	0	0	0	1	0.303091	0.190835	0.0115764	0.101732	0.0463235	0.0376258	0.173731	1	0.0967284	1	0.161041	0	0	0
HGNC:25405	CCDC149	ENST00000504487.1	4	24810010	24914501	12	1590	7254	1.49e-05	4.35e-06	9.43e-06	1.53e-06	CCDC149	1	0	inf	0.615871	1	0	inf	0.615871	0	0	0	1	0	0	0	1	18	9	1	1	0.632269	0.852486	0.104538	0.0661609	0.0107345	0.0305196	0.476932	0.0992598	0.0640197	1	1	0.379315	0.161123	0	0	0
HGNC:21074	GINM1	ENST00000367419.5	6	149887550	149911974	8	993	432	1.26e-05	3.64e-06	8.15e-06	2.45e-06	GINM1	0	0	0	1	0	0	0	1	0	0	0	1	0	0	0	1	7	1	1	0	inf	0.615871	0.0884016	0.0571804	0.0171892	0.0255382	0.0384587	1	1	1	1	0.0377286	0.161378	0	0	0
HGNC:11010	SLC2A5	ENST00000377424.4	1	9097644	9129595	12	1506	317	2.63e-05	9.06e-06	1.63e-05	1.09e-06	SLC2A5	0	0	0	1	0	0	0	1	0	0	0	1	0	0	0	1	6	4	1	0	inf	0.615871	0.184521	0.114361	0.00764744	0.063565	0.03884	1	1	1	1	0.0380954	0.162578	0	0	0
HGNC:3434	ERCC2	ENST00000391945.4	19	45854886	45873798	23	2283	592	4.35e-05	1.3e-05	2.87e-05	3.28e-06	ERCC2	2	0	inf	0.379255	1	0	inf	0.615871	1	0	inf	0.615871	0	0	0	1	4	2	0	0	0	1	0.305196	0.201359	0.0230125	0.091208	0.0791397	0.0380981	0.182381	0.0227497	1	1	0.162587	0	0	0
HGNC:21539	RBM24	ENST00000379052.5	6	17281812	17292350	4	711	2762	1.12e-05	3.86e-06	6.91e-06	5.47e-07	RBM24	0	0	0	1	0	0	0	1	0	0	0	1	0	0	0	1	3	0	2	0	inf	0.379255	0.0785792	0.0484806	0.00383775	0.0270818	0.305254	1	1	1	1	0.0381112	0.16263	-	-	-
HGNC:24696	SNED1	ENST00000310397.8	2	241938254	242027816	31	4242	865	7.14e-05	2.33e-05	4.51e-05	1.34e-05	SNED1	1	1	0.632269	0.852486	0	0	0	1	0	0	0	1	1	1	0.632269	0.852486	12	3	1	0	inf	0.615871	0.500942	0.316422	0.0940144	0.163473	0.102149	0.394041	1	1	0.15081	0.0971048	0.163126	1	1	0.806948
HGNC:9568	PSME1	ENST00000382708.3	14	24605471	24607853	10	753	412	1.02e-05	2.51e-06	7.02e-06	9.75e-07	PSME1	0	0	0	1	0	0	0	1	0	0	0	1	0	0	0	1	1	0	1	0	inf	0.615871	0.0715632	0.0492523	0.0068406	0.0176102	0.0391554	1	1	1	1	0.0383988	0.163568	-	-	-
HGNC:24260	MED31	ENST00000225728.3	17	6547786	6554848	4	396	197	5.6e-06	1.38e-06	3.71e-06	5.55e-07	MED31	1	0	inf	0.615871	0	0	0	1	1	0	inf	0.615871	0	0	0	1	0	0	0	0	0	1	0.0392896	0.0260294	0.00389388	0.00968208	0.0195456	0.0385278	1	0.00388631	1	1	0.163989	-	-	-
HGNC:15585	SYTL2	ENST00000354566.3	11	85406237	85437499	13	3819	4582	4.38e-05	1.19e-05	2.98e-05	3.66e-06	SYTL2	2	0	inf	0.379255	0	0	0	1	1	0	inf	0.615871	1	0	inf	0.615871	11	11	0	0	0	1	0.307301	0.209077	0.0256786	0.0834904	0.368697	0.0385726	1	0.0253517	0.0801001	1	0.164135	0	0	0
HGNC:7609	MYO9B	ENST00000595618.1	19	17212527	17322594	38	6069	1775	0.000104914	3.37e-05	6.74e-05	4.68e-06	MYO9B	3	0	inf	0.233521	2	0	inf	0.379255	0	0	0	1	1	0	inf	0.615871	17	6	0	0	0	1	0.736077	0.472878	0.0328349	0.236439	0.21528	0.0386772	0.0820936	1	0.210566	1	0.164475	2	0	inf
HGNC:25954	ZCCHC10	ENST00000324170.3	5	132334274	132362229	4	513	347	5.63e-06	1.48e-06	3.77e-06	1.12e-06	ZCCHC10	1	0	inf	0.615871	0	0	0	1	0	0	0	1	1	0	inf	0.615871	3	3	0	0	0	1	0.0395001	0.0264503	0.00785792	0.0103837	0.0267184	0.0387301	1	1	0.01033	1	0.164647	0	0	0
HGNC:45037	TDRD15	ENST00000405799.1	2	21360339	21366144	1	5805	96	5.63e-06	1.49e-06	3.91e-06	2.64e-07	TDRD15	1	1	0.632269	0.852486	1	0	inf	0.615871	0	0	0	1	0	1	0	1	1	2	0	0	0	1	0.0395001	0.0274326	0.00185222	0.0104538	0.000653231	0.0387301	0.0270597	1	1	1	0.164647	-	-	-
HGNC:25751	TRAPPC11	ENST00000334690.6	4	184585020	184633797	29	3402	1122	4.39e-05	1.18e-05	2.88e-05	1.07e-05	TRAPPC11	2	1	1.26454	0.670724	2	1	1.26454	0.670724	0	0	0	1	0	0	0	1	9	4	0	0	0	1	0.308002	0.202061	0.0750712	0.0827888	0.101581	0.0387313	0.0178619	1	1	1	0.164651	1	0	inf
HGNC:12989	ZMYM2	ENST00000382869.3	13	20567212	20660154	23	4134	2463	4.43e-05	1.14e-05	2.95e-05	4.05e-06	ZMYM2	2	1	1.26454	0.670724	1	0	inf	0.615871	1	0	inf	0.615871	0	1	0	1	21	6	0	0	0	1	0.310809	0.206972	0.0284148	0.0799824	0.185177	0.0393685	0.186958	0.0280149	1	1	0.166717	0	0	0
HGNC:27960	SLC6A19	ENST00000304460.10	5	1201765	1222019	12	1905	275	3.97e-05	1.39e-05	2.4e-05	1.84e-06	SLC6A19	0	0	0	1	0	0	0	1	0	0	0	1	0	0	0	1	7	4	1	0	inf	0.615871	0.278535	0.168384	0.0129094	0.0975224	0.0402085	1	1	1	1	0.0394109	0.166854	0	0	0
HGNC:16734	MEX3D	ENST00000402693.4	19	1555561	1568057	2	1956	697	4.44e-05	1.71e-05	2.68e-05	5.35e-07	MEX3D	2	1	1.26454	0.670724	0	1	0	1	0	0	0	1	2	0	inf	0.379255	1	0	0	0	0	1	0.31151	0.188029	0.00375356	0.119974	0.111003	0.0395285	1	1	0.0066463	1	0.167234	0	0	0
HGNC:11124	SUMO3	ENST00000332859.6	21	46226865	46237883	4	312	264	5.76e-06	2.09e-06	3.44e-06	4.83e-07	SUMO3	1	1	0.632269	0.852486	1	1	0.632269	0.852486	0	0	0	1	0	0	0	1	0	0	0	0	0	1	0.0404122	0.024135	0.00338873	0.0146634	0.0341949	0.0396065	0.0238461	1	1	1	0.167486	0	0	0
HGNC:25972	FAM83E	ENST00000263266.3	19	49104365	49116629	5	1437	296	2.8e-05	8.93e-06	1.82e-05	1.18e-06	FAM83E	0	0	0	1	0	0	0	1	0	0	0	1	0	0	0	1	3	1	1	0	inf	0.615871	0.196448	0.127691	0.00827888	0.0626529	0.0404653	1	1	1	1	0.0396575	0.167651	-	-	-
HGNC:29037	PLCH2	ENST00000449969.1	1	2399058	2435066	22	3390	1611	4.45e-05	1.36e-05	2.92e-05	1.73e-06	PLCH2	2	1	1.26454	0.670724	1	1	0.632269	0.852486	0	0	0	1	1	0	inf	0.615871	8	4	0	0	0	1	0.312212	0.204867	0.0121377	0.0954176	0.14837	0.0396887	0.185244	1	0.0910067	1	0.167752	1	1	0.806948
HGNC:28898	ADM2	ENST00000395738.2	22	50920276	50921332	2	447	30	5.79e-06	1.57e-06	3.88e-06	4.81e-07	ADM2	1	0	inf	0.615871	1	0	inf	0.615871	0	0	0	1	0	0	0	1	2	0	0	0	0	1	0.0406226	0.0272221	0.0033747	0.0110151	0.00272635	0.0398086	0.0268549	1	1	1	0.168138	-	-	-
HGNC:22964	THRAP3	ENST00000354618.5	1	36748164	36769618	10	2868	3072	4.46e-05	9.96e-06	3.16e-05	3.63e-06	THRAP3	2	0	inf	0.379255	1	0	inf	0.615871	0	0	0	1	1	0	inf	0.615871	10	4	0	0	0	1	0.312914	0.221706	0.0254681	0.0698794	0.335171	0.0398491	0.198849	1	0.0674937	1	0.168269	1	0	inf
HGNC:28443	C15orf40	ENST00000451195.3	15	83659384	83680359	5	504	145	5.82e-06	1.56e-06	4.06e-06	7.84e-07	C15orf40	1	0	inf	0.615871	1	0	inf	0.615871	0	0	0	1	0	0	0	1	2	0	0	0	0	1	0.0408331	0.028485	0.00550054	0.010945	0.0117476	0.0400107	0.0280831	1	1	1	0.168789	-	-	-
HGNC:25911	FAM136A	ENST00000037869.3	2	70524420	70529143	3	417	137	5.82e-06	1.42e-06	4.17e-06	5.19e-07	FAM136A	1	0	inf	0.615871	0	0	0	1	0	0	0	1	1	0	inf	0.615871	0	0	0	0	0	1	0.0408331	0.0292567	0.0036413	0.00996272	0.0134152	0.0400107	1	1	0.00991326	1	0.168789	0	0	0
HGNC:19183	HCN3	ENST00000368358.3	1	155247381	155258254	8	2325	691	4.48e-05	1.22e-05	3.14e-05	2.9e-06	HCN3	2	0	inf	0.379255	2	0	inf	0.379255	0	0	0	1	0	0	0	1	1	0	0	0	0	1	0.314317	0.220302	0.0203464	0.0855952	0.0934163	0.0401707	0.0209805	1	1	1	0.169304	-	-	-
HGNC:15533	SPRY4	ENST00000344120.4	5	141693773	141699330	2	969	2808	1.91e-05	5.7e-06	1.3e-05	7.48e-07	SPRY4	1	0	inf	0.615871	1	0	inf	0.615871	0	0	0	1	0	0	0	1	3	0	1	0	inf	0.615871	0.134006	0.091208	0.00524797	0.0399912	0.388326	0.125415	0.0871722	1	1	0.321809	0.169911	-	-	-
HGNC:1389	CACNA1B	ENST00000371372.1	9	140772385	141016451	47	7020	3770	0.00010683	3.24e-05	6.97e-05	1.39e-05	CACNA1B	3	1	1.89681	0.50277	2	1	1.26454	0.670724	0	0	0	1	1	0	inf	0.615871	19	11	0	0	0	1	0.749519	0.489015	0.0975224	0.227318	0.40252	0.0404416	0.0868912	1	0.203333	1	0.170174	0	0	0
HGNC:6862	MAP4	ENST00000360240.6	3	47894521	48040350	18	3459	6041	4.5e-05	1.31e-05	3.01e-05	3.02e-06	MAP4	2	1	1.26454	0.670724	1	0	inf	0.615871	1	1	0.632269	0.852486	0	0	0	1	33	27	0	0	0	1	0.31572	0.211182	0.0211883	0.0919096	0.551392	0.0404933	0.190373	0.0209654	1	1	0.17034	1	0	inf
HGNC:7218	MPO	ENST00000225275.3	17	56348016	56358119	12	2238	299	4.43e-05	1.31e-05	2.97e-05	2.33e-06	MPO	0	0	0	1	0	0	0	1	0	0	0	1	0	0	0	1	4	0	1	0	inf	0.615871	0.310809	0.208375	0.0163473	0.0919096	0.0415245	1	1	1	1	0.0406742	0.170919	1	0	inf
HGNC:2949	DNAH3	ENST00000261383.3	16	20944475	21170762	62	12351	3083	0.000181829	5.27e-05	0.00012003	1.09e-05	DNAH3	4	2	1.26454	0.577215	1	2	0.316135	0.943368	2	0	inf	0.379255	1	0	inf	0.615871	31	22	0	0	0	1	1.27571	0.84213	0.0764744	0.369743	0.318437	0.0407102	0.569208	0.00277927	0.309088	1	0.171035	0	0	0
HGNC:6887	MAPKAPK2	ENST00000367103.3	1	206858574	206906063	10	1203	2803	2.13e-05	6.68e-06	1.36e-05	3.94e-06	MAPKAPK2	1	0	inf	0.615871	0	0	0	1	0	0	0	1	1	0	inf	0.615871	8	2	1	0	inf	0.615871	0.149441	0.0954176	0.027643	0.0468669	0.348198	0.138811	1	1	0.0457856	0.294041	0.171373	0	0	0
HGNC:6134	ITGA1	ENST00000282588.6	5	52084187	52248281	29	3540	3017	4.52e-05	1.22e-05	2.99e-05	5.23e-06	ITGA1	2	0	inf	0.379255	2	0	inf	0.379255	0	0	0	1	0	0	0	1	16	8	0	0	0	1	0.317123	0.209778	0.0366937	0.0855952	0.270271	0.0408168	0.0191554	1	1	1	0.171376	0	0	0
HGNC:30134	PELP1	ENST00000574876.1	17	4574733	4607406	17	3393	254	4.52e-05	1.38e-05	2.98e-05	1.69e-06	PELP1	2	0	inf	0.379255	2	0	inf	0.379255	0	0	0	1	0	0	0	1	6	1	0	0	0	1	0.317123	0.209077	0.011857	0.0968208	0.0237398	0.0408168	0.0190362	1	1	1	0.171376	-	-	-
HGNC:25512	PRPF38B	ENST00000370025.4	1	109235213	109242642	6	1641	2173	2.8e-05	6.8e-06	1.86e-05	3.47e-06	PRPF38B	1	0	inf	0.615871	1	0	inf	0.615871	0	0	0	1	0	0	0	1	2	0	1	0	inf	0.615871	0.196448	0.130498	0.0243455	0.0477088	0.260135	0.178356	0.122341	1	1	0.229052	0.171491	-	-	-
HGNC:799	ATP1A1	ENST00000537345.1	1	116916851	116947066	23	3072	1497	4.66e-05	1.33e-05	3.08e-05	6.26e-06	ATP1A1	1	0	inf	0.615871	0	0	0	1	0	0	0	1	1	0	inf	0.615871	3	0	1	0	inf	0.615871	0.326946	0.216093	0.0439202	0.0933128	0.159322	0.278877	1	1	0.0890915	0.147278	0.172193	1	0	inf
HGNC:7043	MGAM	ENST00000219905.7	15	41961092	42059478	23	9198	3319	0.000107528	2.74e-05	7.4e-05	7.4e-06	MGA	3	1	1.89681	0.50277	2	1	1.26454	0.670724	0	0	0	1	1	0	inf	0.615871	15	10	0	1	0	1	0.754416	0.519184	0.0519184	0.192238	0.272223	0.0410943	0.0960766	1	0.17489	1	0.172263	0	0	0
HGNC:905	AXL	ENST00000301178.4	19	41725297	41765809	20	2685	1428	4.55e-05	1.32e-05	3.02e-05	3.18e-06	AXL	2	0	inf	0.379255	1	0	inf	0.615871	0	0	0	1	1	0	inf	0.615871	8	7	0	0	0	1	0.319228	0.211883	0.0223109	0.0926112	0.169779	0.041304	0.190941	1	0.0884522	1	0.172932	0	0	0
HGNC:1280	TMEM50B	ENST00000542230.2	21	34823124	34841192	6	477	395	6.03e-06	1.55e-06	4.01e-06	7.68e-07	TMEM50B	1	0	inf	0.615871	0	0	0	1	0	0	0	1	0	0	0	1	1	2	0	0	0	1	0.0423065	0.0281342	0.00538829	0.0108748	0.0350337	0.041424	1	1	1	1	0.173314	0	0	0
HGNC:2570	CYB5A	ENST00000340533.4	18	71920818	71959110	5	405	208	6.09e-06	1.93e-06	3.82e-06	8.44e-07	CYB5A	1	0	inf	0.615871	1	0	inf	0.615871	0	0	0	1	0	0	0	1	6	3	0	0	0	1	0.0427274	0.0268011	0.0059215	0.0135409	0.021944	0.0418275	0.0264452	1	1	1	0.174596	0	0	0
HGNC:11105	SMARCC2	ENST00000267064.4	12	56557472	56583245	28	3645	1177	5.86e-05	1.75e-05	3.77e-05	5.62e-06	SMARCC2	1	0	inf	0.615871	0	0	0	1	1	0	inf	0.615871	0	0	0	1	6	1	1	0	inf	0.615871	0.411138	0.264503	0.0394299	0.12278	0.13276	0.337104	1	0.0386627	1	0.124324	0.174859	1	0	inf
HGNC:1571	CCKBR	ENST00000334619.2	11	6281158	6292773	5	1344	261	3.15e-05	9.53e-06	2.07e-05	1.32e-06	CCKBR	0	0	0	1	0	0	0	1	0	0	0	1	0	0	0	1	4	2	1	0	inf	0.615871	0.221004	0.145231	0.00926112	0.0668625	0.0429182	1	1	1	1	0.0420102	0.175176	0	0	0
HGNC:2065	CLIC6	ENST00000185206.6	6	45870824	46047979	6	1233	4372	1.3e-05	4e-06	8.5e-06	8.73e-07	CLIC5	0	0	0	1	0	0	0	1	0	0	0	1	0	0	0	1	19	16	2	0	inf	0.379255	0.091208	0.059636	0.00612497	0.028064	0.323407	1	1	1	1	0.0422779	0.176024	0	0	0
HGNC:29434	RC3H1	ENST00000367696.2	1	173907858	173962123	19	3402	3177	4.61e-05	1.13e-05	3.09e-05	8.54e-06	RC3H1	2	0	inf	0.379255	0	0	0	1	1	0	inf	0.615871	1	0	inf	0.615871	13	8	0	0	0	1	0.323438	0.216794	0.0599166	0.0792808	0.302046	0.042285	1	0.058157	0.0762195	1	0.176046	0	1	0
HGNC:13221	BCL11A	ENST00000335712.6	2	60687538	60780405	4	2508	27396	5.48e-05	1.94e-05	3.43e-05	1.46e-06	BCL11A	1	0	inf	0.615871	1	0	inf	0.615871	0	0	0	1	0	0	0	1	17	9	7	2	2.21294	0.262629	0.384477	0.240649	0.0102434	0.13611	4.19981	0.319193	0.213882	1	1	0.132514	0.176086	0	0	0
HGNC:15564	IL36B	ENST00000259213.4	2	113780250	113789286	5	495	96	6.16e-06	1.24e-06	4.34e-06	1.37e-06	IL36B	1	0	inf	0.615871	0	0	0	1	1	0	inf	0.615871	0	0	0	1	3	2	0	0	0	1	0.0432186	0.0304494	0.00961192	0.00869984	0.00838178	0.0422979	1	0.00956587	1	1	0.176087	0	0	0
HGNC:5434	IFNB1	ENST00000380232.2	9	21077304	21077868	1	564	20	6.16e-06	1.76e-06	4.07e-06	3.54e-07	IFNB1	1	0	inf	0.615871	1	0	inf	0.615871	0	0	0	1	0	0	0	1	0	0	0	0	0	1	0.0432186	0.0285551	0.00248366	0.0123482	0.00153257	0.0422979	0.0281513	1	1	1	0.176087	-	-	-
HGNC:4384	GNAI1	ENST00000351004.3	7	79764476	79846809	8	1065	6218	1.43e-05	3.88e-06	9.58e-06	1.68e-06	GNAI1	1	0	inf	0.615871	1	0	inf	0.615871	0	0	0	1	0	0	0	1	11	5	1	0	inf	0.615871	0.100329	0.0672133	0.0117869	0.0272221	0.585769	0.09546	0.0650042	1	1	0.443323	0.176156	0	0	0
HGNC:16463	PRPF40A	ENST00000410080.1	2	153512819	153573953	26	2793	3396	2.98e-05	6.81e-06	2.05e-05	8.03e-06	PRPF40A	1	1	0.632269	0.852486	0	1	0	1	0	0	0	1	0	0	0	1	7	5	1	0	inf	0.615871	0.209077	0.143828	0.0563385	0.047779	0.254216	0.188667	1	1	1	0.224476	0.176255	0	0	0
HGNC:12621	USP22	ENST00000261497.4	17	20906343	20946148	13	1578	369	2.64e-05	8.32e-06	1.66e-05	1.79e-06	USP22	0	0	0	1	0	0	0	1	0	0	0	1	0	0	0	1	6	5	1	0	inf	0.615871	0.185222	0.116466	0.0125586	0.0583731	0.0433125	1	1	1	1	0.0423879	0.176371	0	0	0
HGNC:11033	SLC4A7	ENST00000295736.5	3	27418254	27498174	25	3645	3088	4.62e-05	1.15e-05	3.17e-05	3.87e-06	SLC4A7	2	1	1.26454	0.670724	2	1	1.26454	0.670724	0	0	0	1	0	0	0	1	13	12	0	0	0	1	0.324139	0.222407	0.0271519	0.080684	0.274607	0.0424493	0.0213539	1	1	1	0.176566	0	0	0
HGNC:6258	KCNJ12	ENST00000583088.1	17	21318654	21319956	1	1302	1905	3.16e-05	1.02e-05	2.09e-05	5.41e-07	KCNJ12	0	0	0	1	0	0	0	1	0	0	0	1	0	0	0	1	2	3	2	0	inf	0.379255	0.221706	0.146634	0.00379566	0.0715632	0.324385	1	1	1	1	0.0425069	0.176748	0	0	0
HGNC:9846	RAN	ENST00000543796.1	12	131357138	131360471	6	651	434	9.29e-06	2.71e-06	5.94e-06	1.73e-06	RAN	0	0	0	1	0	0	0	1	0	0	0	1	0	0	0	1	2	1	1	0	inf	0.615871	0.0651786	0.041675	0.0121377	0.0190134	0.0434524	1	1	1	1	0.0425219	0.176795	1	0	inf
HGNC:6533	LDB2	ENST00000425280.1	10	103867849	103879867	11	1236	2811	2.21e-05	6.3e-06	1.48e-05	2.58e-06	LDB1	1	0	inf	0.615871	0	0	0	1	0	0	0	1	1	0	inf	0.615871	2	0	1	0	inf	0.615871	0.155054	0.103837	0.0181013	0.0442008	0.352634	0.143631	1	1	0.0432382	0.297166	0.1773	-	-	-
HGNC:11990	TOP2B	ENST00000435706.2	3	25639797	25705788	36	4866	3356	4.64e-05	1.17e-05	3.15e-05	4.5e-06	TOP2B	2	1	1.26454	0.670724	1	0	inf	0.615871	0	0	0	1	1	1	0.632269	0.852486	6	3	0	1	0	1	0.325542	0.221004	0.031572	0.0820872	0.224521	0.0427787	0.198287	1	0.0788084	1	0.177605	0	2	0
HGNC:12936	ZBTB17	ENST00000375743.4	1	16268463	16274990	14	2412	1158	4.64e-05	1.53e-05	2.96e-05	1.84e-06	ZBTB17	2	0	inf	0.379255	0	0	0	1	1	0	inf	0.615871	1	0	inf	0.615871	4	3	0	0	0	1	0.325542	0.207674	0.0129094	0.107345	0.156293	0.0427787	1	0.0128265	0.101784	1	0.177605	1	0	inf
HGNC:11724	TEK	ENST00000380036.4	9	27109588	27229230	23	3375	2920	4.65e-05	1.27e-05	3.1e-05	3.71e-06	TEK	2	0	inf	0.379255	2	0	inf	0.379255	0	0	0	1	0	0	0	1	23	12	0	0	0	1	0.326244	0.217496	0.0260294	0.0891032	0.282261	0.0429438	0.0204869	1	1	1	0.178125	0	0	0
HGNC:22978	KDM4A	ENST00000372396.3	1	44118846	44170041	21	3195	1913	4.65e-05	1.2e-05	3.16e-05	4.24e-06	KDM4A	2	0	inf	0.379255	2	0	inf	0.379255	0	0	0	1	0	0	0	1	6	4	0	0	0	1	0.326244	0.221706	0.0297478	0.084192	0.195338	0.0429438	0.0212291	1	1	1	0.178125	1	1	0.806948
HGNC:13083	ZBTB21	ENST00000310826.5	21	43411003	43414204	1	3201	456	4.65e-05	1.43e-05	3.07e-05	1.53e-06	ZBTB21	2	0	inf	0.379255	2	0	inf	0.379255	0	0	0	1	0	0	0	1	3	3	0	0	0	1	0.326244	0.215391	0.0107345	0.100329	0.0464752	0.0429438	0.02012	1	1	1	0.178125	0	0	0
HGNC:5438	IFNG	ENST00000229135.3	12	68549132	68553395	4	501	96	6.26e-06	1.57e-06	4.05e-06	1.02e-06	IFNG	1	0	inf	0.615871	1	0	inf	0.615871	0	0	0	1	0	0	0	1	0	1	0	0	0	1	0.0439202	0.0284148	0.00715632	0.0110151	0.00841584	0.0429696	0.0280149	1	1	1	0.178206	-	-	-
HGNC:1321	TIMMDC1	ENST00000494664.1	3	119217580	119242603	7	858	408	1.32e-05	3.4e-06	8.84e-06	2.11e-06	TIMMDC1	0	0	0	1	0	0	0	1	0	0	0	1	0	0	0	1	2	3	1	0	inf	0.615871	0.0926112	0.0620214	0.0148038	0.0238544	0.0440389	1	1	1	1	0.0430833	0.178564	0	0	0
HGNC:14077	NGB	ENST00000298352.4	14	77732878	77737280	4	456	309	6.28e-06	1.85e-06	4.13e-06	7.25e-07	NGB	1	0	inf	0.615871	1	0	inf	0.615871	0	0	0	1	0	0	0	1	0	0	0	0	0	1	0.0440605	0.0289761	0.0050866	0.0129796	0.0298568	0.0431039	0.0285603	1	1	1	0.178629	-	-	-
HGNC:692	ARL1	ENST00000261636.8	12	101789417	101801423	6	546	383	6.29e-06	1.61e-06	3.99e-06	1.54e-06	ARL1	1	0	inf	0.615871	0	0	0	1	1	0	inf	0.615871	0	0	0	1	1	1	0	0	0	1	0.0441306	0.0279938	0.0108046	0.0112958	0.0309561	0.0431711	1	0.0107465	1	1	0.17884	0	0	0
HGNC:29600	MED19	ENST00000337672.2	11	57472093	57479651	4	585	204	6.3e-06	1.79e-06	4.32e-06	5.14e-07	MED19	1	0	inf	0.615871	1	0	inf	0.615871	0	0	0	1	0	0	0	1	4	1	0	0	0	1	0.0442008	0.0303091	0.00360622	0.0125586	0.0154136	0.0432382	0.0298544	1	1	1	0.179051	-	-	-
HGNC:706	ARPC3	ENST00000228825.7	12	110872959	110888065	7	537	422	6.33e-06	1.75e-06	4.1e-06	1.56e-06	ARPC3	1	0	inf	0.615871	1	0	inf	0.615871	0	0	0	1	0	0	0	1	1	2	0	0	0	1	0.0444113	0.0287656	0.010945	0.012278	0.0349005	0.0434395	0.0283558	1	1	1	0.179683	0	0	0
HGNC:13634	MAL2	ENST00000276681.6	8	120220711	120255728	5	531	774	6.33e-06	2.08e-06	3.87e-06	1.21e-06	MAL2	1	0	inf	0.615871	1	0	inf	0.615871	0	0	0	1	0	0	0	1	1	0	0	0	0	1	0.0444113	0.0271519	0.00848936	0.0145933	0.0647351	0.0434395	0.0267866	1	1	1	0.179683	0	0	0
HGNC:1837	CEBPG	ENST00000284000.4	19	33870145	33870598	1	453	749	6.35e-06	1.79e-06	4.26e-06	3.47e-07	CEBPG	1	0	inf	0.615871	0	0	0	1	0	0	0	1	1	0	inf	0.615871	1	0	0	0	0	1	0.0445516	0.0298882	0.00243455	0.0125586	0.0736626	0.0435738	1	1	0.0124801	1	0.180103	1	0	inf
HGNC:19874	BRD8	ENST00000254900.5	5	137475762	137514303	27	3708	3616	4.69e-05	1.21e-05	3.15e-05	8.36e-06	BRD8	2	0	inf	0.379255	0	0	0	1	0	0	0	1	2	0	inf	0.379255	5	2	0	0	0	1	0.32905	0.221004	0.0586538	0.0848936	0.320886	0.0436064	1	1	0.00340587	1	0.180206	0	1	0
HGNC:11027	SLC4A1	ENST00000262418.6	17	42327825	42340234	19	2736	767	4.69e-05	1.41e-05	3.08e-05	3.05e-06	SLC4A1	2	0	inf	0.379255	2	0	inf	0.379255	0	0	0	1	0	0	0	1	2	0	0	0	0	1	0.32905	0.216093	0.0213988	0.0989256	0.0922448	0.0436064	0.020242	1	1	1	0.180206	0	0	0
HGNC:14981	PAPOLA	ENST00000216277.8	14	96968929	97031387	22	2238	3736	2.81e-05	7.39e-06	1.85e-05	5.14e-06	PAPOLA	0	0	0	1	0	0	0	1	0	0	0	1	0	0	0	1	6	8	2	0	inf	0.379255	0.19715	0.129796	0.0360622	0.0518482	0.329111	1	1	1	1	0.0436208	0.180251	0	0	0
HGNC:8000	NRGN	ENST00000284292.6	11	124609980	124615620	2	237	1045	6.38e-06	2.41e-06	3.84e-06	4.75e-07	NRGN	1	0	inf	0.615871	1	0	inf	0.615871	0	0	0	1	0	0	0	1	0	2	0	0	0	1	0.0447621	0.0269414	0.0033326	0.0169086	0.197369	0.043775	0.0265818	1	1	1	0.180734	0	0	0
HGNC:21019	BTBD8	ENST00000342818.3	1	92546128	92613358	9	1137	3917	1.37e-05	3.65e-06	9.32e-06	1.87e-06	BTBD8	0	0	0	1	0	0	0	1	0	0	0	1	0	0	0	1	6	4	2	0	inf	0.379255	0.0961192	0.0653891	0.0131199	0.0256084	0.331134	1	1	1	1	0.0441007	0.181751	0	0	0
HGNC:27446	CCDC153	ENST00000503566.2	11	119061008	119066197	6	633	74	6.44e-06	1.62e-06	4.38e-06	1.43e-06	CCDC153	1	0	inf	0.615871	1	0	inf	0.615871	0	0	0	1	0	0	0	1	1	2	0	0	0	1	0.045183	0.0307301	0.0100329	0.0113659	0.00528206	0.0441775	0.0302627	1	1	1	0.181991	0	0	0
HGNC:9802	RAC2	ENST00000249071.6	22	37622712	37640188	6	579	361	1.04e-05	3.29e-06	6.7e-06	6.96e-07	RAC2	0	0	0	1	0	0	0	1	0	0	0	1	0	0	0	1	3	1	1	0	inf	0.615871	0.0729664	0.0470072	0.00488314	0.0230826	0.0454937	1	1	1	1	0.0444744	0.182916	0	0	0
HGNC:6113	IRAK2	ENST00000256458.4	3	10206638	10283912	13	1878	391	3.12e-05	9.51e-06	2.03e-05	1.65e-06	IRAK2	0	0	0	1	0	0	0	1	0	0	0	1	0	0	0	1	11	4	1	0	inf	0.615871	0.218899	0.142425	0.0115764	0.0667222	0.0455749	1	1	1	1	0.0445519	0.183157	0	1	0
HGNC:4029	FXYD5	ENST00000342879.3	19	35646453	35660518	8	537	379	9.21e-06	2.59e-06	6.05e-06	9.65e-07	FXYD5	0	0	0	1	0	0	0	1	0	0	0	1	0	0	0	1	3	0	1	0	inf	0.615871	0.0646174	0.0424468	0.00677044	0.0181714	0.0456052	1	1	1	1	0.0445809	0.183248	-	-	-
HGNC:16253	SPTLC3	ENST00000399002.2	20	12989915	13145514	12	1659	3406	2.38e-05	6.51e-06	1.59e-05	1.62e-06	SPTLC3	1	0	inf	0.615871	0	0	0	1	1	0	inf	0.615871	0	0	0	1	18	9	1	0	inf	0.615871	0.166981	0.111554	0.0113659	0.0456742	0.342819	0.153784	1	0.0113016	1	0.290233	0.18341	0	0	0
HGNC:18142	DAAM1	ENST00000395125.1	14	59730195	59835577	25	3237	8204	4.39e-05	1.16e-05	2.92e-05	5.19e-06	DAAM1	0	0	0	1	0	0	0	1	0	0	0	1	0	0	0	1	28	12	3	0	inf	0.233521	0.308002	0.204867	0.036413	0.0813856	0.780615	1	1	1	1	0.044676	0.183543	0	0	0
HGNC:17798	YLPM1	ENST00000325680.7	14	75230192	75302114	20	6441	5328	8.95e-05	2.31e-05	6.03e-05	8.12e-06	YLPM1	1	3	0.210756	0.978264	0	2	0	1	0	1	0	1	1	0	inf	0.615871	14	3	2	0	inf	0.379255	0.627932	0.423065	0.0569699	0.16207	0.519426	0.466306	1	1	0.149618	0.0961513	0.18404	0	1	0
HGNC:3224	EFNA4	ENST00000427683.2	1	155036299	155041649	4	624	437	9.34e-06	2.82e-06	6.02e-06	1.37e-06	EFNA4	0	0	0	1	0	0	0	1	0	0	0	1	0	0	0	1	1	0	1	0	inf	0.615871	0.0655294	0.0422363	0.00961192	0.0197851	0.0458916	1	1	1	1	0.0448545	0.184098	0	0	0
HGNC:33277	FAM163B	ENST00000496132.1	9	136444143	136445345	2	501	575	5.72e-06	2.05e-06	3.59e-06	4.59e-07	FAM163B	0	0	0	1	0	0	0	1	0	0	0	1	0	0	0	1	7	3	1	0	inf	0.615871	0.0401315	0.0251874	0.00322034	0.0143828	0.0460591	1	1	1	1	0.0450145	0.184594	0	0	0
HGNC:122	ACP1	ENST00000272067.6	2	264964	277304	6	477	389	6.57e-06	1.92e-06	4.19e-06	4.66e-07	ACP1	1	0	inf	0.615871	0	0	0	1	0	0	0	1	1	0	inf	0.615871	2	2	0	0	0	1	0.0460951	0.029397	0.00326946	0.0134707	0.0375912	0.0450489	1	1	0.0133804	1	0.184701	0	0	0
HGNC:23604	KRTAP5-9	ENST00000528743.2	11	71259703	71260213	1	510	13	6.62e-06	1.9e-06	4.5e-06	3.19e-07	KRTAP5-9	1	0	inf	0.615871	1	0	inf	0.615871	0	0	0	1	0	0	0	1	0	0	0	0	0	1	0.0464459	0.031572	0.0022381	0.0133304	0.00118392	0.0453838	0.0310788	1	1	1	0.185738	-	-	-
HGNC:25706	WDR59	ENST00000262144.6	16	74908106	75018915	26	2925	2548	4.8e-05	1.35e-05	3.16e-05	5.56e-06	WDR59	2	1	1.26454	0.670724	2	1	1.26454	0.670724	0	0	0	1	0	0	0	1	16	13	0	0	0	1	0.336768	0.221706	0.039009	0.094716	0.293362	0.0454481	0.0212291	1	1	1	0.185936	0	0	0
HGNC:24458	DDN	ENST00000421952.2	12	49390522	49393070	2	2136	395	4.8e-05	1.48e-05	3.13e-05	1.98e-06	DDN	2	0	inf	0.379255	2	0	inf	0.379255	0	0	0	1	0	0	0	1	0	0	0	0	0	1	0.336768	0.219601	0.0138917	0.103837	0.0622769	0.0454481	0.0208566	1	1	1	0.185936	1	0	inf
HGNC:10672	CXCL12	ENST00000395794.2	10	44873196	44880453	4	423	783	6.63e-06	2.01e-06	4.3e-06	5.73e-07	CXCL12	1	1	0.632269	0.852486	1	1	0.632269	0.852486	0	0	0	1	0	0	0	1	4	3	0	0	0	1	0.0465161	0.0301688	0.00402017	0.0141022	0.0861042	0.0454508	0.0297183	1	1	1	0.185945	0	0	0
HGNC:20233	COQ6	ENST00000334571.2	14	74417035	74429702	12	1407	427	2.19e-05	6.49e-06	1.42e-05	2.46e-06	COQ6	0	0	0	1	0	0	0	1	0	0	0	1	0	0	0	1	1	0	1	0	inf	0.615871	0.15365	0.0996272	0.0172594	0.0455338	0.0466302	1	1	1	1	0.0455597	0.186282	0	0	0
HGNC:2876	DIAPH1	ENST00000398557.4	5	140896417	140998481	28	3819	4819	4.81e-05	1.21e-05	3.29e-05	8.64e-06	DIAPH1	2	0	inf	0.379255	1	0	inf	0.615871	1	0	inf	0.615871	0	0	0	1	6	9	0	1	0	1	0.33747	0.230826	0.0606182	0.0848936	0.425836	0.0456169	0.206123	0.0588175	1	1	0.186458	1	1	0.806948
HGNC:29577	TMEM170A	ENST00000561878.1	16	75481455	75498498	3	435	403	6.67e-06	2.05e-06	4.33e-06	6.04e-07	TMEM170A	1	0	inf	0.615871	1	0	inf	0.615871	0	0	0	1	0	0	0	1	3	2	0	0	0	1	0.0467967	0.0303793	0.00423766	0.0143828	0.0433542	0.0457186	0.0299225	1	1	1	0.186772	-	-	-
HGNC:15719	OBSCN	ENST00000570156.2	1	228399484	228566496	115	26772	2694	0.000458686	0.000146651	0.000297003	5.15e-05	OBSCN	7	2	2.21294	0.262629	2	2	0.632269	0.838678	0	0	0	1	4	0	inf	0.143772	21	15	0	0	0	1	3.21814	2.08377	0.361324	1.0289	0.323834	0.0457306	0.616194	1	0.0208118	1	0.186809	2	0	inf
HGNC:16931	HYOU1	ENST00000404233.3	11	118916304	118926872	25	3000	616	4.82e-05	1.3e-05	3.24e-05	6.86e-06	HYOU1	2	1	1.26454	0.670724	2	0	inf	0.379255	0	0	0	1	0	1	0	1	2	1	0	0	0	1	0.338171	0.227318	0.0481298	0.091208	0.0694378	0.045786	0.0222358	1	1	1	0.18698	-	-	-
HGNC:8053	NUDT6	ENST00000304430.5	4	123813982	123843727	5	951	401	1.59e-05	4.76e-06	1.01e-05	1.84e-06	NUDT6	0	0	0	1	0	0	0	1	0	0	0	1	0	0	0	1	3	0	1	0	inf	0.615871	0.111554	0.0708616	0.0129094	0.0333962	0.0470382	1	1	1	1	0.045949	0.187482	0	0	0
HGNC:25677	ZKSCAN2	ENST00000328086.7	16	25251136	25268448	7	2904	452	4.31e-05	1.11e-05	2.96e-05	2.62e-06	ZKSCAN2	0	1	0	1	0	0	0	1	0	0	0	1	0	1	0	1	4	3	1	0	inf	0.615871	0.30239	0.207674	0.0183819	0.0778776	0.0470661	1	1	1	1	0.0459757	0.187564	-	-	-
HGNC:10824	SH3BP1	ENST00000357436.4	22	38035794	38051691	18	2106	491	2.88e-05	8.76e-06	1.89e-05	2.09e-06	SH3BP1	0	0	0	1	0	0	0	1	0	0	0	1	0	0	0	1	2	0	1	0	inf	0.615871	0.202061	0.132602	0.0146634	0.0614602	0.0471091	1	1	1	1	0.0460167	0.187691	-	-	-
HGNC:28164	PRRC1	ENST00000296666.8	5	126859171	126887608	8	1338	530	1.7e-05	4.4e-06	1.17e-05	2.27e-06	PRRC1	0	0	0	1	0	0	0	1	0	0	0	1	0	0	0	1	6	2	1	0	inf	0.615871	0.119272	0.0820872	0.0159263	0.0308704	0.0472453	1	1	1	1	0.0461466	0.18809	-	-	-
HGNC:9402	PRKCG	ENST00000263431.3	19	54385748	54410149	18	2094	1459	4.14e-05	1.27e-05	2.68e-05	3.3e-06	PRKCG	1	0	inf	0.615871	1	0	inf	0.615871	0	0	0	1	0	0	0	1	5	3	1	0	inf	0.615871	0.290462	0.188029	0.0231528	0.0891032	0.20238	0.252082	0.171409	1	1	0.183216	0.18821	0	1	0
HGNC:10548	ATXN1	ENST00000244769.4	6	16306559	16328541	2	2448	26487	5.14e-05	1.85e-05	3.18e-05	1.15e-06	ATXN1	2	0	inf	0.379255	1	0	inf	0.615871	1	0	inf	0.615871	0	0	0	1	68	38	2	3	0.421513	0.924681	0.360622	0.223109	0.0080684	0.129796	3.90188	0.0513166	0.199972	0.00803594	1	0.900963	0.18836	0	0	0
HGNC:26023	EXD3	ENST00000340951.4	9	140201401	140289809	21	2631	1844	4.14e-05	1.33e-05	2.66e-05	5.61e-06	EXD3	1	0	inf	0.615871	1	0	inf	0.615871	0	0	0	1	0	0	0	1	16	9	1	0	inf	0.615871	0.290462	0.186626	0.0393598	0.0933128	0.203578	0.252082	0.170246	1	1	0.184193	0.188967	0	0	0
HGNC:29828	CCDC171	ENST00000380701.3	9	15564086	15971834	25	3981	21693	4.86e-05	1.23e-05	3.25e-05	4.3e-06	CCDC171	2	0	inf	0.379255	0	0	0	1	1	0	inf	0.615871	1	0	inf	0.615871	48	36	0	2	0	1	0.340978	0.22802	0.0301688	0.0862968	1.85803	0.0464646	1	0.0297183	0.0826781	1	0.189067	1	1	0.806948
HGNC:18831	CTHRC1	ENST00000330295.5	8	104383884	104394828	4	732	561	8.86e-06	2.22e-06	6.17e-06	1.05e-06	CTHRC1	0	0	0	1	0	0	0	1	0	0	0	1	0	0	0	1	1	0	1	0	inf	0.615871	0.0621618	0.0432887	0.0073668	0.0155755	0.0476404	1	1	1	1	0.0465234	0.189248	-	-	-
HGNC:23245	ZNF474	ENST00000296600.4	5	121487685	121488780	1	1095	547	1.36e-05	3.65e-06	9.32e-06	8.24e-07	ZNF474	0	0	0	1	0	0	0	1	0	0	0	1	0	0	0	1	2	0	1	0	inf	0.615871	0.0954176	0.0653891	0.00578118	0.0256084	0.0476652	1	1	1	1	0.0465471	0.189321	0	0	0
HGNC:15847	RBP5	ENST00000266560.3	12	7276716	7281371	4	408	122	6.8e-06	2e-06	4.29e-06	5.52e-07	RBP5	1	0	inf	0.615871	1	0	inf	0.615871	0	0	0	1	0	0	0	1	2	2	0	0	0	1	0.0477088	0.0300986	0.00387283	0.014032	0.0142659	0.0465886	0.0296502	1	1	1	0.189448	-	-	-
HGNC:6742	LZTR1	ENST00000215739.8	22	21336660	21351637	21	2523	551	4.87e-05	1.52e-05	3.14e-05	2.69e-06	LZTR1	2	0	inf	0.379255	2	0	inf	0.379255	0	0	0	1	0	0	0	1	4	2	0	0	0	1	0.341679	0.220302	0.018873	0.106643	0.0746196	0.0466348	0.0209805	1	1	1	0.189589	1	3	0.268983
HGNC:29316	ZSWIM6	ENST00000252744.5	5	60628099	60840144	14	3648	15769	6.81e-06	2.18e-06	4.4e-06	1.41e-06	ZSWIM6	1	1	0.632269	0.852486	1	0	inf	0.615871	0	0	0	1	0	1	0	1	29	13	0	0	0	1	0.047779	0.0308704	0.00989256	0.0152949	0.206531	0.0466555	0.0303988	1	1	1	0.189653	0	1	0
HGNC:20163	HAUS4	ENST00000206474.7	14	23415733	23424363	9	1092	510	1.46e-05	3.79e-06	9.84e-06	1.25e-06	HAUS4	0	0	0	1	0	0	0	1	0	0	0	1	0	0	0	1	1	0	1	0	inf	0.615871	0.102434	0.0690374	0.00877	0.0265906	0.0478399	1	1	1	1	0.0467136	0.189831	-	-	-
HGNC:1949	CHRD	ENST00000204604.1	3	184098106	184107210	23	2868	1088	4.89e-05	1.42e-05	3.22e-05	8.45e-06	CHRD	2	0	inf	0.379255	2	0	inf	0.379255	0	0	0	1	0	0	0	1	1	1	0	0	0	1	0.343082	0.225915	0.0592852	0.0996272	0.130151	0.0469759	0.0219823	1	1	1	0.190634	-	-	-
HGNC:7821	NID1	ENST00000264187.6	1	236141166	236228379	20	3744	974	7.04e-05	2.24e-05	4.5e-05	9.54e-06	NID1	1	0	inf	0.615871	0	0	0	1	0	0	0	1	1	0	inf	0.615871	9	8	1	0	inf	0.615871	0.493926	0.31572	0.0669326	0.157158	0.128495	0.389774	1	1	0.145431	0.120582	0.190707	1	0	inf
HGNC:20872	GTF3C6	ENST00000329970.7	6	111279972	111288993	6	642	216	6.88e-06	1.88e-06	4.52e-06	1.4e-06	GTF3C6	1	0	inf	0.615871	0	0	0	1	0	0	0	1	0	0	0	1	0	2	0	0	0	1	0.0482701	0.0317123	0.0098224	0.0131901	0.0162404	0.0471236	1	1	1	1	0.191085	-	-	-
HGNC:10336	RPL32	ENST00000429711.2	3	12877592	12881736	3	408	82	6.89e-06	1.69e-06	4.92e-06	3.31e-07	RPL32	1	0	inf	0.615871	1	0	inf	0.615871	0	0	0	1	0	0	0	1	0	0	0	0	0	1	0.0483402	0.0345187	0.0023223	0.011857	0.00971544	0.0471905	0.0339297	1	1	1	0.19129	0	0	0
HGNC:14598	IMMP2L	ENST00000405709.2	7	110303657	111161503	5	528	29327	7.33e-06	1.79e-06	5.16e-06	1.15e-06	IMMP2L	1	0	inf	0.615871	1	0	inf	0.615871	0	0	0	1	0	0	0	1	72	57	1	3	0.210756	0.978264	0.0514273	0.0362026	0.0080684	0.0125586	2.85645	0.0501273	0.0355551	1	1	0.942528	0.19146	0	0	0
HGNC:14002	CDK2AP1	ENST00000261692.2	12	123746282	123756165	4	348	1210	6.9e-06	2.4e-06	4.25e-06	9.36e-07	CDK2AP1	1	0	inf	0.615871	1	0	inf	0.615871	0	0	0	1	0	0	0	1	2	0	0	0	0	1	0.0484104	0.029818	0.00656698	0.0168384	0.168324	0.0472573	0.0293778	1	1	1	0.191494	0	0	0
HGNC:5248	HSPB3	ENST00000302005.1	5	53751619	53752072	1	453	25	6.9e-06	2.05e-06	4.45e-06	4.77e-07	HSPB3	1	0	inf	0.615871	1	0	inf	0.615871	0	0	0	1	0	0	0	1	0	0	0	0	0	1	0.0484104	0.0312212	0.00334663	0.0143828	0.00267166	0.0472573	0.0307389	1	1	1	0.191494	-	-	-
HGNC:5154	HPGD	ENST00000296522.6	4	175413106	175443602	7	801	564	9.81e-06	2.9e-06	6.39e-06	2.22e-06	HPGD	0	0	0	1	0	0	0	1	0	0	0	1	0	0	0	1	6	1	1	0	inf	0.615871	0.068827	0.0448322	0.0155755	0.0203464	0.0484624	1	1	1	1	0.0473069	0.191645	0	0	0
HGNC:14222	LHX9	ENST00000367387.4	1	197886953	197898389	5	1194	2326	2.53e-05	8.22e-06	1.61e-05	2.35e-06	LHX9	1	0	inf	0.615871	1	0	inf	0.615871	0	0	0	1	0	0	0	1	4	3	1	0	inf	0.615871	0.177505	0.112958	0.0164876	0.0576715	0.345792	0.162643	0.106811	1	1	0.292341	0.192377	-	-	-
HGNC:5238	HSPA5	ENST00000324460.6	9	127998870	128003405	8	1965	428	3.19e-05	9.48e-06	2.14e-05	2.5e-06	HSPA5	0	1	0	1	0	1	0	1	0	0	0	1	0	0	0	1	2	0	1	0	inf	0.615871	0.22381	0.150142	0.01754	0.0665117	0.0487485	1	1	1	1	0.0475794	0.192476	-	-	-
HGNC:6228	KCNAB1	ENST00000490337.1	3	155838400	156254536	14	1260	4773	1.86e-05	5.31e-06	1.19e-05	4.34e-06	KCNAB1	1	1	0.632269	0.852486	1	1	0.632269	0.852486	0	0	0	1	0	0	0	1	43	21	1	0	inf	0.615871	0.130498	0.0834904	0.0304494	0.037255	0.494337	0.122341	0.0801001	1	1	0.390025	0.192892	0	0	0
HGNC:4081	GABRB1	ENST00000295454.3	4	47033668	47428035	9	1425	9423	2.41e-05	6.76e-06	1.59e-05	2.04e-06	GABRB1	1	0	inf	0.615871	0	0	0	1	0	0	0	1	1	0	inf	0.615871	49	35	2	1	1.26454	0.670724	0.169086	0.111554	0.0143126	0.0474282	1.1181	0.155563	1	1	0.046321	0.307593	0.193299	0	0	0
HGNC:1681	CD44	ENST00000428726.2	11	35160850	35250880	18	2229	3755	2.94e-05	7.94e-06	1.96e-05	2.73e-06	CD44	0	0	0	1	0	0	0	1	0	0	0	1	0	0	0	1	12	3	2	1	1.26454	0.670724	0.20627	0.137514	0.0191537	0.055707	0.347486	1	1	1	1	0.0480524	0.193914	1	1	0.806948
HGNC:21237	UQCC2	ENST00000607484.1	6	33665429	33679463	4	381	1022	7.02e-06	1.78e-06	4.74e-06	6.86e-07	UQCC2	1	0	inf	0.615871	1	0	inf	0.615871	0	0	0	1	0	0	0	1	0	2	0	0	0	1	0.0492523	0.0332558	0.00481298	0.0124885	0.132115	0.0480591	0.0327089	1	1	1	0.193934	-	-	-
HGNC:23302	HKDC1	ENST00000354624.5	10	70980191	71026513	18	2754	836	4.96e-05	1.5e-05	3.22e-05	4.24e-06	HKDC1	2	0	inf	0.379255	0	0	0	1	0	0	0	1	2	0	inf	0.379255	1	2	0	0	0	1	0.347994	0.225915	0.0297478	0.10524	0.105636	0.0481771	1	1	0.00516411	1	0.194292	0	0	0
HGNC:9670	PTPRF	ENST00000359947.4	1	44010746	44087674	32	5724	8913	0.000114924	3.44e-05	7.64e-05	6.03e-06	PTPRF	3	0	inf	0.233521	0	0	0	1	0	0	0	1	3	0	inf	0.233521	6	6	0	0	0	1	0.806307	0.536022	0.0423065	0.24135	1.25552	0.0483337	1	1	0.00195731	1	0.194767	3	1	2.42084
HGNC:14542	WNK2	ENST00000297954.4	9	95947211	96080309	30	6894	3211	0.000114931	3.99e-05	7.16e-05	7.46e-06	WNK2	3	1	1.89681	0.50277	0	1	0	1	0	0	0	1	3	0	inf	0.233521	10	5	0	0	0	1	0.806356	0.502346	0.0523394	0.279938	0.375574	0.0483408	1	1	0.00296826	1	0.194788	0	0	0
HGNC:6378	KLRD1	ENST00000336164.4	12	10460676	10467392	6	540	268	7.07e-06	1.98e-06	4.59e-06	5.88e-07	KLRD1	1	0	inf	0.615871	0	0	0	1	1	0	inf	0.615871	0	0	0	1	7	5	0	0	0	1	0.0496031	0.0322034	0.00412541	0.0138917	0.0246178	0.048393	1	0.00411691	1	1	0.194946	1	0	inf
HGNC:33872	HRCT1	ENST00000354323.2	9	35906284	35906632	1	348	48	7.07e-06	1.77e-06	5.17e-06	1.89e-07	HRCT1	1	1	0.632269	0.852486	1	1	0.632269	0.852486	0	0	0	1	0	0	0	1	0	0	0	0	0	1	0.0496031	0.0362727	0.00132602	0.0124183	0.00684181	0.048393	0.0356227	1	1	1	0.194946	0	0	0
HGNC:5044	HNRNPK	ENST00000376263.3	9	86584321	86593167	15	1395	3144	2.21e-05	5.26e-06	1.53e-05	3.36e-06	HNRNPK	0	0	0	1	0	0	0	1	0	0	0	1	0	0	0	1	2	1	2	1	1.26454	0.670724	0.155054	0.107345	0.0235738	0.0369042	0.349454	1	1	1	1	0.0485365	0.195381	-	-	-
HGNC:3240	EGR3	ENST00000317216.2	8	22547985	22550457	2	1164	2005	2.91e-05	1.02e-05	1.86e-05	4.51e-07	EGR3	0	0	0	1	0	0	0	1	0	0	0	1	0	0	0	1	2	0	2	0	inf	0.379255	0.204166	0.130498	0.00316422	0.0715632	0.351677	1	1	1	1	0.0490853	0.197038	1	0	inf
HGNC:1943	CHN1	ENST00000409900.3	2	175664843	175869640	13	1380	6642	1.7e-05	4.83e-06	1.13e-05	4.08e-06	CHN1	1	0	inf	0.615871	1	0	inf	0.615871	0	0	0	1	0	0	0	1	22	15	1	0	inf	0.615871	0.119272	0.0792808	0.0286253	0.0338873	0.574061	0.112434	0.0762195	1	1	0.436767	0.197104	0	0	0
HGNC:18211	PLEKHJ1	ENST00000589097.1	19	2233838	2236247	6	450	69	7.18e-06	2.13e-06	4.73e-06	3.35e-07	PLEKHJ1	1	0	inf	0.615871	1	0	inf	0.615871	0	0	0	1	0	0	0	1	1	1	0	0	0	1	0.0503749	0.0331857	0.00235036	0.0149441	0.00772415	0.0491271	0.0326411	1	1	1	0.197164	-	-	-
HGNC:14530	SP6	ENST00000310992.4	7	130417888	130418860	1	972	349	2e-05	7.57e-06	1.22e-05	4.02e-07	KLF14	0	0	0	1	0	0	0	1	0	0	0	1	0	0	0	1	1	0	1	0	inf	0.615871	0.14032	0.0855952	0.00282043	0.0531111	0.0503824	1	1	1	1	0.0491342	0.197186	0	0	0
HGNC:6743	CAPRIN1	ENST00000341394.4	11	34073967	34120914	18	2130	3458	3.09e-05	8.16e-06	2.06e-05	3.07e-06	CAPRIN1	0	0	0	1	0	0	0	1	0	0	0	1	0	0	0	1	10	8	2	0	inf	0.379255	0.216794	0.14453	0.0215391	0.0572506	0.35196	1	1	1	1	0.0491554	0.197249	1	0	inf
HGNC:30162	EXOC3L2	ENST00000413988.1	19	45716326	45735110	9	1230	401	2.21e-05	5.93e-06	1.53e-05	1.39e-06	EXOC3L2	0	0	0	1	0	0	0	1	0	0	0	1	0	0	0	1	2	6	1	1	0.632269	0.852486	0.155054	0.107345	0.00975224	0.0416049	0.05055	1	1	1	1	0.0492936	0.197665	0	1	0
HGNC:30827	FAM107A	ENST00000394481.1	3	58552314	58555587	3	435	828	7.21e-06	1.86e-06	5.12e-06	4.78e-07	FAM107A	1	0	inf	0.615871	0	0	0	1	0	0	0	1	1	0	inf	0.615871	8	3	0	0	0	1	0.0505854	0.0359219	0.00335365	0.0130498	0.0962866	0.0493272	1	1	0.012965	1	0.197767	0	0	0
HGNC:14044	MRPL51	ENST00000229238.3	12	6601436	6602302	3	387	61	7.21e-06	1.8e-06	4.85e-06	5.9e-07	MRPL51	1	0	inf	0.615871	1	0	inf	0.615871	0	0	0	1	0	0	0	1	0	1	0	0	0	1	0.0505854	0.0340276	0.00413944	0.0126288	0.0079734	0.0493272	0.0334552	1	1	1	0.197767	-	-	-
HGNC:26922	ERCC6L2	ENST00000288985.7	9	98638287	98729002	14	2139	4063	2.65e-05	6.7e-06	1.78e-05	3.9e-06	ERCC6L2	0	0	0	1	0	0	0	1	0	0	0	1	0	0	0	1	23	11	2	0	inf	0.379255	0.185924	0.124885	0.0273624	0.0470072	0.35316	1	1	1	1	0.0494527	0.198144	1	2	0.403474
HGNC:12557	UHRF2	ENST00000276893.5	9	6413490	6506179	16	2409	2901	3.27e-05	8.06e-06	2.25e-05	2.34e-06	UHRF2	1	0	inf	0.615871	1	0	inf	0.615871	0	0	0	1	0	0	0	1	21	5	1	0	inf	0.615871	0.229423	0.15786	0.0164174	0.056549	0.276279	0.205008	0.146031	1	1	0.241399	0.198252	0	0	0
HGNC:26892	APCDD1L	ENST00000371149.3	20	57035845	57089763	4	1506	2023	3.1e-05	9.88e-06	2.05e-05	9.48e-07	APCDD1L	1	0	inf	0.615871	1	0	inf	0.615871	0	0	0	1	0	0	0	1	9	6	1	0	inf	0.615871	0.217496	0.143828	0.00665117	0.0693181	0.292161	0.195469	0.133963	1	1	0.253352	0.198354	1	0	inf
HGNC:1051	BIK	ENST00000216115.2	22	43520028	43525311	4	483	546	7.25e-06	2.58e-06	4.43e-06	4.78e-07	BIK	1	0	inf	0.615871	0	0	0	1	1	0	inf	0.615871	0	0	0	1	2	1	0	0	0	1	0.050866	0.0310809	0.00335365	0.0181013	0.0575007	0.049594	1	0.00334803	1	1	0.198569	0	0	0
HGNC:12739	WBP4	ENST00000379487.3	13	41635809	41657050	10	1131	663	1.24e-05	3.3e-06	8.02e-06	1.64e-06	WBP4	0	0	0	1	0	0	0	1	0	0	0	1	0	0	0	1	2	2	1	0	inf	0.615871	0.0869984	0.0562683	0.0115062	0.0231528	0.0509991	1	1	1	1	0.0497204	0.198948	-	-	-
HGNC:14027	MRPL39	ENST00000307301.7	21	26958062	26979787	11	1062	509	1.52e-05	4.09e-06	9.99e-06	1.54e-06	MRPL39	0	0	0	1	0	0	0	1	0	0	0	1	0	0	0	1	4	3	1	0	inf	0.615871	0.106643	0.0700898	0.0108046	0.0286954	0.0511124	1	1	1	1	0.0498282	0.199272	0	0	0
HGNC:16771	KRTAP1-3	ENST00000344363.5	17	39190569	39191073	1	504	23	7.29e-06	1.88e-06	5.17e-06	2.97e-07	KRTAP1-3	1	0	inf	0.615871	1	0	inf	0.615871	0	0	0	1	0	0	0	1	1	0	0	0	0	1	0.0511466	0.0362727	0.00208375	0.0131901	0.00233407	0.0498607	0.0356227	1	1	1	0.199369	0	0	0
HGNC:6478	LAIR2	ENST00000301202.2	19	55014134	55021779	5	459	95	7.29e-06	2.23e-06	4.68e-06	7.61e-07	LAIR2	1	0	inf	0.615871	0	0	0	1	0	0	0	1	1	0	inf	0.615871	1	1	0	0	0	1	0.0511466	0.0328349	0.00533918	0.0156457	0.0105859	0.0498607	1	1	0.0155239	1	0.199369	-	-	-
HGNC:2941	DNAH10	ENST00000409039.3	12	124247066	124420028	78	13416	1153	0.000194565	5.75e-05	0.000127372	2.32e-05	DNAH10	4	2	1.26454	0.577215	3	2	0.948404	0.709673	0	0	0	1	1	0	inf	0.615871	17	12	0	0	0	1	1.36507	0.893642	0.162771	0.40342	0.117317	0.0498645	0.0618141	1	0.331969	1	0.199381	2	1	1.6139
HGNC:219	ADAMTS3	ENST00000286657.4	4	73148852	73434479	22	3618	6564	5.06e-05	1.28e-05	3.46e-05	5.43e-06	ADAMTS3	2	0	inf	0.379255	1	0	inf	0.615871	0	0	0	1	1	0	inf	0.615871	25	22	0	1	0	1	0.35501	0.242754	0.0380969	0.0898048	0.64408	0.0499124	0.215535	1	0.0858904	1	0.199524	0	0	0
HGNC:2856	DGKQ	ENST00000273814.3	4	954407	967270	23	2829	596	5.06e-05	1.72e-05	3.17e-05	1.82e-06	DGKQ	2	0	inf	0.379255	1	0	inf	0.615871	0	0	0	1	1	0	inf	0.615871	5	1	0	0	0	1	0.35501	0.222407	0.0127691	0.120675	0.0747917	0.0499124	0.199411	1	0.113678	1	0.199524	0	0	0
HGNC:14511	MRPS25	ENST00000253686.2	3	15093947	15106701	4	522	718	7.3e-06	2.09e-06	4.79e-06	5.06e-07	MRPS25	1	0	inf	0.615871	1	0	inf	0.615871	0	0	0	1	0	0	0	1	1	0	0	0	0	1	0.0512168	0.0336066	0.0035501	0.0146634	0.0704476	0.0499273	0.0330482	1	1	1	0.199569	0	0	0
HGNC:10327	RPL26	ENST00000584164.1	17	8280881	8285628	3	438	81	7.32e-06	1.6e-06	5.15e-06	6.01e-07	RPL26	1	0	inf	0.615871	1	0	inf	0.615871	0	0	0	1	0	0	0	1	0	0	0	0	0	1	0.0513571	0.0361324	0.00421662	0.0112256	0.00949755	0.0500606	0.0354874	1	1	1	0.199968	-	-	-
HGNC:16848	CD300LD	ENST00000375352.1	17	72576140	72588341	4	585	49	7.32e-06	2.13e-06	4.74e-06	8.55e-07	CD300LD	1	0	inf	0.615871	0	0	0	1	0	0	0	1	1	0	inf	0.615871	0	0	0	0	0	1	0.0513571	0.0332558	0.00599868	0.0149441	0.00430171	0.0500606	1	1	0.014833	1	0.199968	-	-	-
HGNC:8910	PGR	ENST00000325455.5	11	100909846	100999801	8	2802	1099	5.07e-05	1.82e-05	3.1e-05	2.6e-06	PGR	2	0	inf	0.379255	1	0	inf	0.615871	0	0	0	1	1	0	inf	0.615871	12	8	0	0	0	1	0.355711	0.217496	0.0182416	0.127691	0.139517	0.0500871	0.195469	1	0.119875	1	0.200048	0	0	0
HGNC:7943	NPR1	ENST00000368680.3	1	153651584	153665890	22	3186	530	5.07e-05	1.49e-05	3.34e-05	7.06e-06	NPR1	2	0	inf	0.379255	2	0	inf	0.379255	0	0	0	1	0	0	0	1	3	1	0	0	0	1	0.355711	0.234334	0.049533	0.104538	0.0591736	0.0500871	0.0235215	1	1	1	0.200048	0	0	0
HGNC:17315	TIMM17A	ENST00000367287.4	1	201924654	201938682	6	516	306	7.33e-06	1.86e-06	4.69e-06	2.47e-06	TIMM17A	1	0	inf	0.615871	1	0	inf	0.615871	0	0	0	1	0	0	0	1	9	3	0	0	0	1	0.0514273	0.032905	0.0173295	0.0130498	0.0304976	0.0501273	0.0323696	1	1	1	0.200168	0	0	0
HGNC:22196	NACAD	ENST00000490531.2	7	45120107	45128493	8	4689	151	7.33e-06	2.48e-06	4.62e-06	7.35e-07	NACAD	1	1	0.632269	0.852486	0	0	0	1	0	0	0	1	1	1	0.632269	0.852486	0	0	0	0	0	1	0.0514273	0.0324139	0.00515676	0.0173997	0.00165611	0.0501273	1	1	0.0172492	1	0.200168	1	0	inf
HGNC:17909	DUSP16	ENST00000228862.2	12	12629766	12674032	6	1998	2957	2.98e-05	8.86e-06	1.96e-05	1.45e-06	DUSP16	1	0	inf	0.615871	1	0	inf	0.615871	0	0	0	1	0	0	0	1	12	4	1	1	0.632269	0.852486	0.209077	0.137514	0.0101732	0.0621618	0.309429	0.188667	0.128478	1	1	0.266134	0.200418	0	0	0
HGNC:4271	GIPR	ENST00000590918.1	19	46172778	46185193	13	1401	388	2.66e-05	7.8e-06	1.75e-05	2.12e-06	GIPR	0	0	0	1	0	0	0	1	0	0	0	1	0	0	0	1	1	0	1	0	inf	0.615871	0.186626	0.12278	0.0148739	0.0547248	0.051685	1	1	1	1	0.0503721	0.2009	0	0	0
HGNC:20291	PROSER1	ENST00000352251.3	13	39585501	39611379	13	2835	568	3.68e-05	1.13e-05	2.4e-05	2.17e-06	PROSER1	0	0	0	1	0	0	0	1	0	0	0	1	0	0	0	1	5	0	1	0	inf	0.615871	0.258189	0.168384	0.0152247	0.0792808	0.0517288	1	1	1	1	0.0504137	0.201024	0	0	0
HGNC:7805	NFYB	ENST00000240055.3	12	104513514	104529231	7	624	1648	7.38e-06	1.86e-06	5.02e-06	1.51e-06	NFYB	1	0	inf	0.615871	1	0	inf	0.615871	0	0	0	1	0	0	0	1	1	1	0	0	0	1	0.0517781	0.0352203	0.0105942	0.0130498	0.136747	0.0504604	0.0346073	1	1	1	0.201164	0	0	0
HGNC:12709	VPREB1	ENST00000403807.3	22	22599225	22599749	2	438	25	7.39e-06	2.22e-06	4.93e-06	3.02e-07	VPREB1	1	0	inf	0.615871	1	0	inf	0.615871	0	0	0	1	0	0	0	1	0	1	0	0	0	1	0.0518482	0.0345889	0.00211883	0.0155755	0.00295937	0.0505271	0.0339975	1	1	1	0.201363	-	-	-
HGNC:18181	SHC3	ENST00000375835.4	9	91628361	91793375	12	1785	2248	3.24e-05	1.08e-05	2.05e-05	2.72e-06	SHC3	1	0	inf	0.615871	0	0	0	1	0	0	0	1	1	0	inf	0.615871	25	7	1	0	inf	0.615871	0.227318	0.143828	0.0190835	0.0757728	0.286281	0.203333	1	1	0.0729732	0.248949	0.201638	0	1	0
HGNC:17260	TNFAIP8	ENST00000504771.2	5	118691785	118729076	2	597	3199	7.41e-06	2.07e-06	5.13e-06	5.37e-07	TNFAIP8	1	0	inf	0.615871	1	0	inf	0.615871	0	0	0	1	0	0	0	1	10	17	0	2	0	1	0.0519886	0.0359921	0.00376759	0.0145231	0.278579	0.0506603	0.0353521	1	1	1	0.20176	0	0	0
HGNC:23304	PRAP1	ENST00000433452.2	10	135160921	135165944	5	456	27	7.42e-06	2.37e-06	4.58e-06	1.41e-06	PRAP1	1	0	inf	0.615871	0	0	0	1	0	0	0	1	1	0	inf	0.615871	2	1	0	0	0	1	0.0520587	0.0321333	0.00989256	0.0166279	0.00308242	0.0507269	1	1	0.0164904	1	0.201959	0	0	0
HGNC:30435	C1orf100	ENST00000308105.4	1	244528002	244552371	4	444	150	7.44e-06	1.85e-06	4.61e-06	2.34e-06	C1orf100	1	0	inf	0.615871	1	0	inf	0.615871	0	0	0	1	0	0	0	1	4	5	0	0	0	1	0.052199	0.0323438	0.0164174	0.0129796	0.0176348	0.0508601	0.0318263	1	1	1	0.202356	0	1	0
HGNC:26980	FAM186A	ENST00000327337.5	12	50721165	50790267	8	7056	513	7.45e-06	2.08e-06	4.96e-06	9.78e-07	FAM186A	1	0	inf	0.615871	0	0	0	1	1	0	inf	0.615871	0	0	0	1	5	2	0	0	0	1	0.0522692	0.0347994	0.00686165	0.0145933	0.00380018	0.0509267	1	0.00683816	1	1	0.202554	0	0	0
HGNC:14446	PARD3B	ENST00000358768.2	2	205410722	206480537	22	3432	72129	4.81e-05	1.32e-05	3.2e-05	9.21e-06	PARD3B	1	1	0.632269	0.852486	1	1	0.632269	0.852486	0	0	0	1	0	0	0	1	131	85	10	6	1.05378	0.579566	0.33747	0.224512	0.0646174	0.0926112	7.09247	0.286426	0.201094	1	1	0.179003	0.203579	1	0	inf
HGNC:13008	ZFAND5	ENST00000237937.3	9	74970868	74975694	5	642	1568	7.52e-06	1.9e-06	5.14e-06	1e-06	ZFAND5	1	0	inf	0.615871	1	0	inf	0.615871	0	0	0	1	0	0	0	1	2	1	0	0	0	1	0.0527603	0.0360622	0.007016	0.0133304	0.12886	0.0513927	0.0354197	1	1	1	0.203939	0	0	0
HGNC:25886	MZT2B	ENST00000281871.6	2	130939855	130948199	3	477	215	7.52e-06	2.57e-06	4.8e-06	6.9e-07	MZT2B	1	0	inf	0.615871	0	0	0	1	0	0	0	1	1	0	inf	0.615871	0	0	0	0	0	1	0.0527603	0.0336768	0.00484104	0.0180311	0.0237809	0.0513927	1	1	0.0178695	1	0.203939	-	-	-
HGNC:19360	KLHL12	ENST00000367261.3	1	202861660	202894290	11	1707	544	2.36e-05	5.65e-06	1.66e-05	4.41e-06	KLHL12	0	0	0	1	0	0	0	1	0	0	0	1	0	0	0	1	3	1	1	0	inf	0.615871	0.165578	0.116466	0.0309406	0.0396404	0.0527676	1	1	1	1	0.0513995	0.20396	0	1	0
HGNC:9361	SRGN	ENST00000242465.3	10	70847913	70863876	3	477	204	7.53e-06	2.06e-06	5.1e-06	6.71e-07	SRGN	1	0	inf	0.615871	0	0	0	1	0	0	0	1	1	0	inf	0.615871	4	1	0	0	0	1	0.0528305	0.0357816	0.00470774	0.014453	0.0225942	0.0514592	1	1	0.014349	1	0.204137	0	0	0
HGNC:9987	RFXANK	ENST00000303088.4	19	19304755	19312528	8	783	389	1.52e-05	4.93e-06	9.46e-06	1.06e-06	RFXANK	0	0	0	1	0	0	0	1	0	0	0	1	0	0	0	1	3	0	1	0	inf	0.615871	0.106643	0.0663714	0.00743696	0.0345889	0.0529811	1	1	1	1	0.0516021	0.204561	-	-	-
HGNC:3600	FBLN1	ENST00000327858.6	22	45898865	45996326	17	2112	1698	4.1e-05	1.25e-05	2.66e-05	3.01e-06	FBLN1	1	1	0.632269	0.852486	1	1	0.632269	0.852486	0	0	0	1	0	0	0	1	15	8	1	0	inf	0.615871	0.287656	0.186626	0.0211182	0.0877	0.231269	0.24998	0.170246	1	1	0.206474	0.204597	0	1	0
HGNC:1117	BSN	ENST00000296452.4	3	49592035	49702272	10	11781	4971	0.000197406	5.56e-05	0.000135638	6.83e-06	BSN	4	5	0.505815	0.917467	3	4	0.474202	0.918428	0	0	0	1	1	1	0.632269	0.852486	10	9	0	0	0	1	1.385	0.951636	0.0479193	0.39009	0.584402	0.0520482	0.0716239	1	0.323004	1	0.205881	0	2	0
HGNC:15774	MBD3L1	ENST00000595891.1	19	8953354	8953939	1	585	70	7.62e-06	2.09e-06	5.28e-06	2.67e-07	MBD3L1	1	0	inf	0.615871	1	0	inf	0.615871	0	0	0	1	0	0	0	1	1	0	0	0	0	1	0.0534619	0.0370445	0.00187327	0.0146634	0.00639715	0.052058	0.0363667	1	1	1	0.20591	-	-	-
HGNC:16487	ADAP2	ENST00000330889.3	17	29249032	29284887	11	1146	530	1.65e-05	4.28e-06	1.1e-05	1.72e-06	ADAP2	0	0	0	1	0	0	0	1	0	0	0	1	0	0	0	1	3	2	1	0	inf	0.615871	0.115764	0.077176	0.0120675	0.0300285	0.0535383	1	1	1	1	0.0521304	0.206124	0	0	0
HGNC:17125	TMEM185A	ENST00000316916.8	X	148679670	148713263	7	1053	265	7.65e-06	2.07e-06	4.88e-06	2.14e-06	TMEM185A	1	0	inf	0.615871	1	0	inf	0.615871	0	0	0	1	0	0	0	1	2	0	0	0	0	1	0.0536724	0.0342381	0.0150142	0.0145231	0.0135073	0.0522575	0.0336586	1	1	1	0.206499	-	-	-
HGNC:20990	PHACTR1	ENST00000379348.2	6	12718976	12934124	3	510	11823	7.68e-06	2.23e-06	5.25e-06	2.52e-07	PHACTR1	1	0	inf	0.615871	0	0	0	1	0	0	0	1	1	0	inf	0.615871	44	31	0	0	0	1	0.0538829	0.036834	0.00176803	0.0156457	1.24913	0.0524569	1	1	0.0155239	1	0.207087	0	0	0
HGNC:3047	RIPPLY3	ENST00000329553.2	21	38379072	38390507	4	573	218	7.69e-06	2.37e-06	4.84e-06	6.99e-07	RIPPLY3	1	0	inf	0.615871	1	0	inf	0.615871	0	0	0	1	0	0	0	1	3	2	0	0	0	1	0.053953	0.0339574	0.00490418	0.0166279	0.0205266	0.0525234	0.0333874	1	1	1	0.207283	0	0	0
HGNC:11700	TDG	ENST00000392872.3	12	104359815	104380868	10	1233	601	1.58e-05	4.12e-06	1.04e-05	2.67e-06	TDG	0	0	0	1	0	0	0	1	0	0	0	1	0	0	0	1	1	1	1	0	inf	0.615871	0.110853	0.0729664	0.0187327	0.0289059	0.0540329	1	1	1	1	0.052599	0.207506	-	-	-
HGNC:3045	DSCR4	ENST00000328264.3	21	39426948	39493349	3	357	559	4.93e-06	1.53e-06	3.19e-06	3.69e-07	DSCR4	0	0	0	1	0	0	0	1	0	0	0	1	0	0	0	1	5	4	1	0	inf	0.615871	0.0345889	0.022381	0.0025889	0.0107345	0.0541602	1	1	1	1	0.0527196	0.207861	0	0	0
HGNC:7939	NPPA	ENST00000376480.3	1	11906065	11907741	3	456	80	7.74e-06	2.37e-06	5.09e-06	3.36e-07	NPPA	1	0	inf	0.615871	1	0	inf	0.615871	0	0	0	1	0	0	0	1	0	0	0	0	0	1	0.0543038	0.0357114	0.00235738	0.0166279	0.00952699	0.0528557	0.0350813	1	1	1	0.208262	-	-	-
HGNC:29580	SSMEM1	ENST00000297819.3	7	129847750	129856310	3	735	602	9.46e-06	2.5e-06	6.31e-06	1.19e-06	SSMEM1	0	0	0	1	0	0	0	1	0	0	0	1	0	0	0	1	2	0	1	0	inf	0.615871	0.0663714	0.044271	0.00834904	0.01754	0.0543613	1	1	1	1	0.0529101	0.208422	-	-	-
HGNC:15561	IL36RN	ENST00000393200.2	2	113817015	113820254	4	468	71	7.75e-06	2.42e-06	4.93e-06	1.03e-06	IL36RN	1	0	inf	0.615871	1	0	inf	0.615871	0	0	0	1	0	0	0	1	2	1	0	0	0	1	0.054374	0.0345889	0.00722648	0.0169787	0.00824905	0.0529222	0.0339975	1	1	1	0.208457	0	0	0
HGNC:18053	PKD1L1	ENST00000289672.2	7	47814740	47988037	57	8550	1212	0.000119357	3.47e-05	7.79e-05	1.05e-05	PKD1L1	3	1	1.89681	0.50277	1	1	0.632269	0.852486	0	0	0	1	2	0	inf	0.379255	9	8	0	0	0	1	0.837409	0.546546	0.073668	0.243455	0.118706	0.0529512	0.421054	1	0.0252373	1	0.208542	0	0	0
HGNC:7468	MTR	ENST00000366577.5	1	236959003	237060944	33	3798	1428	5.24e-05	1.46e-05	3.46e-05	1.4e-05	MTR	2	0	inf	0.379255	2	0	inf	0.379255	0	0	0	1	0	0	0	1	16	7	0	0	0	1	0.367638	0.242754	0.098224	0.102434	0.138227	0.0530916	0.0251036	1	1	1	0.208955	1	0	inf
HGNC:25945	ARL15	ENST00000504924.1	5	53182390	53606309	5	615	26343	6.68e-06	1.71e-06	4.49e-06	8.51e-07	ARL15	0	0	0	1	0	0	0	1	0	0	0	1	0	0	0	1	46	30	5	0	inf	0.0885059	0.0468669	0.0315018	0.00597062	0.0119974	2.0075	1	1	1	1	0.0533325	0.209661	0	0	0
HGNC:10536	SARDH	ENST00000371872.4	9	136529010	136599295	20	2757	878	5.26e-05	1.7e-05	3.33e-05	6.12e-06	SARDH	2	0	inf	0.379255	1	0	inf	0.615871	0	0	0	1	1	0	inf	0.615871	12	7	0	0	0	1	0.369042	0.233633	0.0429379	0.119272	0.117526	0.0534492	0.208348	1	0.112434	1	0.210003	0	0	0
HGNC:24852	GMIP	ENST00000203556.4	19	19740771	19754338	21	2913	566	5.26e-05	1.6e-05	3.43e-05	2.83e-06	GMIP	2	0	inf	0.379255	1	0	inf	0.615871	0	0	0	1	1	0	inf	0.615871	2	1	0	0	0	1	0.369042	0.240649	0.0198553	0.112256	0.0717053	0.0534492	0.213882	1	0.106185	1	0.210003	0	0	0
HGNC:28046	ZMAT5	ENST00000397781.3	22	30127213	30144533	5	513	1016	7.85e-06	2.07e-06	5.06e-06	9.34e-07	ZMAT5	1	0	inf	0.615871	1	0	inf	0.615871	0	0	0	1	0	0	0	1	3	3	0	0	0	1	0.0550756	0.035501	0.00655294	0.0145231	0.109078	0.0535864	0.0348782	1	1	1	0.210405	1	0	inf
HGNC:20823	DPP10	ENST00000393147.2	2	115919533	116599921	26	2403	30673	3e-05	8.42e-06	1.93e-05	6.52e-06	DPP10	1	0	inf	0.615871	0	0	0	1	0	0	0	1	1	0	inf	0.615871	156	108	4	4	0.632269	0.850084	0.21048	0.135409	0.0457443	0.0590747	2.68666	0.189805	1	1	0.0573637	0.28297	0.210764	0	1	0
HGNC:28844	FBXO38	ENST00000394370.3	5	147774339	147821710	21	3342	2199	4.65e-05	1.14e-05	3.17e-05	7.61e-06	FBXO38	1	0	inf	0.615871	1	0	inf	0.615871	0	0	0	1	0	0	0	1	8	5	1	0	inf	0.615871	0.326244	0.222407	0.0533918	0.0799824	0.214665	0.278371	0.199411	1	1	0.193188	0.210965	1	1	0.806948
HGNC:4323	GLO1	ENST00000373365.4	6	38645070	38670830	6	555	454	7.88e-06	2.34e-06	4.83e-06	1.03e-06	GLO1	1	1	0.632269	0.852486	0	0	0	1	0	0	0	1	0	0	0	1	5	2	0	0	0	1	0.0552861	0.0338873	0.00722648	0.0164174	0.045225	0.0537856	1	1	1	1	0.210987	0	0	0
HGNC:9313	PPP2R5E	ENST00000337537.3	14	63842726	64006403	13	1404	6309	1.85e-05	4.83e-06	1.23e-05	2.56e-06	PPP2R5E	1	0	inf	0.615871	1	0	inf	0.615871	0	0	0	1	0	0	0	1	18	12	1	1	0.632269	0.852486	0.129796	0.0862968	0.017961	0.0338873	0.58325	0.121725	0.0826781	1	1	0.441918	0.211008	0	0	0
HGNC:18713	GLCCI1	ENST00000223145.5	7	8008981	8126168	8	1644	5302	2.15e-05	5.82e-06	1.45e-05	1.23e-06	GLCCI1	1	1	0.632269	0.852486	1	1	0.632269	0.852486	0	0	0	1	0	0	0	1	9	23	1	1	0.632269	0.852486	0.150844	0.101732	0.00862968	0.0408331	0.486481	0.140018	0.0967284	1	1	0.385214	0.21143	1	1	0.806948
HGNC:6080	INPPL1	ENST00000298229.2	11	71936028	71949397	28	3777	1433	6.23e-05	1.77e-05	4.2e-05	5.42e-06	INPPL1	1	0	inf	0.615871	1	0	inf	0.615871	0	0	0	1	0	0	0	1	3	3	1	1	0.632269	0.852486	0.437097	0.294672	0.0380267	0.124183	0.165835	0.354091	0.255224	1	1	0.152814	0.211935	0	0	0
HGNC:27106	NOTUM	ENST00000409678.3	17	79910836	79918785	11	1491	453	2.61e-05	8.53e-06	1.63e-05	2.5e-06	NOTUM	0	0	0	1	0	0	0	1	0	0	0	1	0	0	0	1	3	1	1	0	inf	0.615871	0.183118	0.114361	0.01754	0.0598465	0.0556353	1	1	1	1	0.054116	0.211952	-	-	-
HGNC:25114	BOD1	ENST00000311086.4	5	173036241	173043439	3	558	190	7.93e-06	2.59e-06	4.92e-06	1.14e-06	BOD1	1	0	inf	0.615871	0	0	0	1	0	0	0	1	1	0	inf	0.615871	0	0	0	0	0	1	0.0556369	0.0345187	0.00799824	0.0181714	0.0189445	0.0541175	1	1	0.0180073	1	0.211956	-	-	-
HGNC:4845	HCN1	ENST00000303230.4	5	45262022	45696195	8	2673	6741	4.6e-05	1.46e-05	2.93e-05	2.6e-06	HCN1	1	0	inf	0.615871	1	0	inf	0.615871	0	0	0	1	0	0	0	1	43	26	2	0	inf	0.379255	0.322736	0.205569	0.0182416	0.102434	0.813903	0.275835	0.185816	1	1	0.196214	0.211972	1	0	inf
HGNC:10911	SLC12A2	ENST00000262461.2	5	127419646	127522323	27	3639	3208	5.3e-05	1.56e-05	3.45e-05	7.64e-06	SLC12A2	2	0	inf	0.379255	2	0	inf	0.379255	0	0	0	1	0	0	0	1	10	9	0	1	0	1	0.371848	0.242052	0.0536022	0.10945	0.327807	0.054167	0.0249701	1	1	1	0.212101	0	0	0
HGNC:9234	MED1	ENST00000300651.6	17	37563727	37607315	17	4746	2027	5.86e-05	1.62e-05	3.98e-05	3.51e-06	MED1	1	0	inf	0.615871	0	0	0	1	0	0	0	1	0	0	0	1	4	5	1	0	inf	0.615871	0.411138	0.279237	0.0246262	0.113659	0.175595	0.337104	1	1	1	0.161043	0.212454	0	0	0
HGNC:6968	DNAJB9	ENST00000249356.3	7	108212170	108213797	2	672	227	7.97e-06	1.9e-06	5.53e-06	8.36e-07	DNAJB9	1	0	inf	0.615871	0	0	0	1	1	0	inf	0.615871	0	0	0	1	0	1	0	0	0	1	0.0559175	0.0387985	0.00586538	0.0133304	0.0188888	0.0543829	1	0.00584821	1	1	0.21273	-	-	-
HGNC:21645	CHCHD2	ENST00000395422.3	7	56169543	56174106	4	456	59	7.98e-06	2.21e-06	5.3e-06	7.86e-07	CHCHD2	1	0	inf	0.615871	0	0	0	1	0	0	0	1	1	0	inf	0.615871	0	0	0	0	0	1	0.0559877	0.0371848	0.00551458	0.0155054	0.00724402	0.0544492	1	1	0.0153858	1	0.212923	-	-	-
HGNC:33748	REP15	ENST00000310791.2	12	27849495	27850206	1	711	7	8e-06	2.32e-06	5.4e-06	3.2e-07	REP15	1	0	inf	0.615871	0	0	0	1	0	0	0	1	1	0	inf	0.615871	0	0	0	0	0	1	0.056128	0.0378864	0.00224512	0.0162771	0.000552596	0.0545819	1	1	0.0161454	1	0.213309	-	-	-
HGNC:34527	CDHR4	ENST00000412678.2	3	49828264	49837245	19	2367	357	8.01e-06	2.41e-06	5.23e-06	1.69e-06	CDHR4	1	0	inf	0.615871	1	0	inf	0.615871	0	0	0	1	0	0	0	1	1	0	0	0	0	1	0.0561982	0.0366937	0.011857	0.0169086	0.00847602	0.0546482	0.0360286	1	1	1	0.213502	0	0	0
HGNC:28035	TMEM69	ENST00000372025.4	1	46156740	46159577	2	744	151	8.02e-06	2.14e-06	5.58e-06	4.29e-07	TMEM69	1	0	inf	0.615871	1	0	inf	0.615871	0	0	0	1	0	0	0	1	1	0	0	0	0	1	0.0562683	0.0391493	0.00300986	0.0150142	0.01142	0.0547145	0.0383929	1	1	1	0.213695	0	0	0
HGNC:26159	CPED1	ENST00000310396.5	7	120629675	120935706	22	3081	10403	3.85e-05	1.04e-05	2.54e-05	6.33e-06	CPED1	1	0	inf	0.615871	1	0	inf	0.615871	0	0	0	1	0	0	0	1	38	20	2	0	inf	0.379255	0.270116	0.178206	0.0444113	0.0729664	0.912047	0.236709	0.16323	1	1	0.231929	0.214232	0	1	0
HGNC:19174	CMTM3	ENST00000424011.2	16	66638708	66646540	5	549	245	8.06e-06	2.86e-06	4.91e-06	7.38e-07	CMTM3	1	0	inf	0.615871	0	0	0	1	0	0	0	1	0	0	0	1	2	3	0	0	0	1	0.056549	0.0344486	0.00517781	0.0200658	0.0252359	0.0549798	1	1	1	1	0.214465	-	-	-
HGNC:22990	COL23A1	ENST00000390654.3	5	177665698	178017198	29	1623	4863	2.25e-05	7.27e-06	1.35e-05	8.93e-06	COL23A1	1	0	inf	0.615871	1	0	inf	0.615871	0	0	0	1	0	0	0	1	41	36	1	0	inf	0.615871	0.15786	0.094716	0.0626529	0.0510063	0.472996	0.146031	0.0903688	1	1	0.376868	0.214623	1	0	inf
HGNC:6923	MBNL1	ENST00000282486.6	3	152017982	152177116	8	1167	14227	1.82e-05	4.95e-06	1.21e-05	2.84e-06	MBNL1	1	0	inf	0.615871	0	0	0	1	0	0	0	1	1	0	inf	0.615871	27	15	2	1	1.26454	0.670724	0.127691	0.0848936	0.0199254	0.0347292	1.55669	0.119875	1	1	0.0341331	0.460967	0.215272	1	0	inf
HGNC:25446	NAIF1	ENST00000373078.4	9	130825706	130829380	2	984	391	2.04e-05	6.55e-06	1.34e-05	7.37e-07	NAIF1	0	0	0	1	0	0	0	1	0	0	0	1	0	0	0	1	2	1	1	0	inf	0.615871	0.143126	0.0940144	0.00517079	0.0459548	0.0568724	1	1	1	1	0.0552854	0.21535	0	0	0
HGNC:20619	MICAL1	ENST00000358807.3	6	109765393	109775399	24	3204	656	5.38e-05	1.48e-05	3.6e-05	6.72e-06	MICAL1	2	1	1.26454	0.670724	0	0	0	1	1	0	inf	0.615871	1	1	0.632269	0.852486	3	3	0	1	0	1	0.377461	0.252576	0.0471475	0.103837	0.0772829	0.0556128	1	0.0460533	0.0986276	1	0.216297	0	0	0
HGNC:11346	IL24	ENST00000391929.3	1	207071177	207076404	6	624	102	8.16e-06	2.33e-06	5.33e-06	2.23e-06	IL24	1	0	inf	0.615871	0	0	0	1	1	0	inf	0.615871	0	0	0	1	1	0	0	0	0	1	0.0572506	0.0373953	0.0156457	0.0163473	0.00935826	0.0556426	1	0.0155239	1	1	0.216383	-	-	-
HGNC:24945	GPIHBP1	ENST00000330824.2	8	144295142	144297393	4	555	25	8.16e-06	2.72e-06	5.09e-06	1.15e-06	GPIHBP1	1	0	inf	0.615871	1	0	inf	0.615871	0	0	0	1	0	0	0	1	0	0	0	0	0	1	0.0572506	0.0357114	0.0080684	0.0190835	0.00257885	0.0556426	0.0350813	1	1	1	0.216383	0	0	0
HGNC:7612	MYOG	ENST00000241651.4	1	203053037	203055089	3	675	460	1.2e-05	3.64e-06	8.1e-06	1.13e-06	MYOG	0	0	0	1	0	0	0	1	0	0	0	1	0	0	0	1	1	0	1	0	inf	0.615871	0.084192	0.0568296	0.00792808	0.0255382	0.0573753	1	1	1	1	0.0557604	0.216723	-	-	-
HGNC:1884	CFTR	ENST00000003084.6	7	117120148	117307162	27	4443	9831	5.39e-05	1.42e-05	3.6e-05	8.12e-06	CFTR	2	2	0.632269	0.838678	1	0	inf	0.615871	0	0	0	1	1	2	0.316135	0.943368	12	11	0	0	0	1	0.378162	0.252576	0.0569699	0.0996272	0.836758	0.0557944	0.223203	1	0.0948252	1	0.216822	0	1	0
HGNC:23599	KRTAP5-4	ENST00000399682.1	11	1642636	1643323	1	687	13	8.2e-06	2.51e-06	5.48e-06	2.21e-07	KRTAP5-4	1	0	inf	0.615871	0	0	0	1	0	0	0	1	0	0	0	1	0	1	0	0	0	1	0.0575312	0.0384477	0.00155054	0.0176102	0.00108865	0.0559076	1	1	1	1	0.217148	-	-	-
HGNC:11799	THRB	ENST00000396671.2	3	24164374	24270450	8	1386	12332	2.18e-05	6.11e-06	1.47e-05	1.31e-06	THRB	1	0	inf	0.615871	1	0	inf	0.615871	0	0	0	1	0	0	0	1	30	16	2	0	inf	0.379255	0.152949	0.103135	0.00919096	0.0428678	1.36087	0.141826	0.097995	1	1	0.394584	0.217306	0	0	0
HGNC:16248	SIRPD	ENST00000381623.3	20	1515070	1538299	4	594	29	8.21e-06	2.23e-06	5.65e-06	3.5e-07	SIRPD	1	0	inf	0.615871	1	0	inf	0.615871	0	0	0	1	0	0	0	1	2	2	0	0	0	1	0.0576014	0.0396404	0.0024556	0.0156457	0.00281219	0.0559738	0.038865	1	1	1	0.217339	0	0	0
HGNC:23217	GKN1	ENST00000377938.2	2	69201767	69207955	6	600	177	8.21e-06	2.31e-06	5.47e-06	1e-06	GKN1	1	0	inf	0.615871	1	0	inf	0.615871	0	0	0	1	0	0	0	1	1	0	0	0	0	1	0.0576014	0.0383775	0.007016	0.016207	0.0169924	0.0559738	0.0376504	1	1	1	0.217339	-	-	-
HGNC:3263	AGO2	ENST00000220592.5	8	141542142	141645605	19	2580	2368	5.4e-05	1.74e-05	3.44e-05	5.97e-06	AGO2	2	0	inf	0.379255	2	0	inf	0.379255	0	0	0	1	0	0	0	1	13	16	0	1	0	1	0.378864	0.24135	0.0418855	0.122078	0.347733	0.0559763	0.0248369	1	1	1	0.217346	0	1	0
HGNC:4568	RAPGEF1	ENST00000372190.3	9	134454883	134585070	24	3288	3434	5.4e-05	1.71e-05	3.42e-05	7.17e-06	RAPGEF1	2	0	inf	0.379255	2	0	inf	0.379255	0	0	0	1	0	0	0	1	11	12	0	0	0	1	0.378864	0.239947	0.0503047	0.119974	0.395687	0.0559763	0.0245715	1	1	1	0.217346	0	0	0
HGNC:16031	RNF31	ENST00000324103.6	14	24616907	24629782	21	3219	666	5.4e-05	1.41e-05	3.67e-05	3.95e-06	RNF31	2	0	inf	0.379255	1	0	inf	0.615871	0	0	0	1	1	0	inf	0.615871	2	0	0	0	0	1	0.378864	0.257487	0.0277132	0.0989256	0.0783857	0.0559763	0.227008	1	0.0941899	1	0.217346	-	-	-
HGNC:9768	RAB28	ENST00000330852.5	4	13370181	13485774	7	666	4844	8.22e-06	2.23e-06	5.38e-06	7.5e-07	RAB28	1	0	inf	0.615871	1	0	inf	0.615871	0	0	0	1	0	0	0	1	14	7	0	0	0	1	0.0576715	0.0377461	0.005262	0.0156457	0.419461	0.05604	0.0370426	1	1	1	0.21753	0	0	0
HGNC:21906	CHCHD3	ENST00000262570.5	7	132470397	132766697	8	684	17555	9.95e-06	2.51e-06	6.4e-06	2.51e-06	CHCHD3	1	0	inf	0.615871	0	0	0	1	0	0	0	1	1	0	inf	0.615871	31	22	1	0	inf	0.615871	0.0698092	0.0449024	0.0176102	0.0176102	1.79167	0.0674283	1	1	0.017456	0.833318	0.21796	0	0	0
HGNC:10344	RPL35	ENST00000348462.3	9	127620196	127624191	4	372	53	8.26e-06	2.18e-06	5.68e-06	1.11e-06	RPL35	1	0	inf	0.615871	0	0	0	1	1	0	inf	0.615871	0	0	0	1	1	0	0	0	0	1	0.0579522	0.0398509	0.00778776	0.0152949	0.00825662	0.0563049	1	0.00775751	1	1	0.218293	-	-	-
HGNC:29574	SFR1	ENST00000369727.3	10	105881941	105885462	4	738	106	8.27e-06	2.27e-06	5.5e-06	1.09e-06	SFR1	1	0	inf	0.615871	1	0	inf	0.615871	0	0	0	1	0	0	0	1	1	2	0	0	0	1	0.0580223	0.038588	0.00764744	0.0159263	0.00833383	0.0563711	0.037853	1	1	1	0.218483	-	-	-
HGNC:21549	FAM162B	ENST00000368557.4	6	117073759	117086739	4	489	134	8.29e-06	2.19e-06	5.39e-06	1.35e-06	FAM162B	1	0	inf	0.615871	0	0	0	1	0	0	0	1	1	0	inf	0.615871	3	0	0	0	0	1	0.0581626	0.0378162	0.0094716	0.015365	0.0159382	0.0565035	1	1	0.0152476	1	0.218864	-	-	-
HGNC:14090	RAB9B	ENST00000243298.2	X	103080108	103080714	1	606	562	8.3e-06	2.24e-06	5.75e-06	4.55e-07	RAB9B	1	0	inf	0.615871	0	0	0	1	0	0	0	1	1	0	inf	0.615871	0	0	0	0	0	1	0.0582328	0.040342	0.00319228	0.0157158	0.0540047	0.0565697	1	1	0.015593	1	0.219054	0	0	0
HGNC:1212	FMNL1	ENST00000331495.3	17	43299491	43323963	26	3303	1956	5.06e-05	1.46e-05	3.37e-05	3.93e-06	FMNL1	1	0	inf	0.615871	1	0	inf	0.615871	0	0	0	1	0	0	0	1	3	1	1	0	inf	0.615871	0.35501	0.236439	0.0275729	0.102434	0.210233	0.298833	0.210566	1	1	0.189604	0.219313	0	0	0
HGNC:6136	ITGA11	ENST00000315757.7	15	68595396	68724405	30	3567	2131	5.44e-05	1.75e-05	3.44e-05	5.39e-06	ITGA11	2	0	inf	0.379255	1	0	inf	0.615871	0	0	0	1	1	0	inf	0.615871	16	8	0	0	0	1	0.38167	0.24135	0.0378162	0.12278	0.228018	0.0567059	0.214434	1	0.115542	1	0.219445	0	0	0
HGNC:33482	MEX3A	ENST00000532414.2	1	156046364	156051789	2	1563	2585	3.03e-05	1.02e-05	1.95e-05	9.77e-07	MEX3A	1	0	inf	0.615871	1	0	inf	0.615871	0	0	0	1	0	0	0	1	1	2	1	1	0.632269	0.852486	0.212585	0.136812	0.00685463	0.0715632	0.351588	0.191508	0.127866	1	1	0.29643	0.219625	0	1	0
HGNC:565	AP2S1	ENST00000263270.6	19	47341703	47354023	5	429	233	8.34e-06	2.38e-06	5.45e-06	8.41e-07	AP2S1	1	0	inf	0.615871	1	0	inf	0.615871	0	0	0	1	0	0	0	1	2	0	0	0	0	1	0.0585134	0.0382372	0.00590046	0.0166981	0.03178	0.0568344	0.0375154	1	1	1	0.219814	1	0	inf
HGNC:22948	NLRP2	ENST00000543010.1	19	55481383	55512266	12	3189	168	5.45e-05	1.75e-05	3.46e-05	3.31e-06	NLRP2	2	0	inf	0.379255	2	0	inf	0.379255	0	0	0	1	0	0	0	1	8	5	0	0	0	1	0.382372	0.242754	0.023223	0.12278	0.0201438	0.0568889	0.0251036	1	1	1	0.21997	0	1	0
HGNC:21382	OOEP	ENST00000370359.5	6	74078506	74079515	3	450	118	8.36e-06	2.24e-06	5.62e-06	8.22e-07	OOEP	1	0	inf	0.615871	0	0	0	1	1	0	inf	0.615871	0	0	0	1	0	1	0	0	0	1	0.0586538	0.0394299	0.00576715	0.0157158	0.0153803	0.0569668	1	0.00575055	1	1	0.220193	-	-	-
HGNC:6374	KLRC1	ENST00000544822.1	12	10599149	10603755	6	702	129	8.41e-06	2.06e-06	5.66e-06	7.74e-07	KLRC1	1	0	inf	0.615871	1	0	inf	0.615871	0	0	0	1	0	0	0	1	0	1	0	0	0	1	0.0590046	0.0397106	0.00543038	0.014453	0.0108427	0.0572975	0.0389324	1	1	1	0.22114	-	-	-
HGNC:29013	CLEC16A	ENST00000409790.1	16	11038574	11272547	24	3162	6553	5.48e-05	1.73e-05	3.54e-05	2.52e-06	CLEC16A	2	0	inf	0.379255	1	0	inf	0.615871	1	0	inf	0.615871	0	0	0	1	33	25	0	0	0	1	0.384477	0.248366	0.0176803	0.121377	0.796798	0.0574389	0.219926	0.0175249	1	1	0.221544	0	0	0
HGNC:29308	FBRSL1	ENST00000434748.2	12	133067156	133160364	17	3138	2303	8.47e-06	3.02e-06	5.28e-06	3.31e-06	FBRSL1	1	2	0.316135	0.943368	0	2	0	1	0	0	0	1	1	0	inf	0.615871	20	12	0	0	0	1	0.0594255	0.0370445	0.023223	0.0211883	0.0436128	0.0576943	1	1	0.0209654	1	0.222273	0	0	0
HGNC:16698	SORCS2	ENST00000507866.2	4	7194373	7741991	27	3480	4989	5.5e-05	1.83e-05	3.44e-05	2.54e-06	SORCS2	2	0	inf	0.379255	1	0	inf	0.615871	0	0	0	1	1	0	inf	0.615871	79	44	0	0	0	1	0.38588	0.24135	0.0178206	0.128393	0.553206	0.0578066	0.214434	1	0.120492	1	0.222593	0	0	0
HGNC:22213	ZNF777	ENST00000247930.4	7	149128866	149153113	5	2496	1669	5.5e-05	1.77e-05	3.6e-05	2.39e-06	ZNF777	2	0	inf	0.379255	2	0	inf	0.379255	0	0	0	1	0	0	0	1	5	3	0	0	0	1	0.38588	0.252576	0.0167682	0.124183	0.258026	0.0578066	0.0270025	1	1	1	0.222593	0	0	0
HGNC:29323	WDFY4	ENST00000325239.5	10	49917777	50190620	61	9555	6337	1.28e-05	3.89e-06	8.28e-06	4.85e-06	WDFY4	0	1	0	1	0	1	0	1	0	0	0	1	0	0	0	1	28	20	1	1	0.632269	0.852486	0.0898048	0.0580925	0.0340276	0.0272922	0.0595597	1	1	1	1	0.0578207	0.222633	3	0	inf
HGNC:16524	RAB14	ENST00000373840.4	9	123943673	123955690	7	648	2517	8.49e-06	2.18e-06	5.6e-06	1.92e-06	RAB14	1	0	inf	0.615871	1	0	inf	0.615871	0	0	0	1	0	0	0	1	2	2	0	0	0	1	0.0595658	0.0392896	0.0134707	0.0152949	0.231369	0.0578265	0.0385278	1	1	1	0.22265	0	0	0
HGNC:23633	PLGRKT	ENST00000223864.2	9	5358238	5431977	4	444	738	5.12e-06	1.29e-06	3.47e-06	3.86e-07	PLGRKT	0	0	0	1	0	0	0	1	0	0	0	1	0	0	0	1	13	12	1	0	inf	0.615871	0.0359219	0.0243455	0.00270818	0.00905064	0.0597081	1	1	1	1	0.0579605	0.223032	0	0	0
HGNC:11178	SOAT2	ENST00000301466.3	12	53497361	53517907	15	1569	509	2.63e-05	7.7e-06	1.68e-05	2.88e-06	SOAT2	0	0	0	1	0	0	0	1	0	0	0	1	0	0	0	1	2	1	1	0	inf	0.615871	0.184521	0.117869	0.0202061	0.0540232	0.0598605	1	1	1	1	0.0581041	0.22344	-	-	-
HGNC:16902	BCKDK	ENST00000394951.1	16	31120544	31123586	11	1239	399	2.66e-05	7.86e-06	1.79e-05	1.32e-06	BCKDK	0	1	0	1	0	0	0	1	0	0	0	1	0	1	0	1	1	0	1	0	inf	0.615871	0.186626	0.125586	0.00926112	0.0551458	0.0600998	1	1	1	1	0.0583294	0.224081	0	0	0
HGNC:22973	SBNO1	ENST00000420886.2	12	123780454	123834988	31	4182	1708	5.53e-05	1.47e-05	3.66e-05	9.33e-06	SBNO1	2	1	1.26454	0.670724	1	1	0.632269	0.852486	0	0	0	1	1	0	inf	0.615871	8	10	0	0	0	1	0.387985	0.256786	0.0654593	0.103135	0.15846	0.0583597	0.226466	1	0.097995	1	0.224167	0	1	0
HGNC:10809	SGCG	ENST00000218867.3	13	23777833	23898680	7	876	616	1.22e-05	3.6e-06	7.95e-06	8.74e-07	SGCG	0	0	0	1	0	0	0	1	0	0	0	1	0	0	0	1	24	17	1	0	inf	0.615871	0.0855952	0.0557772	0.00613198	0.0252576	0.0601902	1	1	1	1	0.0584146	0.224323	0	0	0
HGNC:9042	PLA2R1	ENST00000283243.7	2	160798288	160918914	30	4392	4373	5.54e-05	1.47e-05	3.7e-05	1.04e-05	PLA2R1	2	0	inf	0.379255	0	0	0	1	0	0	0	1	2	0	inf	0.379255	11	7	0	0	0	1	0.388686	0.259592	0.0729664	0.103135	0.387005	0.0585444	1	1	0.00496652	1	0.224692	0	1	0
HGNC:29363	FHDC1	ENST00000511601.1	4	153864209	153897875	11	3432	1972	5.54e-05	1.6e-05	3.74e-05	4.3e-06	FHDC1	2	1	1.26454	0.670724	1	0	inf	0.615871	0	0	0	1	0	1	0	1	4	4	0	1	0	1	0.388686	0.262398	0.0301688	0.112256	0.223336	0.0585444	0.230795	1	1	1	0.224692	1	0	inf
HGNC:28905	YRDC	ENST00000373044.2	1	38269596	38273852	5	840	225	8.65e-06	2.62e-06	5.69e-06	6.02e-07	YRDC	1	0	inf	0.615871	0	0	0	1	0	0	0	1	1	0	inf	0.615871	0	2	0	1	0	1	0.0606884	0.039921	0.00422363	0.0183819	0.0162558	0.0588836	1	1	0.018214	1	0.225653	-	-	-
HGNC:17447	CLSTN1	ENST00000377298.4	1	9790565	9883791	19	2946	1744	5.56e-05	1.86e-05	3.48e-05	2.45e-06	CLSTN1	2	0	inf	0.379255	2	0	inf	0.379255	0	0	0	1	0	0	0	1	11	5	0	0	0	1	0.39009	0.244157	0.0171892	0.130498	0.230929	0.0589146	0.0253714	1	1	1	0.225741	0	0	0
HGNC:25172	FREM3	ENST00000329798.5	4	144498763	144621828	8	6420	332	8.66e-06	2.57e-06	5.82e-06	1.87e-06	FREM3	1	0	inf	0.615871	1	0	inf	0.615871	0	0	0	1	0	0	0	1	11	12	0	0	0	1	0.0607586	0.0408331	0.0131199	0.0180311	0.00314203	0.0589496	0.0400107	1	1	1	0.22584	1	0	inf
HGNC:28464	TMEM223	ENST00000307366.7	11	62558094	62559466	2	609	472	8.66e-06	2.49e-06	5.87e-06	4.73e-07	TMEM223	1	0	inf	0.615871	1	0	inf	0.615871	0	0	0	1	0	0	0	1	0	0	0	0	0	1	0.0607586	0.0411839	0.00331857	0.0174698	0.0470904	0.0589496	0.0403474	1	1	1	0.22584	-	-	-
HGNC:9105	PLXNB3	ENST00000538966.1	X	153031665	153044494	35	5799	541	9.3e-05	2.97e-05	6.01e-05	1.06e-05	PLXNB3	0	3	0	1	0	2	0	1	0	0	0	1	0	1	0	1	1	1	1	0	inf	0.615871	0.652488	0.421662	0.0743696	0.208375	0.0608719	1	1	1	1	0.0590562	0.226142	0	0	0
HGNC:9892	RBBP9	ENST00000337227.4	20	18470407	18477811	5	561	152	8.68e-06	2.63e-06	5.45e-06	7.27e-07	RBBP9	1	0	inf	0.615871	1	0	inf	0.615871	0	0	0	1	0	0	0	1	1	2	0	0	0	1	0.0608989	0.0382372	0.00510063	0.0184521	0.0165002	0.0590816	0.0375154	1	1	1	0.226214	-	-	-
HGNC:11813	TIMELESS	ENST00000553532.1	12	56811499	56827954	28	3627	749	5.57e-05	1.36e-05	3.74e-05	6.83e-06	TIMELESS	2	0	inf	0.379255	2	0	inf	0.379255	0	0	0	1	0	0	0	1	2	0	0	0	0	1	0.390791	0.262398	0.0479193	0.0954176	0.080701	0.0591	0.0289575	1	1	1	0.226266	0	2	0
HGNC:26924	WDR93	ENST00000268130.7	15	90244977	90286622	16	2061	647	2.77e-05	8.1e-06	1.78e-05	3.85e-06	WDR93	0	0	0	1	0	0	0	1	0	0	0	1	0	0	0	1	2	1	1	0	inf	0.615871	0.194343	0.124885	0.0270116	0.0568296	0.0610092	1	1	1	1	0.0591855	0.226507	0	0	0
HGNC:3097	DYSF	ENST00000410020.3	2	71693972	71913622	56	6360	11027	0.000103593	2.97e-05	6.85e-05	1.09e-05	DYSF	2	0	inf	0.379255	0	0	0	1	0	0	0	1	2	0	inf	0.379255	24	20	2	0	inf	0.379255	0.726808	0.480596	0.0764744	0.208375	1.26014	0.165175	1	1	0.0189173	0.358993	0.226822	2	1	1.6139
HGNC:9026	PKP4	ENST00000389759.3	2	159389696	159537189	21	3579	9429	5.59e-05	1.62e-05	3.6e-05	8.39e-06	PKP4	2	0	inf	0.379255	2	0	inf	0.379255	0	0	0	1	0	0	0	1	22	15	0	1	0	1	0.392194	0.252576	0.0588642	0.113659	1.03325	0.0594714	0.0270025	1	1	1	0.227315	0	1	0
HGNC:19987	EPHA10	ENST00000373048.4	1	38184043	38230738	17	3027	1586	5.59e-05	1.75e-05	3.62e-05	3.06e-06	EPHA10	2	0	inf	0.379255	2	0	inf	0.379255	0	0	0	1	0	0	0	1	4	5	0	1	0	1	0.392194	0.253979	0.021469	0.12278	0.205491	0.0594714	0.0272784	1	1	1	0.227315	1	0	inf
HGNC:3287	EIF4E	ENST00000505992.1	4	99802178	99850263	8	747	1276	8.76e-06	2.24e-06	5.66e-06	1.97e-06	EIF4E	1	0	inf	0.615871	0	0	0	1	0	0	0	1	1	0	inf	0.615871	9	6	0	0	0	1	0.0614602	0.0397106	0.0138215	0.0157158	0.104984	0.0596096	1	1	0.015593	1	0.227705	0	0	0
HGNC:25858	ZFAND1	ENST00000220669.5	8	82614929	82633516	8	807	841	8.77e-06	2.13e-06	5.8e-06	1.76e-06	ZFAND1	1	0	inf	0.615871	1	0	inf	0.615871	0	0	0	1	0	0	0	1	4	1	0	0	0	1	0.0615303	0.0406928	0.0123482	0.0149441	0.0641227	0.0596756	0.039876	1	1	1	0.227891	0	0	0
HGNC:4454	GPC6	ENST00000377047.4	13	93879709	95055471	9	1668	50268	2.7e-05	7.65e-06	1.81e-05	2.36e-06	GPC6	1	0	inf	0.615871	0	0	0	1	0	0	0	1	1	0	inf	0.615871	110	84	7	1	4.42588	0.123798	0.189432	0.12699	0.0165578	0.0536724	5.70885	0.172571	1	1	0.0522575	0.347045	0.228495	0	0	0
HGNC:22140	FAM20C	ENST00000313766.5	7	193199	299946	10	1755	592	8.82e-06	3.18e-06	5.38e-06	2.57e-07	FAM20C	1	0	inf	0.615871	0	0	0	1	0	0	0	1	1	0	inf	0.615871	19	4	0	0	0	1	0.0618811	0.0377461	0.00180311	0.0223109	0.0208739	0.0600054	1	1	0.0220638	1	0.22882	1	0	inf
HGNC:16922	AGAP1	ENST00000304032.8	2	236403330	237032766	18	2574	21736	5.62e-05	1.83e-05	3.52e-05	8.65e-06	AGAP1	2	0	inf	0.379255	2	0	inf	0.379255	0	0	0	1	0	0	0	1	82	58	0	1	0	1	0.394299	0.246963	0.0606884	0.128393	3.32964	0.06003	0.0259105	1	1	1	0.228889	1	0	inf
HGNC:20444	MBD5	ENST00000407073.1	2	149216327	149270510	10	4485	14571	5.62e-05	1.59e-05	3.81e-05	4.29e-06	MBD5	2	0	inf	0.379255	1	0	inf	0.615871	0	0	0	1	1	0	inf	0.615871	42	33	0	0	0	1	0.394299	0.26731	0.0300986	0.111554	1.28101	0.06003	0.234564	1	0.105557	1	0.228889	1	2	0.403474
HGNC:9126	GIGYF1	ENST00000275732.5	7	100279341	100285861	24	3108	1231	5.62e-05	1.64e-05	3.65e-05	6.68e-06	GIGYF1	2	1	1.26454	0.670724	0	0	0	1	1	0	inf	0.615871	1	1	0.632269	0.852486	2	1	0	0	0	1	0.394299	0.256084	0.0468669	0.115062	0.156172	0.06003	1	0.0457856	0.108689	1	0.228889	2	2	0.806948
HGNC:3221	EFNA1	ENST00000368407.3	1	155100453	155106543	5	618	1114	8.85e-06	2.43e-06	6.03e-06	1.47e-06	EFNA1	1	0	inf	0.615871	0	0	0	1	0	0	0	1	1	0	inf	0.615871	0	0	0	0	0	1	0.0620916	0.0423065	0.0103135	0.0170489	0.111926	0.0602032	1	1	0.0169044	1	0.229376	-	-	-
HGNC:18357	ARHGAP20	ENST00000260283.4	11	110450093	110582954	15	3576	3044	4.36e-05	1.17e-05	2.95e-05	4.67e-06	ARHGAP20	1	1	0.632269	0.852486	0	0	0	1	1	1	0.632269	0.852486	0	0	0	1	15	8	1	0	inf	0.615871	0.305898	0.206972	0.0327647	0.0820872	0.260389	0.263538	1	0.0322338	1	0.229249	0.229973	0	0	0
HGNC:18022	TP53INP1	ENST00000342697.4	8	95942706	95953169	3	723	753	8.89e-06	2.05e-06	6.48e-06	7.63e-07	TP53INP1	1	0	inf	0.615871	1	0	inf	0.615871	0	0	0	1	0	0	0	1	1	0	0	0	0	1	0.0623722	0.0454637	0.00535321	0.0143828	0.0649603	0.0604669	0.0444457	1	1	1	0.230116	-	-	-
HGNC:6071	INPP1	ENST00000392329.2	2	191224828	191236128	5	1200	684	1.56e-05	4.24e-06	1.06e-05	2.07e-06	INPP1	0	0	0	1	0	0	0	1	0	0	0	1	0	0	0	1	8	1	1	0	inf	0.615871	0.10945	0.0743696	0.0145231	0.0297478	0.0623863	1	1	1	1	0.0604801	0.230153	0	0	0
HGNC:6146	ITGAD	ENST00000389202.2	16	31404681	31437449	30	3486	653	5.65e-05	1.72e-05	3.62e-05	4.39e-06	ITGAD	2	0	inf	0.379255	1	0	inf	0.615871	0	0	0	1	1	0	inf	0.615871	5	2	0	0	0	1	0.396404	0.253979	0.0308002	0.120675	0.0742547	0.0605904	0.224292	1	0.113678	1	0.230463	0	0	0
HGNC:26804	CYB561D1	ENST00000369868.3	1	110036761	110038881	3	756	660	8.91e-06	2.45e-06	6.12e-06	7.96e-07	CYB561D1	1	0	inf	0.615871	0	0	0	1	1	0	inf	0.615871	0	0	0	1	1	0	0	0	0	1	0.0625126	0.0429379	0.00558474	0.0171892	0.0545745	0.0605987	1	0.00556917	1	1	0.230486	-	-	-
HGNC:6913	MAX	ENST00000358664.4	14	65543193	65569057	5	483	4983	8.94e-06	2.53e-06	5.76e-06	1.1e-06	MAX	1	0	inf	0.615871	0	0	0	1	0	0	0	1	1	0	inf	0.615871	0	1	0	0	0	1	0.062723	0.0404122	0.0077176	0.0177505	0.647099	0.0607964	1	1	0.0175939	1	0.23104	0	0	0
HGNC:12484	UBE2H	ENST00000355621.3	7	129474776	129592395	7	552	5899	8.95e-06	2.75e-06	5.52e-06	1.94e-06	UBE2H	1	0	inf	0.615871	0	0	0	1	0	0	0	1	1	0	inf	0.615871	13	14	0	1	0	1	0.0627932	0.0387283	0.013611	0.019294	0.671045	0.0608623	1	1	0.0191091	1	0.231225	0	0	0
HGNC:9287	PPP1R1B	ENST00000254079.4	17	37783645	37792118	7	615	1059	8.95e-06	2.37e-06	6.1e-06	8.49e-07	PPP1R1B	1	0	inf	0.615871	1	0	inf	0.615871	0	0	0	1	0	0	0	1	0	1	0	0	0	1	0.0627932	0.0427976	0.00595658	0.0166279	0.108127	0.0608623	0.0418947	1	1	1	0.231225	-	-	-
HGNC:11856	TM4SF4	ENST00000305354.4	3	149192664	149220480	5	609	217	8.96e-06	2.89e-06	5.54e-06	1.56e-06	TM4SF4	1	0	inf	0.615871	0	0	0	1	0	0	0	1	1	0	inf	0.615871	4	2	0	0	0	1	0.0628634	0.0388686	0.010945	0.0202762	0.0223996	0.0609282	1	1	0.0200721	1	0.231409	0	0	0
HGNC:6781	MAFG	ENST00000357736.4	17	79880480	79881061	2	489	1220	9e-06	2.89e-06	5.91e-06	4.2e-07	MAFG	1	0	inf	0.615871	1	0	inf	0.615871	0	0	0	1	0	0	0	1	2	0	0	0	0	1	0.063144	0.0414646	0.00294672	0.0202762	0.157537	0.0611917	0.0406167	1	1	1	0.232146	-	-	-
HGNC:13539	AGTRAP	ENST00000314340.5	1	11796265	11810249	5	480	196	9e-06	2.65e-06	5.96e-06	4.81e-07	AGTRAP	1	0	inf	0.615871	1	0	inf	0.615871	0	0	0	1	0	0	0	1	1	0	0	0	0	1	0.063144	0.0418154	0.0033747	0.0185924	0.0257838	0.0611917	0.0409532	1	1	1	0.232146	1	0	inf
HGNC:18352	CENPM	ENST00000215980.5	22	42335059	42343080	6	543	112	9.01e-06	2.83e-06	5.78e-06	7.47e-07	CENPM	1	0	inf	0.615871	1	0	inf	0.615871	0	0	0	1	0	0	0	1	2	1	0	0	0	1	0.0632142	0.0405525	0.00524095	0.0198553	0.0130386	0.0612576	0.0397412	1	1	1	0.23233	0	0	0
HGNC:9288	PPP1R2	ENST00000328432.3	3	195243693	195269848	6	618	691	9.05e-06	2.66e-06	5.65e-06	2.37e-06	PPP1R2	1	0	inf	0.615871	1	0	inf	0.615871	0	0	0	1	0	0	0	1	3	0	0	0	0	1	0.0634948	0.0396404	0.0166279	0.0186626	0.070995	0.061521	0.038865	1	1	1	0.233065	0	0	0
HGNC:23172	MYCT1	ENST00000367245.5	6	153019037	153043388	2	708	189	9.06e-06	2.22e-06	6.18e-06	1.08e-06	MYCT1	1	0	inf	0.615871	0	0	0	1	0	0	0	1	1	0	inf	0.615871	3	3	0	0	0	1	0.063565	0.0433589	0.00757728	0.0155755	0.0169686	0.0615868	1	1	0.0154548	1	0.233248	0	0	0
HGNC:7585	MYL4	ENST00000354968.1	17	45286788	45300408	6	594	383	9.07e-06	2.55e-06	6.15e-06	7.49e-07	MYL4	1	0	inf	0.615871	1	0	inf	0.615871	0	0	0	1	0	0	0	1	2	0	0	0	0	1	0.0636351	0.0431484	0.00525498	0.0178908	0.0410307	0.0616527	0.0422308	1	1	1	0.233432	0	0	0
HGNC:23061	UPP2	ENST00000605860.1	2	158851710	158991402	9	1125	11440	1.44e-05	3.92e-06	9.8e-06	2.7e-06	UPP2	1	0	inf	0.615871	1	0	inf	0.615871	0	0	0	1	0	0	0	1	17	6	1	0	inf	0.615871	0.10103	0.0687568	0.0189432	0.0275027	1.02737	0.0960944	0.0664463	1	1	0.642052	0.233557	0	0	0
HGNC:1757	CDH18	ENST00000507958.1	5	19473334	19839095	11	2373	11812	3.2e-05	8.9e-06	2.18e-05	1.53e-06	CDH18	1	0	inf	0.615871	1	0	inf	0.615871	0	0	0	1	0	0	0	1	126	65	2	1	1.26454	0.670724	0.224512	0.152949	0.0107345	0.0624424	1.11755	0.201094	0.141826	1	1	0.30739	0.233882	0	0	0
HGNC:6763	MAD2L1	ENST00000296509.6	4	120981272	120987889	5	618	187	9.12e-06	2.49e-06	6.12e-06	1.35e-06	MAD2L1	1	0	inf	0.615871	0	0	0	1	0	0	0	1	1	0	inf	0.615871	0	0	0	0	0	1	0.0639859	0.0429379	0.0094716	0.0174698	0.0193614	0.0619818	1	1	0.0173181	1	0.234348	0	0	0
HGNC:13012	ZNF22	ENST00000298299.3	10	45498816	45499491	1	675	50	9.15e-06	1.96e-06	6.77e-06	4.88e-07	ZNF22	1	0	inf	0.615871	0	0	0	1	0	0	0	1	1	0	inf	0.615871	0	0	0	0	0	1	0.0641964	0.0474983	0.00342381	0.0137514	0.00475529	0.0621792	1	1	0.0136572	1	0.234897	-	-	-
HGNC:33789	COLCA1	ENST00000532918.1	11	111166828	111167203	1	375	796	4.32e-06	1.29e-06	2.9e-06	2.85e-07	COLCA1	0	0	0	1	0	0	0	1	0	0	0	1	0	0	0	1	1	1	1	0	inf	0.615871	0.0303091	0.0203464	0.00199956	0.00905064	0.0643362	1	1	1	1	0.0623103	0.23526	0	0	0
HGNC:23069	TRAPPC6A	ENST00000006275.4	19	45666449	45681476	6	522	86	9.21e-06	3.11e-06	5.77e-06	7e-07	TRAPPC6A	1	0	inf	0.615871	1	0	inf	0.615871	0	0	0	1	0	0	0	1	1	4	0	0	0	1	0.0646174	0.0404823	0.0049112	0.0218198	0.0106458	0.0625739	0.0396739	1	1	1	0.235992	0	0	0
HGNC:10809	SGCG	ENST00000220478.3	15	51973952	52011723	12	1407	801	1.62e-05	4.6e-06	1.06e-05	1.87e-06	SCG3	0	0	0	1	0	0	0	1	0	0	0	1	0	0	0	1	6	4	1	0	inf	0.615871	0.113659	0.0743696	0.0131199	0.0322736	0.0647058	1	1	1	1	0.0626568	0.236221	0	0	0
HGNC:20066	USP34	ENST00000398571.2	2	61415236	61697827	80	10641	6146	0.00012815	3.26e-05	8.56e-05	1.68e-05	USP34	3	1	1.89681	0.50277	1	1	0.632269	0.852486	2	0	inf	0.379255	0	0	0	1	51	26	0	1	0	1	0.8991	0.60057	0.117869	0.228722	0.5193	0.0627089	0.451501	0.00642406	1	1	0.236366	1	2	0.403474
HGNC:17970	PAIP2	ENST00000394795.2	5	138699473	138704487	3	384	734	4.83e-06	1.14e-06	3.35e-06	9.12e-07	PAIP2	0	0	0	1	0	0	0	1	0	0	0	1	0	0	0	1	4	3	1	0	inf	0.615871	0.0338873	0.0235036	0.00639859	0.00799824	0.0647741	1	1	1	1	0.0627209	0.236399	0	0	0
HGNC:25467	IWS1	ENST00000295321.4	2	128238619	128283784	14	2460	689	3.3e-05	8.74e-06	2.21e-05	4.67e-06	IWS1	0	0	0	1	0	0	0	1	0	0	0	1	0	0	0	1	7	2	1	0	inf	0.615871	0.231528	0.155054	0.0327647	0.0613198	0.0648467	1	1	1	1	0.0627888	0.236587	0	0	0
HGNC:11578	TBC1D1	ENST00000261439.4	4	37903716	38138956	19	3507	3856	5.77e-05	1.72e-05	3.73e-05	4.19e-06	TBC1D1	2	1	1.26454	0.670724	2	0	inf	0.379255	0	0	0	1	0	1	0	1	17	17	0	0	0	1	0.404823	0.261697	0.029397	0.120675	0.445109	0.0628498	0.028816	1	1	1	0.236756	1	3	0.268983
HGNC:16219	DTD1	ENST00000377452.3	20	18568716	18724896	5	630	3841	9.29e-06	2.74e-06	6e-06	6.79e-07	DTD1	1	0	inf	0.615871	0	0	0	1	0	0	0	1	1	0	inf	0.615871	17	8	0	1	0	1	0.0651786	0.042096	0.00476386	0.0192238	0.397383	0.0630999	1	1	0.0190402	1	0.237447	0	0	0
HGNC:626	APRT	ENST00000378364.3	16	88876105	88878307	5	543	36	9.29e-06	3.07e-06	5.67e-06	1.17e-06	APRT	1	0	inf	0.615871	0	0	0	1	0	0	0	1	1	0	inf	0.615871	1	1	0	0	0	1	0.0651786	0.0397807	0.00820872	0.0215391	0.00432124	0.0630999	1	1	0.0213088	1	0.237447	-	-	-
HGNC:16305	ADAMTS15	ENST00000299164.2	11	130318868	130343716	8	2853	1253	6.31e-05	2.01e-05	4.1e-05	3.39e-06	ADAMTS15	1	0	inf	0.615871	0	0	0	1	0	0	0	1	1	0	inf	0.615871	4	2	1	0	inf	0.615871	0.44271	0.287656	0.0237842	0.141022	0.194432	0.357706	1	1	0.131529	0.176698	0.23774	0	0	0
HGNC:9300	PPP2CB	ENST00000221138.4	8	30643750	30669937	7	930	642	1.35e-05	3.32e-06	9.38e-06	1.08e-06	PPP2CB	0	0	0	1	0	0	0	1	0	0	0	1	0	0	0	1	4	3	1	0	inf	0.615871	0.094716	0.0658101	0.00757728	0.0232931	0.0653846	1	1	1	1	0.0632929	0.23798	0	0	0
HGNC:4704	GYPC	ENST00000259254.4	2	127413839	127453718	4	387	550	6.56e-06	1.98e-06	4.35e-06	9.36e-07	GYPC	0	0	0	1	0	0	0	1	0	0	0	1	0	0	0	1	6	0	1	0	inf	0.615871	0.046025	0.0305196	0.00656698	0.0138917	0.0654101	1	1	1	1	0.0633168	0.238046	0	0	0
HGNC:4341	GLUL	ENST00000311223.5	1	182353539	182357872	6	1122	560	1.87e-05	4.55e-06	1.34e-05	2.3e-06	GLUL	0	0	0	1	0	0	0	1	0	0	0	1	0	0	0	1	1	1	1	0	inf	0.615871	0.131199	0.0940144	0.0161368	0.0319228	0.0654827	1	1	1	1	0.0633847	0.238234	-	-	-
HGNC:23246	MYPN	ENST00000358913.5	10	69881195	69970212	19	3963	4161	5.8e-05	1.63e-05	3.87e-05	4.91e-06	MYPN	2	0	inf	0.379255	2	0	inf	0.379255	0	0	0	1	0	0	0	1	16	7	0	1	0	1	0.406928	0.271519	0.0344486	0.114361	0.427259	0.0634191	0.0308218	1	1	1	0.238328	0	1	0
HGNC:26506	PPM1M	ENST00000409502.3	3	52281736	52283830	7	744	217	9.34e-06	2.5e-06	6.3e-06	1.05e-06	PPM1M	1	0	inf	0.615871	0	0	0	1	1	0	inf	0.615871	0	0	0	1	1	1	0	0	0	1	0.0655294	0.0442008	0.0073668	0.01754	0.0191128	0.0634285	1	0.00733973	1	1	0.238354	0	0	0
HGNC:658	ARF5	ENST00000000233.5	7	127228552	127231353	6	543	556	9.36e-06	2.7e-06	6.23e-06	1.48e-06	ARF5	1	0	inf	0.615871	1	0	inf	0.615871	0	0	0	1	0	0	0	1	0	0	0	0	0	1	0.0656698	0.0437097	0.0103837	0.0189432	0.067242	0.0635599	0.0427682	1	1	1	0.238717	0	0	0
HGNC:20062	USP36	ENST00000542802.3	17	76794501	76832445	18	3372	747	5.81e-05	1.81e-05	3.76e-05	4.29e-06	USP36	2	2	0.632269	0.838678	2	2	0.632269	0.838678	0	0	0	1	0	0	0	1	9	3	0	0	0	1	0.40763	0.263802	0.0300986	0.12699	0.0903023	0.0636093	0.0292412	1	1	1	0.238853	0	1	0
HGNC:19979	RDH14	ENST00000381249.3	2	18736456	18741838	2	1011	489	9.38e-06	2.68e-06	6.48e-06	2.71e-07	RDH14	1	0	inf	0.615871	1	0	inf	0.615871	0	0	0	1	0	0	0	1	1	0	0	0	0	1	0.0658101	0.0454637	0.00190134	0.0188029	0.031831	0.0636913	0.0444457	1	1	1	0.239079	-	-	-
HGNC:15519	BOP1	ENST00000307404.5	8	145486119	145515052	16	2241	2013	9.39e-06	3.28e-06	5.85e-06	3.49e-06	BOP1	1	1	0.632269	0.852486	1	0	inf	0.615871	0	1	0	1	0	0	0	1	5	2	0	0	0	1	0.0658802	0.0410436	0.0244858	0.0230125	0.0591776	0.063757	0.0402127	1	1	1	0.239259	0	0	0
HGNC:19048	ASPM	ENST00000367409.4	1	197053453	197115567	28	10434	663	0.00012916	3.04e-05	8.97e-05	1.68e-05	ASPM	3	0	inf	0.233521	2	0	inf	0.379255	0	0	0	1	1	0	inf	0.615871	1	4	0	0	0	1	0.906187	0.629335	0.117869	0.213286	0.0575811	0.0638795	0.131652	1	0.192075	1	0.239596	1	0	inf
HGNC:4584	GRIN1	ENST00000371553.3	9	140033938	140062294	21	2832	3761	5.83e-05	1.95e-05	3.69e-05	5.97e-06	GRIN1	2	0	inf	0.379255	1	0	inf	0.615871	0	0	0	1	1	0	inf	0.615871	3	0	0	0	0	1	0.409033	0.25889	0.0418855	0.136812	0.543211	0.0639902	0.228092	1	0.127866	1	0.239901	0	1	0
HGNC:7629	NACA	ENST00000550952.1	12	57106321	57118305	10	2778	809	3.25e-05	9.42e-06	2.19e-05	1.97e-06	NACA	0	0	0	1	0	0	0	1	0	0	0	1	0	0	0	1	1	1	1	0	inf	0.615871	0.22802	0.15365	0.0138215	0.0660907	0.0664032	1	1	1	1	0.0642465	0.240605	3	2	1.21042
HGNC:14958	PUM2	ENST00000338086.5	2	20451345	20527121	20	3195	4543	4.11e-05	1.04e-05	2.79e-05	3.35e-06	PUM2	0	0	0	1	0	0	0	1	0	0	0	1	0	0	0	1	13	8	2	0	inf	0.379255	0.288358	0.195746	0.0235036	0.0729664	0.410018	1	1	1	1	0.0642581	0.240637	0	0	0
HGNC:3667	FGF11	ENST00000293829.4	17	7342939	7346465	5	678	527	1.22e-05	3.54e-06	8.17e-06	5.66e-07	FGF11	0	0	0	1	0	0	0	1	0	0	0	1	0	0	0	1	2	0	1	0	inf	0.615871	0.0855952	0.0573207	0.00397106	0.0248366	0.066532	1	1	1	1	0.064367	0.240936	0	0	0
HGNC:5385	IDH3B	ENST00000380843.4	20	2639396	2644834	12	1158	526	2.09e-05	6.33e-06	1.34e-05	1.18e-06	IDH3B	0	0	0	1	0	0	0	1	0	0	0	1	0	0	0	1	1	1	1	0	inf	0.615871	0.146634	0.0940144	0.00827888	0.0444113	0.066606	1	1	1	1	0.0644362	0.241125	-	-	-
HGNC:21298	AACS	ENST00000316519.6	12	125550130	125626775	18	2019	559	3.43e-05	1.12e-05	2.16e-05	4.64e-06	AACS	0	0	0	1	0	0	0	1	0	0	0	1	0	0	0	1	14	6	1	0	inf	0.615871	0.240649	0.151546	0.0325542	0.0785792	0.0666284	1	1	1	1	0.0644572	0.241183	0	0	0
HGNC:8615	PAX1	ENST00000398485.2	20	21686350	21695441	5	1605	432	3.53e-05	1.24e-05	2.2e-05	1.03e-06	PAX1	0	0	0	1	0	0	0	1	0	0	0	1	0	0	0	1	5	1	1	0	inf	0.615871	0.247665	0.154352	0.00722648	0.0869984	0.0666612	1	1	1	1	0.0644879	0.241267	0	0	0
HGNC:11442	STX7	ENST00000367941.2	6	132781896	132824669	9	786	1329	9.51e-06	2.22e-06	6.44e-06	2.51e-06	STX7	1	0	inf	0.615871	1	0	inf	0.615871	0	0	0	1	0	0	0	1	9	3	0	0	0	1	0.0667222	0.045183	0.0176102	0.0155755	0.112816	0.0645449	0.0441775	1	1	1	0.241423	0	0	0
HGNC:2505	CTLA4	ENST00000302823.3	2	204732665	204737535	4	672	1187	9.54e-06	2.78e-06	6.33e-06	1.57e-06	CTLA4	1	0	inf	0.615871	1	0	inf	0.615871	0	0	0	1	0	0	0	1	0	0	0	0	0	1	0.0669326	0.0444113	0.0110151	0.0195045	0.118228	0.0647418	0.0434395	1	1	1	0.241963	0	0	0
HGNC:6305	KDELR2	ENST00000258739.4	7	6502771	6523688	5	639	506	9.55e-06	2.88e-06	6.19e-06	5.32e-07	KDELR2	1	0	inf	0.615871	0	0	0	1	0	0	0	1	1	0	inf	0.615871	4	1	0	0	0	1	0.0670028	0.043429	0.00373251	0.0202061	0.053057	0.0648074	1	1	0.0200033	1	0.242142	0	0	0
HGNC:13830	CNTNAP2	ENST00000361727.3	7	145813968	148112708	24	3996	36652	6.21e-05	1.89e-05	4.01e-05	7.99e-06	CNTNAP2	2	1	1.26454	0.670724	0	0	0	1	0	0	0	1	0	0	0	1	197	120	2	1	1.26454	0.670724	0.435694	0.281342	0.0560578	0.132602	3.99626	0.0713706	1	1	1	0.908147	0.242163	0	0	0
HGNC:28772	C2orf49	ENST00000258457.2	2	105954044	105961828	4	699	555	9.58e-06	3.01e-06	6.14e-06	1.01e-06	C2orf49	1	0	inf	0.615871	1	0	inf	0.615871	0	0	0	1	0	0	0	1	0	0	0	0	0	1	0.0672133	0.0430782	0.00708616	0.0211182	0.0533668	0.0650042	0.0421636	1	1	1	0.24268	-	-	-
HGNC:28129	GLB1L	ENST00000295759.7	2	220101793	220108295	16	1965	661	2.85e-05	7.66e-06	1.91e-05	6.68e-06	GLB1L	0	0	0	1	0	0	0	1	0	0	0	1	0	0	0	1	1	1	1	0	inf	0.615871	0.199956	0.134006	0.0468669	0.0537426	0.0672626	1	1	1	1	0.0650503	0.242806	-	-	-
HGNC:861	ATP6V0B	ENST00000472174.2	1	44440712	44443679	8	618	370	9.6e-06	2.93e-06	6.23e-06	9.38e-07	ATP6V0B	1	0	inf	0.615871	1	0	inf	0.615871	0	0	0	1	0	0	0	1	0	1	0	0	0	1	0.0673536	0.0437097	0.00658101	0.0205569	0.040325	0.0651354	0.0427682	1	1	1	0.243039	-	-	-
HGNC:15881	DBNDD2	ENST00000372710.3	20	44036801	44038780	3	792	141	9.61e-06	2.84e-06	6.23e-06	7.13e-07	DBNDD2	1	0	inf	0.615871	0	0	0	1	0	0	0	1	1	0	inf	0.615871	0	0	0	0	0	1	0.0674238	0.0437097	0.00500241	0.0199254	0.0120035	0.065201	1	1	0.0197282	1	0.243218	-	-	-
HGNC:2906	DLGAP2	ENST00000421627.2	8	1496859	1649572	11	2928	3323	5.9e-05	2.04e-05	3.69e-05	1.67e-06	DLGAP2	2	0	inf	0.379255	2	0	inf	0.379255	0	0	0	1	0	0	0	1	145	114	0	0	0	1	0.413944	0.25889	0.0117167	0.143126	0.469787	0.0653293	0.0282529	1	1	1	0.243568	1	0	inf
HGNC:6629	LLGL2	ENST00000392550.3	17	73539507	73570959	25	3063	1614	5.9e-05	1.78e-05	3.9e-05	4.82e-06	LLGL2	2	0	inf	0.379255	1	0	inf	0.615871	0	0	0	1	1	0	inf	0.615871	6	4	0	0	0	1	0.413944	0.273624	0.0338171	0.124885	0.218121	0.0653293	0.239382	1	0.117401	1	0.243568	0	0	0
HGNC:5969	IL12A	ENST00000305579.2	3	159706843	159713346	7	762	201	9.63e-06	2.69e-06	6.49e-06	2e-06	IL12A	1	0	inf	0.615871	0	0	0	1	0	0	0	1	1	0	inf	0.615871	0	0	0	0	0	1	0.0675641	0.0455338	0.014032	0.018873	0.017822	0.0653322	1	1	0.0186961	1	0.243576	-	-	-
HGNC:36	ABCA6	ENST00000284425.2	17	67075113	67136844	38	4854	858	5.47e-05	1.46e-05	3.66e-05	7e-06	ABCA6	0	0	0	1	0	0	0	1	0	0	0	1	0	0	0	1	9	5	1	0	inf	0.615871	0.383775	0.256786	0.049112	0.102434	0.0678367	1	1	1	1	0.0655869	0.244271	0	0	0
HGNC:10545	MSMO1	ENST00000261507.6	4	166254522	166263098	5	882	210	9.68e-06	2.28e-06	6.73e-06	1.82e-06	MSMO1	1	1	0.632269	0.852486	1	1	0.632269	0.852486	0	0	0	1	0	0	0	1	4	0	0	0	0	1	0.0679149	0.0472177	0.0127691	0.0159965	0.0161702	0.06566	0.0461203	1	1	1	0.24447	0	0	0
HGNC:29149	PHLPP2	ENST00000568954.1	16	71682792	71748698	18	3972	2422	5.43e-05	1.52e-05	3.59e-05	4.94e-06	PHLPP2	1	0	inf	0.615871	1	0	inf	0.615871	0	0	0	1	0	0	0	1	16	8	1	0	inf	0.615871	0.380969	0.251874	0.034659	0.106643	0.232303	0.316801	0.222658	1	1	0.207294	0.244499	0	1	0
HGNC:1463	CAMK2G	ENST00000322680.3	10	75574772	75634219	20	1671	8012	2.73e-05	7.76e-06	1.77e-05	3.93e-06	CAMK2G	0	1	0	1	0	1	0	1	0	0	0	1	0	0	0	1	10	9	3	1	1.89681	0.50277	0.191537	0.124183	0.0275729	0.0544442	0.918368	1	1	1	1	0.0659152	0.245164	0	0	0
HGNC:10436	RPS6KB1	ENST00000225577.4	17	57970545	58024149	15	1578	4552	2.06e-05	4.94e-06	1.38e-05	3.06e-06	RPS6KB1	0	0	0	1	0	0	0	1	0	0	0	1	0	0	0	1	9	2	2	0	inf	0.379255	0.14453	0.0968208	0.021469	0.034659	0.416919	1	1	1	1	0.0661452	0.245789	0	0	0
HGNC:686	RHOH	ENST00000381799.5	4	40245006	40245582	1	576	554	9.77e-06	3.03e-06	6.33e-06	4.74e-07	RHOH	1	0	inf	0.615871	0	0	0	1	0	0	0	1	1	0	inf	0.615871	6	3	0	0	0	1	0.0685463	0.0444113	0.00332558	0.0212585	0.0659282	0.0662498	1	1	0.0210341	1	0.246073	0	0	0
HGNC:16163	WFDC8	ENST00000357199.4	20	44180664	44207886	6	726	290	9.78e-06	2.3e-06	6.76e-06	1.09e-06	WFDC8	1	0	inf	0.615871	1	0	inf	0.615871	0	0	0	1	0	0	0	1	3	2	0	0	0	1	0.0686165	0.0474282	0.00764744	0.0161368	0.0274088	0.0663153	0.046321	1	1	1	0.246251	0	0	0
HGNC:14193	ARHGEF12	ENST00000397843.2	11	120207952	120355786	41	4635	8469	6.19e-05	1.5e-05	4.23e-05	1.15e-05	ARHGEF12	1	0	inf	0.615871	1	0	inf	0.615871	0	0	0	1	0	0	0	1	18	13	2	0	inf	0.379255	0.43429	0.296777	0.080684	0.10524	0.793529	0.352276	0.25679	1	1	0.188884	0.246858	0	0	0
HGNC:18458	PHF7	ENST00000327906.3	3	52446895	52457333	10	1146	782	1.44e-05	3.79e-06	9.5e-06	1.8e-06	PHF7	0	0	0	1	0	0	0	1	0	0	0	1	0	0	0	1	4	1	1	0	inf	0.615871	0.10103	0.066652	0.0126288	0.0265906	0.0689405	1	1	1	1	0.0666178	0.247071	-	-	-
HGNC:26685	CCDC71L	ENST00000523505.1	7	106300634	106301342	1	708	627	1.11e-05	3.49e-06	7.46e-06	2.66e-07	CCDC71L	0	0	0	1	0	0	0	1	0	0	0	1	0	0	0	1	1	0	1	0	inf	0.615871	0.0778776	0.0523394	0.00186626	0.0244858	0.0689679	1	1	1	1	0.0666433	0.24714	-	-	-
HGNC:27265	UBXN2A	ENST00000309033.4	2	24181184	24222737	6	780	473	9.85e-06	3.03e-06	6.27e-06	7.5e-07	UBXN2A	1	0	inf	0.615871	0	0	0	1	0	0	0	1	1	0	inf	0.615871	2	6	0	0	0	1	0.0691076	0.0439903	0.005262	0.0212585	0.0419076	0.0667737	1	1	0.0210341	1	0.247493	1	0	inf
HGNC:4172	GATA3	ENST00000379328.3	10	8097618	8115986	5	1335	2914	2.74e-05	1.01e-05	1.65e-05	8.66e-07	GATA3	0	1	0	1	0	1	0	1	0	0	0	1	0	0	0	1	7	3	2	0	inf	0.379255	0.192238	0.115764	0.00607586	0.0708616	0.419613	1	1	1	1	0.0668866	0.247799	0	1	0
HGNC:11345	RECK	ENST00000377966.3	9	36036995	36123042	21	2916	3627	3.83e-05	1.02e-05	2.56e-05	3.49e-06	RECK	1	0	inf	0.615871	1	0	inf	0.615871	0	0	0	1	0	0	0	1	13	6	1	0	inf	0.615871	0.268713	0.17961	0.0244858	0.0715632	0.334232	0.235637	0.164404	1	1	0.284113	0.247963	0	0	0
HGNC:17108	ADAMTS16	ENST00000274181.7	5	5140580	5319251	23	3675	1356	5.99e-05	1.74e-05	3.94e-05	3.34e-06	ADAMTS16	2	1	1.26454	0.670724	2	0	inf	0.379255	0	0	0	1	0	1	0	1	19	6	0	0	0	1	0.420258	0.27643	0.0234334	0.122078	0.155067	0.0670648	0.0318449	1	1	1	0.24828	0	0	0
HGNC:4484	GPR3	ENST00000374024.3	1	27720302	27721295	1	993	600	1.64e-05	5.03e-06	1.1e-05	4.36e-07	GPR3	0	0	0	1	0	0	0	1	0	0	0	1	0	0	0	1	1	0	1	0	inf	0.615871	0.115062	0.077176	0.00305898	0.0352905	0.0695241	1	1	1	1	0.0671624	0.248544	-	-	-
HGNC:20750	ZDHHC21	ENST00000380916.4	9	14618963	14674338	7	798	2970	9.91e-06	2.25e-06	6.91e-06	8.81e-07	ZDHHC21	1	0	inf	0.615871	1	0	inf	0.615871	0	0	0	1	0	0	0	1	6	7	0	0	0	1	0.0695286	0.0484806	0.0061811	0.015786	0.258772	0.0671665	0.0473241	1	1	1	0.248555	0	0	0
HGNC:30577	MIB2	ENST00000505820.2	1	1550839	1565910	20	3213	522	6e-05	1.99e-05	3.83e-05	1.85e-06	MIB2	2	1	1.26454	0.670724	2	1	1.26454	0.670724	0	0	0	1	0	0	0	1	2	2	0	0	0	1	0.42096	0.268713	0.0129796	0.139618	0.0683913	0.0672586	0.0302432	1	1	1	0.248804	1	1	0.806948
HGNC:2962	DYNC2H1	ENST00000398093.3	11	102980303	103349981	90	12945	4026	0.000132146	3.19e-05	8.95e-05	2.37e-05	DYNC2H1	3	2	0.948404	0.709673	1	1	0.632269	0.852486	0	0	0	1	2	1	1.26454	0.670724	40	17	0	0	0	1	0.927136	0.627932	0.166279	0.22381	0.288347	0.0673988	0.466306	1	0.0216043	1	0.249182	1	1	0.806948
HGNC:589	ATG5	ENST00000369076.3	6	106634414	106764083	7	828	15928	9.98e-06	2.38e-06	6.8e-06	1.83e-06	ATG5	1	0	inf	0.615871	1	0	inf	0.615871	0	0	0	1	0	0	0	1	17	11	0	0	0	1	0.0700197	0.0477088	0.0128393	0.0166981	1.34695	0.0676245	0.0465886	1	1	1	0.24979	0	0	0
HGNC:19338	CDK19	ENST00000368911.3	6	110935737	111136339	13	1509	5886	2.26e-05	6.28e-06	1.49e-05	3.49e-06	CDK19	1	0	inf	0.615871	0	0	0	1	1	0	inf	0.615871	0	0	0	1	19	11	1	0	inf	0.615871	0.158562	0.104538	0.0244858	0.0440605	0.618485	0.14663	1	0.0241885	1	0.46124	0.249809	0	0	0
HGNC:15674	SSBP3	ENST00000371320.3	1	54692803	54871681	18	1167	15580	1.92e-05	6.36e-06	1.13e-05	2.88e-06	SSBP3	1	0	inf	0.615871	0	0	0	1	1	0	inf	0.615871	0	0	0	1	19	12	2	2	0.632269	0.838678	0.134707	0.0792808	0.0202061	0.0446218	1.7984	0.126028	1	0.0200033	1	0.536688	0.249826	0	0	0
HGNC:3551	F9	ENST00000218099.2	X	138612923	138644230	8	1386	773	1.79e-05	4.51e-06	1.21e-05	2.89e-06	F9	0	0	0	1	0	0	0	1	0	0	0	1	0	0	0	1	2	2	1	0	inf	0.615871	0.125586	0.0848936	0.0202762	0.0316422	0.0700421	1	1	1	1	0.0676454	0.249847	-	-	-
HGNC:1097	BRAF	ENST00000288602.6	7	140434396	140624503	18	2301	4898	2.98e-05	7.69e-06	1.93e-05	6.31e-06	BRAF	1	0	inf	0.615871	0	0	0	1	0	0	0	1	1	0	inf	0.615871	24	16	1	0	inf	0.615871	0.209077	0.135409	0.044271	0.053953	0.445049	0.188667	1	1	0.0525234	0.359207	0.250184	0	0	0
HGNC:6864	MAP4K2	ENST00000345378.2	7	44184734	44198719	10	1401	466	3.01e-05	9.78e-06	1.93e-05	1.61e-06	GCK	0	0	0	1	0	0	0	1	0	0	0	1	0	0	0	1	4	1	1	0	inf	0.615871	0.211182	0.135409	0.0112958	0.0686165	0.0702431	1	1	1	1	0.0678328	0.250351	0	0	0
HGNC:8971	PIK3C2A	ENST00000265970.7	11	17111284	17191288	32	5061	3149	6.04e-05	1.53e-05	4.04e-05	5.52e-06	PIK3C2A	2	1	1.26454	0.670724	2	0	inf	0.379255	0	1	0	1	0	0	0	1	11	5	0	1	0	1	0.423766	0.283446	0.0387283	0.107345	0.263671	0.0680356	0.0333294	1	1	1	0.250896	1	1	0.806948
HGNC:8774	PDE1A	ENST00000435564.1	2	183011805	183387103	14	1638	7754	2.09e-05	5.28e-06	1.42e-05	4.95e-06	PDE1A	1	1	0.632269	0.852486	1	0	inf	0.615871	0	0	0	1	0	1	0	1	39	19	1	0	inf	0.615871	0.146634	0.0996272	0.0347292	0.0370445	0.694141	0.13639	0.0948252	1	1	0.500497	0.251507	0	0	0
HGNC:7640	NAP1L4	ENST00000380542.4	11	2970488	3000450	14	1128	716	1.59e-05	4.59e-06	1.01e-05	1.35e-06	NAP1L4	0	0	0	1	0	0	0	1	0	0	0	1	0	0	0	1	5	8	1	0	inf	0.615871	0.111554	0.0708616	0.0094716	0.0322034	0.0708094	1	1	1	1	0.0683605	0.251769	0	1	0
HGNC:16842	TP53I11	ENST00000533940.1	11	44956434	44959886	6	570	1236	1.01e-05	3.19e-06	6.41e-06	8.7e-07	TP53I11	1	0	inf	0.615871	1	0	inf	0.615871	0	0	0	1	0	0	0	1	4	2	0	0	0	1	0.0708616	0.0449726	0.00610392	0.022381	0.153658	0.0684092	0.0439763	1	1	1	0.2519	0	0	0
HGNC:29182	CEP164	ENST00000278935.3	11	117209302	117282884	31	4383	3812	6.07e-05	1.64e-05	4.05e-05	8.85e-06	CEP164	2	0	inf	0.379255	2	0	inf	0.379255	0	0	0	1	0	0	0	1	10	5	0	0	0	1	0.425871	0.284148	0.0620916	0.115062	0.37039	0.0686203	0.0334793	1	1	1	0.252465	0	0	0
HGNC:14374	NLRP1	ENST00000572272.1	17	5418073	5487277	17	4422	1238	6.07e-05	1.77e-05	4e-05	3.09e-06	NLRP1	2	1	1.26454	0.670724	2	1	1.26454	0.670724	0	0	0	1	0	0	0	1	9	7	0	0	0	1	0.425871	0.28064	0.0216794	0.124183	0.119229	0.0686203	0.0327324	1	1	1	0.252465	0	0	0
HGNC:26113	TCTN1	ENST00000397659.4	12	111051987	111085697	14	1779	737	2.45e-05	7.88e-06	1.53e-05	3.49e-06	TCTN1	0	0	0	1	0	0	0	1	0	0	0	1	0	0	0	1	5	0	1	0	inf	0.615871	0.171892	0.107345	0.0244858	0.0552861	0.071211	1	1	1	1	0.0687346	0.252772	0	0	0
HGNC:11599	TBX21	ENST00000177694.1	17	45810820	45822732	6	1608	559	2.93e-05	9.54e-06	1.86e-05	1.46e-06	TBX21	0	0	0	1	0	0	0	1	0	0	0	1	0	0	0	1	3	0	1	0	inf	0.615871	0.205569	0.130498	0.0102434	0.0669326	0.0714633	1	1	1	1	0.0689695	0.2534	-	-	-
HGNC:1527	CAV1	ENST00000341049.2	7	116165116	116199341	3	537	2050	1.02e-05	3.24e-06	6.63e-06	7.87e-07	CAV1	1	0	inf	0.615871	0	0	0	1	1	0	inf	0.615871	0	0	0	1	3	4	0	0	0	1	0.0715632	0.0465161	0.00552159	0.0227318	0.273193	0.0690626	1	0.00550638	1	1	0.253649	-	-	-
HGNC:24836	KIAA1549L	ENST00000321505.4	11	33564000	33689700	20	5550	9337	8.14e-05	2.55e-05	5.28e-05	4.14e-06	KIAA1549L	2	0	inf	0.379255	0	0	0	1	0	0	0	1	1	0	inf	0.615871	36	16	1	0	inf	0.615871	0.571102	0.370445	0.0290462	0.178908	0.96079	0.112481	1	1	0.163817	0.617409	0.254674	0	0	0
HGNC:16898	EFS	ENST00000216733.3	14	23826434	23834234	6	1686	627	2.76e-05	8.62e-06	1.81e-05	1.11e-06	EFS	0	0	0	1	0	0	0	1	0	0	0	1	0	0	0	1	1	1	1	0	inf	0.615871	0.193642	0.12699	0.00778776	0.0604779	0.0720126	1	1	1	1	0.0694809	0.254766	-	-	-
HGNC:9370	PRIM2	ENST00000607273.1	6	57183243	57467100	10	1041	8883	1.03e-05	2.42e-06	6.77e-06	1.93e-06	PRIM2	1	0	inf	0.615871	1	0	inf	0.615871	0	0	0	1	0	0	0	1	9	10	0	0	0	1	0.0722648	0.0474983	0.0135409	0.0169787	0.616646	0.0697155	0.0463879	1	1	1	0.255391	0	0	0
HGNC:4708	GZMA	ENST00000274306.6	5	54398510	54406010	5	789	135	1.03e-05	2.73e-06	6.87e-06	1.07e-06	GZMA	1	1	0.632269	0.852486	0	0	0	1	0	1	0	1	1	0	inf	0.615871	1	1	0	0	0	1	0.0722648	0.0481999	0.00750712	0.0191537	0.0123647	0.0697155	1	1	0.0189714	1	0.255391	-	-	-
HGNC:1008	BCL9	ENST00000234739.3	1	147083635	147096760	7	4281	6206	6.13e-05	1.67e-05	4.24e-05	3.6e-06	BCL9	2	1	1.26454	0.670724	2	0	inf	0.379255	0	0	0	1	0	1	0	1	8	5	0	0	0	1	0.430081	0.297478	0.0252576	0.117167	0.623471	0.0697946	0.0363776	1	1	1	0.255602	0	0	0
HGNC:29021	CEP290	ENST00000552810.1	12	88442960	88535084	53	7440	2669	6.14e-05	1.45e-05	4.16e-05	1.18e-05	CEP290	2	0	inf	0.379255	1	0	inf	0.615871	1	0	inf	0.615871	0	0	0	1	13	7	0	0	0	1	0.430782	0.291866	0.0827888	0.101732	0.154537	0.069991	0.253131	0.0794545	1	1	0.256124	0	0	0
HGNC:13590	FBXO11	ENST00000403359.3	2	48035256	48132859	23	2784	5488	3.15e-05	7.49e-06	2.18e-05	3.83e-06	FBXO11	1	0	inf	0.615871	1	0	inf	0.615871	0	0	0	1	0	0	0	1	21	9	1	1	0.632269	0.852486	0.221004	0.152949	0.0268713	0.0525498	0.435657	0.198287	0.141826	1	1	0.353161	0.25622	2	0	inf
HGNC:27279	MPZL3	ENST00000278949.4	11	118100608	118123009	6	708	725	1.04e-05	2.73e-06	7.12e-06	1.49e-06	MPZL3	1	0	inf	0.615871	0	0	0	1	1	0	inf	0.615871	0	0	0	1	6	0	0	0	0	1	0.0729664	0.0499539	0.0104538	0.0191537	0.0747184	0.0703679	1	0.0103994	1	1	0.257126	0	0	0
HGNC:1365	CACFD1	ENST00000540581.1	9	136325188	136333833	6	702	207	1.04e-05	3.56e-06	6.46e-06	1.51e-06	CACFD1	1	0	inf	0.615871	1	0	inf	0.615871	0	0	0	1	0	0	0	1	3	0	0	0	0	1	0.0729664	0.0453234	0.0105942	0.024977	0.0215157	0.0703679	0.0443116	1	1	1	0.257126	0	0	0
HGNC:25221	MMADHC	ENST00000428879.1	2	150426487	150443611	7	891	369	1.04e-05	2.5e-06	7.02e-06	2.36e-06	MMADHC	1	0	inf	0.615871	1	0	inf	0.615871	0	0	0	1	0	0	0	1	3	1	0	0	0	1	0.0729664	0.0492523	0.0165578	0.01754	0.0302184	0.0703679	0.0480591	1	1	1	0.257126	0	0	0
HGNC:15749	BPIFA1	ENST00000354297.4	20	31825517	31830333	7	771	193	1.04e-05	3.34e-06	6.43e-06	9.84e-07	BPIFA1	1	0	inf	0.615871	1	0	inf	0.615871	0	0	0	1	0	0	0	1	2	1	0	0	0	1	0.0729664	0.0451129	0.00690374	0.0234334	0.0182653	0.0703679	0.0441104	1	1	1	0.257126	0	0	0
HGNC:26965	PTPMT1	ENST00000326674.9	11	47587174	47593181	4	606	180	1.04e-05	3.28e-06	6.81e-06	6.13e-07	PTPMT1	1	0	inf	0.615871	0	0	0	1	1	0	inf	0.615871	0	0	0	1	2	0	0	0	0	1	0.0729664	0.047779	0.00430081	0.0230125	0.0216732	0.0703679	1	0.00429157	1	1	0.257126	-	-	-
HGNC:9806	RAD1	ENST00000382038.2	5	34908869	34914997	5	849	172	1.04e-05	2.77e-06	6.97e-06	9.52e-07	RAD1	1	0	inf	0.615871	1	0	inf	0.615871	0	0	0	1	0	0	0	1	1	0	0	0	0	1	0.0729664	0.0489015	0.00667923	0.0194343	0.0147824	0.0703679	0.0477251	1	1	1	0.257126	-	-	-
HGNC:6363	KLK2	ENST00000325321.3	19	51376729	51381815	5	786	39	1.04e-05	2.85e-06	7.07e-06	8.45e-07	KLK2	1	0	inf	0.615871	1	0	inf	0.615871	0	0	0	1	0	0	0	1	0	0	0	0	0	1	0.0729664	0.0496031	0.00592852	0.0199956	0.00362047	0.0703679	0.048393	1	1	1	0.257126	-	-	-
HGNC:17898	NKIRAS2	ENST00000307641.5	17	40173595	40175911	3	576	241	1.04e-05	2.83e-06	7e-06	7.2e-07	NKIRAS2	1	0	inf	0.615871	0	0	0	1	1	0	inf	0.615871	0	0	0	1	0	0	0	0	0	1	0.0729664	0.049112	0.00505152	0.0198553	0.0305293	0.0703679	1	0.00503878	1	1	0.257126	-	-	-
HGNC:3438	ERCC6	ENST00000355832.5	10	50666860	50741010	20	4482	4648	6.17e-05	1.68e-05	4.09e-05	5.39e-06	ERCC6	2	0	inf	0.379255	1	0	inf	0.615871	0	0	0	1	1	0	inf	0.615871	14	6	0	0	0	1	0.432887	0.286954	0.0378162	0.117869	0.44892	0.0705811	0.249454	1	0.111187	1	0.257691	0	0	0
HGNC:6845	MAP2K5	ENST00000178640.5	15	67835673	68099088	22	1347	32561	1.81e-05	4.98e-06	1.15e-05	3.73e-06	MAP2K5	1	0	inf	0.615871	1	0	inf	0.615871	0	0	0	1	0	0	0	1	24	17	3	1	1.89681	0.50277	0.12699	0.080684	0.0261697	0.0349397	3.06972	0.119257	0.0775148	1	1	0.592247	0.25782	0	0	0
HGNC:25610	FGGY	ENST00000371218.4	1	59787221	60228256	16	1728	15739	2.41e-05	7.26e-06	1.54e-05	2.78e-06	FGGY	0	1	0	1	0	1	0	1	0	0	0	1	0	0	0	1	56	23	4	0	inf	0.143772	0.169086	0.108046	0.0195045	0.0509362	1.54007	1	1	1	1	0.0707718	0.258196	1	0	inf
HGNC:2495	CTBP2	ENST00000309035.6	10	126678086	126716328	9	2958	9889	6.19e-05	1.99e-05	4.01e-05	3.48e-06	CTBP2	2	0	inf	0.379255	1	0	inf	0.615871	0	0	0	1	1	0	inf	0.615871	23	9	0	0	0	1	0.43429	0.281342	0.0244157	0.139618	1.45189	0.0709755	0.24523	1	0.13031	1	0.258736	0	0	0
HGNC:29654	PRR16	ENST00000379551.2	5	119816898	120022404	2	846	2112	1.05e-05	2.98e-06	7.05e-06	8.38e-07	PRR16	1	0	inf	0.615871	0	0	0	1	0	0	0	1	1	0	inf	0.615871	21	17	0	0	0	1	0.073668	0.0494628	0.00587941	0.0209077	0.183909	0.0710199	1	1	0.0206906	1	0.258853	0	1	0
HGNC:24665	CD200R1L	ENST00000398214.1	3	112534809	112564571	6	816	253	1.05e-05	2.98e-06	6.98e-06	1.46e-06	CD200R1L	1	0	inf	0.615871	1	0	inf	0.615871	0	0	0	1	0	0	0	1	5	1	0	0	0	1	0.073668	0.0489717	0.0102434	0.0209077	0.0228407	0.0710199	0.0477919	1	1	1	0.258853	0	0	0
HGNC:14752	OR5H2	ENST00000355273.2	3	98001731	98002676	1	945	2	1.05e-05	2.68e-06	7.54e-06	4.1e-07	OR5H2	1	0	inf	0.615871	0	0	0	1	0	0	0	1	1	0	inf	0.615871	0	0	0	0	0	1	0.073668	0.0529006	0.00287656	0.0188029	0.000155911	0.0710199	1	1	0.0186272	1	0.258853	-	-	-
HGNC:29485	PRAMEF17	ENST00000376098.4	1	13716117	13718962	3	1425	42	1.05e-05	3.02e-06	7.04e-06	4.48e-07	PRAMEF17	1	0	inf	0.615871	1	0	inf	0.615871	0	0	0	1	0	0	0	1	0	1	0	0	0	1	0.073668	0.0493926	0.00314317	0.0211883	0.00217127	0.0710199	0.0481927	1	1	1	0.258853	1	0	inf
HGNC:10259	RORB	ENST00000376896.3	9	77112892	77300534	10	1380	17050	2.05e-05	6.14e-06	1.3e-05	2.37e-06	RORB	1	0	inf	0.615871	1	0	inf	0.615871	0	0	0	1	0	0	0	1	27	19	2	2	0.632269	0.838678	0.143828	0.091208	0.0166279	0.0430782	1.77701	0.133963	0.0871722	1	1	0.530286	0.258903	1	0	inf
HGNC:3189	EEF1A1	ENST00000316292.9	6	74227532	74229749	7	1389	756	1.93e-05	5.12e-06	1.33e-05	1.57e-06	EEF1A1	0	0	0	1	0	0	0	1	0	0	0	1	0	0	0	1	2	0	1	0	inf	0.615871	0.135409	0.0933128	0.0110151	0.0359219	0.0736998	1	1	1	1	0.0710495	0.258931	-	-	-
HGNC:18524	ISL2	ENST00000290759.4	15	76629224	76634176	6	1080	437	2.6e-05	9.39e-06	1.61e-05	1.17e-06	ISL2	0	0	0	1	0	0	0	1	0	0	0	1	0	0	0	1	3	1	1	0	inf	0.615871	0.182416	0.112958	0.00820872	0.0658802	0.0738109	1	1	1	1	0.0711527	0.259204	-	-	-
HGNC:15592	SS18L1	ENST00000331758.3	20	60718876	60754264	11	1191	541	2.33e-05	8.37e-06	1.36e-05	2.21e-06	SS18L1	0	0	0	1	0	0	0	1	0	0	0	1	0	0	0	1	2	2	1	0	inf	0.615871	0.163473	0.0954176	0.0155054	0.0587239	0.0742559	1	1	1	1	0.0715659	0.260295	0	0	0
HGNC:25942	DDX60	ENST00000393743.3	4	169138083	169232410	37	5139	768	6.22e-05	1.66e-05	4.11e-05	1.33e-05	DDX60	2	1	1.26454	0.670724	1	0	inf	0.615871	0	0	0	1	1	1	0.632269	0.852486	13	5	0	0	0	1	0.436395	0.288358	0.0933128	0.116466	0.0652173	0.0715684	0.250506	1	0.109939	1	0.260302	0	0	0
HGNC:6825	MAN2A2	ENST00000360468.3	15	91447437	91463017	22	3453	692	6.22e-05	1.8e-05	4.12e-05	5.7e-06	MAN2A2	2	0	inf	0.379255	2	0	inf	0.379255	0	0	0	1	0	0	0	1	2	5	0	0	0	1	0.436395	0.289059	0.0399912	0.126288	0.087456	0.0715684	0.0345361	1	1	1	0.260302	1	1	0.806948
HGNC:10563	SCAMP1	ENST00000538629.1	5	77656495	77771491	9	1017	1417	1.06e-05	2.93e-06	7.01e-06	1.61e-06	SCAMP1	1	0	inf	0.615871	0	0	0	1	0	0	0	1	1	0	inf	0.615871	7	2	0	0	0	1	0.0743696	0.0491822	0.0112958	0.0205569	0.10362	0.0716715	1	1	0.020347	1	0.260573	0	0	0
HGNC:7226	MPZL1	ENST00000359523.2	1	167691388	167757158	6	810	1045	1.06e-05	3.19e-06	6.86e-06	1.94e-06	MPZL1	1	0	inf	0.615871	0	0	0	1	0	0	0	1	1	0	inf	0.615871	6	8	0	0	0	1	0.0743696	0.0481298	0.013611	0.022381	0.095946	0.0716715	1	1	0.0221324	1	0.260573	0	0	0
HGNC:25262	C1orf167	ENST00000433342.1	1	11821843	11849503	21	4422	311	1.06e-05	3e-06	7.1e-06	8.79e-07	C1orf167	1	0	inf	0.615871	0	0	0	1	0	0	0	1	1	0	inf	0.615871	3	1	0	0	0	1	0.0743696	0.0498136	0.00616706	0.021048	0.00523043	0.0716715	1	1	0.020828	1	0.260573	1	0	inf
HGNC:31305	OR6C76	ENST00000328314.3	12	55820037	55820976	1	939	2	1.06e-05	3.18e-06	7.14e-06	3.19e-07	OR6C76	1	0	inf	0.615871	1	0	inf	0.615871	0	0	0	1	0	0	0	1	0	0	0	0	0	1	0.0743696	0.0500942	0.0022381	0.0223109	0.000158402	0.0716715	0.0488602	1	1	1	0.260573	-	-	-
HGNC:24046	ARL11	ENST00000282026.1	13	50204583	50205174	1	591	20	1.06e-05	3.65e-06	6.77e-06	2.75e-07	ARL11	1	0	inf	0.615871	1	0	inf	0.615871	0	0	0	1	0	0	0	1	0	0	0	0	0	1	0.0743696	0.0474983	0.0019294	0.0256084	0.00251674	0.0716715	0.0463879	1	1	1	0.260573	-	-	-
HGNC:23089	SLC13A5	ENST00000433363.2	17	6589525	6616652	12	1707	633	2.86e-05	9.24e-06	1.83e-05	1.22e-06	SLC13A5	0	0	0	1	0	0	0	1	0	0	0	1	0	0	0	1	6	3	1	0	inf	0.615871	0.200658	0.128393	0.00855952	0.0648278	0.0744091	1	1	1	1	0.0717081	0.26067	-	-	-
HGNC:28804	GDPD5	ENST00000336898.3	11	75146551	75188780	15	1818	3693	3.16e-05	9.71e-06	2.06e-05	2.91e-06	GDPD5	1	0	inf	0.615871	1	0	inf	0.615871	0	0	0	1	0	0	0	1	14	8	1	0	inf	0.615871	0.221706	0.14453	0.0204166	0.0681254	0.450362	0.198849	0.134571	1	1	0.362603	0.26171	0	0	0
HGNC:26572	TMEM71	ENST00000356838.3	8	133723212	133771125	9	831	1523	1.07e-05	2.78e-06	7.05e-06	2.5e-06	TMEM71	1	0	inf	0.615871	1	0	inf	0.615871	0	0	0	1	0	0	0	1	10	7	0	1	0	1	0.0750712	0.0494628	0.01754	0.0195045	0.137585	0.0723226	0.0482594	1	1	1	0.262286	0	0	0
HGNC:20150	RAB15	ENST00000267512.5	14	65415214	65438794	7	627	996	1.07e-05	3.11e-06	6.93e-06	1.34e-06	RAB15	1	0	inf	0.615871	1	0	inf	0.615871	0	0	0	1	0	0	0	1	0	0	0	0	0	1	0.0750712	0.0486209	0.00940144	0.0218198	0.119252	0.0723226	0.0474578	1	1	1	0.262286	0	0	0
HGNC:5977	IL15	ENST00000296545.7	4	142640617	142654001	6	489	928	5.65e-06	1.57e-06	3.61e-06	1.65e-06	IL15	0	0	0	1	0	0	0	1	0	0	0	1	0	0	0	1	11	9	1	0	inf	0.615871	0.0396404	0.0253278	0.0115764	0.0110151	0.0752276	1	1	1	1	0.0724676	0.262667	0	0	0
HGNC:19309	KANK1	ENST00000382303.1	9	676972	745235	11	4059	4625	6.27e-05	1.89e-05	4.15e-05	2.3e-06	KANK1	2	0	inf	0.379255	1	0	inf	0.615871	0	0	0	1	1	0	inf	0.615871	47	35	0	1	0	1	0.439903	0.291164	0.0161368	0.132602	0.501245	0.0725601	0.252607	1	0.124187	1	0.26291	1	3	0.268983
HGNC:16051	PARD3	ENST00000374789.3	10	34400096	35103923	25	4071	22973	6.28e-05	1.67e-05	4.19e-05	5.34e-06	PARD3	2	3	0.421513	0.924681	2	2	0.632269	0.838678	0	0	0	1	0	1	0	1	90	53	0	1	0	1	0.440605	0.29397	0.0374654	0.117167	2.48637	0.072759	0.0356057	1	1	1	0.263431	0	0	0
HGNC:9717	PEX2	ENST00000419564.2	8	77895496	77896414	1	918	911	1.08e-05	2.94e-06	7.3e-06	7.03e-07	PEX2	1	0	inf	0.615871	0	0	0	1	1	0	inf	0.615871	0	0	0	1	5	1	0	0	0	1	0.0757728	0.0512168	0.00493225	0.020627	0.075195	0.0729732	1	0.0049201	1	1	0.263992	0	0	0
HGNC:17007	DUSP14	ENST00000487847.1	17	35872374	35872971	1	597	1159	1.08e-05	3.28e-06	7.14e-06	4.23e-07	DUSP14	1	0	inf	0.615871	0	0	0	1	1	0	inf	0.615871	0	0	0	1	2	2	0	0	0	1	0.0757728	0.0500942	0.00296777	0.0230125	0.147103	0.0729732	1	0.00296337	1	1	0.263992	1	0	inf
HGNC:20352	VCPKMT	ENST00000395860.2	14	50576416	50583270	6	690	303	1.08e-05	3.48e-06	6.61e-06	1.1e-06	VCPKMT	1	0	inf	0.615871	0	0	0	1	1	0	inf	0.615871	0	0	0	1	2	2	0	0	0	1	0.0757728	0.0463758	0.0077176	0.0244157	0.0332741	0.0729732	1	0.0076879	1	1	0.263992	1	0	inf
HGNC:25424	ZCCHC9	ENST00000254037.2	5	80600576	80608481	5	816	833	1.08e-05	2.82e-06	7.28e-06	1.3e-06	ZCCHC9	1	0	inf	0.615871	1	0	inf	0.615871	0	0	0	1	0	0	0	1	1	1	0	0	0	1	0.0757728	0.0510765	0.0091208	0.0197851	0.0773514	0.0729732	0.049794	1	1	1	0.263992	0	0	0
HGNC:15172	OR4C16	ENST00000314634.3	11	55339603	55340536	1	933	2	1.08e-05	2.92e-06	7.58e-06	3.37e-07	OR4C16	1	0	inf	0.615871	1	0	inf	0.615871	0	0	0	1	0	0	0	1	0	0	0	0	0	1	0.0757728	0.0531813	0.00236439	0.0204867	0.000162428	0.0729732	0.0517919	1	1	1	0.263992	1	0	inf
HGNC:28054	ZNF628	ENST00000598519.1	19	55991277	55995740	2	3180	275	6.32e-05	2.26e-05	3.95e-05	1.25e-06	ZNF628	2	0	inf	0.379255	2	0	inf	0.379255	0	0	0	1	0	0	0	1	1	1	0	0	0	1	0.443411	0.277132	0.00877	0.158562	0.0383453	0.0735563	0.0319921	1	1	1	0.265516	-	-	-
HGNC:25334	ELMOD1	ENST00000265840.7	11	107488915	107535923	11	1005	3086	1.09e-05	2.9e-06	7.3e-06	2.3e-06	ELMOD1	1	0	inf	0.615871	1	0	inf	0.615871	0	0	0	1	0	0	0	1	10	5	0	0	0	1	0.0764744	0.0512168	0.0161368	0.0203464	0.234826	0.0736234	0.0499273	1	1	1	0.265691	0	0	0
HGNC:8799	PDGFA	ENST00000354513.5	7	540080	558638	6	636	2421	1.09e-05	3.44e-06	7.08e-06	3.82e-07	PDGFA	1	0	inf	0.615871	0	0	0	1	0	0	0	1	1	0	inf	0.615871	3	1	0	0	0	1	0.0764744	0.0496733	0.00268011	0.024135	0.291108	0.0736234	1	1	0.0238461	1	0.265691	0	0	0
HGNC:24355	CLEC1A	ENST00000315330.4	12	10223931	10251521	6	843	428	1.09e-05	2.89e-06	7.36e-06	7.25e-07	CLEC1A	1	0	inf	0.615871	1	0	inf	0.615871	0	0	0	1	0	0	0	1	2	2	0	0	0	1	0.0764744	0.0516378	0.0050866	0.0202762	0.0388269	0.0736234	0.0503272	1	1	1	0.265691	0	0	0
HGNC:33910	SRRD	ENST00000215917.7	22	26879856	26887638	7	1020	338	1.09e-05	3.05e-06	7.25e-06	8.59e-07	SRRD	1	0	inf	0.615871	0	0	0	1	1	0	inf	0.615871	0	0	0	1	2	0	0	0	0	1	0.0764744	0.050866	0.00602674	0.0213988	0.0253415	0.0736234	1	0.00600862	1	1	0.265691	0	0	0
HGNC:7827	NIPSNAP1	ENST00000216121.7	22	29951923	29977071	10	855	459	1.09e-05	2.8e-06	6.96e-06	1.54e-06	NIPSNAP1	1	0	inf	0.615871	1	0	inf	0.615871	0	0	0	1	0	0	0	1	1	2	0	0	0	1	0.0764744	0.0488314	0.0108046	0.0196448	0.0410547	0.0736234	0.0476583	1	1	1	0.265691	0	0	0
HGNC:14816	OR10T2	ENST00000334438.1	1	158368311	158369256	1	945	3	1.09e-05	2.85e-06	7.73e-06	4.97e-07	OR10T2	1	0	inf	0.615871	0	0	0	1	0	0	0	1	1	0	inf	0.615871	0	0	0	0	0	1	0.0764744	0.0542337	0.00348695	0.0199956	0.000242776	0.0736234	1	1	0.019797	1	0.265691	-	-	-
HGNC:8318	OR52A1	ENST00000380367.1	11	5172660	5173599	1	939	19	1.09e-05	2.69e-06	8e-06	2.54e-07	OR52A1	1	0	inf	0.615871	1	0	inf	0.615871	0	0	0	1	0	0	0	1	0	1	0	0	0	1	0.0764744	0.056128	0.00178206	0.018873	0.00154741	0.0736234	0.0545819	1	1	1	0.265691	-	-	-
HGNC:1805	CDX1	ENST00000231656.8	5	149546439	149563243	3	798	814	1.07e-05	3.37e-06	7.06e-06	8.71e-07	CDX1	0	0	0	1	0	0	0	1	0	0	0	1	0	0	0	1	4	1	1	0	inf	0.615871	0.0750712	0.049533	0.00611094	0.0236439	0.0765764	1	1	1	1	0.0737178	0.265938	-	-	-
HGNC:10593	SCN5A	ENST00000413689.1	3	38591811	38674798	27	6051	5120	0.000102388	3.08e-05	6.76e-05	5.45e-06	SCN5A	2	0	inf	0.379255	1	0	inf	0.615871	0	0	0	1	1	0	inf	0.615871	19	7	1	0	inf	0.615871	0.718354	0.474282	0.0382372	0.216093	0.607829	0.16221	0.377668	1	0.194339	0.455468	0.266364	1	1	0.806948
HGNC:20961	ANKS1A	ENST00000360359.3	6	34857179	35056386	24	3405	7798	5.6e-05	1.76e-05	3.6e-05	3.57e-06	ANKS1A	1	0	inf	0.615871	1	0	inf	0.615871	0	0	0	1	0	0	0	1	30	13	2	0	inf	0.379255	0.392896	0.252576	0.0250471	0.123482	0.899795	0.324901	0.223203	1	1	0.227443	0.266403	0	0	0
HGNC:24123	B9D1	ENST00000261499.4	17	19246631	19265882	7	615	319	1.1e-05	3.23e-06	7.16e-06	7.62e-07	B9D1	1	0	inf	0.615871	1	0	inf	0.615871	0	0	0	1	0	0	0	1	8	2	0	0	0	1	0.077176	0.0502346	0.00534619	0.0226617	0.0400311	0.0742731	0.0489937	1	1	1	0.267384	1	0	inf
HGNC:362	AK2	ENST00000354858.6	1	33478781	33502429	6	720	884	1.1e-05	3.14e-06	7.24e-06	9.29e-07	AK2	1	0	inf	0.615871	1	0	inf	0.615871	0	0	0	1	0	0	0	1	6	3	0	0	0	1	0.077176	0.0507958	0.00651786	0.0220302	0.094755	0.0742731	0.0495273	1	1	1	0.267384	0	0	0
HGNC:13972	OR5V1	ENST00000377154.1	6	29323006	29323972	1	966	1293	1.1e-05	3e-06	7.6e-06	4.48e-07	OR5V1	1	0	inf	0.615871	1	0	inf	0.615871	0	0	0	1	0	0	0	1	3	0	0	0	0	1	0.077176	0.0533216	0.00314317	0.021048	0.103301	0.0742731	0.0519249	1	1	1	0.267384	-	-	-
HGNC:652	ARF1	ENST00000541182.1	1	228284815	228285714	4	546	812	1.1e-05	3.33e-06	7.31e-06	1.59e-06	ARF1	1	0	inf	0.615871	1	0	inf	0.615871	0	0	0	1	0	0	0	1	3	3	0	0	0	1	0.077176	0.051287	0.0111554	0.0233633	0.114775	0.0742731	0.049994	1	1	1	0.267384	-	-	-
HGNC:20657	TSPAN1	ENST00000372003.1	1	46646779	46651205	7	726	646	1.1e-05	3.59e-06	6.91e-06	1e-06	TSPAN1	1	0	inf	0.615871	1	0	inf	0.615871	0	0	0	1	0	0	0	1	2	2	0	0	0	1	0.077176	0.0484806	0.007016	0.0251874	0.0686718	0.0742731	0.0473241	1	1	1	0.267384	0	0	0
HGNC:15261	OR5AS1	ENST00000313555.1	11	55797894	55798869	1	975	9	1.1e-05	3.09e-06	7.71e-06	3.25e-07	OR5AS1	1	0	inf	0.615871	1	0	inf	0.615871	0	0	0	1	0	0	0	1	1	0	0	0	0	1	0.077176	0.0540934	0.0022802	0.0216794	0.000712394	0.0742731	0.0526563	1	1	1	0.267384	-	-	-
HGNC:14996	OR10Z1	ENST00000361284.1	1	158576228	158577170	1	942	63	1.1e-05	3.35e-06	7.38e-06	4.5e-07	OR10Z1	1	0	inf	0.615871	1	0	inf	0.615871	0	0	0	1	0	0	0	1	0	0	0	0	0	1	0.077176	0.0517781	0.0031572	0.0235036	0.00516145	0.0742731	0.0504604	1	1	1	0.267384	-	-	-
HGNC:28695	KRT222	ENST00000394052.3	17	38812653	38821351	6	888	566	1.1e-05	2.84e-06	7.35e-06	1.12e-06	KRT222	1	0	inf	0.615871	1	0	inf	0.615871	0	0	0	1	0	0	0	1	0	0	0	0	0	1	0.077176	0.0515676	0.00785792	0.0199254	0.049191	0.0742731	0.0502606	1	1	1	0.267384	-	-	-
HGNC:29399	PLEKHG4B	ENST00000283426.6	5	140422	182438	18	3816	358	6.36e-05	1.96e-05	4.11e-05	2.82e-06	PLEKHG4B	2	0	inf	0.379255	1	0	inf	0.615871	0	0	0	1	1	0	inf	0.615871	11	5	0	0	0	1	0.446218	0.288358	0.0197851	0.137514	0.0418621	0.0743564	0.250506	1	0.128478	1	0.2676	0	1	0
HGNC:10249	ROBO1	ENST00000464233.1	3	78648062	79639061	30	4956	41616	6.74e-05	1.8e-05	4.47e-05	8.04e-06	ROBO1	2	0	inf	0.379255	1	0	inf	0.615871	1	0	inf	0.615871	0	0	0	1	118	81	2	3	0.421513	0.924681	0.472878	0.313615	0.0564086	0.126288	3.9708	0.0820936	0.2692	0.0548472	1	0.906259	0.267708	1	0	inf
HGNC:9865	RARB	ENST00000330688.4	3	25470222	25638107	8	1347	50597	1.95e-05	5.04e-06	1.29e-05	1.82e-06	RARB	1	0	inf	0.615871	0	0	0	1	0	0	0	1	1	0	inf	0.615871	115	52	5	2	1.58067	0.454825	0.136812	0.0905064	0.0127691	0.0353606	5.13903	0.127866	1	1	0.0347428	0.583554	0.268276	0	0	0
HGNC:25735	VEPH1	ENST00000362010.2	3	156978922	157213138	13	2502	5777	3.04e-05	8.37e-06	2.03e-05	4.57e-06	VEPH1	1	0	inf	0.615871	1	0	inf	0.615871	0	0	0	1	0	0	0	1	24	18	1	0	inf	0.615871	0.213286	0.142425	0.0320631	0.0587239	0.492468	0.192075	0.132747	1	1	0.388884	0.268479	0	0	0
HGNC:12831	XRCC4	ENST00000511817.1	5	82400738	82649061	7	1011	6420	1.11e-05	2.76e-06	7.32e-06	1.82e-06	XRCC4	1	1	0.632269	0.852486	1	1	0.632269	0.852486	0	0	0	1	0	0	0	1	24	19	0	0	0	1	0.0778776	0.0513571	0.0127691	0.0193642	0.494534	0.0749224	0.0500606	1	1	1	0.269069	0	0	0
HGNC:7090	MICA	ENST00000449934.2	6	31371409	31380208	5	999	117	1.11e-05	3.16e-06	7.35e-06	8.02e-07	MICA	1	0	inf	0.615871	1	0	inf	0.615871	0	0	0	1	0	0	0	1	3	2	0	0	0	1	0.0778776	0.0515676	0.00562683	0.0221706	0.0091208	0.0749224	0.0502606	1	1	1	0.269069	0	0	0
HGNC:28479	C16orf78	ENST00000299191.3	16	49407850	49433189	5	798	77	1.11e-05	2.74e-06	7.64e-06	1.1e-06	C16orf78	1	0	inf	0.615871	1	0	inf	0.615871	0	0	0	1	0	0	0	1	2	0	0	0	0	1	0.0778776	0.0536022	0.0077176	0.0192238	0.00751451	0.0749224	0.052191	1	1	1	0.269069	0	0	0
HGNC:3791	FOLR1	ENST00000393679.1	11	71903217	71907221	4	774	33	1.11e-05	2.89e-06	7.4e-06	1.17e-06	FOLR1	1	0	inf	0.615871	1	0	inf	0.615871	0	0	0	1	0	0	0	1	1	0	0	0	0	1	0.0778776	0.0519184	0.00820872	0.0202762	0.00332036	0.0749224	0.0505937	1	1	1	0.269069	0	0	0
HGNC:31291	OR5K4	ENST00000354924.2	3	98072697	98073663	1	966	1	1.11e-05	2.83e-06	8.06e-06	3.62e-07	OR5K4	1	0	inf	0.615871	1	0	inf	0.615871	0	0	0	1	0	0	0	1	1	0	0	0	0	1	0.0778776	0.056549	0.00253979	0.0198553	8.06186e-05	0.0749224	0.0549798	1	1	1	0.269069	-	-	-
HGNC:8484	OR8G1	ENST00000341493.2	11	124120422	124135763	3	936	9	1.11e-05	3.19e-06	7.67e-06	7.63e-07	OR8G1	1	0	inf	0.615871	1	0	inf	0.615871	0	0	0	1	0	0	0	1	0	0	0	0	0	1	0.0778776	0.0538127	0.00535321	0.022381	0.000748823	0.0749224	0.0523904	1	1	1	0.269069	-	-	-
HGNC:23487	IDI2	ENST00000277517.1	10	1065456	1070663	4	684	55	1.11e-05	3.39e-06	7.17e-06	5.77e-07	IDI2	1	0	inf	0.615871	1	0	inf	0.615871	0	0	0	1	0	0	0	1	0	0	0	0	0	1	0.0778776	0.0503047	0.00404823	0.0237842	0.00626209	0.0749224	0.0490604	1	1	1	0.269069	-	-	-
HGNC:21711	ZNF804A	ENST00000302277.6	2	185463686	185803753	4	3630	4458	4.12e-05	1.11e-05	2.82e-05	2.92e-06	ZNF804A	1	0	inf	0.615871	1	0	inf	0.615871	0	0	0	1	0	0	0	1	36	20	1	0	inf	0.615871	0.289059	0.197851	0.0204867	0.0778776	0.354993	0.251032	0.179508	1	1	0.298822	0.269306	1	0	inf
HGNC:22923	GMPPA	ENST00000358215.3	2	220364697	220371520	12	1263	675	2.08e-05	5.95e-06	1.35e-05	5.03e-06	GMPPA	0	0	0	1	0	0	0	1	0	0	0	1	0	0	0	1	1	0	1	0	inf	0.615871	0.145933	0.094716	0.0352905	0.0417452	0.0779926	1	1	1	1	0.0750287	0.269344	0	0	0
HGNC:379	AKAP9	ENST00000356239.3	7	91570413	91739473	50	11724	5059	0.000129859	3.26e-05	8.67e-05	1.69e-05	AKAP9	2	0	inf	0.379255	1	0	inf	0.615871	0	0	0	1	1	0	inf	0.615871	16	13	1	0	inf	0.615871	0.911091	0.608287	0.11857	0.228722	0.393143	0.231578	0.455718	1	0.20445	0.325068	0.269991	2	1	1.6139
HGNC:7587	MYL6	ENST00000550697.1	12	56552185	56554438	6	456	725	7.03e-06	2.16e-06	4.44e-06	9.03e-07	MYL6	0	0	0	1	0	0	0	1	0	0	0	1	0	0	0	1	1	0	1	0	inf	0.615871	0.0493225	0.031151	0.00633545	0.0151546	0.0784184	1	1	1	1	0.0754225	0.270363	-	-	-
HGNC:18553	PLLP	ENST00000219207.5	16	57290824	57318452	4	549	743	1.12e-05	3.96e-06	6.85e-06	7.16e-07	PLLP	1	0	inf	0.615871	0	0	0	1	0	0	0	1	1	0	inf	0.615871	5	4	0	0	0	1	0.0785792	0.0480596	0.00502346	0.0277834	0.106347	0.0755712	1	1	0.027401	1	0.270747	-	-	-
HGNC:11457	SULT1C4	ENST00000326853.5	2	108910123	108924920	8	924	95	1.12e-05	2.81e-06	7.52e-06	2.06e-06	SULT1C2	1	0	inf	0.615871	0	0	0	1	0	0	0	1	1	0	inf	0.615871	1	0	0	0	0	1	0.0785792	0.0527603	0.014453	0.019715	0.00807903	0.0755712	1	1	0.0195219	1	0.270747	-	-	-
HGNC:26309	COMTD1	ENST00000372538.3	10	76993830	76995686	7	789	121	1.12e-05	3.67e-06	6.96e-06	1.31e-06	COMTD1	1	0	inf	0.615871	1	0	inf	0.615871	0	0	0	1	0	0	0	1	0	1	0	0	0	1	0.0785792	0.0488314	0.00919096	0.0257487	0.0120508	0.0755712	0.0476583	1	1	1	0.270747	-	-	-
HGNC:9592	PTGDS	ENST00000371625.3	9	139872030	139875307	6	573	124	1.12e-05	3.67e-06	6.75e-06	1.92e-06	PTGDS	1	0	inf	0.615871	1	0	inf	0.615871	0	0	0	1	0	0	0	1	0	0	0	0	0	1	0.0785792	0.047358	0.0134707	0.0257487	0.0170049	0.0755712	0.0462541	1	1	1	0.270747	-	-	-
HGNC:28221	UBL7	ENST00000567435.1	15	74738430	74751208	10	1143	822	1.56e-05	4.37e-06	1.03e-05	1.92e-06	UBL7	0	0	0	1	0	0	0	1	0	0	0	1	0	0	0	1	3	0	1	0	inf	0.615871	0.10945	0.0722648	0.0134707	0.0306599	0.0787118	1	1	1	1	0.0756937	0.271064	0	0	0
HGNC:26766	ANKFN1	ENST00000318698.2	17	54230870	54559908	17	2292	32931	3.12e-05	8.33e-06	2.08e-05	3.29e-06	ANKFN1	1	0	inf	0.615871	1	0	inf	0.615871	0	0	0	1	0	0	0	1	30	22	4	1	2.52908	0.364834	0.218899	0.145933	0.0230826	0.0584433	3.1451	0.196597	0.135784	1	1	0.38524	0.271176	0	0	0
HGNC:8060	NUMB	ENST00000355058.3	14	73743285	73822459	10	1956	5554	2.79e-05	7.07e-06	1.96e-05	2.23e-06	NUMB	1	0	inf	0.615871	1	0	inf	0.615871	0	0	0	1	0	0	0	1	26	22	1	0	inf	0.615871	0.195746	0.137514	0.0156457	0.0496031	0.555816	0.177779	0.128478	1	1	0.426396	0.271349	0	0	0
HGNC:2295	CP	ENST00000264613.6	3	148891500	148939579	19	3198	892	4.03e-05	1.09e-05	2.69e-05	6.37e-06	CP	0	0	0	1	0	0	0	1	0	0	0	1	0	0	0	1	5	2	1	0	inf	0.615871	0.282745	0.18873	0.0446919	0.0764744	0.0788644	1	1	1	1	0.0758348	0.271428	0	0	0
HGNC:7801	TONSL	ENST00000409379.3	8	145654525	145669797	26	4137	361	6.44e-05	1.98e-05	4.2e-05	7.86e-06	TONSL	2	3	0.421513	0.924681	1	1	0.632269	0.852486	0	0	0	1	1	2	0.316135	0.943368	0	0	0	0	0	1	0.45183	0.294672	0.0551458	0.138917	0.0394273	0.075965	0.255224	1	0.1297	1	0.271763	0	0	0
HGNC:7618	PPP1R12A	ENST00000450142.2	12	80169708	80328711	25	3093	5792	3.39e-05	8.84e-06	2.24e-05	5.42e-06	PPP1R12A	1	0	inf	0.615871	1	0	inf	0.615871	0	0	0	1	0	0	0	1	18	16	1	0	inf	0.615871	0.237842	0.157158	0.0380267	0.0620214	0.445387	0.211673	0.145431	1	1	0.359424	0.272061	0	0	0
HGNC:5724	RBPJ	ENST00000342295.1	4	26322378	26432629	11	1503	8879	2.04e-05	5.26e-06	1.32e-05	2.4e-06	RBPJ	1	0	inf	0.615871	0	0	0	1	1	0	inf	0.615871	0	0	0	1	36	22	1	1	0.632269	0.852486	0.143126	0.0926112	0.0168384	0.0369042	0.845522	0.133355	1	0.0166974	1	0.570667	0.272115	0	0	0
HGNC:30385	SCAMP4	ENST00000316097.8	19	1915018	1924283	6	690	412	1.13e-05	3.93e-06	6.79e-06	6.25e-07	SCAMP4	1	1	0.632269	0.852486	0	0	0	1	1	0	inf	0.615871	0	1	0	1	2	2	0	0	0	1	0.0792808	0.0476386	0.004385	0.0275729	0.0473387	0.0762195	1	0.0043754	1	1	0.272419	1	0	inf
HGNC:17001	GLIPR1	ENST00000266659.3	12	75874660	75892758	6	801	257	1.13e-05	2.76e-06	7.49e-06	1.67e-06	GLIPR1	1	0	inf	0.615871	1	0	inf	0.615871	0	0	0	1	0	0	0	1	2	0	0	0	0	1	0.0792808	0.0525498	0.0117167	0.0193642	0.0254372	0.0762195	0.051193	1	1	1	0.272419	-	-	-
HGNC:14338	PLEKHA3	ENST00000234453.5	2	179345596	179368614	8	903	1299	1.13e-05	2.74e-06	7.69e-06	2.88e-06	PLEKHA3	1	0	inf	0.615871	0	0	0	1	0	0	0	1	1	0	inf	0.615871	2	2	0	0	0	1	0.0792808	0.053953	0.0202061	0.0192238	0.114048	0.0762195	1	1	0.0190402	1	0.272419	0	0	0
HGNC:15213	OR52E4	ENST00000316987.2	11	5905522	5906461	1	939	5	1.13e-05	2.81e-06	8.11e-06	3.99e-07	OR52E4	1	0	inf	0.615871	0	0	0	1	1	0	inf	0.615871	0	0	0	1	1	1	0	0	0	1	0.0792808	0.0568998	0.00279938	0.019715	0.000422155	0.0762195	1	0.00279547	1	1	0.272419	0	0	0
HGNC:2032	CLDN1	ENST00000295522.3	3	190026065	190039995	4	636	832	1.13e-05	3.75e-06	7.02e-06	1.55e-06	CLDN1	1	0	inf	0.615871	1	0	inf	0.615871	0	0	0	1	0	0	0	1	0	0	0	0	0	1	0.0792808	0.0492523	0.0108748	0.02631	0.103713	0.0762195	0.0480591	1	1	1	0.272419	-	-	-
HGNC:11543	TAF10	ENST00000299424.4	11	6632152	6633420	5	657	797	1.13e-05	3.97e-06	7.11e-06	3.11e-07	TAF10	1	0	inf	0.615871	1	0	inf	0.615871	0	0	0	1	0	0	0	1	0	0	0	0	0	1	0.0792808	0.0498838	0.00218198	0.0278535	0.0961747	0.0762195	0.04866	1	1	1	0.272419	-	-	-
HGNC:8350	OR5L1	ENST00000333973.2	11	55578942	55579878	1	936	3	1.13e-05	3.24e-06	7.84e-06	2.59e-07	OR5L1	1	0	inf	0.615871	1	0	inf	0.615871	0	0	0	1	0	0	0	1	0	0	0	0	0	1	0.0792808	0.0550054	0.00181714	0.0227318	0.000254105	0.0762195	0.05352	1	1	1	0.272419	-	-	-
HGNC:1101	BRCA2	ENST00000544455.1	13	32890597	32972907	26	10257	1015	0.000114212	3.07e-05	7.83e-05	6.43e-06	BRCA2	0	2	0	1	0	2	0	1	0	0	0	1	0	0	0	1	8	4	1	0	inf	0.615871	0.801311	0.549353	0.0451129	0.215391	0.0792952	1	1	1	1	0.0762328	0.272453	0	0	0
HGNC:26745	ZNF781	ENST00000358582.4	19	38160065	38161049	1	984	197	1.14e-05	2.89e-06	8.05e-06	4.9e-07	ZNF781	1	0	inf	0.615871	1	0	inf	0.615871	0	0	0	1	0	0	0	1	3	1	0	0	0	1	0.0799824	0.0564788	0.00343784	0.0202762	0.0160127	0.0768674	0.0549135	1	1	1	0.274084	0	0	0
HGNC:16229	NRSN2	ENST00000382291.3	20	330287	334279	2	615	173	1.14e-05	3.56e-06	7.51e-06	2.91e-07	NRSN2	1	0	inf	0.615871	0	0	0	1	0	0	0	1	1	0	inf	0.615871	2	1	0	0	0	1	0.0799824	0.0526902	0.00204166	0.024977	0.0224991	0.0768674	1	1	0.0246676	1	0.274084	-	-	-
HGNC:993	BCL2L10	ENST00000260442.3	15	52402044	52404923	2	615	25	1.14e-05	3.74e-06	7.28e-06	5.07e-07	BCL2L10	1	0	inf	0.615871	0	0	0	1	0	0	0	1	1	0	inf	0.615871	1	1	0	0	0	1	0.0799824	0.0510765	0.00355711	0.0262398	0.00325132	0.0768674	1	1	0.0258986	1	0.274084	-	-	-
HGNC:29039	RPRD2	ENST00000369068.4	1	150337190	150445810	11	4386	2894	5.72e-05	1.61e-05	3.89e-05	4.59e-06	RPRD2	1	0	inf	0.615871	1	0	inf	0.615871	0	0	0	1	0	0	0	1	14	9	1	0	inf	0.615871	0.401315	0.272922	0.0322034	0.112958	0.264798	0.330561	0.238848	1	1	0.232639	0.274172	0	0	0
HGNC:23719	PGAP3	ENST00000317276.4	17	8044385	8054024	22	3873	830	6.5e-05	1.92e-05	4.29e-05	3.17e-06	PER1	2	1	1.26454	0.670724	0	0	0	1	1	0	inf	0.615871	1	1	0.632269	0.852486	2	4	0	0	0	1	0.45604	0.300986	0.0222407	0.134707	0.0977313	0.0771786	1	0.0219952	0.126028	1	0.274882	0	0	0
HGNC:24310	PLEKHO1	ENST00000369124.4	1	150122447	150131718	6	1230	681	2.07e-05	5.64e-06	1.41e-05	2.24e-06	PLEKHO1	0	0	0	1	0	0	0	1	0	0	0	1	0	0	0	1	4	2	1	1	0.632269	0.852486	0.145231	0.0989256	0.0157158	0.0395702	0.0804085	1	1	1	1	0.0772607	0.275092	1	0	inf
HGNC:30672	SYNPO	ENST00000394243.1	5	149997929	150029895	2	2790	3154	4.37e-05	1.35e-05	2.88e-05	1.82e-06	SYNPO	1	1	0.632269	0.852486	0	1	0	1	1	0	inf	0.615871	0	0	0	1	5	5	1	0	inf	0.615871	0.306599	0.202061	0.0127691	0.094716	0.3466	0.264054	1	0.0126879	1	0.292912	0.275307	0	1	0
HGNC:29960	OSCAR	ENST00000359649.4	19	54598942	54604083	5	861	51	1.15e-05	3.73e-06	7.24e-06	8.74e-07	OSCAR	1	0	inf	0.615871	1	0	inf	0.615871	0	0	0	1	0	0	0	1	3	1	0	0	0	1	0.080684	0.0507958	0.00613198	0.0261697	0.00477919	0.0775148	0.0495273	1	1	1	0.275742	-	-	-
HGNC:30932	XAF1	ENST00000361842.3	17	6659397	6676488	7	906	169	1.15e-05	3.01e-06	7.9e-06	6.54e-07	XAF1	1	0	inf	0.615871	1	0	inf	0.615871	0	0	0	1	0	0	0	1	2	3	0	0	0	1	0.080684	0.0554264	0.00458846	0.0211182	0.0150503	0.0775148	0.0539183	1	1	1	0.275742	0	0	0
HGNC:11929	TNFSF13B	ENST00000375887.4	13	108922243	108959286	6	858	441	1.15e-05	3.38e-06	7.51e-06	1.54e-06	TNFSF13B	1	0	inf	0.615871	0	0	0	1	1	0	inf	0.615871	0	0	0	1	2	0	0	0	0	1	0.080684	0.0526902	0.0108046	0.0237141	0.0414704	0.0775148	1	0.0107465	1	1	0.275742	0	0	0
HGNC:21789	GIMAP2	ENST00000223293.5	7	150384147	150390388	2	1014	40	1.15e-05	3.01e-06	7.97e-06	9.3e-07	GIMAP2	1	0	inf	0.615871	1	0	inf	0.615871	0	0	0	1	0	0	0	1	1	3	0	0	0	1	0.080684	0.0559175	0.00652488	0.0211182	0.0031828	0.0775148	0.0543829	1	1	1	0.275742	0	0	0
HGNC:3019	DRAP1	ENST00000312515.2	11	65686972	65688906	7	618	223	1.15e-05	4.06e-06	7.02e-06	1.03e-06	DRAP1	1	0	inf	0.615871	1	0	inf	0.615871	0	0	0	1	0	0	0	1	1	2	0	0	0	1	0.080684	0.0492523	0.00722648	0.028485	0.0291141	0.0775148	0.0480591	1	1	1	0.275742	-	-	-
HGNC:28309	BRICD5	ENST00000328540.3	16	2259362	2260834	6	687	145	1.15e-05	3.37e-06	7.51e-06	6.52e-07	BRICD5	1	0	inf	0.615871	0	0	0	1	0	0	0	1	1	0	inf	0.615871	0	0	0	0	0	1	0.080684	0.0526902	0.00457443	0.0236439	0.0170294	0.0775148	1	1	0.0233666	1	0.275742	-	-	-
HGNC:12469	UBA1	ENST00000335972.6	X	47058201	47074328	25	3177	725	5.04e-05	1.42e-05	3.32e-05	4.72e-06	UBA1	0	0	0	1	0	0	0	1	0	0	0	1	0	0	0	1	1	1	1	0	inf	0.615871	0.353606	0.232931	0.0331155	0.0996272	0.0806939	1	1	1	1	0.077524	0.275766	-	-	-
HGNC:26790	WDR72	ENST00000396328.1	15	53809895	54025346	19	3309	12357	3.76e-05	9.89e-06	2.51e-05	3.98e-06	WDR72	0	0	0	1	0	0	0	1	0	0	0	1	0	0	0	1	25	19	3	2	0.948404	0.709673	0.263802	0.176102	0.0279237	0.0693882	0.98513	1	1	1	1	0.0775867	0.275926	0	0	0
HGNC:10464	RSU1	ENST00000377921.3	10	16635392	16859080	8	834	8679	1.35e-05	4.17e-06	8.66e-06	8.59e-07	RSU1	0	0	0	1	0	0	0	1	0	0	0	1	0	0	0	1	40	16	3	0	inf	0.233521	0.094716	0.0607586	0.00602674	0.0292567	0.98566	1	1	1	1	0.0776826	0.276171	0	1	0
HGNC:14615	PAPPA2	ENST00000367662.3	1	176525458	176811590	22	5376	13998	7.99e-05	2.24e-05	5.39e-05	8.95e-06	PAPPA2	1	0	inf	0.615871	0	0	0	1	1	0	inf	0.615871	0	0	0	1	53	17	3	0	inf	0.233521	0.560578	0.378162	0.0627932	0.157158	1.45963	0.429121	1	0.0608623	1	0.18109	0.27624	0	0	0
HGNC:2211	COL6A1	ENST00000361866.3	21	47401764	47423927	35	3087	561	6.53e-05	2.27e-05	3.96e-05	5.34e-06	COL6A1	2	1	1.26454	0.670724	1	0	inf	0.615871	0	0	0	1	1	1	0.632269	0.852486	5	1	0	0	0	1	0.458145	0.277834	0.0374654	0.159263	0.0832586	0.0777877	0.242577	1	0.147228	1	0.27644	0	0	0
HGNC:11962	TNRC18	ENST00000430969.1	7	5347736	5460877	29	8907	3778	0.000140686	4.84e-05	8.92e-05	3.29e-06	TNRC18	3	0	inf	0.233521	2	0	inf	0.379255	0	0	0	1	0	0	0	1	22	13	0	0	0	1	0.987053	0.625827	0.0230826	0.339574	0.418669	0.0779354	0.130477	1	1	1	0.276817	3	0	inf
HGNC:5213	HSD17B4	ENST00000222122.5	19	49134093	49140251	4	978	885	1.28e-05	4.07e-06	8.34e-06	6.52e-07	DBP	0	0	0	1	0	0	0	1	0	0	0	1	0	0	0	1	2	0	1	0	inf	0.615871	0.0898048	0.0585134	0.00457443	0.0285551	0.0812651	1	1	1	1	0.0780507	0.277111	0	0	0
HGNC:25363	TMEM222	ENST00000374076.4	1	27648688	27661957	6	627	581	1.25e-05	4.18e-06	7.87e-06	7.16e-07	TMEM222	0	0	0	1	0	0	0	1	0	0	0	1	0	0	0	1	3	0	1	0	inf	0.615871	0.0877	0.0552159	0.00502346	0.0293269	0.0812659	1	1	1	1	0.0780515	0.277113	0	0	0
HGNC:8252	OR2H1	ENST00000377136.1	6	29429546	29430497	1	951	25	1.16e-05	3.39e-06	7.65e-06	5.89e-07	OR2H1	1	0	inf	0.615871	1	0	inf	0.615871	0	0	0	1	0	0	0	1	2	0	0	0	0	1	0.0813856	0.0536724	0.00413242	0.0237842	0.00213947	0.0781618	0.0522575	1	1	1	0.277394	0	0	0
HGNC:13583	FBXO4	ENST00000281623.3	5	41925411	41941383	7	1164	358	1.16e-05	2.84e-06	7.93e-06	1.24e-06	FBXO4	1	0	inf	0.615871	1	0	inf	0.615871	0	0	0	1	0	0	0	1	1	0	0	0	0	1	0.0813856	0.0556369	0.00869984	0.0199254	0.025031	0.0781618	0.0541175	1	1	1	0.277394	0	0	0
HGNC:31666	CC2D2B	ENST00000410012.2	10	97763984	97791765	10	1206	943	1.16e-05	3.08e-06	7.54e-06	2.29e-06	CC2D2B	1	0	inf	0.615871	0	0	0	1	0	0	0	1	1	0	inf	0.615871	0	0	0	0	0	1	0.0813856	0.0529006	0.0160666	0.0216093	0.0636373	0.0781618	1	1	0.0213775	1	0.277394	-	-	-
HGNC:10790	SFSWAP	ENST00000541286.1	12	132195774	132284033	19	3012	2048	5.69e-05	1.86e-05	3.63e-05	5.5e-06	SFSWAP	1	1	0.632269	0.852486	0	0	0	1	0	0	0	1	1	1	0.632269	0.852486	11	6	1	0	inf	0.615871	0.39921	0.254681	0.038588	0.130498	0.271442	0.32915	1	1	0.122341	0.23772	0.277608	0	0	0
HGNC:25084	TMEM116	ENST00000552374.2	12	112369424	112443074	10	1014	1111	1.06e-05	2.69e-06	7.16e-06	2.34e-06	TMEM116	0	0	0	1	0	0	0	1	0	0	0	1	0	0	0	1	6	4	1	0	inf	0.615871	0.0743696	0.0502346	0.0164174	0.018873	0.0814839	1	1	1	1	0.0782524	0.277625	0	0	0
HGNC:19942	TRAPPC3	ENST00000373166.3	1	36602803	36614979	5	543	839	7.57e-06	2.02e-06	5.26e-06	5.46e-07	TRAPPC3	0	0	0	1	0	0	0	1	0	0	0	1	0	0	0	1	2	1	1	0	inf	0.615871	0.0531111	0.0369042	0.00383074	0.0141723	0.082063	1	1	1	1	0.0787861	0.278983	0	0	0
HGNC:31332	RAB12	ENST00000329286.6	18	8609725	8638260	6	735	803	1.17e-05	3.83e-06	7.38e-06	5.96e-07	RAB12	1	0	inf	0.615871	0	0	0	1	0	0	0	1	1	0	inf	0.615871	5	4	0	0	0	1	0.0820872	0.0517781	0.00418154	0.0268713	0.0896817	0.0788084	1	1	0.0265135	1	0.27904	0	0	0
HGNC:14432	TMEM237	ENST00000409883.2	2	202488977	202508123	13	1227	1000	1.17e-05	2.87e-06	7.73e-06	4.79e-06	TMEM237	1	0	inf	0.615871	0	0	0	1	1	0	inf	0.615871	0	0	0	1	5	1	0	0	0	1	0.0820872	0.0542337	0.0336066	0.0201359	0.0669007	0.0788084	1	0.0330482	1	1	0.27904	0	0	0
HGNC:6596	LIF	ENST00000249075.3	22	30639639	30642684	3	609	523	1.17e-05	4.07e-06	7.31e-06	4.49e-07	LIF	1	0	inf	0.615871	1	0	inf	0.615871	0	0	0	1	0	0	0	1	1	2	0	0	0	1	0.0820872	0.051287	0.00315018	0.0285551	0.0704952	0.0788084	0.049994	1	1	1	0.27904	-	-	-
HGNC:15153	OR4A16	ENST00000314721.2	11	55110676	55111663	1	987	3	1.17e-05	3.15e-06	8.19e-06	4.05e-07	OR4A16	1	0	inf	0.615871	1	0	inf	0.615871	0	0	0	1	0	0	0	1	1	0	0	0	0	1	0.0820872	0.057461	0.00284148	0.0221004	0.000249505	0.0788084	0.0558413	1	1	1	0.27904	0	0	0
HGNC:8270	OR2M4	ENST00000306687.1	1	248402230	248403166	1	936	6	1.17e-05	3.17e-06	8.25e-06	6.64e-07	OR2M4	1	0	inf	0.615871	1	0	inf	0.615871	0	0	0	1	0	0	0	1	0	0	0	0	0	1	0.0820872	0.057882	0.00465862	0.0222407	0.0005262	0.0788084	0.0562387	1	1	1	0.27904	-	-	-
HGNC:8290	OR4B1	ENST00000309562.2	11	48238361	48239291	1	930	3	1.17e-05	3.37e-06	8.07e-06	3.56e-07	OR4B1	1	0	inf	0.615871	1	0	inf	0.615871	0	0	0	1	0	0	0	1	0	0	0	0	0	1	0.0820872	0.0566191	0.0024977	0.0236439	0.000264797	0.0788084	0.0550461	1	1	1	0.27904	-	-	-
HGNC:13276	EI24	ENST00000278903.6	11	125442423	125453578	11	1020	271	1.17e-05	3.11e-06	7.59e-06	2.87e-06	EI24	1	1	0.632269	0.852486	1	1	0.632269	0.852486	0	0	0	1	0	0	0	1	0	0	0	0	0	1	0.0820872	0.0532514	0.0201359	0.0218198	0.0218094	0.0788084	0.0518584	1	1	1	0.27904	-	-	-
HGNC:9255	PPIB	ENST00000300026.3	15	64448221	64455185	5	651	90	1.17e-05	3.63e-06	7.63e-06	9.1e-07	PPIB	1	0	inf	0.615871	1	0	inf	0.615871	0	0	0	1	0	0	0	1	0	0	0	0	0	1	0.0820872	0.0535321	0.00638456	0.0254681	0.0113485	0.0788084	0.0521245	1	1	1	0.27904	-	-	-
HGNC:28967	URB2	ENST00000258243.2	1	229763380	229795044	9	4575	388	6.59e-05	2.01e-05	4.31e-05	5.55e-06	URB2	2	1	1.26454	0.670724	0	1	0	1	0	0	0	1	2	0	inf	0.379255	6	3	0	0	0	1	0.462354	0.30239	0.0389388	0.141022	0.0392117	0.0790105	1	1	0.00905634	1	0.279553	0	0	0
HGNC:27016	FAM168B	ENST00000409185.1	2	131810475	131840219	5	588	749	9.21e-06	3.04e-06	5.74e-06	1.34e-06	FAM168B	0	0	0	1	0	0	0	1	0	0	0	1	0	0	0	1	7	5	1	0	inf	0.615871	0.0646174	0.0402718	0.00940144	0.0213286	0.0823102	1	1	1	1	0.0790138	0.279561	1	0	inf
HGNC:15818	RBM38	ENST00000356208.5	20	55966637	55982902	4	720	522	1.62e-05	6.18e-06	9.63e-06	7.29e-07	RBM38	0	0	0	1	0	0	0	1	0	0	0	1	0	0	0	1	3	0	1	0	inf	0.615871	0.113659	0.0675641	0.00511466	0.0433589	0.0824029	1	1	1	1	0.0790992	0.279778	1	0	inf
HGNC:21555	EYS	ENST00000503581.1	6	64430491	66205303	40	9435	29358	2.75e-05	7.14e-06	1.87e-05	5.23e-06	EYS	1	1	0.632269	0.852486	0	1	0	1	1	0	inf	0.615871	0	0	0	1	234	135	1	3	0.210756	0.978264	0.19294	0.131199	0.0366937	0.0500942	0.600353	0.175469	1	0.0360286	1	0.451382	0.280042	1	0	inf
HGNC:30313	UBR4	ENST00000375254.3	1	19401325	19536742	106	15552	6553	0.00022859	6.43e-05	0.000152624	1.46e-05	UBR4	4	0	inf	0.143772	3	0	inf	0.233521	1	0	inf	0.615871	0	0	0	1	17	8	0	0	0	1	1.60379	1.07081	0.102434	0.451129	0.675773	0.0793364	0.0937762	0.0973619	1	1	0.280379	1	2	0.403474
HGNC:21146	ZMYND19	ENST00000298585.2	9	140476994	140484715	6	684	444	1.18e-05	3.11e-06	7.87e-06	1.94e-06	ZMYND19	1	1	0.632269	0.852486	1	1	0.632269	0.852486	0	0	0	1	0	0	0	1	1	1	0	0	0	1	0.0827888	0.0552159	0.013611	0.0218198	0.0537401	0.0794545	0.0537192	1	1	1	0.280679	0	0	0
HGNC:8960	PIGC	ENST00000367728.1	1	172410868	172411762	1	894	2135	1.18e-05	2.91e-06	8.37e-06	7.33e-07	PIGC	1	0	inf	0.615871	0	0	0	1	1	0	inf	0.615871	0	0	0	1	0	0	0	0	0	1	0.0827888	0.0587239	0.00514273	0.0204166	0.197712	0.0794545	1	0.00512953	1	1	0.280679	-	-	-
HGNC:25017	ZNF581	ENST00000587252.1	19	56155937	56156531	1	594	107	1.18e-05	3.2e-06	8.34e-06	3.6e-07	ZNF581	1	0	inf	0.615871	0	0	0	1	0	0	0	1	1	0	inf	0.615871	0	0	0	0	0	1	0.0827888	0.0585134	0.00252576	0.0224512	0.0149131	0.0794545	1	1	0.022201	1	0.280679	0	0	0
HGNC:1191	EID1	ENST00000530028.2	15	49170373	49170937	1	564	177	1.18e-05	4.18e-06	7.41e-06	3.03e-07	EID1	1	0	inf	0.615871	1	0	inf	0.615871	0	0	0	1	0	0	0	1	0	0	0	0	0	1	0.0827888	0.0519886	0.00212585	0.0293269	0.0259816	0.0794545	0.0506603	1	1	1	0.280679	1	0	inf
HGNC:15761	OSBPL2	ENST00000313733.3	20	60831240	60868943	13	1443	690	2.47e-05	7.82e-06	1.56e-05	2.3e-06	OSBPL2	0	0	0	1	0	0	0	1	0	0	0	1	0	0	0	1	11	4	1	1	0.632269	0.852486	0.173295	0.10945	0.0161368	0.0548651	0.0828646	1	1	1	1	0.0795243	0.280855	0	0	0
HGNC:15453	ACBD3	ENST00000366812.5	1	226334310	226374376	8	1587	860	2.19e-05	5.9e-06	1.44e-05	4.07e-06	ACBD3	0	0	0	1	0	0	0	1	0	0	0	1	0	0	0	1	5	4	1	0	inf	0.615871	0.15365	0.10103	0.0285551	0.0413944	0.0832636	1	1	1	1	0.0798914	0.281784	0	0	0
HGNC:2753	DECR1	ENST00000220764.2	8	91013720	91064125	10	1008	937	1.28e-05	3.33e-06	8.75e-06	2.02e-06	DECR1	0	0	0	1	0	0	0	1	0	0	0	1	0	0	0	1	9	3	1	0	inf	0.615871	0.0898048	0.06139	0.0141723	0.0233633	0.0834793	1	1	1	1	0.0800898	0.282285	1	0	inf
HGNC:543	ANXA5	ENST00000296511.5	4	122589622	122617744	12	963	719	1.19e-05	2.84e-06	7.95e-06	3.11e-06	ANXA5	1	0	inf	0.615871	1	0	inf	0.615871	0	0	0	1	0	0	0	1	5	1	0	0	0	1	0.0834904	0.0557772	0.0218198	0.0199254	0.062336	0.0801001	0.0542502	1	1	1	0.282311	0	0	0
HGNC:19071	ALYREF	ENST00000505490.2	17	79846006	79849456	6	795	845	1.19e-05	3.87e-06	7.64e-06	1.03e-06	ALYREF	1	0	inf	0.615871	0	0	0	1	0	0	0	1	1	0	inf	0.615871	1	0	0	0	0	1	0.0834904	0.0536022	0.00722648	0.0271519	0.0887414	0.0801001	1	1	0.0267866	1	0.282311	0	0	0
HGNC:19950	RDM1	ENST00000293273.6	17	34245345	34257731	7	855	241	1.19e-05	3.63e-06	7.74e-06	9.11e-07	RDM1	1	0	inf	0.615871	1	0	inf	0.615871	0	0	0	1	0	0	0	1	1	2	0	0	0	1	0.0834904	0.0543038	0.00639158	0.0254681	0.0235336	0.0801001	0.0528557	1	1	1	0.282311	0	0	0
HGNC:14177	HAGHL	ENST00000389703.3	16	777509	779456	8	849	142	1.19e-05	4.25e-06	7.18e-06	4.26e-07	HAGHL	1	0	inf	0.615871	0	0	0	1	0	0	0	1	1	0	inf	0.615871	0	0	0	0	0	1	0.0834904	0.0503749	0.00298882	0.029818	0.0139642	0.0801001	1	1	0.0293778	1	0.282311	0	0	0
HGNC:29926	NOP58	ENST00000264279.5	2	203130664	203168159	15	1590	953	1.99e-05	4.97e-06	1.34e-05	5.75e-06	NOP58	0	0	0	1	0	0	0	1	0	0	0	1	0	0	0	1	10	3	1	0	inf	0.615871	0.139618	0.0940144	0.040342	0.0348695	0.0836832	1	1	1	1	0.0802774	0.282759	0	0	0
HGNC:12479	UBE2E3	ENST00000410062.4	2	181846769	181927615	5	624	5154	8.07e-06	2.37e-06	5.23e-06	1.74e-06	UBE2E3	0	0	0	1	0	0	0	1	0	0	0	1	0	0	0	1	6	6	2	0	inf	0.379255	0.0566191	0.0366937	0.0122078	0.0166279	0.467652	1	1	1	1	0.0805579	0.283465	0	0	0
HGNC:23444	LIPK	ENST00000404190.1	10	90484300	90512513	9	1200	242	1.2e-05	2.96e-06	8.01e-06	2.12e-06	LIPK	1	0	inf	0.615871	1	0	inf	0.615871	0	0	0	1	0	0	0	1	8	4	0	0	0	1	0.084192	0.0561982	0.0148739	0.0207674	0.0169787	0.0807453	0.0546482	1	1	1	0.283937	0	0	0
HGNC:15341	OR2V2	ENST00000328275.1	5	180581942	180582890	1	948	15	1.2e-05	3.42e-06	8.38e-06	4.67e-07	OR2V2	1	0	inf	0.615871	1	0	inf	0.615871	0	0	0	1	0	0	0	1	0	0	0	0	0	1	0.084192	0.0587941	0.00327647	0.0239947	0.00133215	0.0807453	0.0570991	1	1	1	0.283937	-	-	-
HGNC:10310	RPL18	ENST00000549920.1	19	49118628	49122400	7	567	89	1.2e-05	2.68e-06	8.59e-06	1.18e-06	RPL18	1	0	inf	0.615871	1	0	inf	0.615871	0	0	0	1	0	0	0	1	0	0	0	0	0	1	0.084192	0.0602674	0.00827888	0.0188029	0.0132153	0.0807453	0.0584873	1	1	1	0.283937	-	-	-
HGNC:756	ASPA	ENST00000263080.2	17	3379453	3402382	6	942	193	1.2e-05	3.31e-06	8.16e-06	5.24e-07	ASPA	1	0	inf	0.615871	0	0	0	1	0	0	0	1	1	0	inf	0.615871	0	0	0	0	0	1	0.084192	0.0572506	0.00367638	0.023223	0.0172495	0.0807453	1	1	0.0229554	1	0.283937	-	-	-
HGNC:9016	PKHD1	ENST00000371117.3	6	51483878	51949731	66	12225	27044	0.000164335	4.58e-05	0.000109403	1.39e-05	PKHD1	2	1	1.26454	0.670724	1	1	0.632269	0.852486	0	0	0	1	0	0	0	1	47	29	4	1	2.52908	0.364834	1.15297	0.767571	0.0975224	0.321333	2.5506	0.320314	0.535861	1	1	0.253292	0.284912	3	0	inf
HGNC:534	ANXA10	ENST00000359299.3	4	169013851	169108585	12	975	429	1.21e-05	2.86e-06	7.87e-06	4.18e-06	ANXA10	1	0	inf	0.615871	1	0	inf	0.615871	0	0	0	1	0	0	0	1	7	9	0	0	0	1	0.0848936	0.0552159	0.0293269	0.0200658	0.0373532	0.08139	0.0537192	1	1	1	0.285557	0	0	0
HGNC:11937	CD70	ENST00000245903.3	19	6586030	6591013	3	582	73	1.21e-05	3.42e-06	8.2e-06	5.1e-07	CD70	1	0	inf	0.615871	0	0	0	1	1	0	inf	0.615871	0	0	0	1	5	1	0	0	0	1	0.0848936	0.0575312	0.00357816	0.0239947	0.0106482	0.08139	1	0.00357177	1	1	0.285557	-	-	-
HGNC:15249	OR5A2	ENST00000302040.4	11	59189451	59190426	1	975	32	1.21e-05	3.53e-06	8.31e-06	3.64e-07	OR5A2	1	0	inf	0.615871	1	0	inf	0.615871	0	0	0	1	0	0	0	1	0	0	0	0	0	1	0.0848936	0.058303	0.00255382	0.0247665	0.00278625	0.08139	0.0566359	1	1	1	0.285557	-	-	-
HGNC:14743	OR4C6	ENST00000314259.3	11	55432642	55433572	1	930	8	1.21e-05	3.4e-06	8.42e-06	3.13e-07	OR4C6	1	0	inf	0.615871	0	0	0	1	1	0	inf	0.615871	0	0	0	1	0	0	0	0	0	1	0.0848936	0.0590747	0.00219601	0.0238544	0.000730268	0.08139	1	0.0021936	1	1	0.285557	-	-	-
HGNC:3233	MEGF8	ENST00000334370.4	19	42830395	42880927	41	8337	1177	0.000140624	4.26e-05	9.2e-05	8.39e-06	MEGF8	1	0	inf	0.615871	0	0	0	1	0	0	0	1	1	0	inf	0.615871	4	3	1	0	inf	0.615871	0.986618	0.645472	0.0588642	0.298882	0.139289	0.627165	1	1	0.258353	0.130023	0.285948	1	0	inf
HGNC:25754	VPS37B	ENST00000267202.2	12	123351662	123380609	4	858	620	1.68e-05	5.45e-06	1.08e-05	1.22e-06	VPS37B	0	1	0	1	0	1	0	1	0	0	0	1	0	0	0	1	3	0	1	0	inf	0.615871	0.117869	0.0757728	0.00855952	0.0382372	0.0851733	1	1	1	1	0.0816468	0.286201	0	0	0
HGNC:6189	JAG2	ENST00000331782.3	14	105609031	105634757	26	3717	1652	7.31e-05	2.53e-05	4.54e-05	6.26e-06	JAG2	1	1	0.632269	0.852486	1	0	inf	0.615871	0	0	0	1	0	1	0	1	4	3	1	1	0.632269	0.852486	0.51287	0.318526	0.0439202	0.177505	0.227942	0.401225	0.27278	1	1	0.20383	0.286538	0	0	0
HGNC:8966	PIGL	ENST00000225609.5	17	16120540	16229212	7	759	1205	1.22e-05	3.19e-06	8.3e-06	8.3e-07	PIGL	1	0	inf	0.615871	0	0	0	1	0	0	0	1	1	0	inf	0.615871	12	8	0	0	0	1	0.0855952	0.0582328	0.00582328	0.022381	0.135892	0.0820343	1	1	0.0221324	1	0.287171	0	0	0
HGNC:23675	ACER2	ENST00000340967.2	9	19409082	19450634	6	828	672	1.22e-05	3.61e-06	7.89e-06	8.22e-07	ACER2	1	0	inf	0.615871	0	0	0	1	0	0	0	1	1	0	inf	0.615871	8	3	0	0	0	1	0.0855952	0.0553562	0.00576715	0.0253278	0.0694686	0.0820343	1	1	0.0250097	1	0.287171	0	0	0
HGNC:9861	RAP2A	ENST00000245304.4	13	98086724	98116696	2	552	1206	1.22e-05	4.25e-06	7.64e-06	5.42e-07	RAP2A	1	0	inf	0.615871	1	0	inf	0.615871	0	0	0	1	0	0	0	1	6	5	0	0	0	1	0.0855952	0.0536022	0.00380267	0.029818	0.187007	0.0820343	0.052191	1	1	1	0.287171	0	0	0
HGNC:16105	OSER1	ENST00000372970.2	20	42825691	42835597	3	879	947	1.22e-05	3.31e-06	8.05e-06	1.03e-06	OSER1	1	0	inf	0.615871	0	0	0	1	1	0	inf	0.615871	0	0	0	1	1	2	0	0	0	1	0.0855952	0.0564788	0.00722648	0.023223	0.0922169	0.0820343	1	0.00720043	1	1	0.287171	0	0	0
HGNC:10426	RPS5	ENST00000596046.1	19	58899504	58906117	5	615	133	1.22e-05	3.2e-06	8.58e-06	8.73e-07	RPS5	1	0	inf	0.615871	1	0	inf	0.615871	0	0	0	1	0	0	0	1	1	0	0	0	0	1	0.0855952	0.0601973	0.00612497	0.0224512	0.0185108	0.0820343	0.0584212	1	1	1	0.287171	0	0	0
HGNC:11947	TNNI3	ENST00000344887.5	19	55663201	55668957	8	633	146	1.22e-05	3.36e-06	8.18e-06	1.28e-06	TNNI3	1	0	inf	0.615871	0	0	0	1	0	0	0	1	0	0	0	1	0	1	0	0	0	1	0.0855952	0.0573909	0.00898048	0.0235738	0.0197423	0.0820343	1	1	1	1	0.287171	0	0	0
HGNC:18824	ZNF396	ENST00000306346.1	18	32948314	32954256	4	1002	137	1.22e-05	3.21e-06	8.01e-06	1.21e-06	ZNF396	1	0	inf	0.615871	0	0	0	1	1	0	inf	0.615871	0	0	0	1	0	0	0	0	0	1	0.0855952	0.0561982	0.00848936	0.0225214	0.0117031	0.0820343	1	0.00845343	1	1	0.287171	-	-	-
HGNC:3239	EGR2	ENST00000242480.3	10	64572966	64575789	2	1431	664	2.64e-05	8.12e-06	1.77e-05	7.27e-07	EGR2	0	0	0	1	0	0	0	1	0	0	0	1	0	0	0	1	1	1	1	1	0.632269	0.852486	0.185222	0.124183	0.00510063	0.0569699	0.0859453	1	1	1	1	0.0823555	0.287973	0	0	0
HGNC:30205	AAMDC	ENST00000526415.1	11	77553542	77583361	3	369	1060	4.27e-06	9.99e-07	2.93e-06	6.64e-07	AAMDC	0	0	0	1	0	0	0	1	0	0	0	1	0	0	0	1	3	3	1	0	inf	0.615871	0.0299583	0.0205569	0.00465862	0.00700898	0.0860591	1	1	1	1	0.08246	0.288234	0	0	0
HGNC:21423	KCTD5	ENST00000301738.4	16	2732549	2757328	6	705	641	1.35e-05	4.47e-06	8.27e-06	7.84e-07	KCTD5	0	0	0	1	0	0	0	1	0	0	0	1	0	0	0	1	4	1	1	0	inf	0.615871	0.094716	0.0580223	0.00550054	0.0313615	0.0861177	1	1	1	1	0.0825137	0.288368	0	0	0
HGNC:2674	DAPK1	ENST00000408954.3	9	90113992	90322279	25	4293	3841	7.56e-05	2.41e-05	4.85e-05	6.2e-06	DAPK1	0	0	0	1	0	0	0	1	0	0	0	1	0	0	0	1	37	18	2	0	inf	0.379255	0.53041	0.340276	0.0434992	0.169086	0.474564	1	1	1	1	0.0825908	0.28856	1	0	inf
HGNC:19911	DCAF12	ENST00000361264.4	9	34088347	34126429	9	1362	833	2.01e-05	5.74e-06	1.32e-05	1.61e-06	DCAF12	0	1	0	1	0	1	0	1	0	0	0	1	0	0	0	1	5	4	1	0	inf	0.615871	0.141022	0.0926112	0.0112958	0.0402718	0.0862489	1	1	1	1	0.0826341	0.288668	0	0	0
HGNC:28335	LDHAL6A	ENST00000280706.2	11	18478227	18500417	7	999	270	1.23e-05	3.07e-06	8.62e-06	8.24e-07	LDHAL6A	1	0	inf	0.615871	1	0	inf	0.615871	0	0	0	1	0	0	0	1	3	2	0	0	0	1	0.0862968	0.0604779	0.00578118	0.0215391	0.0233235	0.0826781	0.0586854	1	1	1	0.288778	0	0	0
HGNC:23452	LIPN	ENST00000404459.1	10	90521162	90537999	9	1197	330	1.23e-05	3.05e-06	8.44e-06	1.92e-06	LIPN	1	0	inf	0.615871	1	0	inf	0.615871	0	0	0	1	0	0	0	1	2	2	0	0	0	1	0.0862968	0.059215	0.0134707	0.0213988	0.0237911	0.0826781	0.0574959	1	1	1	0.288778	-	-	-
HGNC:8208	OR1J1	ENST00000259357.2	9	125239236	125240205	1	969	2	1.23e-05	3.68e-06	8.39e-06	4.16e-07	OR1J1	1	0	inf	0.615871	0	0	0	1	0	0	0	1	1	0	inf	0.615871	1	0	0	0	0	1	0.0862968	0.0588642	0.00291866	0.0258189	0.000178115	0.0826781	1	1	0.0254884	1	0.288778	-	-	-
HGNC:15285	OR5D18	ENST00000333976.4	11	55587105	55588047	1	942	3	1.23e-05	3.67e-06	8.41e-06	3.1e-07	OR5D18	1	0	inf	0.615871	1	0	inf	0.615871	0	0	0	1	0	0	0	1	0	0	0	0	0	1	0.0862968	0.0590046	0.00217496	0.0257487	0.000274831	0.0826781	0.0572975	1	1	1	0.288778	0	0	0
HGNC:15093	OR9A2	ENST00000350513.2	7	142723286	142724219	1	933	1	1.23e-05	3.24e-06	8.6e-06	6.66e-07	OR9A2	1	0	inf	0.615871	1	0	inf	0.615871	0	0	0	1	0	0	0	1	0	0	0	0	0	1	0.0862968	0.0603376	0.00467266	0.0227318	9.24939e-05	0.0826781	0.0585534	1	1	1	0.288778	-	-	-
HGNC:29134	DENND3	ENST00000262585.2	8	142146745	142204332	22	3597	552	6.77e-05	2.3e-05	4.21e-05	6.99e-06	DENND3	2	0	inf	0.379255	1	0	inf	0.615871	1	0	inf	0.615871	0	0	0	1	14	6	0	0	0	1	0.474983	0.295374	0.0490418	0.161368	0.0728915	0.0827146	0.255747	0.0478587	1	1	0.288869	0	0	0
HGNC:24607	IGFN1	ENST00000335211.4	1	201162421	201197527	23	11127	469	6.77e-05	2.06e-05	4.49e-05	8.67e-06	IGFN1	2	0	inf	0.379255	1	0	inf	0.615871	1	0	inf	0.615871	0	0	0	1	3	4	0	0	0	1	0.474983	0.315018	0.0608287	0.14453	0.0200204	0.0827146	0.270225	0.0590156	1	1	0.288869	2	3	0.537965
HGNC:6307	KDR	ENST00000263923.4	4	55946107	55991460	30	4071	2859	5.79e-05	1.63e-05	3.81e-05	5.83e-06	KDR	1	0	inf	0.615871	1	0	inf	0.615871	0	0	0	1	0	0	0	1	8	7	1	0	inf	0.615871	0.406226	0.26731	0.0409033	0.114361	0.285286	0.333841	0.234564	1	1	0.248201	0.28923	2	0	inf
HGNC:3380	EPB41L3	ENST00000341928.2	18	5394681	5489182	21	3264	8227	5.55e-05	1.7e-05	3.57e-05	2.96e-06	EPB41L3	1	2	0.316135	0.943368	1	1	0.632269	0.852486	0	1	0	1	0	0	0	1	30	16	2	2	0.632269	0.838678	0.389388	0.250471	0.0207674	0.119272	0.981463	0.322529	0.221566	1	1	0.257422	0.289645	0	1	0
HGNC:26359	PXDNL	ENST00000356297.4	8	52232450	52721904	23	4392	2187	6.79e-05	2.06e-05	4.4e-05	5.06e-06	PXDNL	2	1	1.26454	0.670724	2	1	1.26454	0.670724	0	0	0	1	0	0	0	1	47	24	0	0	0	1	0.476386	0.308704	0.035501	0.14453	0.237217	0.0831294	0.0388902	1	1	1	0.289902	2	1	1.6139
HGNC:15993	CHST8	ENST00000262622.4	19	34180167	34263968	3	1275	7829	3.25e-05	9.46e-06	2.24e-05	8.34e-07	CHST8	1	0	inf	0.615871	1	0	inf	0.615871	0	0	0	1	0	0	0	1	25	13	2	0	inf	0.379255	0.22802	0.157158	0.00585134	0.0663714	1.40013	0.203892	0.145431	1	1	0.408213	0.290155	0	0	0
HGNC:11590	TBR1	ENST00000389554.3	2	162272921	162280738	6	2049	2507	4.39e-05	1.58e-05	2.7e-05	2.44e-06	TBR1	1	0	inf	0.615871	1	0	inf	0.615871	0	0	0	1	0	0	0	1	2	1	1	0	inf	0.615871	0.308002	0.189432	0.017119	0.110853	0.376848	0.265086	0.172571	1	1	0.31398	0.290157	2	0	inf
HGNC:21086	MIB1	ENST00000261537.6	18	19321544	19444627	21	3021	4089	4.18e-05	1.05e-05	2.81e-05	3.79e-06	MIB1	1	1	0.632269	0.852486	0	0	0	1	1	1	0.632269	0.852486	0	0	0	1	20	12	1	1	0.632269	0.852486	0.293269	0.19715	0.0265906	0.073668	0.396947	0.254178	1	0.0262402	1	0.32763	0.290268	1	0	inf
HGNC:23074	MED29	ENST00000315588.5	19	39881999	39888339	4	666	204	1.24e-05	4.27e-06	7.72e-06	6.31e-07	MED29	1	0	inf	0.615871	0	0	0	1	0	0	0	1	1	0	inf	0.615871	1	0	0	0	0	1	0.0869984	0.0541635	0.0044271	0.0299583	0.0266482	0.0833214	1	1	0.029514	1	0.290379	-	-	-
HGNC:9671	PTPRG	ENST00000474889.1	3	61547961	62278982	30	4338	36668	6.87e-05	2.01e-05	4.5e-05	6.16e-06	PTPRG	2	0	inf	0.379255	1	0	inf	0.615871	0	0	0	1	1	0	inf	0.615871	84	53	1	1	0.632269	0.852486	0.481999	0.31572	0.0432186	0.141022	4.07422	0.084795	0.270736	1	0.131529	0.982994	0.290458	0	0	0
HGNC:8850	PEX1	ENST00000248633.4	7	92116770	92157749	24	3852	1013	4.73e-05	1.23e-05	3.15e-05	6.55e-06	PEX1	0	1	0	1	0	1	0	1	0	0	0	1	0	0	0	1	8	5	1	0	inf	0.615871	0.331857	0.221004	0.0459548	0.0862968	0.0872718	1	1	1	1	0.083572	0.291002	1	1	0.806948
HGNC:30032	PACS1	ENST00000320580.4	11	65837957	66010751	24	2892	3145	4.67e-05	1.44e-05	3.01e-05	4.44e-06	PACS1	1	1	0.632269	0.852486	1	0	inf	0.615871	0	0	0	1	0	1	0	1	17	10	1	0	inf	0.615871	0.327647	0.211182	0.031151	0.10103	0.356311	0.279383	0.190373	1	1	0.299745	0.291427	1	0	inf
HGNC:8728	PCMT1	ENST00000367384.2	6	150070863	150131764	8	861	2468	1.25e-05	3.9e-06	7.99e-06	2.27e-06	PCMT1	1	0	inf	0.615871	0	0	0	1	0	0	0	1	1	0	inf	0.615871	8	3	0	0	0	1	0.0877	0.0560578	0.0159263	0.0273624	0.251386	0.0839644	1	1	0.0269914	1	0.291975	0	0	0
HGNC:21536	DRGX	ENST00000434016.1	10	50574160	50599907	6	807	2843	1.25e-05	3.76e-06	8.31e-06	8.88e-07	DRGX	1	0	inf	0.615871	1	0	inf	0.615871	0	0	0	1	0	0	0	1	5	3	0	0	0	1	0.0877	0.058303	0.00623021	0.0263802	0.30896	0.0839644	0.0566359	1	1	1	0.291975	0	0	0
HGNC:12367	TSFM	ENST00000323833.8	12	58176584	58190366	7	1041	239	1.25e-05	3.69e-06	8.21e-06	1.15e-06	TSFM	1	1	0.632269	0.852486	0	0	0	1	0	0	0	1	1	1	0.632269	0.852486	0	1	0	0	0	1	0.0877	0.0576014	0.0080684	0.025889	0.0201348	0.0839644	1	1	0.0255568	1	0.291975	0	0	0
HGNC:17871	NMRK2	ENST00000168977.2	19	3933669	3942271	7	693	99	1.25e-05	3.99e-06	7.95e-06	6.05e-07	NMRK2	1	0	inf	0.615871	1	0	inf	0.615871	0	0	0	1	0	0	0	1	0	2	0	0	0	1	0.0877	0.0557772	0.00424468	0.0279938	0.0125286	0.0839644	0.0542502	1	1	1	0.291975	0	0	0
HGNC:4556	GPX4	ENST00000354171.8	19	1104042	1106571	7	594	161	1.25e-05	4.35e-06	7.57e-06	5.45e-07	GPX4	1	0	inf	0.615871	0	0	0	1	0	0	0	1	0	0	0	1	0	0	0	0	0	1	0.0877	0.0531111	0.00382372	0.0305196	0.0237705	0.0839644	1	1	1	1	0.291975	-	-	-
HGNC:8294	OR4D2	ENST00000545221.1	17	56247016	56247940	1	924	4	1.25e-05	3.36e-06	8.85e-06	4.05e-07	OR4D2	1	0	inf	0.615871	1	0	inf	0.615871	0	0	0	1	0	0	0	1	0	0	0	0	0	1	0.0877	0.0620916	0.00284148	0.0235738	0.000379654	0.0839644	0.0602032	1	1	1	0.291975	-	-	-
HGNC:14148	JMJD8	ENST00000412368.2	16	732793	734382	9	858	288	1.25e-05	3.95e-06	8.09e-06	4.82e-07	JMJD8	1	0	inf	0.615871	0	0	0	1	1	0	inf	0.615871	0	0	0	1	0	0	0	0	0	1	0.0877	0.0567594	0.00338171	0.0277132	0.0294378	0.0839644	1	0.003376	1	1	0.291975	-	-	-
HGNC:11440	STX5	ENST00000294179.3	11	62574940	62598715	10	1068	869	1.54e-05	4.24e-06	1.04e-05	1.67e-06	STX5	0	0	0	1	0	0	0	1	0	0	0	1	0	0	0	1	3	3	1	0	inf	0.615871	0.108046	0.0729664	0.0117167	0.0297478	0.0879142	1	1	1	1	0.0841605	0.29246	0	0	0
HGNC:16909	NDC80	ENST00000261597.4	18	2572984	2616573	16	1929	1062	2.28e-05	5.98e-06	1.49e-05	1.96e-06	NDC80	0	0	0	1	0	0	0	1	0	0	0	1	0	0	0	1	4	3	1	0	inf	0.615871	0.159965	0.104538	0.0137514	0.0419557	0.0880677	1	1	1	1	0.0843011	0.292808	0	1	0
HGNC:32	ABCA2	ENST00000341511.6	9	139902380	139922592	49	7311	1111	0.000137559	4.55e-05	8.76e-05	1.39e-05	ABCA2	1	1	0.632269	0.852486	1	0	inf	0.615871	0	0	0	1	0	1	0	1	3	0	1	0	inf	0.615871	0.965114	0.614602	0.0975224	0.319228	0.146661	0.61906	0.459144	1	1	0.136414	0.293172	4	1	3.22779
HGNC:20512	BRMS1L	ENST00000216807.7	14	36295722	36339683	10	972	1947	1.26e-05	3.32e-06	8.05e-06	1.7e-06	BRMS1L	1	0	inf	0.615871	1	0	inf	0.615871	0	0	0	1	0	0	0	1	5	0	0	0	0	1	0.0884016	0.0564788	0.0119272	0.0232931	0.177076	0.0846068	0.0549135	1	1	1	0.293564	0	0	0
HGNC:8945	SERPINI2	ENST00000476257.1	3	167159896	167189622	8	1218	694	1.26e-05	3.3e-06	8.51e-06	2.66e-06	SERPINI2	1	0	inf	0.615871	1	0	inf	0.615871	0	0	0	1	0	0	0	1	3	2	0	0	0	1	0.0884016	0.0597062	0.0186626	0.0231528	0.05037	0.0846068	0.0579587	1	1	1	0.293564	0	0	0
HGNC:16528	DKKL1	ENST00000221498.2	19	49867255	49878285	5	729	111	1.26e-05	3.63e-06	8.33e-06	9.7e-07	DKKL1	1	0	inf	0.615871	0	0	0	1	1	0	inf	0.615871	0	0	0	1	0	0	0	0	0	1	0.0884016	0.0584433	0.00680552	0.0254681	0.0134603	0.0846068	1	0.00678241	1	1	0.293564	-	-	-
HGNC:9163	PNOC	ENST00000301908.3	8	28186674	28196961	2	531	767	8.73e-06	2.39e-06	5.91e-06	5.09e-07	PNOC	0	0	0	1	0	0	0	1	0	0	0	1	0	0	0	1	6	3	1	0	inf	0.615871	0.0612497	0.0414646	0.00357114	0.0167682	0.0884718	1	1	1	1	0.084671	0.293722	0	0	0
HGNC:12642	VAMP1	ENST00000396308.3	12	6573635	6579697	5	357	919	4.9e-06	1.16e-06	3.22e-06	5.6e-07	VAMP1	0	0	0	1	0	0	0	1	0	0	0	1	0	0	0	1	1	0	1	0	inf	0.615871	0.0343784	0.0225915	0.00392896	0.00813856	0.0884979	1	1	1	1	0.084695	0.293781	0	0	0
HGNC:3378	EPB41L1	ENST00000338074.2	20	34761699	34817262	21	2646	8657	4.46e-05	1.3e-05	2.97e-05	2.86e-06	EPB41L1	0	0	0	1	0	0	0	1	0	0	0	1	0	0	0	1	16	7	3	0	inf	0.233521	0.312914	0.208375	0.0200658	0.091208	1.02377	1	1	1	1	0.084725	0.293856	1	0	inf
HGNC:15888	RTEL1	ENST00000508582.2	20	62290755	62327138	34	3732	663	6.87e-05	2.17e-05	4.35e-05	6.48e-06	RTEL1	2	0	inf	0.379255	0	0	0	1	0	0	0	1	2	0	inf	0.379255	0	0	0	0	0	1	0.481999	0.305196	0.0454637	0.152247	0.0856285	0.084795	1	1	0.0104778	1	0.294028	-	-	-
HGNC:30418	SH3D19	ENST00000304527.4	4	152043242	152096515	15	2373	6886	2.96e-05	7.65e-06	1.98e-05	5.34e-06	SH3D19	1	0	inf	0.615871	0	0	0	1	0	0	0	1	1	0	inf	0.615871	24	13	1	0	inf	0.615871	0.207674	0.138917	0.0374654	0.0536724	0.60263	0.187528	1	1	0.0522575	0.45263	0.29424	0	0	0
HGNC:16175	RSPO4	ENST00000217260.4	20	940999	982807	5	705	797	1.12e-05	3.17e-06	7.5e-06	5.8e-07	RSPO4	0	0	0	1	0	0	0	1	0	0	0	1	0	0	0	1	10	5	1	0	inf	0.615871	0.0785792	0.05262	0.00406928	0.0222407	0.0888335	1	1	1	1	0.0850021	0.294539	0	0	0
HGNC:11497	SYNGAP1	ENST00000418600.2	6	33388041	33419683	19	4032	5304	6.89e-05	1.88e-05	4.71e-05	3.94e-06	SYNGAP1	2	1	1.26454	0.670724	1	1	0.632269	0.852486	1	0	inf	0.615871	0	0	0	1	4	1	0	0	0	1	0.483402	0.330454	0.027643	0.131901	0.635904	0.085213	0.281402	0.0272645	1	1	0.295059	5	1	4.03474
HGNC:28625	NDUFAF6	ENST00000396124.4	8	96037236	96070165	9	1002	4146	1.27e-05	3.35e-06	8.45e-06	2.1e-06	NDUFAF6	1	0	inf	0.615871	0	0	0	1	0	0	0	1	1	0	inf	0.615871	17	9	0	0	0	1	0.0891032	0.0592852	0.0147336	0.0235036	0.368684	0.0852488	1	1	0.0232295	1	0.295147	0	1	0
HGNC:14886	DNAJB4	ENST00000370763.5	1	78470794	78481931	3	1014	593	1.27e-05	3.14e-06	8.77e-06	1.11e-06	DNAJB4	1	0	inf	0.615871	1	0	inf	0.615871	0	0	0	1	0	0	0	1	7	0	0	0	0	1	0.0891032	0.0615303	0.00778776	0.0220302	0.0521087	0.0852488	0.0596756	1	1	1	0.295147	0	0	0
HGNC:6289	KCNMB4	ENST00000258111.4	12	70760514	70824433	3	633	2431	1.27e-05	4.44e-06	7.9e-06	6.74e-07	KCNMB4	1	1	0.632269	0.852486	1	0	inf	0.615871	0	0	0	1	0	1	0	1	7	6	0	0	0	1	0.0891032	0.0554264	0.00472878	0.031151	0.342196	0.0852488	0.0539183	1	1	1	0.295147	1	0	inf
HGNC:8319	OR5A1	ENST00000302030.2	11	59210641	59211589	1	948	31	1.27e-05	3.85e-06	8.32e-06	6.34e-07	OR5A1	1	0	inf	0.615871	1	0	inf	0.615871	0	0	0	1	0	0	0	1	1	3	0	1	0	1	0.0891032	0.0583731	0.00444814	0.0270116	0.00291371	0.0852488	0.0567021	1	1	1	0.295147	0	0	0
HGNC:382	AKR1B10	ENST00000359579.4	7	134212663	134225841	10	951	198	1.27e-05	3.62e-06	8.42e-06	2.57e-06	AKR1B10	1	0	inf	0.615871	1	0	inf	0.615871	0	0	0	1	0	0	0	1	1	4	0	0	0	1	0.0891032	0.0590747	0.0180311	0.0253979	0.0185515	0.0852488	0.0573637	1	1	1	0.295147	0	0	0
HGNC:28426	AKT1S1	ENST00000391835.1	19	50373173	50379912	5	831	427	1.27e-05	4.27e-06	8.03e-06	7.39e-07	AKT1S1	1	0	inf	0.615871	0	0	0	1	0	0	0	1	1	0	inf	0.615871	1	1	0	0	0	1	0.0891032	0.0563385	0.00518482	0.0299583	0.0457847	0.0852488	1	1	0.029514	1	0.295147	0	0	0
HGNC:24975	NKX1-1	ENST00000422806.1	4	1396719	1400119	2	1236	502	1.27e-05	5.19e-06	7.29e-06	2.12e-07	NKX1-1	1	0	inf	0.615871	0	0	0	1	0	0	0	1	1	0	inf	0.615871	0	0	0	0	0	1	0.0891032	0.0511466	0.00148739	0.036413	0.0361892	0.0852488	1	1	0.0357581	1	0.295147	-	-	-
HGNC:14253	CERS1	ENST00000427170.2	19	18981385	19006881	7	1053	535	1.27e-05	4.28e-06	8.02e-06	6.27e-07	CERS1	1	0	inf	0.615871	0	0	0	1	0	0	0	1	1	0	inf	0.615871	0	0	0	0	0	1	0.0891032	0.0562683	0.00439903	0.0300285	0.0452709	0.0852488	1	1	0.0295821	1	0.295147	0	0	0
HGNC:23193	THAP10	ENST00000249861.4	15	71174792	71184611	3	774	115	1.27e-05	3.49e-06	8.74e-06	7.73e-07	THAP10	1	0	inf	0.615871	1	0	inf	0.615871	0	0	0	1	0	0	0	1	0	0	0	0	0	1	0.0891032	0.0613198	0.00542337	0.0244858	0.0132388	0.0852488	0.0594776	1	1	1	0.295147	-	-	-
HGNC:15935	ZHX3	ENST00000309060.3	20	39813830	39833556	2	2871	4851	4.08e-05	1.18e-05	2.75e-05	1.57e-06	ZHX3	0	0	0	1	0	0	0	1	0	0	0	1	0	0	0	1	14	12	2	1	1.26454	0.670724	0.286253	0.19294	0.0110151	0.0827888	0.483669	1	1	1	1	0.0852923	0.295254	1	1	0.806948
HGNC:23625	RUSC2	ENST00000455600.1	9	35546518	35561379	11	4551	3099	6.9e-05	1.89e-05	4.71e-05	3.56e-06	RUSC2	2	1	1.26454	0.670724	1	1	0.632269	0.852486	1	0	inf	0.615871	0	0	0	1	6	3	0	0	0	1	0.484104	0.330454	0.024977	0.132602	0.32965	0.0854222	0.281402	0.0246676	1	1	0.295574	0	1	0
HGNC:7979	NR3C2	ENST00000358102.3	4	149002494	149358012	8	2955	11774	4.24e-05	1.27e-05	2.73e-05	4.01e-06	NR3C2	1	0	inf	0.615871	1	0	inf	0.615871	0	0	0	1	0	0	0	1	33	20	2	1	1.26454	0.670724	0.297478	0.191537	0.0281342	0.0891032	1.18528	0.257311	0.174311	1	1	0.332047	0.295616	3	0	inf
HGNC:13285	FIGN	ENST00000333129.3	2	164466061	164591437	2	2280	22570	3.34e-05	1.03e-05	2.21e-05	1.52e-06	FIGN	1	1	0.632269	0.852486	1	0	inf	0.615871	0	0	0	1	0	1	0	1	16	8	3	1	1.89681	0.50277	0.234334	0.155054	0.0106643	0.0722648	2.31971	0.208903	0.143631	1	1	0.40918	0.295713	0	0	0
HGNC:16393	CARD11	ENST00000396946.4	7	2946271	2998140	24	3465	2168	6.91e-05	2.12e-05	4.48e-05	3.23e-06	CARD11	2	0	inf	0.379255	2	0	inf	0.379255	0	0	0	1	0	0	0	1	24	16	0	0	0	1	0.484806	0.314317	0.0226617	0.148739	0.303336	0.0856316	0.0401707	1	1	1	0.296089	0	0	0
HGNC:21356	CORO6	ENST00000345068.5	17	27942749	27948439	10	1419	658	2.76e-05	8.82e-06	1.79e-05	1.29e-06	CORO6	0	0	0	1	0	0	0	1	0	0	0	1	0	0	0	1	1	0	1	0	inf	0.615871	0.193642	0.125586	0.00905064	0.0618811	0.0897929	1	1	1	1	0.0858796	0.296697	-	-	-
HGNC:13495	FAM78B	ENST00000338353.3	1	166039477	166135485	2	786	2970	1.28e-05	3.57e-06	8.84e-06	8.01e-07	FAM78B	1	0	inf	0.615871	1	0	inf	0.615871	0	0	0	1	0	0	0	1	8	7	0	0	0	1	0.0898048	0.0620214	0.00561982	0.0250471	0.339339	0.0858904	0.0601373	1	1	1	0.296724	0	0	0
HGNC:6008	IL2RA	ENST00000379959.3	10	6054834	6104114	8	819	896	1.28e-05	3.68e-06	8.47e-06	7.52e-07	IL2RA	1	0	inf	0.615871	0	0	0	1	0	0	0	1	1	0	inf	0.615871	7	3	0	0	0	1	0.0898048	0.0594255	0.00527603	0.0258189	0.098248	0.0858904	1	1	0.0254884	1	0.296724	0	0	0
HGNC:24002	AZI2	ENST00000479665.1	3	28365532	28382108	7	1179	1073	1.28e-05	3.36e-06	8.36e-06	1.34e-06	AZI2	1	0	inf	0.615871	1	0	inf	0.615871	0	0	0	1	0	0	0	1	2	1	0	1	0	1	0.0898048	0.0586538	0.00940144	0.0235738	0.0817307	0.0858904	0.0569668	1	1	1	0.296724	-	-	-
HGNC:6892	MAPRE3	ENST00000233121.2	2	27245086	27249216	6	846	1919	1.28e-05	3.75e-06	8.4e-06	8.37e-07	MAPRE3	1	0	inf	0.615871	1	0	inf	0.615871	0	0	0	1	0	0	0	1	1	1	0	0	0	1	0.0898048	0.0589344	0.00587239	0.02631	0.203706	0.0858904	0.0572314	1	1	1	0.296724	0	0	0
HGNC:3795	FOLR3	ENST00000456237.1	11	71846998	71850875	4	864	126	1.28e-05	3.67e-06	8.59e-06	9.09e-07	FOLR3	1	0	inf	0.615871	0	0	0	1	0	0	0	1	1	0	inf	0.615871	1	1	0	0	0	1	0.0898048	0.0602674	0.00637754	0.0257487	0.0130965	0.0858904	1	1	0.02542	1	0.296724	-	-	-
HGNC:19622	OR8G5	ENST00000524943.2	11	124134722	124135763	1	1041	6	1.28e-05	3.79e-06	8.72e-06	4.14e-07	OR8G5	1	0	inf	0.615871	0	0	0	1	0	0	0	1	1	0	inf	0.615871	1	2	0	0	0	1	0.0898048	0.0611795	0.00290462	0.0265906	0.000517607	0.0858904	1	1	0.0262402	1	0.296724	-	-	-
HGNC:8276	OR2S2	ENST00000341959.2	9	35957135	35958095	1	960	3	1.28e-05	3.9e-06	8.72e-06	2.23e-07	OR2S2	1	0	inf	0.615871	0	0	0	1	0	0	0	1	1	0	inf	0.615871	0	0	0	0	0	1	0.0898048	0.0611795	0.00156457	0.0273624	0.00028064	0.0858904	1	1	0.0269914	1	0.296724	0	0	0
HGNC:28337	C9orf72	ENST00000380003.3	9	27548233	27567118	10	1446	1065	1.74e-05	4.46e-06	1.18e-05	1.55e-06	C9orf72	0	1	0	1	0	1	0	1	0	0	0	1	0	0	0	1	2	2	1	0	inf	0.615871	0.122078	0.0827888	0.0108748	0.0312914	0.0899125	1	1	1	1	0.0859889	0.296966	0	0	0
HGNC:14076	CERS2	ENST00000271688.6	1	150938623	150941566	10	1143	760	1.93e-05	4.64e-06	1.32e-05	3.55e-06	CERS2	0	0	0	1	0	0	0	1	0	0	0	1	0	0	0	1	1	1	1	0	inf	0.615871	0.135409	0.0926112	0.0249068	0.0325542	0.0900356	1	1	1	1	0.0861013	0.297242	0	0	0
HGNC:12719	VRK2	ENST00000435505.2	2	58275966	58386828	12	1527	16192	1.78e-05	4.68e-06	1.18e-05	2.33e-06	VRK2	1	0	inf	0.615871	1	0	inf	0.615871	0	0	0	1	0	0	0	1	25	18	1	0	inf	0.615871	0.124885	0.0827888	0.0163473	0.0328349	1.32425	0.117401	0.0794545	1	1	0.733998	0.297416	0	0	0
HGNC:18080	ST3GAL6	ENST00000394162.1	3	98487284	98512605	9	996	1223	1.29e-05	3.68e-06	8.34e-06	2.13e-06	ST3GAL6	1	0	inf	0.615871	0	0	0	1	0	0	0	1	1	0	inf	0.615871	5	2	0	0	0	1	0.0905064	0.0585134	0.0149441	0.0258189	0.111134	0.0865315	1	1	0.0254884	1	0.298295	0	0	0
HGNC:24586	METTL9	ENST00000358154.3	16	21611054	21666753	5	957	2011	1.29e-05	4.07e-06	8.18e-06	7.57e-07	METTL9	1	0	inf	0.615871	0	0	0	1	0	0	0	1	1	0	inf	0.615871	4	3	0	0	0	1	0.0905064	0.0573909	0.00531111	0.0285551	0.190186	0.0865315	1	1	0.0281513	1	0.298295	0	0	0
HGNC:5387	IDI1	ENST00000381344.3	10	1087126	1094943	5	855	38	1.29e-05	3.7e-06	8.34e-06	8.44e-07	IDI1	1	0	inf	0.615871	1	0	inf	0.615871	0	0	0	1	0	0	0	1	3	1	0	0	0	1	0.0905064	0.0585134	0.0059215	0.0259592	0.00402251	0.0865315	0.0568344	1	1	1	0.298295	-	-	-
HGNC:6764	MAD2L2	ENST00000235310.3	1	11734831	11740658	8	636	865	1.29e-05	4.01e-06	8.19e-06	7.97e-07	MAD2L2	1	0	inf	0.615871	1	0	inf	0.615871	0	0	0	1	0	0	0	1	1	1	0	0	0	1	0.0905064	0.057461	0.00559175	0.0281342	0.123094	0.0865315	0.0558413	1	1	1	0.298295	0	0	0
HGNC:15178	OR4D9	ENST00000329328.3	11	59282385	59283330	1	945	3	1.29e-05	3.63e-06	8.85e-06	4.8e-07	OR4D9	1	0	inf	0.615871	1	0	inf	0.615871	0	0	0	1	0	0	0	1	0	0	0	0	0	1	0.0905064	0.0620916	0.00336768	0.0254681	0.000287322	0.0865315	0.0602032	1	1	1	0.298295	-	-	-
HGNC:14847	OR51M1	ENST00000328611.3	11	5410628	5411609	1	981	9	1.29e-05	3.46e-06	9.16e-06	2.53e-07	OR51M1	1	0	inf	0.615871	0	0	0	1	0	0	0	1	0	0	0	1	0	0	0	0	0	1	0.0905064	0.0642666	0.00177505	0.0242754	0.000830334	0.0865315	1	1	1	1	0.298295	-	-	-
HGNC:14211	BLNK	ENST00000224337.5	10	97951728	98031155	17	1371	859	2.06e-05	5.96e-06	1.29e-05	4.06e-06	BLNK	0	0	0	1	0	0	0	1	0	0	0	1	0	0	0	1	14	5	1	0	inf	0.615871	0.14453	0.0905064	0.028485	0.0418154	0.090555	1	1	1	1	0.0865759	0.298404	0	0	0
HGNC:24337	C1GALT1	ENST00000436587.2	7	7273950	7283358	3	1092	1095	1.29e-05	3.45e-06	8.88e-06	6.01e-07	C1GALT1	0	0	0	1	0	0	0	1	0	0	0	1	0	0	0	1	7	1	1	0	inf	0.615871	0.0905064	0.0623021	0.00421662	0.0242052	0.090755	1	1	1	1	0.0867586	0.298851	0	0	0
HGNC:8776	PDE1C	ENST00000396193.1	7	31792997	32338347	19	2310	12862	3.51e-05	9.64e-06	2.33e-05	3.02e-06	PDE1C	1	1	0.632269	0.852486	0	1	0	1	1	0	inf	0.615871	0	0	0	1	85	49	2	0	inf	0.379255	0.246262	0.163473	0.0211883	0.0676342	1.37118	0.218282	1	0.0209654	1	0.398176	0.299232	0	0	0
HGNC:6910	MATN4	ENST00000537548.1	20	43922406	43934222	9	1746	531	4.27e-05	1.35e-05	2.8e-05	1.7e-06	MATN4	0	0	0	1	0	0	0	1	0	0	0	1	0	0	0	1	1	1	1	0	inf	0.615871	0.299583	0.196448	0.0119272	0.094716	0.0911104	1	1	1	1	0.087083	0.299643	0	0	0
HGNC:8863	PFAS	ENST00000314666.6	17	8157255	8172582	27	4017	530	6.98e-05	1.95e-05	4.71e-05	3.51e-06	PFAS	2	0	inf	0.379255	2	0	inf	0.379255	0	0	0	1	0	0	0	1	2	1	0	0	0	1	0.489717	0.330454	0.0246262	0.136812	0.0646129	0.0871017	0.0439391	1	1	1	0.299689	-	-	-
HGNC:14964	TAAR8	ENST00000275200.1	6	132873831	132874860	1	1029	2	1.3e-05	3.93e-06	8.74e-06	5.4e-07	TAAR8	1	0	inf	0.615871	0	0	0	1	0	0	0	1	1	0	inf	0.615871	0	0	0	0	0	1	0.091208	0.0613198	0.00378864	0.0275729	0.000177275	0.0871722	1	1	0.0271962	1	0.299861	-	-	-
HGNC:30021	HELZ2	ENST00000467148.1	20	62190598	62203738	19	7950	375	0.00014779	4.73e-05	9.72e-05	4.92e-06	HELZ2	3	0	inf	0.233521	0	0	0	1	0	0	0	1	3	0	inf	0.233521	2	2	0	0	0	1	1.03689	0.681955	0.0345187	0.331857	0.0489101	0.0872114	1	1	0.00475906	1	0.299957	2	2	0.806948
HGNC:29135	ANKRD12	ENST00000262126.4	18	9182430	9281124	12	6189	2902	6.99e-05	1.83e-05	4.74e-05	4.4e-06	ANKRD12	2	1	1.26454	0.670724	1	0	inf	0.615871	0	1	0	1	0	0	0	1	14	12	0	0	0	1	0.490418	0.332558	0.0308704	0.128393	0.229955	0.0873123	0.282913	1	1	1	0.300203	0	0	0
HGNC:3978	ALDH1L1	ENST00000273450.3	3	125822633	125899811	23	2739	793	4.5e-05	1.42e-05	2.88e-05	6.08e-06	ALDH1L1	0	0	0	1	0	0	0	1	0	0	0	1	0	0	0	1	9	5	1	0	inf	0.615871	0.31572	0.202061	0.0426573	0.0996272	0.0914078	1	1	1	1	0.0873545	0.300306	0	0	0
HGNC:1171	ELP4	ENST00000350638.5	11	31531331	31805072	10	1275	12234	1.86e-05	5.29e-06	1.22e-05	1.49e-06	ELP4	1	0	inf	0.615871	0	0	0	1	0	0	0	1	1	0	inf	0.615871	26	19	1	1	0.632269	0.852486	0.130498	0.0855952	0.0104538	0.0371146	1.25216	0.122341	1	1	0.0364343	0.714114	0.300333	0	0	0
HGNC:14026	CSMD1	ENST00000537824.1	8	2796106	4851938	70	10695	12924	0.000149253	4.74e-05	9.39e-05	8.28e-06	CSMD1	1	1	0.632269	0.852486	1	0	inf	0.615871	0	0	0	1	0	1	0	1	487	340	3	3	0.632269	0.842131	1.04716	0.658802	0.0580925	0.332558	1.2654	0.649067	0.482529	1	1	0.134996	0.300956	4	0	inf
HGNC:1334	FAXDC2	ENST00000326080.5	5	154199875	154217738	8	1002	448	1.31e-05	3.53e-06	8.81e-06	2.49e-06	FAXDC2	1	0	inf	0.615871	1	0	inf	0.615871	0	0	0	1	0	0	0	1	3	3	0	0	0	1	0.0919096	0.061811	0.0174698	0.0247665	0.0410933	0.0878124	0.0599394	1	1	1	0.301421	0	0	0
HGNC:1004	BCL7A	ENST00000538010.1	12	122459997	122497069	6	696	2011	1.31e-05	4.36e-06	7.97e-06	1.79e-06	BCL7A	1	0	inf	0.615871	0	0	0	1	0	0	0	1	1	0	inf	0.615871	3	4	0	1	0	1	0.0919096	0.0559175	0.0125586	0.0305898	0.265561	0.0878124	1	1	0.0301266	1	0.301421	0	1	0
HGNC:25928	WDR73	ENST00000434634.2	15	85186700	85197505	8	1137	88	1.31e-05	3.46e-06	8.92e-06	1.71e-06	WDR73	1	0	inf	0.615871	1	0	inf	0.615871	0	0	0	1	0	0	0	1	2	0	0	0	0	1	0.0919096	0.0625827	0.0119974	0.0242754	0.0071135	0.0878124	0.0606646	1	1	1	0.301421	0	0	0
HGNC:9192	POLR2E	ENST00000215587.7	19	1089484	1095314	7	633	141	1.31e-05	3.84e-06	8.64e-06	6.75e-07	POLR2E	1	0	inf	0.615871	1	0	inf	0.615871	0	0	0	1	0	0	0	1	1	2	0	0	0	1	0.0919096	0.0606182	0.0047358	0.0269414	0.0204728	0.0878124	0.0588175	1	1	1	0.301421	0	0	0
HGNC:9796	RABGGTB	ENST00000319942.3	1	76251956	76260335	9	996	535	1.31e-05	3.64e-06	8.59e-06	1.85e-06	RABGGTB	1	0	inf	0.615871	1	0	inf	0.615871	0	0	0	1	0	0	0	1	1	0	0	0	0	1	0.0919096	0.0602674	0.0129796	0.0255382	0.0493691	0.0878124	0.0584873	1	1	1	0.301421	-	-	-
HGNC:12565	UNC119	ENST00000335765.4	17	26874314	26879575	5	723	305	1.31e-05	3.99e-06	8.7e-06	6.44e-07	UNC119	1	0	inf	0.615871	0	0	0	1	0	0	0	1	1	0	inf	0.615871	1	1	0	0	0	1	0.0919096	0.0610392	0.0045183	0.0279938	0.0387724	0.0878124	1	1	0.0276056	1	0.301421	-	-	-
HGNC:3816	FOXJ1	ENST00000322957.6	17	74133433	74136476	2	1266	722	2.3e-05	8.56e-06	1.4e-05	6.39e-07	FOXJ1	0	0	0	1	0	0	0	1	0	0	0	1	0	0	0	1	1	0	1	0	inf	0.615871	0.161368	0.098224	0.00448322	0.060057	0.0920282	1	1	1	1	0.0879206	0.301684	-	-	-
HGNC:5046	HNRNPM	ENST00000325495.4	19	8509882	8553738	16	2193	3119	4.22e-05	1.15e-05	2.88e-05	2.06e-06	HNRNPM	1	1	0.632269	0.852486	1	0	inf	0.615871	0	0	0	1	0	1	0	1	7	2	1	0	inf	0.615871	0.296075	0.202061	0.014453	0.080684	0.421094	0.256269	0.182955	1	1	0.343671	0.302052	0	0	0
HGNC:29025	ZNF536	ENST00000355537.3	19	30934469	31048071	4	3903	48584	7.92e-05	2.7e-05	5.07e-05	1.7e-06	ZNF536	2	1	1.26454	0.670724	2	1	1.26454	0.670724	0	0	0	1	0	0	0	1	55	30	5	2	1.58067	0.454825	0.555667	0.355711	0.0119272	0.189432	6.91687	0.10753	0.0500871	1	1	0.819289	0.302116	0	0	0
HGNC:16973	PPP1R17	ENST00000342032.3	7	31732055	31746897	4	468	1009	6.1e-06	1.82e-06	4e-06	4.55e-07	PPP1R17	0	0	0	1	0	0	0	1	0	0	0	1	0	0	0	1	3	3	1	0	inf	0.615871	0.0427976	0.028064	0.00319228	0.0127691	0.0922709	1	1	1	1	0.0881419	0.302222	-	-	-
HGNC:14416	ELOVL2	ENST00000354666.3	6	10984013	11044463	8	891	1136	1.32e-05	3.7e-06	8.54e-06	1.08e-06	ELOVL2	1	0	inf	0.615871	1	0	inf	0.615871	0	0	0	1	0	0	0	1	8	3	0	0	0	1	0.0926112	0.0599166	0.00757728	0.0259592	0.118077	0.0884522	0.058157	1	1	1	0.302975	0	0	0
HGNC:18145	PHF6	ENST00000332070.3	X	133511647	133559360	9	1098	2378	1.32e-05	3.08e-06	8.59e-06	3.2e-06	PHF6	1	0	inf	0.615871	1	0	inf	0.615871	0	0	0	1	0	0	0	1	4	2	0	1	0	1	0.0926112	0.0602674	0.0224512	0.0216093	0.200573	0.0884522	0.0584873	1	1	1	0.302975	-	-	-
HGNC:25185	ANKRD54	ENST00000215941.4	22	38227949	38240245	8	903	240	1.32e-05	3.94e-06	8.38e-06	1.26e-06	ANKRD54	1	0	inf	0.615871	1	0	inf	0.615871	0	0	0	1	0	0	0	1	3	2	0	0	0	1	0.0926112	0.0587941	0.00884016	0.027643	0.0246143	0.0884522	0.0570991	1	1	1	0.302975	0	0	0
HGNC:5036	HNRNPD	ENST00000313899.7	4	83276486	83294831	8	1068	4201	1.32e-05	3.78e-06	8.41e-06	1.9e-06	HNRNPD	1	0	inf	0.615871	0	0	0	1	0	0	0	1	0	0	0	1	3	2	0	0	0	1	0.0926112	0.0590046	0.0133304	0.0265205	0.364288	0.0884522	1	1	1	1	0.302975	1	1	0.806948
HGNC:26194	NUDT18	ENST00000309188.6	8	21964810	21966813	5	972	111	1.32e-05	3.87e-06	8.8e-06	6.86e-07	NUDT18	1	0	inf	0.615871	1	0	inf	0.615871	0	0	0	1	0	0	0	1	0	0	0	0	0	1	0.0926112	0.0617408	0.00481298	0.0271519	0.010576	0.0884522	0.0598735	1	1	1	0.302975	-	-	-
HGNC:17796	XPO4	ENST00000255305.6	13	21357860	21476877	23	3456	5093	4.16e-05	1.09e-05	2.75e-05	3.86e-06	XPO4	1	0	inf	0.615871	0	0	0	1	0	0	0	1	1	0	inf	0.615871	15	17	1	0	inf	0.615871	0.291866	0.19294	0.0270818	0.0764744	0.430113	0.253131	1	1	0.0736234	0.349565	0.303056	1	0	inf
HGNC:21345	PTCHD4	ENST00000339488.4	6	47846038	48036391	3	2541	4743	3.72e-05	1.11e-05	2.48e-05	1.54e-06	PTCHD4	1	0	inf	0.615871	1	0	inf	0.615871	0	0	0	1	0	0	0	1	33	15	1	0	inf	0.615871	0.260995	0.173997	0.0108046	0.0778776	0.48717	0.229715	0.1597	1	1	0.385638	0.303301	0	0	0
HGNC:16509	SSX2IP	ENST00000342203.3	1	85113115	85136902	13	1845	1106	2.21e-05	5.4e-06	1.48e-05	3.39e-06	SSX2IP	0	0	0	1	0	0	0	1	0	0	0	1	0	0	0	1	4	3	1	0	inf	0.615871	0.155054	0.103837	0.0237842	0.0378864	0.0929481	1	1	1	1	0.0887592	0.303719	0	0	0
HGNC:11894	TNFAIP1	ENST00000226225.2	17	26666547	26671626	6	951	712	1.77e-05	4.85e-06	1.22e-05	9.23e-07	TNFAIP1	0	0	0	1	0	0	0	1	0	0	0	1	0	0	0	1	1	0	1	0	inf	0.615871	0.124183	0.0855952	0.00647577	0.0340276	0.0929742	1	1	1	1	0.088783	0.303776	0	0	0
HGNC:8068	NUP98	ENST00000324932.7	11	3697388	3803347	32	5403	2402	7.06e-05	1.8e-05	4.83e-05	4.44e-06	NUP98	2	0	inf	0.379255	2	0	inf	0.379255	0	0	0	1	0	0	0	1	12	8	0	0	0	1	0.49533	0.338873	0.031151	0.126288	0.220208	0.088791	0.0459553	1	1	1	0.303796	0	0	0
HGNC:1445	CALM2	ENST00000272298.7	2	47387914	47403582	6	450	1209	4.95e-06	1.12e-06	3.5e-06	7.3e-07	CALM2	0	0	0	1	0	0	0	1	0	0	0	1	0	0	0	1	3	0	1	0	inf	0.615871	0.0347292	0.024556	0.00512168	0.00785792	0.0933058	1	1	1	1	0.0890851	0.304507	0	0	0
HGNC:1695	CD7	ENST00000312648.3	17	80273196	80275371	4	723	23	1.33e-05	4.64e-06	8.31e-06	7.94e-07	CD7	1	0	inf	0.615871	0	0	0	1	0	0	0	1	1	0	inf	0.615871	1	1	0	0	0	1	0.0933128	0.058303	0.0055707	0.0325542	0.00296846	0.0890915	1	1	0.0320301	1	0.304523	-	-	-
HGNC:25926	MEDAG	ENST00000380482.4	13	31480652	31498572	5	912	126	1.33e-05	4.25e-06	8.44e-06	8.43e-07	MEDAG	1	0	inf	0.615871	1	0	inf	0.615871	0	0	0	1	0	0	0	1	0	0	0	0	0	1	0.0933128	0.059215	0.00591449	0.029818	0.0128919	0.0890915	0.0574959	1	1	1	0.304523	-	-	-
HGNC:1192	MRPL46	ENST00000312475.4	15	89002843	89010608	4	840	200	1.33e-05	3.88e-06	8.57e-06	1.33e-06	MRPL46	1	0	inf	0.615871	0	0	0	1	0	0	0	1	1	0	inf	0.615871	0	0	0	0	0	1	0.0933128	0.0601271	0.00933128	0.0272221	0.0222173	0.0890915	1	1	0.0268549	1	0.304523	0	0	0
HGNC:30023	PCNP	ENST00000265260.3	3	101293059	101311597	5	537	1225	5.84e-06	1.5e-06	3.89e-06	1.15e-06	PCNP	0	0	0	1	0	0	0	1	0	0	0	1	0	0	0	1	5	3	1	0	inf	0.615871	0.0409734	0.0272922	0.0080684	0.010524	0.0934683	1	1	1	1	0.0892331	0.304865	0	0	0
HGNC:23197	SEC31B	ENST00000370345.3	10	102247372	102276709	25	3540	1070	4.42e-05	1.23e-05	2.92e-05	6.2e-06	SEC31B	0	0	0	1	0	0	0	1	0	0	0	1	0	0	0	1	7	2	1	0	inf	0.615871	0.310107	0.204867	0.0434992	0.0862968	0.093733	1	1	1	1	0.0894741	0.305447	0	0	0
HGNC:23925	CTIF	ENST00000382998.4	18	46145936	46385930	11	1803	10878	3.4e-05	1e-05	2.25e-05	2.16e-06	CTIF	1	0	inf	0.615871	0	0	0	1	0	0	0	1	1	0	inf	0.615871	44	27	2	1	1.26454	0.670724	0.238544	0.15786	0.0151546	0.07016	1.4392	0.212226	1	1	0.0677554	0.421624	0.30546	0	0	0
HGNC:21391	SLAMF8	ENST00000289707.5	1	159796688	159805050	5	858	517	1.34e-05	3.92e-06	8.6e-06	2e-06	SLAMF8	1	0	inf	0.615871	1	0	inf	0.615871	0	0	0	1	0	0	0	1	1	1	0	0	0	1	0.0940144	0.0603376	0.014032	0.0275027	0.0566497	0.0897303	0.0585534	1	1	1	0.306065	-	-	-
HGNC:30917	WIZ	ENST00000263381.7	19	15533886	15559118	7	2385	3063	4.49e-05	1.31e-05	3.03e-05	1.65e-06	WIZ	1	0	inf	0.615871	0	0	0	1	0	0	0	1	1	0	inf	0.615871	3	2	1	0	inf	0.615871	0.315018	0.212585	0.0115764	0.0919096	0.404571	0.270225	1	1	0.0878124	0.332737	0.306507	-	-	-
HGNC:15769	NT5M	ENST00000389022.4	17	17206864	17250261	5	687	293	1.35e-05	4.26e-06	8.72e-06	5.95e-07	NT5M	1	0	inf	0.615871	0	0	0	1	1	0	inf	0.615871	0	0	0	1	9	7	0	0	0	1	0.094716	0.0611795	0.00417452	0.0298882	0.0403956	0.0903688	1	0.00416582	1	1	0.307602	0	0	0
HGNC:25130	TMEM169	ENST00000454545.1	2	216960686	216965265	2	894	297	1.35e-05	3.97e-06	8.9e-06	1.19e-06	TMEM169	1	0	inf	0.615871	1	0	inf	0.615871	0	0	0	1	0	0	0	1	3	0	0	0	0	1	0.094716	0.0624424	0.00834904	0.0278535	0.0314661	0.0903688	0.0605328	1	1	1	0.307602	0	0	0
HGNC:30796	STRAP	ENST00000419869.2	12	16035641	16055912	10	1053	522	1.35e-05	3.52e-06	8.82e-06	1.35e-06	STRAP	1	0	inf	0.615871	0	0	0	1	0	0	0	1	1	0	inf	0.615871	2	3	0	0	0	1	0.094716	0.0618811	0.0094716	0.0246963	0.0469532	0.0903688	1	1	0.0243939	1	0.307602	0	0	0
HGNC:637	AQP4	ENST00000383168.4	18	24436174	24445653	5	972	570	1.35e-05	3.59e-06	9.33e-06	7.34e-07	AQP4	1	0	inf	0.615871	1	0	inf	0.615871	0	0	0	1	0	0	0	1	0	1	0	0	0	1	0.094716	0.0654593	0.00514974	0.0251874	0.0555433	0.0903688	0.0633628	1	1	1	0.307602	0	0	0
HGNC:14872	ASPN	ENST00000375544.3	9	95219569	95237179	7	1143	472	1.35e-05	3.6e-06	8.98e-06	1.86e-06	ASPN	1	0	inf	0.615871	1	0	inf	0.615871	0	0	0	1	0	0	0	1	0	0	0	0	0	1	0.094716	0.0630037	0.0130498	0.0252576	0.0391128	0.0903688	0.06106	1	1	1	0.307602	0	0	0
HGNC:25880	C10orf95	ENST00000239125.1	10	104210213	104211225	2	774	24	1.35e-05	4.29e-06	8.92e-06	5.72e-07	C10orf95	1	0	inf	0.615871	1	0	inf	0.615871	0	0	0	1	0	0	0	1	0	0	0	0	0	1	0.094716	0.0625827	0.00401315	0.0300986	0.00293693	0.0903688	0.0606646	1	1	1	0.307602	-	-	-
HGNC:18113	TTLL11	ENST00000321582.5	9	124584865	124855697	9	2403	9747	2.67e-05	8.92e-06	1.72e-05	2.22e-06	TTLL11	1	0	inf	0.615871	1	0	inf	0.615871	0	0	0	1	0	0	0	1	27	16	1	0	inf	0.615871	0.187327	0.120675	0.0155755	0.0625827	0.759833	0.170828	0.113678	1	1	0.532255	0.308935	0	0	0
HGNC:2768	DEK	ENST00000397239.3	6	18225949	18264218	10	1128	1158	1.36e-05	4.09e-06	8.74e-06	1.07e-06	DEK	1	0	inf	0.615871	0	0	0	1	0	0	0	1	1	0	inf	0.615871	5	0	0	0	0	1	0.0954176	0.0613198	0.00750712	0.0286954	0.0979553	0.0910067	1	1	0.0282876	1	0.309134	1	0	inf
HGNC:3151	ECHS1	ENST00000368547.3	10	135176371	135186837	8	873	212	1.36e-05	4.31e-06	8.61e-06	2.15e-06	ECHS1	1	0	inf	0.615871	1	0	inf	0.615871	0	0	0	1	0	0	0	1	1	2	0	0	0	1	0.0954176	0.0604078	0.0150844	0.030239	0.0231713	0.0910067	0.0586194	1	1	1	0.309134	0	0	0
HGNC:687	DIRAS3	ENST00000370981.1	1	68512290	68512980	1	690	26	1.36e-05	4.44e-06	8.98e-06	2.79e-07	DIRAS3	1	0	inf	0.615871	0	0	0	1	1	0	inf	0.615871	0	0	0	1	0	0	0	0	0	1	0.0954176	0.0630037	0.00195746	0.031151	0.00359545	0.0910067	1	0.00195555	1	1	0.309134	-	-	-
HGNC:30519	GLYATL1	ENST00000300079.5	11	58710771	58723500	7	1002	148	1.36e-05	3.42e-06	9.04e-06	1.71e-06	GLYATL1	1	0	inf	0.615871	1	0	inf	0.615871	0	0	0	1	0	0	0	1	0	4	0	0	0	1	0.0954176	0.0634246	0.0119974	0.0239947	0.0140936	0.0910067	0.0614552	1	1	1	0.309134	0	0	0
HGNC:8170	OR10G2	ENST00000542433.1	14	22102065	22102998	1	933	4	1.36e-05	4.08e-06	9.33e-06	2.51e-07	OR10G2	1	0	inf	0.615871	0	0	0	1	1	0	inf	0.615871	0	0	0	1	0	0	0	0	0	1	0.0954176	0.0654593	0.00176102	0.0286253	0.000409079	0.0910067	1	0.00175947	1	1	0.309134	-	-	-
HGNC:8779	PDE3B	ENST00000282096.4	11	14665621	14891206	16	3339	3479	5.02e-05	1.48e-05	3.29e-05	2.82e-06	PDE3B	1	0	inf	0.615871	1	0	inf	0.615871	0	0	0	1	0	0	0	1	15	11	1	0	inf	0.615871	0.352203	0.230826	0.0197851	0.103837	0.366971	0.296863	0.206123	1	1	0.30717	0.309566	0	0	0
HGNC:9188	POLR2B	ENST00000381227.1	4	57845151	57897154	25	3525	986	4.88e-05	1.19e-05	3.35e-05	5.36e-06	POLR2B	0	0	0	1	0	0	0	1	0	0	0	1	0	0	0	1	8	4	1	0	inf	0.615871	0.342381	0.235036	0.0376058	0.0834904	0.0957695	1	1	1	1	0.0913266	0.3099	0	1	0
HGNC:6210	CD82	ENST00000227155.4	11	44616212	44640676	8	804	732	1.5e-05	4.9e-06	9.22e-06	1.4e-06	CD82	0	0	0	1	0	0	0	1	0	0	0	1	0	0	0	1	7	0	1	0	inf	0.615871	0.10524	0.0646875	0.0098224	0.0343784	0.0958155	1	1	1	1	0.0913684	0.31	0	0	0
HGNC:26167	TMEM135	ENST00000305494.5	11	86749087	87032375	15	1377	5717	1.73e-05	4.52e-06	1.16e-05	3.01e-06	TMEM135	0	0	0	1	0	0	0	1	0	0	0	1	0	0	0	1	36	29	2	0	inf	0.379255	0.121377	0.0813856	0.0211182	0.0317123	0.50393	1	1	1	1	0.0913981	0.310071	0	0	0
HGNC:14468	SLC26A8	ENST00000490799.1	6	35911676	35987484	19	2913	991	4.02e-05	1.18e-05	2.63e-05	3.13e-06	SLC26A8	0	0	0	1	0	0	0	1	0	0	0	1	0	0	0	1	10	5	1	0	inf	0.615871	0.282043	0.184521	0.0219601	0.0827888	0.0959508	1	1	1	1	0.0914913	0.310294	0	0	0
HGNC:13664	MACF1	ENST00000545844.1	1	39549890	39951466	93	16293	26272	0.000219947	5.48e-05	0.000148567	2.17e-05	MACF1	3	4	0.474202	0.918428	2	3	0.421513	0.924681	0	1	0	1	1	0	inf	0.615871	40	29	3	1	1.89681	0.50277	1.54315	1.04235	0.152247	0.384477	2.48828	0.20206	0.279815	1	0.319193	0.453178	0.310479	1	1	0.806948
HGNC:3686	FGF8	ENST00000320185.2	10	103530085	103535657	6	735	1862	1.37e-05	3.92e-06	9.22e-06	1.45e-06	FGF8	1	0	inf	0.615871	0	0	0	1	0	0	0	1	1	0	inf	0.615871	2	2	0	0	0	1	0.0961192	0.0646875	0.0101732	0.0275027	0.243502	0.0916443	1	1	0.027128	1	0.310659	0	0	0
HGNC:19906	P2RY10	ENST00000171757.2	X	78216017	78217037	1	1020	64	1.37e-05	3.54e-06	9.77e-06	5.2e-07	P2RY10	1	0	inf	0.615871	1	0	inf	0.615871	0	0	0	1	0	0	0	1	1	0	0	0	0	1	0.0961192	0.0685463	0.00364832	0.0248366	0.00603101	0.0916443	0.0662498	1	1	1	0.310659	-	-	-
HGNC:29658	MESP1	ENST00000300057.4	15	90293374	90294462	2	807	34	1.37e-05	4.79e-06	8.72e-06	4.81e-07	MESP1	1	1	0.632269	0.852486	0	0	0	1	0	0	0	1	0	0	0	1	0	0	0	0	0	1	0.0961192	0.0611795	0.0033747	0.0336066	0.00404963	0.0916443	1	1	1	1	0.310659	0	0	0
HGNC:4476	GPR21	ENST00000373642.1	9	125796845	125797895	1	1050	202	1.37e-05	3.73e-06	9.57e-06	6.03e-07	GPR21	1	0	inf	0.615871	1	0	inf	0.615871	0	0	0	1	0	0	0	1	0	0	0	0	0	1	0.0961192	0.0671431	0.00423065	0.0261697	0.0184915	0.0916443	0.0649386	1	1	1	0.310659	-	-	-
HGNC:11786	THBS2	ENST00000366787.3	6	169617916	169650879	21	3519	314	7.2e-05	2.43e-05	4.5e-05	7.57e-06	THBS2	2	0	inf	0.379255	1	0	inf	0.615871	0	0	0	1	1	0	inf	0.615871	5	3	0	0	0	1	0.505152	0.31572	0.0531111	0.170489	0.0450747	0.0917704	0.270736	1	0.156747	1	0.310961	0	0	0
HGNC:29525	GLIS1	ENST00000312233.2	1	53972291	54060575	8	1863	12407	3.26e-05	1.08e-05	2.09e-05	1.5e-06	GLIS1	1	0	inf	0.615871	0	0	0	1	0	0	0	1	1	0	inf	0.615871	24	12	2	0	inf	0.379255	0.228722	0.146634	0.010524	0.0757728	1.52321	0.20445	1	1	0.0729732	0.449914	0.311473	0	1	0
HGNC:31397	PRSS57	ENST00000329267.7	19	685715	695430	5	852	85	1.38e-05	4.53e-06	8.8e-06	4.5e-07	PRSS57	1	0	inf	0.615871	1	0	inf	0.615871	0	0	0	1	0	0	0	1	5	1	0	0	0	1	0.0968208	0.0617408	0.0031572	0.0317825	0.00965935	0.0922813	0.0598735	1	1	1	0.31218	0	0	0
HGNC:3972	FSTL1	ENST00000295633.3	3	120115798	120169593	10	927	1881	1.38e-05	3.8e-06	9.06e-06	2.57e-06	FSTL1	1	0	inf	0.615871	1	0	inf	0.615871	0	0	0	1	0	0	0	1	3	4	0	0	0	1	0.0968208	0.063565	0.0180311	0.0266608	0.196462	0.0922813	0.0615868	1	1	1	0.31218	0	0	0
HGNC:30834	TRIM59	ENST00000309784.4	3	160155759	160156971	1	1212	426	1.38e-05	3.46e-06	9.48e-06	1.06e-06	TRIM59	1	0	inf	0.615871	0	0	0	1	1	0	inf	0.615871	0	0	0	1	0	0	0	0	0	1	0.0968208	0.0665117	0.00743696	0.0242754	0.0340311	0.0922813	1	0.00740937	1	1	0.31218	-	-	-
HGNC:17808	ZC3H4	ENST00000253048.5	19	47569612	47615841	14	3912	3122	7.23e-05	2.27e-05	4.63e-05	4.18e-06	ZC3H4	2	1	1.26454	0.670724	0	0	0	1	0	0	0	1	1	0	inf	0.615871	7	6	0	2	0	1	0.507257	0.324841	0.0293269	0.159263	0.40482	0.0924127	1	1	0.147228	1	0.312493	1	0	inf
HGNC:17770	RALGAPA1	ENST00000307138.6	14	36008747	36278041	40	6252	13643	7.24e-05	1.82e-05	4.89e-05	7.26e-06	RALGAPA1	2	1	1.26454	0.670724	1	1	0.632269	0.852486	0	0	0	1	1	0	inf	0.615871	21	15	0	1	0	1	0.507958	0.343082	0.0509362	0.127691	1.10846	0.092627	0.29042	1	0.119875	1	0.313003	1	1	0.806948
HGNC:25777	RFX7	ENST00000423270.1	15	56385542	56535483	9	4383	4218	5.28e-05	1.42e-05	3.65e-05	2.83e-06	RFX7	1	0	inf	0.615871	0	0	0	1	1	0	inf	0.615871	0	0	0	1	19	10	1	0	inf	0.615871	0.370445	0.256084	0.0198553	0.0996272	0.356499	0.309573	1	0.0196595	1	0.299877	0.313495	1	0	inf
HGNC:28233	ANKRD40	ENST00000285243.6	17	48773357	48785015	5	1107	1039	1.48e-05	4.34e-06	9.54e-06	1.25e-06	ANKRD40	0	0	0	1	0	0	0	1	0	0	0	1	0	0	0	1	2	2	1	0	inf	0.615871	0.103837	0.0669326	0.00877	0.0304494	0.0974584	1	1	1	1	0.0928599	0.313557	0	0	0
HGNC:13796	C18orf54	ENST00000300091.5	18	51886942	51904616	7	1119	725	1.39e-05	3.68e-06	9.52e-06	1.22e-06	C18orf54	1	0	inf	0.615871	1	0	inf	0.615871	0	0	0	1	0	0	0	1	1	0	0	0	0	1	0.0975224	0.0667923	0.00855952	0.0258189	0.0631848	0.092918	0.0646106	1	1	1	0.313695	0	0	0
HGNC:21444	UPK3B	ENST00000419923.2	7	76139969	76144568	4	963	104	1.39e-05	4.47e-06	8.89e-06	9.17e-07	UPK3B	1	0	inf	0.615871	1	0	inf	0.615871	0	0	0	1	0	0	0	1	0	0	0	0	0	1	0.0975224	0.0623722	0.00643367	0.0313615	0.010532	0.092918	0.0604669	1	1	1	0.313695	-	-	-
HGNC:29565	DOLPP1	ENST00000372546.4	9	131843410	131851286	8	717	872	1.39e-05	4.54e-06	8.61e-06	2.16e-06	DOLPP1	1	0	inf	0.615871	1	0	inf	0.615871	0	0	0	1	0	0	0	1	0	1	0	0	0	1	0.0975224	0.0604078	0.0151546	0.0318526	0.118605	0.092918	0.0586194	1	1	1	0.313695	0	0	0
HGNC:17718	SEC11A	ENST00000268220.7	15	85213249	85259306	6	540	1023	7.34e-06	1.76e-06	4.85e-06	1.43e-06	SEC11A	0	0	0	1	0	0	0	1	0	0	0	1	0	0	0	1	6	2	1	0	inf	0.615871	0.0514974	0.0340276	0.0100329	0.0123482	0.097559	1	1	1	1	0.0929512	0.313774	0	0	0
HGNC:9237	PPARGC1A	ENST00000264867.2	4	23797444	23891580	13	2397	16583	3.5e-05	9.73e-06	2.34e-05	2.34e-06	PPARGC1A	0	0	0	1	0	0	0	1	0	0	0	1	0	0	0	1	83	52	4	3	0.843025	0.740401	0.24556	0.164174	0.0164174	0.0682657	1.69884	1	1	1	1	0.0930161	0.313928	0	0	0
HGNC:9454	PROM1	ENST00000510224.1	4	15972689	16077529	26	2598	1251	2.89e-05	8.09e-06	1.88e-05	2.54e-06	PROM1	0	0	0	1	0	0	0	1	0	0	0	1	0	0	0	1	15	7	1	0	inf	0.615871	0.202762	0.131901	0.0178206	0.0567594	0.097635	1	1	1	1	0.0930201	0.313937	0	0	0
HGNC:20693	NXPH1	ENST00000405863.1	7	8475343	8791399	2	816	24918	1.11e-05	3.23e-06	7.34e-06	5.11e-07	NXPH1	0	0	0	1	0	0	0	1	0	0	0	1	0	0	0	1	44	20	5	4	0.790336	0.765855	0.0778776	0.0514974	0.00358518	0.0226617	2.37813	1	1	1	1	0.0931459	0.314236	0	0	0
HGNC:2256	CORO2B	ENST00000566799.1	15	68871601	69018313	12	1443	3930	2.67e-05	7.81e-06	1.77e-05	2.34e-06	CORO2B	0	0	0	1	0	0	0	1	0	0	0	1	0	0	0	1	18	12	2	1	1.26454	0.670724	0.187327	0.124183	0.0164174	0.054795	0.510184	1	1	1	1	0.0933081	0.314621	0	0	0
HGNC:30046	PINX1	ENST00000314787.3	8	10622910	10697266	7	987	1687	1.4e-05	3.99e-06	9.28e-06	8.24e-07	PINX1	1	1	0.632269	0.852486	0	0	0	1	1	0	inf	0.615871	0	1	0	1	8	7	0	0	0	1	0.098224	0.0651085	0.00578118	0.0279938	0.167886	0.0935542	1	0.00576451	1	1	0.315204	0	0	0
HGNC:25439	TANGO2	ENST00000327374.4	22	20024321	20052185	8	831	363	1.4e-05	4.44e-06	8.65e-06	1.15e-06	TANGO2	1	0	inf	0.615871	1	0	inf	0.615871	0	0	0	1	0	0	0	1	8	4	0	0	0	1	0.098224	0.0606884	0.0080684	0.031151	0.0429065	0.0935542	0.0588836	1	1	1	0.315204	0	0	0
HGNC:18165	STYXL1	ENST00000248600.1	7	75625785	75659841	8	942	288	1.4e-05	3.82e-06	9.49e-06	1.53e-06	STYXL1	1	1	0.632269	0.852486	1	1	0.632269	0.852486	0	0	0	1	0	0	0	1	7	6	0	0	0	1	0.098224	0.0665818	0.0107345	0.0268011	0.0300303	0.0935542	0.0644137	1	1	1	0.315204	0	0	0
HGNC:1704	CD84	ENST00000311224.4	1	160518045	160549227	8	1038	151	1.4e-05	3.76e-06	9.53e-06	2.55e-06	CD84	1	0	inf	0.615871	1	0	inf	0.615871	0	0	0	1	0	0	0	1	6	1	0	0	0	1	0.098224	0.0668625	0.0178908	0.0263802	0.0142888	0.0935542	0.0646762	1	1	1	0.315204	0	0	0
HGNC:12904	ZNF121	ENST00000320451.6	19	9676615	9678773	2	1173	117	1.4e-05	3.76e-06	9.54e-06	6.95e-07	ZNF121	1	0	inf	0.615871	1	0	inf	0.615871	0	0	0	1	0	0	0	1	3	2	0	0	0	1	0.098224	0.0669326	0.00487612	0.0263802	0.00979728	0.0935542	0.0647418	1	1	1	0.315204	0	0	0
HGNC:83	ACAA2	ENST00000285093.10	18	47310216	47339854	10	1194	456	1.4e-05	3.72e-06	9.43e-06	1.51e-06	ACAA2	1	0	inf	0.615871	0	0	0	1	0	0	0	1	1	0	inf	0.615871	2	2	0	0	0	1	0.098224	0.0661609	0.0105942	0.0260995	0.0375127	0.0935542	1	1	0.0257619	1	0.315204	0	0	0
HGNC:6235	KCNC3	ENST00000477616.1	19	50823502	50832339	4	2274	2388	5.09e-05	1.84e-05	3.17e-05	1.09e-06	KCNC3	1	0	inf	0.615871	1	0	inf	0.615871	0	0	0	1	0	0	0	1	2	3	1	1	0.632269	0.852486	0.357114	0.222407	0.00764744	0.129094	0.375017	0.300308	0.199411	1	1	0.312723	0.316053	0	0	0
HGNC:12692	VIM	ENST00000544301.1	10	17271421	17279270	9	1401	783	2.52e-05	7.36e-06	1.69e-05	1.15e-06	VIM	0	0	0	1	0	0	0	1	0	0	0	1	0	0	0	1	2	1	1	0	inf	0.615871	0.176803	0.11857	0.0080684	0.0516378	0.0988129	1	1	1	1	0.0940878	0.316467	-	-	-
HGNC:9928	RBX1	ENST00000216225.8	22	41347402	41368492	5	327	769	5.99e-06	1.8e-06	3.61e-06	8.69e-07	RBX1	0	0	0	1	0	0	0	1	0	0	0	1	0	0	0	1	2	1	1	0	inf	0.615871	0.0420258	0.0253278	0.0060969	0.0126288	0.0988314	1	1	1	1	0.0941046	0.316507	0	0	0
HGNC:13819	SLCO1C1	ENST00000381552.1	12	20852510	20905413	14	2193	1272	2.43e-05	6.62e-06	1.62e-05	1.9e-06	SLCO1C1	0	0	0	1	0	0	0	1	0	0	0	1	0	0	0	1	9	0	1	0	inf	0.615871	0.170489	0.113659	0.0133304	0.0464459	0.0988882	1	1	1	1	0.094156	0.316628	2	0	inf
HGNC:533	ANXA1	ENST00000376911.1	9	75773451	75785023	12	1041	410	1.41e-05	3.72e-06	9.4e-06	2.24e-06	ANXA1	1	0	inf	0.615871	1	0	inf	0.615871	0	0	0	1	0	0	0	1	3	1	0	0	0	1	0.0989256	0.0659504	0.0157158	0.0260995	0.0389621	0.0941899	0.0638227	1	1	1	0.316708	-	-	-
HGNC:18565	MYOZ3	ENST00000297130.4	5	150042503	150056437	6	756	396	1.41e-05	4.48e-06	9.03e-06	1.8e-06	MYOZ3	1	0	inf	0.615871	1	0	inf	0.615871	0	0	0	1	0	0	0	1	3	2	0	0	0	1	0.0989256	0.0633545	0.0126288	0.0314317	0.0518182	0.0941899	0.0613893	1	1	1	0.316708	0	0	0
HGNC:14867	APOL4	ENST00000352371.1	22	36587122	36598082	5	1053	10	1.41e-05	3.77e-06	9.71e-06	8.65e-07	APOL4	1	0	inf	0.615871	1	0	inf	0.615871	0	0	0	1	0	0	0	1	2	0	0	0	0	1	0.0989256	0.0681254	0.00606884	0.0264503	0.000939464	0.0941899	0.0658566	1	1	1	0.316708	1	1	0.806948
HGNC:2064	CLIC3	ENST00000494426.1	9	139889132	139890995	6	711	73	1.41e-05	5.25e-06	8.57e-06	1.45e-06	CLIC3	1	0	inf	0.615871	0	0	0	1	0	0	0	1	1	0	inf	0.615871	1	0	0	0	0	1	0.0989256	0.0601271	0.0101732	0.036834	0.0101569	0.0941899	1	1	0.0361639	1	0.316708	-	-	-
HGNC:29036	SLC25A44	ENST00000359511.4	1	156169638	156180222	3	945	541	1.41e-05	3.43e-06	9.74e-06	1.56e-06	SLC25A44	1	0	inf	0.615871	1	0	inf	0.615871	0	0	0	1	0	0	0	1	0	1	0	0	0	1	0.0989256	0.0683358	0.010945	0.0240649	0.0566336	0.0941899	0.0660532	1	1	1	0.316708	0	0	0
HGNC:17157	EDC4	ENST00000358933.5	16	67907164	67918051	29	4206	911	6.51e-05	1.77e-05	4.39e-05	6.2e-06	EDC4	0	0	0	1	0	0	0	1	0	0	0	1	0	0	0	1	1	0	1	0	inf	0.615871	0.456742	0.308002	0.0434992	0.124183	0.0989281	1	1	1	1	0.0941922	0.316713	-	-	-
HGNC:28308	FAM131A	ENST00000383847.2	3	184055418	184062758	6	1101	936	1.66e-05	5.17e-06	1.07e-05	2.3e-06	FAM131A	0	0	0	1	0	0	0	1	0	0	0	1	0	0	0	1	3	0	1	0	inf	0.615871	0.116466	0.0750712	0.0161368	0.0362727	0.0990116	1	1	1	1	0.0942678	0.316892	0	0	0
HGNC:20318	SMOC1	ENST00000361956.3	14	70346395	70496975	12	1308	9134	2.2e-05	6.22e-06	1.45e-05	2.37e-06	SMOC1	1	0	inf	0.615871	0	0	0	1	1	0	inf	0.615871	0	0	0	1	13	14	1	2	0.316135	0.943368	0.154352	0.101732	0.0166279	0.0436395	1.07787	0.14303	1	0.0164904	1	0.65968	0.317095	0	0	0
HGNC:26009	SH3TC1	ENST00000245105.3	4	8206921	8242682	17	4011	454	7.34e-05	2.44e-05	4.68e-05	2.51e-06	SH3TC1	2	0	inf	0.379255	1	0	inf	0.615871	0	0	0	1	1	0	inf	0.615871	6	5	0	0	0	1	0.514974	0.328349	0.0176102	0.17119	0.0582893	0.0947787	0.279888	1	0.157339	1	0.318097	1	0	inf
HGNC:19770	ASB18	ENST00000409749.3	2	237103514	237172988	6	1401	1431	1.42e-05	5e-06	8.8e-06	2.35e-06	ASB18	1	1	0.632269	0.852486	1	1	0.632269	0.852486	0	0	0	1	0	0	0	1	6	10	0	0	0	1	0.0996272	0.0617408	0.0164876	0.03508	0.101761	0.0948252	0.0598735	1	1	1	0.318207	1	0	inf
HGNC:28365	ZBTB37	ENST00000367701.5	1	173839363	173855262	3	1512	2209	1.42e-05	3.16e-06	1.04e-05	1.43e-06	ZBTB37	1	0	inf	0.615871	0	0	0	1	0	0	0	1	1	0	inf	0.615871	3	2	0	0	0	1	0.0996272	0.0729664	0.0100329	0.0221706	0.145553	0.0948252	1	1	0.0219266	1	0.318207	-	-	-
HGNC:26512	BROX	ENST00000340934.5	1	222889041	222906056	12	1236	550	1.42e-05	3.7e-06	9.07e-06	5.18e-06	BROX	1	0	inf	0.615871	0	0	0	1	1	0	inf	0.615871	0	0	0	1	3	1	0	0	0	1	0.0996272	0.0636351	0.0363429	0.0259592	0.0443325	0.0948252	1	0.0356904	1	1	0.318207	0	0	0
HGNC:29920	CENPV	ENST00000299736.4	17	16246130	16256750	5	819	236	1.42e-05	4.63e-06	9.03e-06	6.57e-07	CENPV	1	0	inf	0.615871	1	0	inf	0.615871	0	0	0	1	0	0	0	1	1	0	0	0	0	1	0.0996272	0.0633545	0.00460951	0.0324841	0.0287082	0.0948252	0.0613893	1	1	1	0.318207	-	-	-
HGNC:10791	SRSF9	ENST00000229390.3	12	120899821	120907412	4	666	953	1.42e-05	3.87e-06	9.59e-06	1.39e-06	SRSF9	1	0	inf	0.615871	1	0	inf	0.615871	0	0	0	1	0	0	0	1	0	0	0	0	0	1	0.0996272	0.0672834	0.00975224	0.0271519	0.14256	0.0948252	0.0650698	1	1	1	0.318207	-	-	-
HGNC:1606	CCR5	ENST00000343801.4	3	46414393	46415452	1	1059	35	1.42e-05	4.14e-06	9.43e-06	6.77e-07	CCR5	1	0	inf	0.615871	0	0	0	1	0	0	0	1	1	0	inf	0.615871	0	0	0	0	0	1	0.0996272	0.0661609	0.00474983	0.0290462	0.00329268	0.0948252	1	1	0.0286285	1	0.318207	-	-	-
HGNC:10902	SLA	ENST00000427060.2	8	134050768	134072525	7	951	658	1.42e-05	4.19e-06	9.1e-06	2.18e-06	SLA	1	0	inf	0.615871	1	0	inf	0.615871	0	0	0	1	0	0	0	1	0	0	0	0	0	1	0.0996272	0.0638456	0.0152949	0.029397	0.0689324	0.0948252	0.0618502	1	1	1	0.318207	-	-	-
HGNC:28459	TMUB2	ENST00000587989.1	17	42265076	42268232	3	966	631	1.42e-05	4.13e-06	9.5e-06	6.98e-07	TMUB2	1	1	0.632269	0.852486	0	0	0	1	0	0	0	1	1	1	0.632269	0.852486	0	0	0	0	0	1	0.0996272	0.066652	0.00489717	0.0289761	0.0650774	0.0948252	1	1	0.0285603	1	0.318207	0	0	0
HGNC:11982	TOM1	ENST00000411850.1	22	35695921	35743202	15	1482	763	2.77e-05	8.67e-06	1.76e-05	2.2e-06	TOM1	0	0	0	1	0	0	0	1	0	0	0	1	0	0	0	1	3	2	1	0	inf	0.615871	0.194343	0.123482	0.0154352	0.0608287	0.100057	1	1	1	1	0.0952138	0.319121	0	0	0
HGNC:3070	DUSP4	ENST00000240100.2	8	29194542	29207795	4	1185	663	2.55e-05	8.57e-06	1.65e-05	5.8e-07	DUSP4	0	0	0	1	0	0	0	1	0	0	0	1	0	0	0	1	5	2	1	0	inf	0.615871	0.178908	0.115764	0.00406928	0.0601271	0.100098	1	1	1	1	0.0952512	0.319209	0	1	0
HGNC:24804	RUFY4	ENST00000374155.3	2	218935328	218954560	11	1824	474	1.43e-05	3.86e-06	9.65e-06	4.15e-06	RUFY4	1	0	inf	0.615871	0	0	0	1	0	0	0	1	1	0	inf	0.615871	4	3	0	0	0	1	0.100329	0.0677044	0.0291164	0.0270818	0.0260723	0.09546	1	1	0.0267183	1	0.3197	0	0	0
HGNC:20366	SHISA2	ENST00000319420.3	13	26620650	26625113	2	888	320	1.43e-05	4.79e-06	9.16e-06	4.5e-07	SHISA2	1	0	inf	0.615871	0	0	0	1	0	0	0	1	1	0	inf	0.615871	0	0	0	0	0	1	0.100329	0.0642666	0.0031572	0.0336066	0.0361545	0.09546	1	1	0.0330482	1	0.3197	-	-	-
HGNC:11394	STK16	ENST00000409638.3	2	220110721	220113281	7	918	506	1.43e-05	3.94e-06	9.56e-06	2.96e-06	STK16	1	0	inf	0.615871	1	0	inf	0.615871	0	0	0	1	0	0	0	1	0	1	0	0	0	1	0.100329	0.067073	0.0207674	0.027643	0.0553011	0.09546	0.064873	1	1	1	0.3197	-	-	-
HGNC:23410	TMBIM1	ENST00000444881.1	2	219140197	219146864	11	936	411	1.43e-05	4.19e-06	9.07e-06	4.36e-06	TMBIM1	1	0	inf	0.615871	1	0	inf	0.615871	0	0	0	1	0	0	0	1	0	0	0	0	0	1	0.100329	0.0636351	0.0305898	0.029397	0.0440546	0.09546	0.0616527	1	1	1	0.3197	-	-	-
HGNC:3474	ESRRG	ENST00000366937.1	1	216680280	216880771	7	1413	66551	2.11e-05	6.11e-06	1.41e-05	3.03e-06	ESRRG	1	0	inf	0.615871	1	0	inf	0.615871	0	0	0	1	0	0	0	1	77	46	6	4	0.948404	0.672441	0.148038	0.0989256	0.0212585	0.0428678	6.97243	0.137601	0.0941899	1	1	0.695757	0.320351	0	0	0
HGNC:16974	SRCAP	ENST00000262518.4	16	30712145	30751054	32	9693	1679	0.000154048	4.04e-05	0.000106997	8.06e-06	SRCAP	3	0	inf	0.233521	0	0	0	1	3	0	inf	0.233521	0	0	0	1	6	3	0	0	0	1	1.0808	0.750691	0.056549	0.283446	0.187214	0.0957478	1	2.88888e-05	1	1	0.320376	2	0	inf
HGNC:2770	DES	ENST00000373960.3	2	220283184	220290712	9	1413	750	2.71e-05	8.34e-06	1.75e-05	3.93e-06	DES	0	0	0	1	0	0	0	1	0	0	0	1	0	0	0	1	2	0	1	0	inf	0.615871	0.190134	0.12278	0.0275729	0.0585134	0.10092	1	1	1	1	0.0959948	0.320955	0	0	0
HGNC:21679	RSPO1	ENST00000356545.2	1	38078426	38095333	5	792	1739	1.44e-05	4.12e-06	9.7e-06	8.1e-07	RSPO1	1	0	inf	0.615871	1	0	inf	0.615871	0	0	0	1	0	0	0	1	3	0	0	0	0	1	0.10103	0.0680552	0.00568296	0.0289059	0.221833	0.0960944	0.0657911	1	1	1	0.321188	0	0	0
HGNC:34388	ODF3B	ENST00000329363.4	22	50968908	50970506	6	762	96	1.44e-05	4.99e-06	8.89e-06	8.98e-07	ODF3B	1	1	0.632269	0.852486	0	1	0	1	1	0	inf	0.615871	0	0	0	1	1	0	0	0	0	1	0.10103	0.0623722	0.00630037	0.0350098	0.0127282	0.0960944	1	0.00628056	1	1	0.321188	-	-	-
HGNC:28662	DOHH	ENST00000427575.1	19	3491489	3496812	4	909	103	1.44e-05	4.93e-06	9.14e-06	3.54e-07	DOHH	1	0	inf	0.615871	0	0	0	1	0	0	0	1	1	0	inf	0.615871	1	0	0	0	0	1	0.10103	0.0641262	0.00248366	0.0345889	0.0114479	0.0960944	1	1	0.0339975	1	0.321188	1	0	inf
HGNC:15756	SDCBP2	ENST00000360779.3	20	1291084	1301060	8	879	227	1.44e-05	4.67e-06	9.22e-06	5.63e-07	SDCBP2	1	0	inf	0.615871	1	0	inf	0.615871	0	0	0	1	0	0	0	1	0	0	0	0	0	1	0.10103	0.0646875	0.00395001	0.0327647	0.0260909	0.0960944	0.0626397	1	1	1	0.321188	-	-	-
HGNC:2051	CLDN9	ENST00000445369.2	16	3063363	3064017	1	654	25	1.44e-05	5.08e-06	9.03e-06	2.72e-07	CLDN9	1	0	inf	0.615871	0	0	0	1	1	0	inf	0.615871	0	0	0	1	0	0	0	0	0	1	0.10103	0.0633545	0.00190835	0.0356413	0.00386202	0.0960944	1	0.00190653	1	1	0.321188	-	-	-
HGNC:25935	NSMCE4A	ENST00000369023.3	10	123718850	123734680	10	1158	544	1.44e-05	3.32e-06	9.94e-06	2.9e-06	NSMCE4A	1	1	0.632269	0.852486	1	0	inf	0.615871	0	0	0	1	0	1	0	1	0	3	0	0	0	1	0.10103	0.069739	0.0203464	0.0232931	0.0474616	0.0960944	0.0673628	1	1	1	0.321188	0	0	0
HGNC:8135	OMG	ENST00000247271.4	17	29622026	29623349	1	1323	534	1.44e-05	3.95e-06	9.98e-06	5.55e-07	OMG	1	0	inf	0.615871	1	0	inf	0.615871	0	0	0	1	0	0	0	1	0	0	0	0	0	1	0.10103	0.0700197	0.00389388	0.0277132	0.0407787	0.0960944	0.0676245	1	1	1	0.321188	-	-	-
HGNC:2845	DGCR2	ENST00000263196.7	22	19026377	19109719	10	1653	740	3.23e-05	1.03e-05	2.11e-05	1.18e-06	DGCR2	0	0	0	1	0	0	0	1	0	0	0	1	0	0	0	1	10	11	1	1	0.632269	0.852486	0.226617	0.148038	0.00827888	0.0722648	0.10145	1	1	1	1	0.0964734	0.322075	0	0	0
HGNC:19295	LMTK3	ENST00000270238.3	19	48989029	49016446	16	4470	1220	7.42e-05	2.65e-05	4.57e-05	3.11e-06	LMTK3	2	1	1.26454	0.670724	1	1	0.632269	0.852486	0	0	0	1	1	0	inf	0.615871	2	1	0	0	0	1	0.520587	0.320631	0.0218198	0.185924	0.142084	0.0965103	0.274309	1	0.169663	1	0.322162	2	1	1.6139
HGNC:6633	LMCD1	ENST00000157600.3	3	8543624	8609284	6	1098	780	2.04e-05	5.95e-06	1.35e-05	1.01e-06	LMCD1	0	0	0	1	0	0	0	1	0	0	0	1	0	0	0	1	8	2	1	0	inf	0.615871	0.143126	0.094716	0.00708616	0.0417452	0.101674	1	1	1	1	0.0966765	0.32255	0	0	0
HGNC:30382	SCRN3	ENST00000272732.6	2	175263011	175292623	7	1275	1311	1.41e-05	3.42e-06	9.91e-06	2.49e-06	SCRN3	0	0	0	1	0	0	0	1	0	0	0	1	0	0	0	1	3	4	1	1	0.632269	0.852486	0.0989256	0.0695286	0.0174698	0.0239947	0.101719	1	1	1	1	0.0967165	0.322643	0	0	0
HGNC:27752	RNF180	ENST00000389100.4	5	63496634	63665641	7	1779	1877	1.45e-05	3.68e-06	9.88e-06	1.53e-06	RNF180	1	0	inf	0.615871	1	0	inf	0.615871	0	0	0	1	0	0	0	1	20	14	0	0	0	1	0.101732	0.0693181	0.0107345	0.0258189	0.107336	0.0967284	0.0669701	1	1	1	0.322671	0	0	0
HGNC:4975	MR1	ENST00000367580.5	1	181003143	181024401	6	1026	425	1.45e-05	4.14e-06	9.35e-06	2.47e-06	MR1	1	1	0.632269	0.852486	1	1	0.632269	0.852486	0	0	0	1	0	0	0	1	3	2	0	0	0	1	0.101732	0.0655996	0.0173295	0.0290462	0.0421404	0.0967284	0.0634942	1	1	1	0.322671	0	0	0
HGNC:25707	C10orf120	ENST00000329446.4	10	124457248	124459306	3	1008	34	1.45e-05	3.48e-06	1.01e-05	1.45e-06	C10orf120	1	0	inf	0.615871	1	0	inf	0.615871	0	0	0	1	0	0	0	1	1	0	0	0	0	1	0.101732	0.0708616	0.0101732	0.0244157	0.00343144	0.0967284	0.0684092	1	1	1	0.322671	-	-	-
HGNC:7030	METTL1	ENST00000324871.7	12	58162778	58165866	6	831	378	1.45e-05	4.01e-06	9.88e-06	1.14e-06	METTL1	1	0	inf	0.615871	1	0	inf	0.615871	0	0	0	1	0	0	0	1	0	0	0	0	0	1	0.101732	0.0693181	0.00799824	0.0281342	0.0462752	0.0967284	0.0669701	1	1	1	0.322671	-	-	-
HGNC:18504	FCRLA	ENST00000367959.2	1	161677003	161683170	6	1149	173	1.45e-05	4.19e-06	9.63e-06	2.03e-06	FCRLA	1	0	inf	0.615871	1	0	inf	0.615871	0	0	0	1	0	0	0	1	0	0	0	0	0	1	0.101732	0.0675641	0.0142425	0.029397	0.0153174	0.0967284	0.0653322	1	1	1	0.322671	-	-	-
HGNC:13927	C6orf15	ENST00000259870.3	6	31079157	31080332	2	978	36	1.45e-05	4.15e-06	9.82e-06	6.42e-07	C6orf15	1	0	inf	0.615871	0	0	0	1	0	0	0	1	1	0	inf	0.615871	0	0	0	0	0	1	0.101732	0.0688971	0.00450427	0.0291164	0.00374474	0.0967284	1	1	0.0286966	1	0.322671	-	-	-
HGNC:9977	RFPL1	ENST00000354373.2	22	29834780	29838111	2	954	1	1.45e-05	4.06e-06	9.9e-06	5.79e-07	RFPL1	1	0	inf	0.615871	1	0	inf	0.615871	0	0	0	1	0	0	0	1	0	0	0	0	0	1	0.101732	0.0694584	0.00406226	0.028485	0.000106637	0.0967284	0.0671011	1	1	1	0.322671	-	-	-
HGNC:28313	TET3	ENST00000409262.3	2	74273449	74329303	9	4983	7472	7.45e-05	2.34e-05	4.89e-05	3.08e-06	TET3	2	1	1.26454	0.670724	2	0	inf	0.379255	0	0	0	1	0	1	0	1	12	7	0	0	0	1	0.522692	0.343082	0.0216093	0.164174	0.783776	0.097162	0.0469759	1	1	1	0.323683	1	0	inf
HGNC:29471	LAYN	ENST00000375615.3	11	111411568	111431183	8	1149	432	1.46e-05	3.96e-06	9.77e-06	2.13e-06	LAYN	1	0	inf	0.615871	0	0	0	1	0	0	0	1	1	0	inf	0.615871	3	3	0	0	0	1	0.102434	0.0685463	0.0149441	0.0277834	0.0385129	0.0973619	1	1	0.027401	1	0.324149	0	0	0
HGNC:21872	GIMAP4	ENST00000255945.2	7	150266989	150270148	2	990	29	1.46e-05	4.1e-06	1.01e-05	8.31e-07	GIMAP4	1	0	inf	0.615871	1	0	inf	0.615871	0	0	0	1	0	0	0	1	1	1	0	0	0	1	0.102434	0.0708616	0.0058303	0.0287656	0.00300058	0.0973619	0.0684092	1	1	1	0.324149	0	0	0
HGNC:26356	CXorf58	ENST00000379211.3	X	23928419	23957420	8	999	678	1.46e-05	3.4e-06	1.01e-05	1.37e-06	CXorf58	1	0	inf	0.615871	0	0	0	1	0	0	0	1	1	0	inf	0.615871	1	1	0	0	0	1	0.102434	0.0708616	0.00961192	0.0238544	0.0695195	0.0973619	1	1	0.0235721	1	0.324149	0	0	0
HGNC:3128	GPR183	ENST00000376414.4	13	99947313	99948399	1	1086	122	1.46e-05	3.87e-06	1.03e-05	5.73e-07	GPR183	1	0	inf	0.615871	1	0	inf	0.615871	0	0	0	1	0	0	0	1	0	0	0	0	0	1	0.102434	0.0722648	0.00402017	0.0271519	0.0115073	0.0973619	0.0697155	1	1	1	0.324149	-	-	-
HGNC:37263	TMEM150C	ENST00000515780.2	4	83406663	83425810	7	750	1192	9.19e-06	2.6e-06	6.15e-06	1.25e-06	TMEM150C	0	0	0	1	0	0	0	1	0	0	0	1	0	0	0	1	7	5	1	1	0.632269	0.852486	0.064477	0.0431484	0.00877	0.0182416	0.102476	1	1	1	1	0.0973997	0.324237	0	0	0
HGNC:6492	LAMC1	ENST00000258341.4	1	182992851	183111925	28	4830	4775	7.47e-05	2.14e-05	4.95e-05	1.09e-05	LAMC1	2	0	inf	0.379255	2	0	inf	0.379255	0	0	0	1	0	0	0	1	12	3	0	0	0	1	0.524095	0.347292	0.0764744	0.150142	0.518127	0.0975972	0.0480049	1	1	1	0.324697	1	0	inf
HGNC:8973	PIK3C2G	ENST00000433979.1	12	18435015	18800962	31	4338	6316	4.44e-05	1.19e-05	2.96e-05	3.69e-06	PIK3C2G	1	0	inf	0.615871	1	0	inf	0.615871	0	0	0	1	0	0	0	1	42	17	1	0	inf	0.615871	0.31151	0.207674	0.025889	0.0834904	0.45355	0.26766	0.187528	1	1	0.364631	0.324697	0	0	0
HGNC:6846	MAP2K6	ENST00000590474.1	17	67411125	67537894	12	1005	4972	1.51e-05	3.96e-06	9.59e-06	2.66e-06	MAP2K6	0	0	0	1	0	0	0	1	0	0	0	1	0	0	0	1	19	12	2	1	1.26454	0.670724	0.105942	0.0672834	0.0186626	0.0277834	0.524121	1	1	1	1	0.0976052	0.324715	0	0	0
HGNC:29070	LRRC37B	ENST00000341671.7	17	30348165	30380347	12	2844	1099	3.79e-05	1.08e-05	2.52e-05	2.44e-06	LRRC37B	0	0	0	1	0	0	0	1	0	0	0	1	0	0	0	1	4	1	1	0	inf	0.615871	0.265906	0.176803	0.017119	0.0757728	0.102754	1	1	1	1	0.0976507	0.324821	0	0	0
HGNC:21050	CDKAL1	ENST00000274695.4	6	20546581	21231270	14	1740	23808	2.32e-05	6.48e-06	1.51e-05	2.03e-06	CDKAL1	1	0	inf	0.615871	1	0	inf	0.615871	0	0	0	1	0	0	0	1	81	48	2	1	1.26454	0.670724	0.162771	0.105942	0.0142425	0.0454637	2.22716	0.150214	0.100523	1	1	0.652001	0.325494	0	0	0
HGNC:27934	SPOPL	ENST00000280098.4	2	139307786	139326650	10	1179	1755	1.47e-05	3.36e-06	1e-05	3.3e-06	SPOPL	1	0	inf	0.615871	0	0	0	1	0	0	0	1	0	0	0	1	7	10	0	0	0	1	0.103135	0.07016	0.0231528	0.0235738	0.153522	0.097995	1	1	1	1	0.325622	0	0	0
HGNC:28408	LRRC34	ENST00000446859.1	3	169511422	169530336	11	1395	439	1.47e-05	3.86e-06	9.99e-06	3.48e-06	LRRC34	1	0	inf	0.615871	1	0	inf	0.615871	0	0	0	1	0	0	0	1	3	0	0	0	0	1	0.103135	0.0700898	0.0244157	0.0270818	0.0324562	0.097995	0.0676899	1	1	1	0.325622	0	0	0
HGNC:32423	DHRS7C	ENST00000330255.5	17	9674804	9694601	6	939	143	1.47e-05	4.75e-06	9.42e-06	6.49e-07	DHRS7C	1	0	inf	0.615871	1	0	inf	0.615871	0	0	0	1	0	0	0	1	2	0	0	0	0	1	0.103135	0.0660907	0.00455338	0.033326	0.0157064	0.097995	0.0639541	1	1	1	0.325622	0	0	0
HGNC:256	ADH7	ENST00000476959.1	4	100334304	100356261	9	1185	210	1.47e-05	3.96e-06	1.01e-05	1.92e-06	ADH7	1	0	inf	0.615871	1	0	inf	0.615871	0	0	0	1	0	0	0	1	0	0	0	0	0	1	0.103135	0.0708616	0.0134707	0.0277834	0.0182771	0.097995	0.0684092	1	1	1	0.325622	-	-	-
HGNC:3603	FBN1	ENST00000316623.5	15	48703186	48936966	65	8616	13114	0.000132259	3.65e-05	8.76e-05	1.25e-05	FBN1	2	0	inf	0.379255	2	0	inf	0.379255	0	0	0	1	0	0	0	1	28	19	2	0	inf	0.379255	0.927929	0.614602	0.0877	0.256084	1.41236	0.237752	0.126733	1	1	0.412426	0.325761	2	1	1.6139
HGNC:11351	ST7	ENST00000265437.5	7	116593594	116863034	16	1758	10357	2.41e-05	6.45e-06	1.59e-05	4.38e-06	ST7	1	0	inf	0.615871	1	0	inf	0.615871	0	0	0	1	0	0	0	1	19	12	1	0	inf	0.615871	0.169086	0.111554	0.0307301	0.0452532	0.996143	0.155563	0.105557	1	1	0.630699	0.325897	0	0	0
HGNC:14903	SULT4A1	ENST00000330884.4	22	44221880	44258262	7	855	819	1.54e-05	4.86e-06	9.86e-06	1.13e-06	SULT4A1	0	0	0	1	0	0	0	1	0	0	0	1	0	0	0	1	8	3	1	0	inf	0.615871	0.108046	0.0691778	0.00792808	0.0340978	0.103497	1	1	1	1	0.0983213	0.326379	0	0	0
HGNC:1484	CAPN7	ENST00000253693.2	3	15248002	15292767	21	2442	1201	3e-05	7.7e-06	1.98e-05	3.03e-06	CAPN7	0	0	0	1	0	0	0	1	0	0	0	1	0	0	0	1	4	0	1	0	inf	0.615871	0.21048	0.138917	0.0212585	0.0540232	0.103516	1	1	1	1	0.0983386	0.326419	0	0	0
HGNC:18572	HSDL2	ENST00000398805.3	9	115142443	115232824	11	1257	670	1.48e-05	3.92e-06	9.99e-06	2.64e-06	HSDL2	1	0	inf	0.615871	1	0	inf	0.615871	0	0	0	1	0	0	0	1	9	3	0	0	0	1	0.103837	0.0700898	0.0185222	0.0275027	0.0553466	0.0986276	0.0676899	1	1	1	0.327089	0	0	0
HGNC:19248	UBE2Q2	ENST00000267938.4	15	76136007	76191799	13	1128	1828	1.48e-05	4.18e-06	9.43e-06	2.52e-06	UBE2Q2	1	0	inf	0.615871	1	0	inf	0.615871	0	0	0	1	0	0	0	1	7	2	0	0	0	1	0.103837	0.0661609	0.0176803	0.0293269	0.168275	0.0986276	0.0640197	1	1	1	0.327089	0	0	0
HGNC:29590	CTU1	ENST00000421832.2	19	51601857	51607826	2	1047	86	1.48e-05	5.25e-06	9.41e-06	2.56e-07	CTU1	1	1	0.632269	0.852486	0	0	0	1	0	0	0	1	0	1	0	1	3	1	0	0	0	1	0.103837	0.0660206	0.0017961	0.036834	0.0085291	0.0986276	1	1	1	1	0.327089	0	0	0
HGNC:21192	ZMYND12	ENST00000372565.3	1	42896406	42921668	8	1098	435	1.48e-05	3.81e-06	1e-05	1.42e-06	ZMYND12	1	0	inf	0.615871	1	0	inf	0.615871	0	0	0	1	0	0	0	1	1	0	0	0	0	1	0.103837	0.07016	0.00996272	0.026731	0.0411375	0.0986276	0.0677554	1	1	1	0.327089	0	0	0
HGNC:23623	GPR148	ENST00000309926.4	2	131486724	131487768	1	1044	1	1.48e-05	4.17e-06	1.02e-05	6.43e-07	GPR148	1	0	inf	0.615871	1	0	inf	0.615871	0	0	0	1	0	0	0	1	1	0	0	0	0	1	0.103837	0.0715632	0.00451129	0.0292567	9.94605e-05	0.0986276	0.0690626	1	1	1	0.327089	-	-	-
HGNC:5141	HP	ENST00000355906.5	16	72088551	72094789	7	1221	40	1.48e-05	4.44e-06	9.67e-06	1.38e-06	HP	1	0	inf	0.615871	1	0	inf	0.615871	0	0	0	1	0	0	0	1	0	0	0	0	0	1	0.103837	0.0678447	0.00968208	0.031151	0.0034017	0.0986276	0.0655944	1	1	1	0.327089	-	-	-
HGNC:4538	GPR87	ENST00000260843.4	3	151011956	151017888	2	1077	264	1.48e-05	4.29e-06	9.87e-06	1.03e-06	GPR87	1	0	inf	0.615871	1	0	inf	0.615871	0	0	0	1	0	0	0	1	0	0	0	0	0	1	0.103837	0.0692479	0.00722648	0.0300986	0.025453	0.0986276	0.0669047	1	1	1	0.327089	-	-	-
HGNC:14178	HS3ST6	ENST00000312719.5	6	114378420	114384009	2	1041	7256	1.48e-05	4.19e-06	1.01e-05	8.17e-07	HS3ST5	1	0	inf	0.615871	0	0	0	1	0	0	0	1	1	0	inf	0.615871	0	0	0	0	0	1	0.103837	0.0708616	0.00573207	0.029397	0.723765	0.0986276	1	1	0.0289692	1	0.327089	-	-	-
HGNC:16076	PARD6G	ENST00000353265.3	18	77917653	78005231	3	1131	623	2.7e-05	9.17e-06	1.72e-05	1.02e-06	PARD6G	0	0	0	1	0	0	0	1	0	0	0	1	0	0	0	1	8	6	1	0	inf	0.615871	0.189432	0.120675	0.00715632	0.0643367	0.104347	1	1	1	1	0.0990871	0.328152	0	0	0
HGNC:1781	CDKL1	ENST00000395834.1	14	50796791	50862589	9	1077	1312	1.49e-05	4.12e-06	9.88e-06	1.55e-06	CDKL1	1	0	inf	0.615871	1	0	inf	0.615871	0	0	0	1	0	0	0	1	9	2	0	0	0	1	0.104538	0.0693181	0.0108748	0.0289059	0.127349	0.0992598	0.0669701	1	1	1	0.328551	0	0	0
HGNC:25850	RMND5A	ENST00000283632.4	2	86947790	87000534	9	1176	2112	1.49e-05	4.03e-06	9.89e-06	2.05e-06	RMND5A	1	0	inf	0.615871	0	0	0	1	1	0	inf	0.615871	0	0	0	1	8	0	0	0	0	1	0.104538	0.0693882	0.0143828	0.0282745	0.187742	0.0992598	1	0.0142799	1	1	0.328551	0	0	0
HGNC:28838	LHX8	ENST00000294638.5	1	75596399	75626580	9	1071	1781	1.49e-05	4.33e-06	9.85e-06	1.7e-06	LHX8	1	1	0.632269	0.852486	1	1	0.632269	0.852486	0	0	0	1	0	0	0	1	6	4	0	0	0	1	0.104538	0.0691076	0.0119272	0.0303793	0.17384	0.0992598	0.0667737	1	1	1	0.328551	0	0	0
HGNC:1634	CD1A	ENST00000289429.5	1	158224459	158227480	6	984	59	1.49e-05	3.96e-06	1.02e-05	2.11e-06	CD1A	1	0	inf	0.615871	0	0	0	1	0	0	0	1	1	0	inf	0.615871	1	2	0	0	0	1	0.104538	0.0715632	0.0148038	0.0277834	0.00626805	0.0992598	1	1	0.027401	1	0.328551	0	0	0
HGNC:11795	THPO	ENST00000204615.7	3	184090300	184094047	5	1062	936	1.49e-05	4.26e-06	9.93e-06	1.94e-06	THPO	1	0	inf	0.615871	1	0	inf	0.615871	0	0	0	1	0	0	0	1	1	0	0	0	0	1	0.104538	0.0696689	0.013611	0.0298882	0.0921355	0.0992598	0.0672974	1	1	1	0.328551	-	-	-
HGNC:15391	OR2Z1	ENST00000324060.2	19	8841390	8842335	1	945	11	1.49e-05	4.41e-06	1.03e-05	2.87e-07	OR2Z1	1	0	inf	0.615871	1	0	inf	0.615871	0	0	0	1	0	0	0	1	0	0	0	0	0	1	0.104538	0.0722648	0.00201359	0.0309406	0.00121685	0.0992598	0.0697155	1	1	1	0.328551	0	0	0
HGNC:19147	GJD3	ENST00000578689.1	17	38519182	38520067	1	885	74	1.49e-05	5.47e-06	9.23e-06	2.47e-07	GJD3	1	1	0.632269	0.852486	1	1	0.632269	0.852486	0	0	0	1	0	0	0	1	0	0	0	0	0	1	0.104538	0.0647577	0.00173295	0.0383775	0.00874106	0.0992598	0.0627054	1	1	1	0.328551	0	0	0
HGNC:8816	PDPK1	ENST00000282077.3	2	173420878	173460697	11	1311	992	1.97e-05	5.44e-06	1.31e-05	3.83e-06	PDK1	0	0	0	1	0	0	0	1	0	0	0	1	0	0	0	1	6	3	1	0	inf	0.615871	0.138215	0.0919096	0.0268713	0.038167	0.104584	1	1	1	1	0.0993008	0.328646	0	0	0
HGNC:2202	COL4A1	ENST00000375820.4	13	110802709	110959374	52	5010	3041	7.55e-05	2.36e-05	4.75e-05	1.24e-05	COL4A1	2	1	1.26454	0.670724	1	0	inf	0.615871	0	1	0	1	1	0	inf	0.615871	19	6	0	0	0	1	0.529708	0.33326	0.0869984	0.165578	0.321525	0.0993433	0.283416	1	0.152596	1	0.328744	2	0	inf
HGNC:17175	PLCE1	ENST00000371380.3	10	95790803	96084837	31	6909	11861	9.55e-05	2.7e-05	6.24e-05	1.02e-05	PLCE1	2	0	inf	0.379255	2	0	inf	0.379255	0	0	0	1	0	0	0	1	25	22	1	0	inf	0.615871	0.670028	0.437798	0.0715632	0.189432	1.15027	0.145456	0.0719645	1	1	0.683448	0.328902	0	0	0
HGNC:12495	UBE2V2	ENST00000523111.2	8	48921014	48973388	4	438	1086	6.02e-06	1.55e-06	4.18e-06	5.63e-07	UBE2V2	0	0	0	1	0	0	0	1	0	0	0	1	0	0	0	1	8	7	1	1	0.632269	0.852486	0.0422363	0.0293269	0.00395001	0.0108748	0.104723	1	1	1	1	0.099426	0.328935	0	0	0
HGNC:6344	KL	ENST00000380099.3	13	33590578	33638323	5	3039	881	5.15e-05	1.65e-05	3.33e-05	1.9e-06	KL	0	0	0	1	0	0	0	1	0	0	0	1	0	0	0	1	3	3	1	0	inf	0.615871	0.361324	0.233633	0.0133304	0.115764	0.104747	1	1	1	1	0.0994478	0.328985	0	0	0
HGNC:10727	SEMA3E	ENST00000307792.3	7	82996901	83277858	17	2328	6791	3.26e-05	8.55e-06	2.19e-05	4.16e-06	SEMA3E	1	0	inf	0.615871	0	0	0	1	0	0	0	1	1	0	inf	0.615871	37	25	1	1	0.632269	0.852486	0.228722	0.15365	0.0291866	0.0599868	0.667203	0.20445	1	1	0.058223	0.486858	0.329194	0	1	0
HGNC:26679	MYOM3	ENST00000374434.3	1	24383853	24435126	36	4314	603	7.56e-05	2.32e-05	4.85e-05	5.16e-06	MYOM3	2	1	1.26454	0.670724	1	0	inf	0.615871	0	0	0	1	1	1	0.632269	0.852486	2	2	0	0	0	1	0.53041	0.340276	0.0362026	0.162771	0.0741393	0.0995622	0.288426	1	0.150214	1	0.329249	0	0	0
HGNC:11642	ZEB1	ENST00000361642.5	10	31608163	31816192	9	3378	6372	4.01e-05	1.09e-05	2.73e-05	2.33e-06	ZEB1	0	0	0	1	0	0	0	1	0	0	0	1	0	0	0	1	18	9	2	0	inf	0.379255	0.281342	0.191537	0.0163473	0.0764744	0.530701	1	1	1	1	0.0996532	0.329459	0	0	0
HGNC:29163	NINL	ENST00000278886.6	20	25434086	25507223	23	4149	839	7.41e-05	2.3e-05	4.78e-05	4.19e-06	NINL	0	2	0	1	0	1	0	1	0	0	0	1	0	1	0	1	13	5	1	0	inf	0.615871	0.519886	0.335365	0.029397	0.161368	0.10513	1	1	1	1	0.0997924	0.32978	1	0	inf
HGNC:1613	CCS	ENST00000533244.1	11	66360732	66373326	8	825	190	1.5e-05	4.3e-06	9.74e-06	1.66e-06	CCS	1	0	inf	0.615871	0	0	0	1	1	0	inf	0.615871	0	0	0	1	2	2	0	0	0	1	0.10524	0.0683358	0.0116466	0.0301688	0.0242371	0.0998915	1	0.011579	1	1	0.330009	0	0	0
HGNC:5229	DNAJA1	ENST00000330899.4	9	33026482	33038901	8	1194	459	1.5e-05	3.78e-06	1.01e-05	1.51e-06	DNAJA1	1	0	inf	0.615871	0	0	0	1	0	0	0	1	1	0	inf	0.615871	2	0	0	0	0	1	0.10524	0.0708616	0.0105942	0.0265205	0.0404566	0.0998915	1	1	0.0261719	1	0.330009	0	0	0
HGNC:318	AGA	ENST00000264595.2	4	178352861	178363529	9	1041	413	1.5e-05	4.11e-06	1.01e-05	3.03e-06	AGA	1	0	inf	0.615871	1	0	inf	0.615871	0	0	0	1	0	0	0	1	1	2	0	0	0	1	0.10524	0.0708616	0.0212585	0.0288358	0.0417523	0.0998915	0.0684092	1	1	1	0.330009	-	-	-
HGNC:25007	GTPBP8	ENST00000383678.2	3	112709846	112719766	6	855	675	1.5e-05	4.46e-06	9.85e-06	1.59e-06	GTPBP8	1	0	inf	0.615871	0	0	0	1	1	0	inf	0.615871	0	0	0	1	0	0	0	0	0	1	0.10524	0.0691076	0.0111554	0.0312914	0.0830842	0.0998915	1	0.0110934	1	1	0.330009	-	-	-
HGNC:30739	TMX2	ENST00000278422.4	11	57480090	57507717	8	891	340	1.5e-05	4.13e-06	9.97e-06	1.56e-06	TMX2	1	0	inf	0.615871	0	0	0	1	0	0	0	1	1	0	inf	0.615871	0	0	0	0	0	1	0.10524	0.0699495	0.010945	0.0289761	0.0401589	0.0998915	1	1	0.0285603	1	0.330009	-	-	-
HGNC:15856	TP53TG5	ENST00000372726.3	20	44002546	44006876	5	873	843	1.5e-05	3.95e-06	1.01e-05	1.29e-06	TP53TG5	1	0	inf	0.615871	1	0	inf	0.615871	0	0	0	1	0	0	0	1	0	0	0	0	0	1	0.10524	0.0708616	0.00905064	0.0277132	0.101624	0.0998915	0.0684092	1	1	1	0.330009	-	-	-
HGNC:12555	UGT8	ENST00000310836.6	4	115544036	115597444	5	1626	1195	2.05e-05	5.7e-06	1.4e-05	1.61e-06	UGT8	0	0	0	1	0	0	0	1	0	0	0	1	0	0	0	1	2	6	1	0	inf	0.615871	0.143828	0.098224	0.0112958	0.0399912	0.105704	1	1	1	1	0.100309	0.330969	0	0	0
HGNC:8575	PAFAH1B2	ENST00000527958.1	11	117023163	117038415	5	690	1048	9.93e-06	3.07e-06	6.16e-06	1.5e-06	PAFAH1B2	0	0	0	1	0	0	0	1	0	0	0	1	0	0	0	1	4	3	1	0	inf	0.615871	0.0696689	0.0432186	0.010524	0.0215391	0.105816	1	1	1	1	0.10041	0.331201	0	0	0
HGNC:21289	UBR2	ENST00000372899.1	6	42532057	42658911	47	5268	3496	6.7e-05	1.7e-05	4.47e-05	8.06e-06	UBR2	1	0	inf	0.615871	0	0	0	1	1	0	inf	0.615871	0	0	0	1	14	9	1	0	inf	0.615871	0.470072	0.313615	0.056549	0.119272	0.311954	0.375043	1	0.0549798	1	0.267985	0.331422	0	2	0
HGNC:21398	ABHD6	ENST00000478253.1	3	58242313	58279492	8	1014	767	1.51e-05	4.28e-06	1e-05	1.41e-06	ABHD6	1	0	inf	0.615871	1	0	inf	0.615871	0	0	0	1	0	0	0	1	8	2	0	0	0	1	0.105942	0.07016	0.00989256	0.0300285	0.0801353	0.100523	0.0677554	1	1	1	0.331461	0	0	0
HGNC:21561	CEP57L1	ENST00000407272.1	6	109466424	109484173	10	1383	1570	1.51e-05	3.51e-06	1.03e-05	2.82e-06	CEP57L1	1	0	inf	0.615871	0	0	0	1	1	0	inf	0.615871	0	0	0	1	7	3	0	0	0	1	0.105942	0.0722648	0.0197851	0.0246262	0.120266	0.100523	1	0.0195907	1	1	0.331461	0	0	0
HGNC:29578	CCSAP	ENST00000284617.2	1	229460981	229478212	3	813	247	1.51e-05	5.33e-06	9.02e-06	1.66e-06	CCSAP	1	0	inf	0.615871	0	0	0	1	1	0	inf	0.615871	0	0	0	1	5	3	0	0	0	1	0.105942	0.0632843	0.0116466	0.0373953	0.0321864	0.100523	1	0.011579	1	1	0.331461	0	0	0
HGNC:25476	TMEM248	ENST00000341567.4	7	66406852	66420509	6	945	820	1.51e-05	4.66e-06	9.82e-06	1.16e-06	TMEM248	1	0	inf	0.615871	1	0	inf	0.615871	0	0	0	1	0	0	0	1	4	8	0	0	0	1	0.105942	0.0688971	0.00813856	0.0326946	0.0919282	0.100523	0.0665773	1	1	1	0.331461	1	0	inf
HGNC:20792	SLC35A5	ENST00000492406.1	3	112282250	112301583	6	1275	434	1.51e-05	3.85e-06	1.06e-05	1.64e-06	SLC35A5	1	0	inf	0.615871	0	0	0	1	1	0	inf	0.615871	0	0	0	1	3	0	0	0	0	1	0.105942	0.0743696	0.0115062	0.0270116	0.0360617	0.100523	1	0.0114403	1	1	0.331461	-	-	-
HGNC:18640	LDLRAP1	ENST00000374338.4	1	25870189	25893483	9	927	1718	1.51e-05	5.03e-06	9.44e-06	9.46e-07	LDLRAP1	1	0	inf	0.615871	1	0	inf	0.615871	0	0	0	1	0	0	0	1	3	2	0	0	0	1	0.105942	0.066231	0.00663714	0.0352905	0.196341	0.100523	0.0640854	1	1	1	0.331461	0	0	0
HGNC:26607	SLC35G1	ENST00000427197.1	10	95653790	95661247	3	1098	1370	1.51e-05	4.71e-06	9.78e-06	9.95e-07	SLC35G1	1	0	inf	0.615871	1	0	inf	0.615871	0	0	0	1	0	0	0	1	1	0	0	0	0	1	0.105942	0.0686165	0.00698092	0.0330454	0.132186	0.100523	0.0663153	1	1	1	0.331461	-	-	-
HGNC:15788	LGALS12	ENST00000340246.5	11	63273864	63283865	9	1014	147	1.51e-05	4.08e-06	1.03e-05	1.56e-06	LGALS12	1	0	inf	0.615871	1	0	inf	0.615871	0	0	0	1	0	0	0	1	1	2	0	0	0	1	0.105942	0.0722648	0.010945	0.0286253	0.0153584	0.100523	0.0697155	1	1	1	0.331461	-	-	-
HGNC:15930	SLC2A4RG	ENST00000266077.2	20	62371265	62374343	8	1164	423	1.51e-05	4.99e-06	9.72e-06	1.12e-06	SLC2A4RG	1	0	inf	0.615871	0	0	0	1	0	0	0	1	1	0	inf	0.615871	0	0	0	0	0	1	0.105942	0.0681955	0.00785792	0.0350098	0.0384994	0.100523	1	1	0.0344041	1	0.331461	0	0	0
HGNC:8220	OR1M1	ENST00000429566.3	19	9203920	9204862	1	942	9	1.51e-05	4.69e-06	1.01e-05	3.08e-07	OR1M1	1	1	0.632269	0.852486	1	0	inf	0.615871	0	0	0	1	0	1	0	1	0	1	0	0	0	1	0.105942	0.0708616	0.00216093	0.032905	0.00101218	0.100523	0.0684092	1	1	1	0.331461	-	-	-
HGNC:744	ASH2L	ENST00000343823.6	8	37963068	37996589	16	1887	1095	2.61e-05	7.43e-06	1.7e-05	2.49e-06	ASH2L	0	0	0	1	0	0	0	1	0	0	0	1	0	0	0	1	5	4	1	0	inf	0.615871	0.183118	0.119272	0.0174698	0.0521289	0.106261	1	1	1	1	0.10081	0.33212	0	0	0
HGNC:9040	PLA2G7	ENST00000274793.7	6	46672296	46690628	11	1326	267	1.52e-05	3.68e-06	1.04e-05	1.78e-06	PLA2G7	1	0	inf	0.615871	1	0	inf	0.615871	0	0	0	1	0	0	0	1	6	3	0	0	0	1	0.106643	0.0729664	0.0124885	0.0258189	0.0214734	0.101154	0.0703679	1	1	1	0.332908	0	0	0
HGNC:32296	C8orf74	ENST00000304519.5	8	10530175	10557981	4	885	140	1.52e-05	5.14e-06	9.65e-06	4.98e-07	C8orf74	1	0	inf	0.615871	1	0	inf	0.615871	0	0	0	1	0	0	0	1	3	2	0	0	0	1	0.106643	0.0677044	0.00349397	0.0360622	0.0168701	0.101154	0.0654633	1	1	1	0.332908	0	0	0
HGNC:26522	HARBI1	ENST00000326737.3	11	46625079	46637787	2	1050	199	1.52e-05	3.61e-06	1.08e-05	9.19e-07	HARBI1	1	0	inf	0.615871	1	0	inf	0.615871	0	0	0	1	0	0	0	1	2	1	0	0	0	1	0.106643	0.0757728	0.0064477	0.0253278	0.0202114	0.101154	0.0729732	1	1	1	0.332908	-	-	-
HGNC:23383	ZBTB26	ENST00000373656.3	9	125680887	125682213	1	1326	856	1.52e-05	4.01e-06	1.05e-05	8.53e-07	ZBTB26	1	0	inf	0.615871	1	0	inf	0.615871	0	0	0	1	0	0	0	1	1	2	0	0	0	1	0.106643	0.073668	0.00598465	0.0281342	0.0688436	0.101154	0.0710199	1	1	1	0.332908	0	0	0
HGNC:12788	WNT8A	ENST00000398754.1	5	137419778	137426762	6	1056	213	1.52e-05	4.1e-06	1.03e-05	1.88e-06	WNT8A	1	0	inf	0.615871	1	0	inf	0.615871	0	0	0	1	0	0	0	1	0	1	0	0	0	1	0.106643	0.0722648	0.0131901	0.0287656	0.0215104	0.101154	0.0697155	1	1	1	0.332908	-	-	-
HGNC:22180	MBLAC1	ENST00000398075.2	7	99725018	99725819	1	801	22	1.52e-05	5.7e-06	9.15e-06	4.57e-07	MBLAC1	1	0	inf	0.615871	1	0	inf	0.615871	0	0	0	1	0	0	0	1	0	0	0	0	0	1	0.106643	0.0641964	0.00320631	0.0399912	0.00292903	0.101154	0.0621792	1	1	1	0.332908	-	-	-
HGNC:12428	TWIST1	ENST00000242261.5	7	19156335	19156944	1	609	4303	1.52e-05	5.76e-06	9.23e-06	2.02e-07	TWIST1	1	0	inf	0.615871	1	0	inf	0.615871	0	0	0	1	0	0	0	1	0	0	0	0	0	1	0.106643	0.0647577	0.00141723	0.0404122	0.753507	0.101154	0.0627054	1	1	1	0.332908	-	-	-
HGNC:3285	EIF4B	ENST00000262056.9	12	53400267	53434007	15	1836	943	2.96e-05	6.59e-06	2.07e-05	3.34e-06	EIF4B	0	0	0	1	0	0	0	1	0	0	0	1	0	0	0	1	3	1	1	0	inf	0.615871	0.207674	0.145231	0.0234334	0.0462354	0.106665	1	1	1	1	0.101173	0.332952	0	0	0
HGNC:26048	INTS8	ENST00000523731.1	8	95835659	95892462	27	2988	1252	3.64e-05	9.44e-06	2.4e-05	6.57e-06	INTS8	0	0	0	1	0	0	0	1	0	0	0	1	0	0	0	1	8	3	1	0	inf	0.615871	0.255382	0.168384	0.0460951	0.066231	0.107008	1	1	1	1	0.101481	0.333658	0	0	0
HGNC:25835	THSD4	ENST00000355327.3	15	71433866	72069713	17	3057	18646	4.9e-05	1.43e-05	3.24e-05	4.05e-06	THSD4	1	0	inf	0.615871	1	0	inf	0.615871	0	0	0	1	0	0	0	1	90	52	3	2	0.948404	0.709673	0.343784	0.227318	0.0284148	0.100329	2.09689	0.290918	0.203333	1	1	0.349529	0.334123	1	0	inf
HGNC:705	ARPC2	ENST00000295685.10	2	219082193	219118638	10	903	2213	1.53e-05	4.53e-06	9.87e-06	3.91e-06	ARPC2	1	0	inf	0.615871	0	0	0	1	0	0	0	1	1	0	inf	0.615871	5	3	0	0	0	1	0.107345	0.0692479	0.0274326	0.0317825	0.263072	0.101784	1	1	0.0312827	1	0.334351	0	0	0
HGNC:8760	PDCD1	ENST00000334409.5	2	242793209	242800990	5	867	55	1.53e-05	4.6e-06	1.01e-05	2.28e-06	PDCD1	1	0	inf	0.615871	1	0	inf	0.615871	0	0	0	1	0	0	0	1	3	0	0	0	0	1	0.107345	0.0708616	0.0159965	0.0322736	0.00680965	0.101784	0.0684092	1	1	1	0.334351	1	0	inf
HGNC:22966	KRTAP10-1	ENST00000400375.1	21	45959184	45960033	1	849	6	1.53e-05	4.87e-06	1.01e-05	4.48e-07	KRTAP10-1	1	0	inf	0.615871	1	0	inf	0.615871	0	0	0	1	0	0	0	1	1	0	0	0	0	1	0.107345	0.0708616	0.00314317	0.0341679	0.00075862	0.101784	0.0684092	1	1	1	0.334351	-	-	-
HGNC:28742	ZNF620	ENST00000314529.6	3	40547843	40558354	4	1269	586	1.53e-05	4.02e-06	1.02e-05	1.36e-06	ZNF620	1	0	inf	0.615871	1	0	inf	0.615871	0	0	0	1	0	0	0	1	0	0	0	0	0	1	0.107345	0.0715632	0.00954176	0.0282043	0.0495698	0.101784	0.0690626	1	1	1	0.334351	0	0	0
HGNC:13961	MAS1L	ENST00000377127.3	6	29454542	29455679	1	1137	1	1.53e-05	4.62e-06	1.03e-05	4.5e-07	MAS1L	1	0	inf	0.615871	1	0	inf	0.615871	0	0	0	1	0	0	0	1	0	0	0	0	0	1	0.107345	0.0722648	0.0031572	0.0324139	9.44106e-05	0.101784	0.0697155	1	1	1	0.334351	-	-	-
HGNC:11512	SYT4	ENST00000255224.3	18	40850305	40857246	4	1278	578	1.53e-05	4.32e-06	1.03e-05	9.11e-07	SYT4	1	0	inf	0.615871	1	0	inf	0.615871	0	0	0	1	0	0	0	1	0	0	0	0	0	1	0.107345	0.0722648	0.00639158	0.0303091	0.0485487	0.101784	0.0697155	1	1	1	0.334351	0	1	0
HGNC:18988	TOX	ENST00000361421.1	8	59720305	60031546	9	1581	33404	2.34e-05	7.36e-06	1.49e-05	1.81e-06	TOX	1	0	inf	0.615871	0	0	0	1	0	0	0	1	0	0	0	1	40	16	3	1	1.89681	0.50277	0.164174	0.104538	0.012699	0.0516378	3.46874	0.151406	1	1	1	0.673333	0.334722	0	0	0
HGNC:11398	STK19	ENST00000220676.1	8	55533526	55542913	3	6471	5097	7.67e-05	2.06e-05	5.33e-05	2.91e-06	RP1	2	0	inf	0.379255	0	0	0	1	1	0	inf	0.615871	1	0	inf	0.615871	26	23	0	1	0	1	0.538127	0.373953	0.0204166	0.14453	0.423866	0.101979	1	0.0202096	0.134571	1	0.334795	1	0	inf
HGNC:3578	FAF1	ENST00000396153.2	1	50907111	51425483	19	1953	25054	2.72e-05	7.11e-06	1.8e-05	3.37e-06	FAF1	0	0	0	1	0	0	0	1	0	0	0	1	0	0	0	1	55	35	5	1	3.16135	0.258644	0.190835	0.126288	0.0236439	0.0498838	2.44812	1	1	1	1	0.102	0.334844	0	0	0
HGNC:8008	NRXN1	ENST00000404971.1	2	50149081	51255411	23	4644	46633	7.27e-05	2.23e-05	4.71e-05	4.91e-06	NRXN1	1	0	inf	0.615871	1	0	inf	0.615871	0	0	0	1	0	0	0	1	132	92	7	3	1.47529	0.422723	0.510063	0.330454	0.0344486	0.156457	5.12183	0.399542	0.281402	1	1	0.255839	0.335342	1	1	0.806948
HGNC:14969	SNX5	ENST00000377768.3	20	17923000	17949068	13	1215	705	1.54e-05	4.1e-06	1.01e-05	1.51e-06	SNX5	1	0	inf	0.615871	0	0	0	1	0	0	0	1	1	0	inf	0.615871	9	3	0	0	0	1	0.108046	0.0708616	0.0105942	0.0287656	0.0626936	0.102414	1	1	0.0283558	1	0.335788	0	0	0
HGNC:2571	CYB561	ENST00000392976.1	17	61511762	61514908	5	756	198	1.54e-05	5.45e-06	9.4e-06	9.53e-07	CYB561	1	0	inf	0.615871	1	0	inf	0.615871	0	0	0	1	0	0	0	1	1	2	0	0	0	1	0.108046	0.0659504	0.00668625	0.0382372	0.0282979	0.102414	0.0638227	1	1	1	0.335788	-	-	-
HGNC:7866	NOG	ENST00000332822.4	17	54671584	54672283	1	699	1132	1.54e-05	5.34e-06	9.82e-06	3.53e-07	NOG	1	0	inf	0.615871	1	0	inf	0.615871	0	0	0	1	0	0	0	1	1	0	0	0	0	1	0.108046	0.0688971	0.00247665	0.0374654	0.174976	0.102414	0.0665773	1	1	1	0.335788	0	0	0
HGNC:24313	CRTAM	ENST00000227348.4	11	122709254	122742107	10	1182	555	1.54e-05	4.52e-06	9.91e-06	2.64e-06	CRTAM	1	0	inf	0.615871	0	0	0	1	0	0	0	1	1	0	inf	0.615871	1	2	0	0	0	1	0.108046	0.0695286	0.0185222	0.0317123	0.0507324	0.102414	1	1	0.0312148	1	0.335788	0	0	0
HGNC:29674	RDH16	ENST00000398138.3	12	57345812	57351246	4	954	72	1.54e-05	4.62e-06	1.02e-05	9.43e-07	RDH16	1	0	inf	0.615871	1	0	inf	0.615871	0	0	0	1	0	0	0	1	0	0	0	0	0	1	0.108046	0.0715632	0.00661609	0.0324139	0.00815445	0.102414	0.0690626	1	1	1	0.335788	-	-	-
HGNC:16746	MBNL2	ENST00000345429.6	13	97928489	98043590	8	1104	13059	1.95e-05	6.16e-06	1.26e-05	1.81e-06	MBNL2	1	0	inf	0.615871	1	0	inf	0.615871	0	0	0	1	0	0	0	1	32	11	1	0	inf	0.615871	0.136812	0.0884016	0.012699	0.0432186	1.61832	0.127866	0.0846068	1	1	0.801769	0.336027	0	0	0
HGNC:4140	GAP43	ENST00000393780.3	3	115382625	115439729	3	825	6401	9.94e-06	3.2e-06	6.46e-06	7.66e-07	GAP43	0	0	0	1	0	0	0	1	0	0	0	1	0	0	0	1	11	9	2	2	0.632269	0.838678	0.069739	0.0453234	0.00537426	0.0224512	0.54109	1	1	1	1	0.102911	0.336919	0	0	0
HGNC:6229	KCNAB2	ENST00000378083.3	1	6111596	6158634	15	1248	2408	1.55e-05	4.69e-06	9.93e-06	1.03e-06	KCNAB2	1	0	inf	0.615871	0	0	0	1	0	0	0	1	1	0	inf	0.615871	12	6	0	1	0	1	0.108748	0.0696689	0.00722648	0.032905	0.209828	0.103044	1	1	0.0323696	1	0.337221	1	0	inf
HGNC:16085	SFXN1	ENST00000321442.5	5	174919106	174953737	10	969	563	1.55e-05	4.53e-06	9.95e-06	3.43e-06	SFXN1	1	0	inf	0.615871	1	0	inf	0.615871	0	0	0	1	0	0	0	1	5	4	0	0	0	1	0.108748	0.0698092	0.0240649	0.0317825	0.0631838	0.103044	0.0674283	1	1	1	0.337221	0	0	0
HGNC:6899	MAS1	ENST00000252660.4	6	160327987	160328965	1	978	153	1.55e-05	4.53e-06	1.04e-05	7.18e-07	MAS1	1	0	inf	0.615871	0	0	0	1	0	0	0	1	1	0	inf	0.615871	4	1	0	0	0	1	0.108748	0.0729664	0.00503749	0.0317825	0.0170127	0.103044	1	1	0.0312827	1	0.337221	0	0	0
HGNC:28324	TMIGD2	ENST00000301272.2	19	4292595	4302382	5	849	73	1.55e-05	4.79e-06	1.02e-05	5.75e-07	TMIGD2	1	1	0.632269	0.852486	0	0	0	1	0	0	0	1	0	1	0	1	3	1	0	0	0	1	0.108748	0.0715632	0.0040342	0.0336066	0.00935053	0.103044	1	1	1	1	0.337221	0	0	0
HGNC:34549	SH2D7	ENST00000328828.5	15	78384926	78395857	6	1356	243	1.55e-05	4.07e-06	1.06e-05	1.42e-06	SH2D7	1	0	inf	0.615871	1	0	inf	0.615871	0	0	0	1	0	0	0	1	0	0	0	0	0	1	0.108748	0.0743696	0.00996272	0.0285551	0.019488	0.103044	0.0716715	1	1	1	0.337221	1	0	inf
HGNC:9721	PYCR1	ENST00000329875.8	17	79891089	79894690	7	960	120	1.55e-05	5.06e-06	9.99e-06	1.25e-06	PYCR1	1	0	inf	0.615871	1	0	inf	0.615871	0	0	0	1	0	0	0	1	0	0	0	0	0	1	0.108748	0.0700898	0.00877	0.035501	0.0135935	0.103044	0.0676899	1	1	1	0.337221	0	0	0
HGNC:10404	RPS2	ENST00000343262.4	16	2012098	2014626	6	882	101	1.55e-05	4.38e-06	1.07e-05	4.57e-07	RPS2	1	0	inf	0.615871	0	0	0	1	0	0	0	1	0	0	0	1	0	0	0	0	0	1	0.108748	0.0750712	0.00320631	0.0307301	0.012453	0.103044	1	1	1	1	0.337221	0	0	0
HGNC:26152	ESRP2	ENST00000473183.2	16	68264128	68269948	15	2154	826	4.05e-05	1.23e-05	2.65e-05	3.19e-06	ESRP2	0	0	0	1	0	0	0	1	0	0	0	1	0	0	0	1	1	0	1	0	inf	0.615871	0.284148	0.185924	0.022381	0.0862968	0.108963	1	1	1	1	0.103236	0.337659	0	1	0
HGNC:25568	FANCI	ENST00000310775.7	15	89790878	89859690	37	3987	1353	4.58e-05	1.25e-05	2.99e-05	7.99e-06	FANCI	0	1	0	1	0	0	0	1	0	0	0	1	0	0	0	1	12	8	1	1	0.632269	0.852486	0.321333	0.209778	0.0560578	0.0877	0.109045	1	1	1	1	0.10331	0.337826	0	1	0
HGNC:17371	FHL5	ENST00000326771.2	6	97051489	97063648	5	855	1176	1.13e-05	2.99e-06	7.66e-06	1.3e-06	FHL5	0	0	0	1	0	0	0	1	0	0	0	1	0	0	0	1	7	2	1	0	inf	0.615871	0.0792808	0.0537426	0.0091208	0.0209778	0.109046	1	1	1	1	0.103311	0.337828	0	0	0
[truncated: 12,105 more rows]
[truncated: 32 more columns]
