# Supplementary material for: Noncoding de novo mutations in SCN2A are associated with autism spectrum disorders
Source: iScience. 2025 Aug 5;28(9):113258. doi: 10.1016/j.isci.2025.113258 (PMC12392654; doi:10.1016/j.isci.2025.113258)
Supplement: Table S4. Noncoding single nucleotide variant (SNV) DNMs of genes based on CADD and FATHMM-XF scores, related to Table 3 [file mmc5.xlsx]

## Sheet: Table S4
Noncoding single nucleotide variant (SNV) DNMs of genes based on CADD and FATHMM-XF scores
	SPARK								SSC
gene	Count of noncoding SNV DNMs with cadd≥15 in case	Count of noncoding SNV DNMs with cadd≥15 in control	FC_noncoding with SNV DNMs≥15	Fisher_exact_p_value_noncoding_cadd≥15	Count of noncoding SNV DNMs with FATHMM-XF≥0.5 in case	Count of noncoding SNV DNMs with FATHMM-XF≥0.5 in control	FC_noncoding with SNV DNMs≥0.5	Fisher_exact_p_value_noncoding_FATHMM-XF≥0.5	Count of noncoding SNV DNMs with cadd≥15 in case	Count of noncoding SNV DNMs with cadd≥15 in control	FC_noncoding with SNV DNMs≥15	Fisher_exact_p_value_noncoding_cadd≥15	Count of noncoding SNV DNMs with FATHMM-XF≥0.5 in case	Count of noncoding SNV DNMs with FATHMM-XF≥0.5 in control	FC_noncoding with SNV DNMs≥0.5	Fisher_exact_p_value_noncoding_FATHMM-XF≥0.5
CTNNA2	9	0	inf	0.0126967	1	0	inf	0.615871	2	1	1.61444	0.579843	0	0	inf	1
TSHZ2	8	0	inf	0.020634	4	0	inf	0.143772	4	2	1.61498	0.448384	2	0	inf	0.306213
BCAS3	7	0	inf	0.0335295	3	0	inf	0.233521	0	0	inf	1	0	0	inf	1
DENND1A	6	0	inf	0.0544783	3	0	inf	0.233521	2	0	inf	0.306213	0	0	inf	1
NRXN3	6	0	inf	0.0544783	3	0	inf	0.233521	5	3	1.34567	0.484912	3	3	0.806693	0.750515
SCN2A	5	0	inf	0.0885059	4	0	inf	0.143772	1	0	inf	0.553419	1	0	inf	0.553419
TEX41	5	0	inf	0.0885059	3	0	inf	0.233521	0	0	inf	1	0	0	inf	1
ERI3	5	0	inf	0.0885059	3	0	inf	0.233521	1	1	0.806863	0.800626	0	0	inf	1
NLGN1	5	0	inf	0.0885059	2	0	inf	0.379255	2	1	1.61444	0.579843	1	0	inf	0.553419
ARL15	5	0	inf	0.0885059	1	0	inf	0.615871	3	2	1.2107	0.599449	1	1	0.806863	0.800626
BCL11A	7	1	4.37275	0.123798	4	0	inf	0.143772	0	0	inf	1	0	0	inf	1
GPC6	7	1	4.37275	0.123798	4	0	inf	0.143772	2	3	0.537559	0.872325	2	2	0.806778	0.763175
NR2F2-AS1	7	1	4.37275	0.123798	1	0	inf	0.615871	1	1	0.806863	0.800626	1	1	0.806863	0.800626
ZEB2	9	2	2.81137	0.14121	5	0	inf	0.0885059	4	3	1.07606	0.615613	2	2	0.806778	0.763175
FGGY	4	0	inf	0.143772	2	0	inf	0.379255	0	0	inf	1	0	0	inf	1
DPYD-AS1	4	0	inf	0.143772	2	0	inf	0.379255	1	0	inf	0.553419	0	0	inf	1
EXT2	4	0	inf	0.143772	2	0	inf	0.379255	0	0	inf	1	0	0	inf	1
ELAVL4	4	0	inf	0.143772	2	0	inf	0.379255	1	1	0.806863	0.800626	1	0	inf	0.553419
CNTN5	4	0	inf	0.143772	2	0	inf	0.379255	0	0	inf	1	0	0	inf	1
HDAC4	4	0	inf	0.143772	2	0	inf	0.379255	0	0	inf	1	0	0	inf	1
AGMO	4	0	inf	0.143772	1	0	inf	0.615871	1	0	inf	0.553419	0	0	inf	1
PDLIM5	4	0	inf	0.143772	0	0	inf	1	0	0	inf	1	0	0	inf	1
ENOX1	4	0	inf	0.143772	0	0	inf	1	2	0	inf	0.306213	0	0	inf	1
NPAS3	6	1	3.747	0.180171	2	0	inf	0.379255	9	6	1.21126	0.462794	6	2	2.4246	0.225793
NELL1	6	1	3.747	0.180171	2	1	1.24758	0.670724	1	0	inf	0.553419	2	0	inf	0.306213
ARHGAP15	8	2	2.49829	0.194018	3	2	0.935521	0.709673	4	2	1.61498	0.448384	1	1	0.806863	0.800626
RSU1	3	0	inf	0.233521	3	0	inf	0.233521	0	0	inf	1	0	0	inf	1
LINC00620	3	0	inf	0.233521	3	0	inf	0.233521	0	0	inf	1	0	0	inf	1
PDGFRA	3	0	inf	0.233521	2	0	inf	0.379255	0	0	inf	1	0	0	inf	1
PCSK5	3	0	inf	0.233521	2	0	inf	0.379255	1	1	0.806863	0.800626	0	0	inf	1
PPP3CB	3	0	inf	0.233521	2	0	inf	0.379255	1	1	0.806863	0.800626	1	1	0.806863	0.800626
ZBTB20-AS5	3	0	inf	0.233521	2	0	inf	0.379255	0	0	inf	1	0	0	inf	1
SATB1	3	0	inf	0.233521	2	0	inf	0.379255	0	0	inf	1	0	0	inf	1
MDFIC2	3	0	inf	0.233521	2	0	inf	0.379255	0	0	inf	1	0	0	inf	1
ATP2B2	3	0	inf	0.233521	2	0	inf	0.379255	1	0	inf	0.553419	0	0	inf	1
NRP2	3	0	inf	0.233521	2	0	inf	0.379255	0	0	inf	1	0	0	inf	1
EML6	3	0	inf	0.233521	2	0	inf	0.379255	0	0	inf	1	0	0	inf	1
CITED2	3	0	inf	0.233521	2	0	inf	0.379255	0	0	inf	1	0	0	inf	1
PAPPA2	3	0	inf	0.233521	1	0	inf	0.615871	2	2	0.806778	0.763175	1	1	0.806863	0.800626
FNDC3B	3	0	inf	0.233521	1	0	inf	0.615871	0	0	inf	1	0	0	inf	1
FRAS1	3	0	inf	0.233521	1	0	inf	0.615871	1	0	inf	0.553419	1	0	inf	0.553419
FAM160A1	3	0	inf	0.233521	1	0	inf	0.615871	1	0	inf	0.553419	0	0	inf	1
FLJ46284	3	0	inf	0.233521	1	0	inf	0.615871	0	0	inf	1	0	0	inf	1
EPB41L1	3	0	inf	0.233521	1	0	inf	0.615871	0	0	inf	1	0	0	inf	1
PDE4B	3	0	inf	0.233521	1	0	inf	0.615871	0	0	inf	1	0	0	inf	1
C5orf66	3	0	inf	0.233521	1	0	inf	0.615871	0	0	inf	1	0	0	inf	1
SLC4A10	3	0	inf	0.233521	1	0	inf	0.615871	1	2	0.403212	0.911017	0	0	inf	1
CNTN4	3	0	inf	0.233521	1	0	inf	0.615871	1	0	inf	0.553419	0	0	inf	1
LIMCH1	3	0	inf	0.233521	1	0	inf	0.615871	0	0	inf	1	0	0	inf	1
LOC101929563	3	0	inf	0.233521	1	0	inf	0.615871	1	0	inf	0.553419	2	0	inf	0.306213
LOC613266	3	0	inf	0.233521	1	0	inf	0.615871	0	0	inf	1	0	0	inf	1
NF2	3	0	inf	0.233521	1	0	inf	0.615871	0	0	inf	1	0	0	inf	1
CA10	3	0	inf	0.233521	0	0	inf	1	0	0	inf	1	0	0	inf	1
RAD51B	3	0	inf	0.233521	0	0	inf	1	2	2	0.806778	0.763175	0	1	0	1
CASC2	3	0	inf	0.233521	0	0	inf	1	0	0	inf	1	0	0	inf	1
FBXL17	3	0	inf	0.233521	0	0	inf	1	1	1	0.806863	0.800626	0	0	inf	1
TBC1D9	3	0	inf	0.233521	0	0	inf	1	0	0	inf	1	0	0	inf	1
PHLDB1	3	0	inf	0.233521	0	0	inf	1	0	0	inf	1	0	0	inf	1
DAAM1	3	0	inf	0.233521	0	0	inf	1	0	0	inf	1	0	0	inf	1
CHSY3	3	0	inf	0.233521	0	0	inf	1	0	0	inf	1	0	0	inf	1
TENM2	11	4	1.71747	0.255788	5	2	1.56009	0.454825	6	7	0.690854	0.828161	4	3	1.07606	0.615613
TAFA1	5	1	3.12161	0.258644	3	0	inf	0.233521	1	1	0.806863	0.800626	1	0	inf	0.553419
ROBO2	5	1	3.12161	0.258644	3	0	inf	0.233521	2	1	1.61444	0.579843	1	0	inf	0.553419
ZBTB16	5	1	3.12161	0.258644	3	1	1.8719	0.50277	2	0	inf	0.306213	1	0	inf	0.553419
FAF1	5	1	3.12161	0.258644	2	1	1.24758	0.670724	0	0	inf	1	0	0	inf	1
ZNF608	5	1	3.12161	0.258644	2	1	1.24758	0.670724	0	0	inf	1	0	0	inf	1
AKAP6	5	1	3.12161	0.258644	2	1	1.24758	0.670724	0	0	inf	1	0	0	inf	1
OPCML	5	1	3.12161	0.258644	0	1	0	1	5	3	1.34567	0.484912	2	2	0.806778	0.763175
PCDH9	7	2	2.18538	0.262629	2	1	1.24758	0.670724	4	2	1.61498	0.448384	3	2	1.2107	0.599449
ZNF423	6	2	1.87264	0.349289	3	0	inf	0.233521	1	4	0.201386	0.982291	2	2	0.806778	0.763175
ADGRL2	6	2	1.87264	0.349289	6	2	1.87264	0.349289	3	1	2.42272	0.396512	3	1	2.42272	0.396512
SKAP1	4	1	2.49658	0.364834	3	0	inf	0.233521	1	1	0.806863	0.800626	1	0	inf	0.553419
LRBA	4	1	2.49658	0.364834	4	1	2.49658	0.364834	0	0	inf	1	0	0	inf	1
MEF2C	4	1	2.49658	0.364834	3	1	1.8719	0.50277	0	0	inf	1	0	0	inf	1
CELF2	4	1	2.49658	0.364834	4	2	1.24772	0.577215	1	0	inf	0.553419	1	0	inf	0.553419
MIR924HG	4	1	2.49658	0.364834	1	0	inf	0.615871	4	1	3.23172	0.261221	2	0	inf	0.306213
CADPS	4	1	2.49658	0.364834	1	0	inf	0.615871	6	1	4.85185	0.10551	2	0	inf	0.306213
ELMO1	4	1	2.49658	0.364834	1	0	inf	0.615871	1	0	inf	0.553419	0	0	inf	1
CAMTA1	4	1	2.49658	0.364834	1	0	inf	0.615871	2	3	0.537559	0.872325	2	4	0.402949	0.93323
CEP112	4	1	2.49658	0.364834	2	1	1.24758	0.670724	1	0	inf	0.553419	1	0	inf	0.553419
MEIS2	4	1	2.49658	0.364834	2	1	1.24758	0.670724	5	2	2.01961	0.322962	4	1	3.23172	0.261221
PKHD1	4	1	2.49658	0.364834	1	1	0.62361	0.852486	0	0	inf	1	0	0	inf	1
ARID5B	2	0	inf	0.379255	4	0	inf	0.143772	0	0	inf	1	0	0	inf	1
CDH20	2	0	inf	0.379255	3	0	inf	0.233521	0	0	inf	1	0	0	inf	1
PSMD14	2	0	inf	0.379255	2	0	inf	0.379255	2	0	inf	0.306213	2	0	inf	0.306213
RALYL	2	0	inf	0.379255	2	0	inf	0.379255	0	0	inf	1	0	0	inf	1
CDH13	2	0	inf	0.379255	2	0	inf	0.379255	3	1	2.42272	0.396512	1	0	inf	0.553419
B9D1\x3bEPN2	2	0	inf	0.379255	2	0	inf	0.379255	0	0	inf	1	0	0	inf	1
SDK2	2	0	inf	0.379255	2	0	inf	0.379255	0	0	inf	1	0	0	inf	1
NR2E1	2	0	inf	0.379255	2	0	inf	0.379255	0	0	inf	1	0	0	inf	1
CPED1	2	0	inf	0.379255	2	0	inf	0.379255	0	0	inf	1	0	0	inf	1
MLLT3	2	0	inf	0.379255	2	0	inf	0.379255	1	0	inf	0.553419	0	0	inf	1
METAP1D	2	0	inf	0.379255	2	0	inf	0.379255	0	0	inf	1	0	0	inf	1
RANBP17	2	0	inf	0.379255	2	0	inf	0.379255	4	2	1.61498	0.448384	1	1	0.806863	0.800626
RBM24	2	0	inf	0.379255	2	0	inf	0.379255	0	0	inf	1	0	0	inf	1
LOC101927248	2	0	inf	0.379255	2	0	inf	0.379255	0	0	inf	1	0	0	inf	1
SIM1	2	0	inf	0.379255	2	0	inf	0.379255	1	1	0.806863	0.800626	0	0	inf	1
SFTA3	2	0	inf	0.379255	2	0	inf	0.379255	0	0	inf	1	0	0	inf	1
SKAP2	2	0	inf	0.379255	2	0	inf	0.379255	2	1	1.61444	0.579843	0	1	0	1
HORMAD1	2	0	inf	0.379255	2	0	inf	0.379255	0	0	inf	1	0	0	inf	1
HHIP	2	0	inf	0.379255	2	0	inf	0.379255	1	0	inf	0.553419	0	0	inf	1
GBF1	2	0	inf	0.379255	2	0	inf	0.379255	1	0	inf	0.553419	0	0	inf	1
AP3B1	2	0	inf	0.379255	1	0	inf	0.615871	0	0	inf	1	0	0	inf	1
ASIC4	2	0	inf	0.379255	1	0	inf	0.615871	0	0	inf	1	0	0	inf	1
ASXL3	2	0	inf	0.379255	1	0	inf	0.615871	1	0	inf	0.553419	1	0	inf	0.553419
ANKHD1\x3bANKHD1-EIF4EBP3	2	0	inf	0.379255	1	0	inf	0.615871	0	0	inf	1	0	0	inf	1
FSTL5	2	0	inf	0.379255	1	0	inf	0.615871	0	0	inf	1	0	0	inf	1
G2E3-AS1	2	0	inf	0.379255	1	0	inf	0.615871	1	0	inf	0.553419	0	0	inf	1
ADGRB3	2	0	inf	0.379255	1	0	inf	0.615871	0	0	inf	1	0	0	inf	1
ADAM19	2	0	inf	0.379255	1	0	inf	0.615871	0	0	inf	1	0	0	inf	1
GREB1L	2	0	inf	0.379255	1	0	inf	0.615871	1	1	0.806863	0.800626	1	1	0.806863	0.800626
GRIP1	2	0	inf	0.379255	1	0	inf	0.615871	2	1	1.61444	0.579843	1	0	inf	0.553419
BTBD8	2	0	inf	0.379255	1	0	inf	0.615871	0	0	inf	1	0	0	inf	1
PLXNA2	2	0	inf	0.379255	1	0	inf	0.615871	1	0	inf	0.553419	1	0	inf	0.553419
PUM2	2	0	inf	0.379255	1	0	inf	0.615871	0	0	inf	1	0	0	inf	1
CAMKMT	2	0	inf	0.379255	1	0	inf	0.615871	3	1	2.42272	0.396512	1	1	0.806863	0.800626
OTX2-AS1	2	0	inf	0.379255	1	0	inf	0.615871	0	0	inf	1	0	0	inf	1
PAX6	2	0	inf	0.379255	1	0	inf	0.615871	1	0	inf	0.553419	1	0	inf	0.553419
PAPOLA	2	0	inf	0.379255	1	0	inf	0.615871	0	0	inf	1	0	0	inf	1
ESRRB	2	0	inf	0.379255	1	0	inf	0.615871	0	0	inf	1	0	0	inf	1
ATP6V1G2-DDX39B	2	0	inf	0.379255	1	0	inf	0.615871	0	0	inf	1	0	0	inf	1
AXIN2	2	0	inf	0.379255	1	0	inf	0.615871	0	0	inf	1	0	0	inf	1
ROR1	2	0	inf	0.379255	1	0	inf	0.615871	0	0	inf	1	0	0	inf	1
MYH9	2	0	inf	0.379255	1	0	inf	0.615871	0	0	inf	1	0	0	inf	1
SLC14A2-AS1	2	0	inf	0.379255	1	0	inf	0.615871	0	0	inf	1	0	0	inf	1
NR5A1	2	0	inf	0.379255	1	0	inf	0.615871	0	0	inf	1	0	0	inf	1
PPP1R21	2	0	inf	0.379255	1	0	inf	0.615871	0	0	inf	1	0	0	inf	1
PPP2R2B	2	0	inf	0.379255	1	0	inf	0.615871	1	1	0.806863	0.800626	1	1	0.806863	0.800626
PEX14	2	0	inf	0.379255	1	0	inf	0.615871	0	0	inf	1	0	0	inf	1
PHF3	2	0	inf	0.379255	1	0	inf	0.615871	0	0	inf	1	0	0	inf	1
CHST8	2	0	inf	0.379255	1	0	inf	0.615871	0	0	inf	1	0	0	inf	1
MIR9-3HG	2	0	inf	0.379255	1	0	inf	0.615871	0	0	inf	1	0	0	inf	1
MAPK8IP1	2	0	inf	0.379255	1	0	inf	0.615871	0	0	inf	1	0	0	inf	1
KIAA0232	2	0	inf	0.379255	1	0	inf	0.615871	0	0	inf	1	0	0	inf	1
KDM6B	2	0	inf	0.379255	1	0	inf	0.615871	1	1	0.806863	0.800626	1	1	0.806863	0.800626
INPP5A	2	0	inf	0.379255	1	0	inf	0.615871	0	0	inf	1	0	0	inf	1
IPO9-AS1	2	0	inf	0.379255	1	0	inf	0.615871	0	0	inf	1	0	0	inf	1
LAMA2	2	0	inf	0.379255	1	0	inf	0.615871	1	0	inf	0.553419	0	0	inf	1
LINC01098	2	0	inf	0.379255	1	0	inf	0.615871	0	0	inf	1	0	0	inf	1
CLK3	2	0	inf	0.379255	1	0	inf	0.615871	0	0	inf	1	0	0	inf	1
MAF	2	0	inf	0.379255	1	0	inf	0.615871	0	0	inf	1	0	0	inf	1
LOC101927078	2	0	inf	0.379255	1	0	inf	0.615871	1	0	inf	0.553419	0	0	inf	1
SLC10A7	2	0	inf	0.379255	1	0	inf	0.615871	0	0	inf	1	0	0	inf	1
HECW2	2	0	inf	0.379255	1	0	inf	0.615871	0	0	inf	1	0	0	inf	1
IGSF9B	2	0	inf	0.379255	1	0	inf	0.615871	0	0	inf	1	0	0	inf	1
HCN1	2	0	inf	0.379255	1	0	inf	0.615871	0	0	inf	1	0	0	inf	1
ST18	2	0	inf	0.379255	1	0	inf	0.615871	1	1	0.806863	0.800626	0	0	inf	1
STAG1	2	0	inf	0.379255	1	0	inf	0.615871	1	0	inf	0.553419	0	0	inf	1
EYA1	2	0	inf	0.379255	1	0	inf	0.615871	2	0	inf	0.306213	1	0	inf	0.553419
YLPM1	2	0	inf	0.379255	1	0	inf	0.615871	0	0	inf	1	0	0	inf	1
ACACA	2	0	inf	0.379255	1	0	inf	0.615871	0	0	inf	1	0	0	inf	1
ZMYM4	2	0	inf	0.379255	1	0	inf	0.615871	1	0	inf	0.553419	1	0	inf	0.553419
UBE2E3	2	0	inf	0.379255	1	0	inf	0.615871	1	0	inf	0.553419	0	0	inf	1
FMNL2	2	0	inf	0.379255	1	0	inf	0.615871	0	0	inf	1	0	0	inf	1
ARHGEF12	2	0	inf	0.379255	1	0	inf	0.615871	0	0	inf	1	0	0	inf	1
ANKS1A	2	0	inf	0.379255	1	0	inf	0.615871	1	0	inf	0.553419	0	0	inf	1
SPTBN1	2	0	inf	0.379255	1	0	inf	0.615871	0	0	inf	1	0	0	inf	1
FARP1	2	0	inf	0.379255	1	0	inf	0.615871	0	0	inf	1	0	0	inf	1
FBN1	2	0	inf	0.379255	1	0	inf	0.615871	0	0	inf	1	0	0	inf	1
ESCO1	2	0	inf	0.379255	1	0	inf	0.615871	0	0	inf	1	0	0	inf	1
TMCC1	2	0	inf	0.379255	1	0	inf	0.615871	0	0	inf	1	0	0	inf	1
TMED8	2	0	inf	0.379255	1	0	inf	0.615871	1	0	inf	0.553419	0	0	inf	1
DSCAM	2	0	inf	0.379255	1	0	inf	0.615871	0	0	inf	1	0	0	inf	1
ERCC6L2	2	0	inf	0.379255	1	0	inf	0.615871	0	0	inf	1	0	0	inf	1
DYSF	2	0	inf	0.379255	1	0	inf	0.615871	0	0	inf	1	0	0	inf	1
ZEB1	2	0	inf	0.379255	1	0	inf	0.615871	1	1	0.806863	0.800626	0	0	inf	1
ZFPM1	2	0	inf	0.379255	1	0	inf	0.615871	1	0	inf	0.553419	0	0	inf	1
AFF3	2	0	inf	0.379255	1	0	inf	0.615871	1	0	inf	0.553419	0	0	inf	1
EGR3	2	0	inf	0.379255	1	0	inf	0.615871	0	0	inf	1	0	0	inf	1
DNAH2	2	0	inf	0.379255	1	0	inf	0.615871	0	0	inf	1	0	0	inf	1
ADAMTS2	2	0	inf	0.379255	0	0	inf	1	0	0	inf	1	0	0	inf	1
ZBTB10	2	0	inf	0.379255	0	0	inf	1	0	0	inf	1	0	0	inf	1
ZBTB14	2	0	inf	0.379255	0	0	inf	1	0	0	inf	1	0	0	inf	1
ZNF532	2	0	inf	0.379255	0	0	inf	1	0	0	inf	1	0	0	inf	1
THRB	2	0	inf	0.379255	0	0	inf	1	0	0	inf	1	0	0	inf	1
GHR	2	0	inf	0.379255	0	0	inf	1	0	0	inf	1	0	0	inf	1
GLI3	2	0	inf	0.379255	0	0	inf	1	2	0	inf	0.306213	0	0	inf	1
GLIS1	2	0	inf	0.379255	0	0	inf	1	2	0	inf	0.306213	2	0	inf	0.306213
GOLIM4	2	0	inf	0.379255	0	0	inf	1	0	0	inf	1	0	0	inf	1
GRIN2A	2	0	inf	0.379255	0	0	inf	1	0	0	inf	1	0	0	inf	1
DGKI	2	0	inf	0.379255	0	0	inf	1	0	0	inf	1	0	0	inf	1
DIRC3	2	0	inf	0.379255	0	0	inf	1	1	0	inf	0.553419	0	0	inf	1
CUEDC1	2	0	inf	0.379255	0	0	inf	1	0	0	inf	1	0	0	inf	1
CAPRIN1	2	0	inf	0.379255	0	0	inf	1	0	0	inf	1	0	0	inf	1
PPFIA2	2	0	inf	0.379255	0	0	inf	1	0	0	inf	1	0	0	inf	1
PPM1L	2	0	inf	0.379255	0	0	inf	1	0	0	inf	1	0	0	inf	1
PREX1	2	0	inf	0.379255	0	0	inf	1	0	0	inf	1	0	0	inf	1
CABCOCO1	2	0	inf	0.379255	0	0	inf	1	1	0	inf	0.553419	0	0	inf	1
CACNA1A	2	0	inf	0.379255	0	0	inf	1	1	0	inf	0.553419	0	0	inf	1
PDE1C	2	0	inf	0.379255	0	0	inf	1	1	0	inf	0.553419	0	0	inf	1
PCBP1-AS1	2	0	inf	0.379255	0	0	inf	1	0	0	inf	1	0	0	inf	1
NCAN	2	0	inf	0.379255	0	0	inf	1	0	0	inf	1	0	0	inf	1
NEBL	2	0	inf	0.379255	0	0	inf	1	1	0	inf	0.553419	1	0	inf	0.553419
NFASC	2	0	inf	0.379255	0	0	inf	1	0	0	inf	1	0	0	inf	1
MSANTD3-TMEFF1	2	0	inf	0.379255	0	0	inf	1	0	0	inf	1	0	0	inf	1
NRG2	2	0	inf	0.379255	0	0	inf	1	3	0	inf	0.169397	0	0	inf	1
LOC642484	2	0	inf	0.379255	0	0	inf	1	0	0	inf	1	0	0	inf	1
LOC646548	2	0	inf	0.379255	0	0	inf	1	0	0	inf	1	0	0	inf	1
CLIC5	2	0	inf	0.379255	0	0	inf	1	0	0	inf	1	0	0	inf	1
CRPPA	2	0	inf	0.379255	0	0	inf	1	0	0	inf	1	0	0	inf	1
CRTAC1	2	0	inf	0.379255	0	0	inf	1	0	0	inf	1	0	0	inf	1
MAP2K6	2	0	inf	0.379255	0	0	inf	1	0	0	inf	1	0	0	inf	1
RAD23B	2	0	inf	0.379255	0	0	inf	1	0	0	inf	1	0	0	inf	1
MYL12A	2	0	inf	0.379255	0	0	inf	1	1	0	inf	0.553419	1	0	inf	0.553419
JARID2	2	0	inf	0.379255	0	0	inf	1	1	0	inf	0.553419	0	0	inf	1
HPSE2	2	0	inf	0.379255	0	0	inf	1	0	0	inf	1	0	0	inf	1
DAPK1	2	0	inf	0.379255	0	0	inf	1	0	0	inf	1	0	0	inf	1
LHX1-DT	2	0	inf	0.379255	0	0	inf	1	1	0	inf	0.553419	1	0	inf	0.553419
KCNJ12	2	0	inf	0.379255	0	0	inf	1	1	1	0.806863	0.800626	0	0	inf	1
LINC02466	2	0	inf	0.379255	0	0	inf	1	0	0	inf	1	0	0	inf	1
LINC01331	2	0	inf	0.379255	0	0	inf	1	1	0	inf	0.553419	0	0	inf	1
LINC01894	2	0	inf	0.379255	0	0	inf	1	0	0	inf	1	0	0	inf	1
LHFPL2	2	0	inf	0.379255	0	0	inf	1	1	1	0.806863	0.800626	0	0	inf	1
LOC101928882	2	0	inf	0.379255	0	0	inf	1	0	0	inf	1	0	0	inf	1
HOXA-AS3	2	0	inf	0.379255	0	0	inf	1	3	0	inf	0.169397	1	0	inf	0.553419
ARPP21	2	0	inf	0.379255	0	0	inf	1	1	0	inf	0.553419	0	0	inf	1
SMARCA2	2	0	inf	0.379255	0	0	inf	1	0	0	inf	1	0	0	inf	1
SOCS6	2	0	inf	0.379255	0	0	inf	1	1	0	inf	0.553419	1	0	inf	0.553419
BICDL1	2	0	inf	0.379255	0	0	inf	1	0	0	inf	1	0	0	inf	1
ASIC2	2	0	inf	0.379255	0	0	inf	1	2	1	1.61444	0.579843	0	1	0	1
ST6GALNAC3	2	0	inf	0.379255	0	0	inf	1	1	3	0.268661	0.960298	0	0	inf	1
ADAMTS17	2	0	inf	0.379255	0	0	inf	1	1	0	inf	0.553419	0	0	inf	1
EYA3	2	0	inf	0.379255	0	0	inf	1	0	0	inf	1	0	0	inf	1
ELOVL5	2	0	inf	0.379255	0	0	inf	1	0	0	inf	1	0	0	inf	1
UNC5C	2	0	inf	0.379255	0	0	inf	1	0	0	inf	1	0	0	inf	1
GALNT18	2	0	inf	0.379255	0	0	inf	1	0	0	inf	1	0	0	inf	1
GBE1	2	0	inf	0.379255	0	0	inf	1	0	0	inf	1	0	0	inf	1
AFG1L	2	0	inf	0.379255	0	0	inf	1	0	0	inf	1	0	0	inf	1
SYT7	2	0	inf	0.379255	0	0	inf	1	1	0	inf	0.553419	1	0	inf	0.553419
GALNT13	2	0	inf	0.379255	0	0	inf	1	0	0	inf	1	0	0	inf	1
FRMPD1	2	0	inf	0.379255	0	0	inf	1	0	0	inf	1	0	0	inf	1
FAM53B	2	0	inf	0.379255	0	0	inf	1	0	0	inf	1	0	0	inf	1
TENM4	2	0	inf	0.379255	0	0	inf	1	0	0	inf	1	0	0	inf	1
TENT4B	2	0	inf	0.379255	0	0	inf	1	0	0	inf	1	0	0	inf	1
AHCYL2	2	0	inf	0.379255	0	0	inf	1	1	1	0.806863	0.800626	1	0	inf	0.553419
AHDC1	2	0	inf	0.379255	0	0	inf	1	3	1	2.42272	0.396512	0	0	inf	1
ZFHX2	2	0	inf	0.379255	0	0	inf	1	1	0	inf	0.553419	0	0	inf	1
DOCK2\x3bINSYN2B	2	0	inf	0.379255	0	0	inf	1	0	0	inf	1	0	0	inf	1
DNM3	2	0	inf	0.379255	0	0	inf	1	2	1	1.61444	0.579843	0	0	inf	1
FOXP2	7	3	1.45625	0.422723	4	2	1.24772	0.577215	0	0	inf	1	0	0	inf	1
NRXN1	7	3	1.45625	0.422723	1	2	0.311662	0.943368	1	4	0.201386	0.982291	0	3	0	1
RARB	5	2	1.56009	0.454825	5	0	inf	0.0885059	3	0	inf	0.169397	1	0	inf	0.553419
PTPRD	5	2	1.56009	0.454825	3	1	1.8719	0.50277	4	6	0.537151	0.902192	2	2	0.806778	0.763175
ZNF536	5	2	1.56009	0.454825	4	2	1.24772	0.577215	2	2	0.806778	0.763175	2	2	0.806778	0.763175
EBF3	5	2	1.56009	0.454825	4	2	1.24772	0.577215	2	3	0.537559	0.872325	2	3	0.537559	0.872325
FTO	5	2	1.56009	0.454825	2	1	1.24758	0.670724	4	4	0.806608	0.746314	3	2	1.2107	0.599449
MIR99AHG	5	2	1.56009	0.454825	2	1	1.24758	0.670724	2	1	1.61444	0.579843	1	1	0.806863	0.800626
NOL4L	5	2	1.56009	0.454825	0	0	inf	1	2	1	1.61444	0.579843	0	0	inf	1
LRMDA	11	6	1.14393	0.501872	3	3	0.623395	0.842131	6	6	0.806437	0.747482	3	4	0.60469	0.851692
CASZ1	3	1	1.8719	0.50277	4	1	2.49658	0.364834	2	3	0.537559	0.872325	2	2	0.806778	0.763175
CADM1	3	1	1.8719	0.50277	2	0	inf	0.379255	3	2	1.2107	0.599449	1	1	0.806863	0.800626
PTPRM	3	1	1.8719	0.50277	2	0	inf	0.379255	1	1	0.806863	0.800626	1	0	inf	0.553419
MPPED2	3	1	1.8719	0.50277	2	0	inf	0.379255	1	0	inf	0.553419	1	0	inf	0.553419
MAGI2	3	1	1.8719	0.50277	1	0	inf	0.615871	4	0	inf	0.0936926	0	0	inf	1
TRPM3	3	1	1.8719	0.50277	1	0	inf	0.615871	0	0	inf	1	0	0	inf	1
GRIK3	3	1	1.8719	0.50277	1	0	inf	0.615871	0	0	inf	1	0	0	inf	1
ANKFN1	3	1	1.8719	0.50277	1	0	inf	0.615871	1	0	inf	0.553419	0	0	inf	1
THSD4	3	1	1.8719	0.50277	1	0	inf	0.615871	0	0	inf	1	0	0	inf	1
LINC01170	3	1	1.8719	0.50277	2	1	1.24758	0.670724	0	0	inf	1	0	0	inf	1
PRDM16	3	1	1.8719	0.50277	2	1	1.24758	0.670724	0	0	inf	1	0	0	inf	1
FIGN	3	1	1.8719	0.50277	2	1	1.24758	0.670724	1	3	0.268661	0.960298	1	4	0.201386	0.982291
MAP2K5	3	1	1.8719	0.50277	2	1	1.24758	0.670724	1	1	0.806863	0.800626	0	0	inf	1
FHIT	3	1	1.8719	0.50277	3	2	0.935521	0.709673	3	1	2.42272	0.396512	0	0	inf	1
MAPKAP1	3	1	1.8719	0.50277	1	1	0.62361	0.852486	3	0	inf	0.169397	1	0	inf	0.553419
KLF12	3	1	1.8719	0.50277	1	1	0.62361	0.852486	3	0	inf	0.169397	0	0	inf	1
CAMK2G	3	1	1.8719	0.50277	0	1	0	1	0	0	inf	1	0	0	inf	1
MACF1	3	1	1.8719	0.50277	0	0	inf	1	0	0	inf	1	0	0	inf	1
TGFBR3	3	1	1.8719	0.50277	0	0	inf	1	0	0	inf	1	0	0	inf	1
FAT3	3	1	1.8719	0.50277	0	0	inf	1	1	2	0.403212	0.911017	0	1	0	1
NCKAP5	3	1	1.8719	0.50277	0	0	inf	1	2	0	inf	0.306213	1	0	inf	0.553419
GFRA1	3	1	1.8719	0.50277	0	0	inf	1	1	1	0.806863	0.800626	0	0	inf	1
ZBTB20	6	3	1.24786	0.52261	4	1	2.49658	0.364834	4	0	inf	0.0936926	1	0	inf	0.553419
FAM172A	6	3	1.24786	0.52261	2	2	0.623503	0.838678	1	1	0.806863	0.800626	1	1	0.806863	0.800626
TBC1D5	4	2	1.24772	0.577215	2	0	inf	0.379255	1	2	0.403212	0.911017	1	0	inf	0.553419
ASTN2	4	2	1.24772	0.577215	3	1	1.8719	0.50277	4	2	1.61498	0.448384	0	0	inf	1
NTM	4	2	1.24772	0.577215	1	0	inf	0.615871	5	3	1.34567	0.484912	3	2	1.2107	0.599449
LPP	4	2	1.24772	0.577215	1	0	inf	0.615871	1	0	inf	0.553419	1	0	inf	0.553419
MIR548AI	4	2	1.24772	0.577215	6	4	0.935465	0.672441	2	0	inf	0.306213	2	0	inf	0.306213
PBX1	4	2	1.24772	0.577215	2	2	0.623503	0.838678	1	4	0.201386	0.982291	0	3	0	1
DLG2	4	2	1.24772	0.577215	0	2	0	1	3	0	inf	0.169397	0	0	inf	1
PDE4D	4	2	1.24772	0.577215	0	0	inf	1	2	0	inf	0.306213	1	0	inf	0.553419
ARHGAP26	4	2	1.24772	0.577215	0	0	inf	1	1	0	inf	0.553419	1	0	inf	0.553419
DPYSL5	1	0	inf	0.615871	2	0	inf	0.379255	0	0	inf	1	0	0	inf	1
ISL2	1	0	inf	0.615871	2	0	inf	0.379255	0	0	inf	1	0	0	inf	1
HSD17B12	1	0	inf	0.615871	2	0	inf	0.379255	1	0	inf	0.553419	1	0	inf	0.553419
LINC00331	1	0	inf	0.615871	2	0	inf	0.379255	0	0	inf	1	0	0	inf	1
LINC00609	1	0	inf	0.615871	2	0	inf	0.379255	1	0	inf	0.553419	0	0	inf	1
METTL8	1	0	inf	0.615871	2	0	inf	0.379255	0	0	inf	1	0	0	inf	1
CHD3	1	0	inf	0.615871	2	0	inf	0.379255	0	0	inf	1	0	0	inf	1
PCDH7	1	0	inf	0.615871	2	0	inf	0.379255	2	1	1.61444	0.579843	2	0	inf	0.306213
PPP1R12A	1	0	inf	0.615871	2	0	inf	0.379255	0	0	inf	1	0	0	inf	1
PIEZO1	1	0	inf	0.615871	2	0	inf	0.379255	0	0	inf	1	0	0	inf	1
RNU5B-1	1	0	inf	0.615871	2	0	inf	0.379255	1	0	inf	0.553419	1	0	inf	0.553419
SETD5	1	0	inf	0.615871	2	0	inf	0.379255	2	1	1.61444	0.579843	2	0	inf	0.306213
SOX30	1	0	inf	0.615871	2	0	inf	0.379255	0	0	inf	1	0	0	inf	1
TMEM260	1	0	inf	0.615871	2	0	inf	0.379255	0	0	inf	1	0	0	inf	1
ADAM22	1	0	inf	0.615871	1	0	inf	0.615871	1	0	inf	0.553419	1	0	inf	0.553419
AACS	1	0	inf	0.615871	1	0	inf	0.615871	0	0	inf	1	0	0	inf	1
ABAT	1	0	inf	0.615871	1	0	inf	0.615871	1	0	inf	0.553419	0	0	inf	1
ABCA12	1	0	inf	0.615871	1	0	inf	0.615871	0	0	inf	1	0	0	inf	1
ABCA2	1	0	inf	0.615871	1	0	inf	0.615871	0	0	inf	1	0	0	inf	1
ABCC5	1	0	inf	0.615871	1	0	inf	0.615871	0	0	inf	1	0	0	inf	1
ACBD3	1	0	inf	0.615871	1	0	inf	0.615871	0	0	inf	1	0	0	inf	1
WBP1L	1	0	inf	0.615871	1	0	inf	0.615871	0	0	inf	1	0	0	inf	1
VGLL4	1	0	inf	0.615871	1	0	inf	0.615871	0	0	inf	1	0	0	inf	1
ARHGAP20	1	0	inf	0.615871	1	0	inf	0.615871	0	0	inf	1	0	0	inf	1
AOC4P	1	0	inf	0.615871	1	0	inf	0.615871	0	0	inf	1	0	0	inf	1
WLS	1	0	inf	0.615871	1	0	inf	0.615871	0	0	inf	1	0	0	inf	1
ZIC5	1	0	inf	0.615871	1	0	inf	0.615871	0	0	inf	1	0	0	inf	1
DNAJC13	1	0	inf	0.615871	1	0	inf	0.615871	1	0	inf	0.553419	0	0	inf	1
DOCK10	1	0	inf	0.615871	1	0	inf	0.615871	1	0	inf	0.553419	1	0	inf	0.553419
ERMAP	1	0	inf	0.615871	1	0	inf	0.615871	0	0	inf	1	0	0	inf	1
EPB41L2	1	0	inf	0.615871	1	0	inf	0.615871	1	0	inf	0.553419	0	0	inf	1
DYNC1I2	1	0	inf	0.615871	1	0	inf	0.615871	0	0	inf	1	0	0	inf	1
DYTN	1	0	inf	0.615871	1	0	inf	0.615871	0	0	inf	1	0	0	inf	1
EDC4	1	0	inf	0.615871	1	0	inf	0.615871	0	0	inf	1	0	0	inf	1
ENAH	1	0	inf	0.615871	1	0	inf	0.615871	0	0	inf	1	0	0	inf	1
ELK3	1	0	inf	0.615871	1	0	inf	0.615871	0	0	inf	1	0	0	inf	1
ELMO1-AS1	1	0	inf	0.615871	1	0	inf	0.615871	0	0	inf	1	0	0	inf	1
EFEMP1	1	0	inf	0.615871	1	0	inf	0.615871	0	0	inf	1	0	0	inf	1
EPRS1	1	0	inf	0.615871	1	0	inf	0.615871	0	0	inf	1	0	0	inf	1
ELOVL7	1	0	inf	0.615871	1	0	inf	0.615871	0	0	inf	1	0	0	inf	1
EIF4B	1	0	inf	0.615871	1	0	inf	0.615871	0	0	inf	1	0	0	inf	1
EIF4G2	1	0	inf	0.615871	1	0	inf	0.615871	0	0	inf	1	0	0	inf	1
EEF1A1	1	0	inf	0.615871	1	0	inf	0.615871	0	0	inf	1	0	0	inf	1
EEFSEC	1	0	inf	0.615871	1	0	inf	0.615871	0	0	inf	1	0	0	inf	1
EFCAB11	1	0	inf	0.615871	1	0	inf	0.615871	0	0	inf	1	0	0	inf	1
DLGAP1	1	0	inf	0.615871	1	0	inf	0.615871	1	0	inf	0.553419	0	0	inf	1
DLX1	1	0	inf	0.615871	1	0	inf	0.615871	1	1	0.806863	0.800626	0	0	inf	1
DNAH6	1	0	inf	0.615871	1	0	inf	0.615871	0	0	inf	1	0	0	inf	1
DNAJB5	1	0	inf	0.615871	1	0	inf	0.615871	0	0	inf	1	0	0	inf	1
FGF9	1	0	inf	0.615871	1	0	inf	0.615871	0	0	inf	1	0	0	inf	1
FHL5	1	0	inf	0.615871	1	0	inf	0.615871	0	0	inf	1	0	0	inf	1
EXOC6	1	0	inf	0.615871	1	0	inf	0.615871	1	0	inf	0.553419	1	0	inf	0.553419
ETF1	1	0	inf	0.615871	1	0	inf	0.615871	0	0	inf	1	0	0	inf	1
FGF11	1	0	inf	0.615871	1	0	inf	0.615871	0	0	inf	1	0	0	inf	1
EVX2	1	0	inf	0.615871	1	0	inf	0.615871	0	0	inf	1	0	0	inf	1
EWSR1	1	0	inf	0.615871	1	0	inf	0.615871	0	0	inf	1	0	0	inf	1
FAM102A	1	0	inf	0.615871	1	0	inf	0.615871	1	0	inf	0.553419	0	0	inf	1
FAM168B	1	0	inf	0.615871	1	0	inf	0.615871	0	0	inf	1	0	0	inf	1
FOXO3	1	0	inf	0.615871	1	0	inf	0.615871	1	0	inf	0.553419	0	0	inf	1
DIAPH3	1	0	inf	0.615871	1	0	inf	0.615871	1	0	inf	0.553419	1	0	inf	0.553419
DDX5	1	0	inf	0.615871	1	0	inf	0.615871	0	0	inf	1	0	0	inf	1
FRMD5	1	0	inf	0.615871	1	0	inf	0.615871	0	0	inf	1	0	0	inf	1
FRY	1	0	inf	0.615871	1	0	inf	0.615871	1	0	inf	0.553419	1	0	inf	0.553419
FAM204A	1	0	inf	0.615871	1	0	inf	0.615871	0	0	inf	1	0	0	inf	1
FANCL	1	0	inf	0.615871	1	0	inf	0.615871	0	0	inf	1	0	0	inf	1
FOXR1	1	0	inf	0.615871	1	0	inf	0.615871	0	0	inf	1	0	0	inf	1
FEN1\x3bMIR611\x3bTMEM258	1	0	inf	0.615871	1	0	inf	0.615871	0	0	inf	1	0	0	inf	1
DSCAML1	1	0	inf	0.615871	1	0	inf	0.615871	0	0	inf	1	0	0	inf	1
DTX2P1-UPK3BP1-PMS2P11	1	0	inf	0.615871	1	0	inf	0.615871	0	0	inf	1	0	0	inf	1
DENND1B	1	0	inf	0.615871	1	0	inf	0.615871	1	0	inf	0.553419	0	0	inf	1
DENND2B	1	0	inf	0.615871	1	0	inf	0.615871	1	1	0.806863	0.800626	0	0	inf	1
DCAF12	1	0	inf	0.615871	1	0	inf	0.615871	0	0	inf	1	0	0	inf	1
GNAI1	1	0	inf	0.615871	1	0	inf	0.615871	0	0	inf	1	0	0	inf	1
FST	1	0	inf	0.615871	1	0	inf	0.615871	0	0	inf	1	0	0	inf	1
FTH1	1	0	inf	0.615871	1	0	inf	0.615871	0	0	inf	1	0	0	inf	1
GOLGA2P9	1	0	inf	0.615871	1	0	inf	0.615871	0	0	inf	1	0	0	inf	1
GPATCH8	1	0	inf	0.615871	1	0	inf	0.615871	0	0	inf	1	0	0	inf	1
GAST	1	0	inf	0.615871	1	0	inf	0.615871	0	0	inf	1	0	0	inf	1
FXYD5	1	0	inf	0.615871	1	0	inf	0.615871	0	0	inf	1	0	0	inf	1
GABPA	1	0	inf	0.615871	1	0	inf	0.615871	0	0	inf	1	0	0	inf	1
FLJ40288	1	0	inf	0.615871	1	0	inf	0.615871	0	0	inf	1	0	0	inf	1
GRPEL1	1	0	inf	0.615871	1	0	inf	0.615871	0	0	inf	1	0	0	inf	1
CTNNB1	1	0	inf	0.615871	1	0	inf	0.615871	0	0	inf	1	0	0	inf	1
H1-5	1	0	inf	0.615871	1	0	inf	0.615871	0	0	inf	1	0	0	inf	1
H2AC1	1	0	inf	0.615871	1	0	inf	0.615871	0	0	inf	1	0	0	inf	1
HAS2	1	0	inf	0.615871	1	0	inf	0.615871	0	0	inf	1	0	0	inf	1
GIPC3	1	0	inf	0.615871	1	0	inf	0.615871	1	0	inf	0.553419	1	0	inf	0.553419
GLP1R	1	0	inf	0.615871	1	0	inf	0.615871	0	0	inf	1	0	0	inf	1
GTF2A1	1	0	inf	0.615871	1	0	inf	0.615871	0	0	inf	1	0	0	inf	1
GUCY1A1	1	0	inf	0.615871	1	0	inf	0.615871	0	0	inf	1	0	0	inf	1
GRIK2	1	0	inf	0.615871	1	0	inf	0.615871	0	0	inf	1	0	0	inf	1
GRIN3A	1	0	inf	0.615871	1	0	inf	0.615871	2	0	inf	0.306213	1	0	inf	0.553419
CTTNBP2NL	1	0	inf	0.615871	1	0	inf	0.615871	0	0	inf	1	0	0	inf	1
CSMD2	1	0	inf	0.615871	1	0	inf	0.615871	1	1	0.806863	0.800626	0	0	inf	1
IGF1R	1	0	inf	0.615871	1	0	inf	0.615871	0	0	inf	1	0	0	inf	1
HDAC2	1	0	inf	0.615871	1	0	inf	0.615871	0	0	inf	1	0	0	inf	1
HECTD1	1	0	inf	0.615871	1	0	inf	0.615871	0	0	inf	1	0	0	inf	1
HELT	1	0	inf	0.615871	1	0	inf	0.615871	0	0	inf	1	0	0	inf	1
HOXB3	1	0	inf	0.615871	1	0	inf	0.615871	0	0	inf	1	0	0	inf	1
ITPR1	1	0	inf	0.615871	1	0	inf	0.615871	2	1	1.61444	0.579843	0	0	inf	1
HTATIP2	1	0	inf	0.615871	1	0	inf	0.615871	0	0	inf	1	0	0	inf	1
HOXD3	1	0	inf	0.615871	1	0	inf	0.615871	0	0	inf	1	0	0	inf	1
IKZF3	1	0	inf	0.615871	1	0	inf	0.615871	0	0	inf	1	0	0	inf	1
IL15	1	0	inf	0.615871	1	0	inf	0.615871	0	0	inf	1	0	0	inf	1
KCTD1	1	0	inf	0.615871	1	0	inf	0.615871	0	0	inf	1	0	0	inf	1
KDM2A	1	0	inf	0.615871	1	0	inf	0.615871	0	0	inf	1	0	0	inf	1
KHDRBS1	1	0	inf	0.615871	1	0	inf	0.615871	0	0	inf	1	0	0	inf	1
KCNMA1	1	0	inf	0.615871	1	0	inf	0.615871	5	2	2.01961	0.322962	4	0	inf	0.0936926
IRF2	1	0	inf	0.615871	1	0	inf	0.615871	0	0	inf	1	0	0	inf	1
INTS7	1	0	inf	0.615871	1	0	inf	0.615871	0	0	inf	1	0	0	inf	1
IQCA1	1	0	inf	0.615871	1	0	inf	0.615871	1	0	inf	0.553419	0	0	inf	1
KIF1C-AS1	1	0	inf	0.615871	1	0	inf	0.615871	0	0	inf	1	0	0	inf	1
KIF5B	1	0	inf	0.615871	1	0	inf	0.615871	0	0	inf	1	0	0	inf	1
LAMA5	1	0	inf	0.615871	1	0	inf	0.615871	0	0	inf	1	0	0	inf	1
KLF6	1	0	inf	0.615871	1	0	inf	0.615871	0	0	inf	1	0	0	inf	1
KLF7	1	0	inf	0.615871	1	0	inf	0.615871	0	0	inf	1	0	0	inf	1
KRT17	1	0	inf	0.615871	1	0	inf	0.615871	0	0	inf	1	0	0	inf	1
KCNH6	1	0	inf	0.615871	1	0	inf	0.615871	0	0	inf	1	0	0	inf	1
LHX2	1	0	inf	0.615871	1	0	inf	0.615871	0	0	inf	1	0	0	inf	1
LHX6	1	0	inf	0.615871	1	0	inf	0.615871	0	0	inf	1	0	0	inf	1
LHX9	1	0	inf	0.615871	1	0	inf	0.615871	0	0	inf	1	0	0	inf	1
KIAA2012	1	0	inf	0.615871	1	0	inf	0.615871	0	0	inf	1	0	0	inf	1
LIN9	1	0	inf	0.615871	1	0	inf	0.615871	0	0	inf	1	0	0	inf	1
LINC00363	1	0	inf	0.615871	1	0	inf	0.615871	0	0	inf	1	0	0	inf	1
KLF14	1	0	inf	0.615871	1	0	inf	0.615871	0	0	inf	1	0	0	inf	1
KLF5	1	0	inf	0.615871	1	0	inf	0.615871	0	0	inf	1	0	0	inf	1
KIAA1109	1	0	inf	0.615871	1	0	inf	0.615871	0	0	inf	1	0	0	inf	1
KIAA1614-AS1	1	0	inf	0.615871	1	0	inf	0.615871	0	0	inf	1	0	0	inf	1
LARGE2	1	0	inf	0.615871	1	0	inf	0.615871	0	0	inf	1	0	0	inf	1
LCOR	1	0	inf	0.615871	1	0	inf	0.615871	1	0	inf	0.553419	1	0	inf	0.553419
LIN52	1	0	inf	0.615871	1	0	inf	0.615871	1	0	inf	0.553419	0	0	inf	1
LEF1-AS1	1	0	inf	0.615871	1	0	inf	0.615871	0	0	inf	1	0	0	inf	1
DAZAP1	1	0	inf	0.615871	1	0	inf	0.615871	0	0	inf	1	0	0	inf	1
DBX1	1	0	inf	0.615871	1	0	inf	0.615871	0	0	inf	1	0	0	inf	1
DAB2	1	0	inf	0.615871	1	0	inf	0.615871	0	0	inf	1	0	0	inf	1
COLCA1	1	0	inf	0.615871	1	0	inf	0.615871	0	0	inf	1	0	0	inf	1
COLEC10	1	0	inf	0.615871	1	0	inf	0.615871	0	0	inf	1	0	0	inf	1
LINC01832	1	0	inf	0.615871	1	0	inf	0.615871	0	0	inf	1	0	0	inf	1
LINC01852	1	0	inf	0.615871	1	0	inf	0.615871	0	0	inf	1	0	0	inf	1
LINC00643	1	0	inf	0.615871	1	0	inf	0.615871	0	0	inf	1	0	0	inf	1
LINC00491	1	0	inf	0.615871	1	0	inf	0.615871	0	0	inf	1	0	0	inf	1
LINC00535	1	0	inf	0.615871	1	0	inf	0.615871	1	0	inf	0.553419	0	0	inf	1
LINC00934	1	0	inf	0.615871	1	0	inf	0.615871	0	0	inf	1	0	0	inf	1
LINC01088	1	0	inf	0.615871	1	0	inf	0.615871	2	2	0.806778	0.763175	1	1	0.806863	0.800626
LINC00624	1	0	inf	0.615871	1	0	inf	0.615871	0	0	inf	1	0	0	inf	1
LINC01210	1	0	inf	0.615871	1	0	inf	0.615871	0	0	inf	1	0	0	inf	1
LINC01235	1	0	inf	0.615871	1	0	inf	0.615871	0	0	inf	1	0	0	inf	1
LINC02578	1	0	inf	0.615871	1	0	inf	0.615871	0	0	inf	1	0	0	inf	1
LINC01611	1	0	inf	0.615871	1	0	inf	0.615871	0	0	inf	1	0	0	inf	1
LINC01299	1	0	inf	0.615871	1	0	inf	0.615871	0	0	inf	1	0	0	inf	1
LINC01828\x3bLOC101927661	1	0	inf	0.615871	1	0	inf	0.615871	1	0	inf	0.553419	0	0	inf	1
LINC01565	1	0	inf	0.615871	1	0	inf	0.615871	0	0	inf	1	0	0	inf	1
LINC01605	1	0	inf	0.615871	1	0	inf	0.615871	1	0	inf	0.553419	1	0	inf	0.553419
LINC02035	1	0	inf	0.615871	1	0	inf	0.615871	0	0	inf	1	0	0	inf	1
LINC01715\x3bRNU11	1	0	inf	0.615871	1	0	inf	0.615871	0	0	inf	1	0	0	inf	1
LINC01828\x3bLINC01829	1	0	inf	0.615871	1	0	inf	0.615871	0	0	inf	1	0	0	inf	1
LOC101927769	1	0	inf	0.615871	1	0	inf	0.615871	0	0	inf	1	0	0	inf	1
LOC100287010	1	0	inf	0.615871	1	0	inf	0.615871	0	0	inf	1	0	0	inf	1
LOC100287175\x3bMETTL26	1	0	inf	0.615871	1	0	inf	0.615871	0	0	inf	1	0	0	inf	1
LINC02118	1	0	inf	0.615871	1	0	inf	0.615871	0	0	inf	1	0	0	inf	1
LINC02147	1	0	inf	0.615871	1	0	inf	0.615871	1	2	0.403212	0.911017	0	0	inf	1
LINC02325	1	0	inf	0.615871	1	0	inf	0.615871	1	0	inf	0.553419	1	0	inf	0.553419
LINC02351	1	0	inf	0.615871	1	0	inf	0.615871	0	0	inf	1	0	0	inf	1
LINC02036	1	0	inf	0.615871	1	0	inf	0.615871	0	0	inf	1	0	0	inf	1
LINC02443	1	0	inf	0.615871	1	0	inf	0.615871	0	0	inf	1	0	0	inf	1
LINC02462	1	0	inf	0.615871	1	0	inf	0.615871	0	0	inf	1	0	0	inf	1
LINC02201	1	0	inf	0.615871	1	0	inf	0.615871	0	0	inf	1	0	0	inf	1
LOC105378367	1	0	inf	0.615871	1	0	inf	0.615871	0	0	inf	1	0	0	inf	1
LINC02885	1	0	inf	0.615871	1	0	inf	0.615871	0	0	inf	1	0	0	inf	1
LOC284395	1	0	inf	0.615871	1	0	inf	0.615871	0	0	inf	1	0	0	inf	1
LOC338694	1	0	inf	0.615871	1	0	inf	0.615871	0	0	inf	1	0	0	inf	1
LOC400627	1	0	inf	0.615871	1	0	inf	0.615871	0	0	inf	1	0	0	inf	1
LNCDAT	1	0	inf	0.615871	1	0	inf	0.615871	0	0	inf	1	0	0	inf	1
LIPC-AS1	1	0	inf	0.615871	1	0	inf	0.615871	0	0	inf	1	0	0	inf	1
CLVS2	1	0	inf	0.615871	1	0	inf	0.615871	0	0	inf	1	0	0	inf	1
CMC1	1	0	inf	0.615871	1	0	inf	0.615871	0	0	inf	1	0	0	inf	1
LOC105370708	1	0	inf	0.615871	1	0	inf	0.615871	0	0	inf	1	0	0	inf	1
LOC101929154	1	0	inf	0.615871	1	0	inf	0.615871	1	0	inf	0.553419	0	0	inf	1
LOC102723704	1	0	inf	0.615871	1	0	inf	0.615871	0	0	inf	1	0	0	inf	1
LOC102723809	1	0	inf	0.615871	1	0	inf	0.615871	0	0	inf	1	0	0	inf	1
MARK2	1	0	inf	0.615871	1	0	inf	0.615871	0	0	inf	1	0	0	inf	1
LRFN5	1	0	inf	0.615871	1	0	inf	0.615871	1	0	inf	0.553419	1	0	inf	0.553419
LRRC37B	1	0	inf	0.615871	1	0	inf	0.615871	0	0	inf	1	0	0	inf	1
LOC645177	1	0	inf	0.615871	1	0	inf	0.615871	0	0	inf	1	0	0	inf	1
CKAP4	1	0	inf	0.615871	1	0	inf	0.615871	0	0	inf	1	0	0	inf	1
CREBZF	1	0	inf	0.615871	1	0	inf	0.615871	0	0	inf	1	0	0	inf	1
MAP4K3	1	0	inf	0.615871	1	0	inf	0.615871	0	0	inf	1	0	0	inf	1
MBNL2	1	0	inf	0.615871	1	0	inf	0.615871	0	0	inf	1	0	0	inf	1
CFAP97D1	1	0	inf	0.615871	1	0	inf	0.615871	0	0	inf	1	0	0	inf	1
CEBPB-AS1	1	0	inf	0.615871	1	0	inf	0.615871	0	0	inf	1	0	0	inf	1
MOSMO	1	0	inf	0.615871	1	0	inf	0.615871	0	0	inf	1	0	0	inf	1
MPO	1	0	inf	0.615871	1	0	inf	0.615871	0	0	inf	1	0	0	inf	1
MRPL39	1	0	inf	0.615871	1	0	inf	0.615871	0	0	inf	1	0	0	inf	1
MN1	1	0	inf	0.615871	1	0	inf	0.615871	0	0	inf	1	0	0	inf	1
MECOM-AS1	1	0	inf	0.615871	1	0	inf	0.615871	0	0	inf	1	0	0	inf	1
MEF2A	1	0	inf	0.615871	1	0	inf	0.615871	1	0	inf	0.553419	2	0	inf	0.306213
MIR124-2	1	0	inf	0.615871	1	0	inf	0.615871	0	0	inf	1	0	0	inf	1
MIR126	1	0	inf	0.615871	1	0	inf	0.615871	0	0	inf	1	0	0	inf	1
MIR17HG	1	0	inf	0.615871	1	0	inf	0.615871	0	0	inf	1	0	0	inf	1
MIR217HG	1	0	inf	0.615871	1	0	inf	0.615871	0	0	inf	1	0	0	inf	1
NABP1	1	0	inf	0.615871	1	0	inf	0.615871	0	0	inf	1	0	0	inf	1
NACA	1	0	inf	0.615871	1	0	inf	0.615871	0	0	inf	1	0	0	inf	1
MIR3618	1	0	inf	0.615871	1	0	inf	0.615871	0	0	inf	1	0	0	inf	1
MIR548A1HG	1	0	inf	0.615871	1	0	inf	0.615871	1	1	0.806863	0.800626	1	1	0.806863	0.800626
MIR874	1	0	inf	0.615871	1	0	inf	0.615871	0	0	inf	1	0	0	inf	1
COL11A1	1	0	inf	0.615871	1	0	inf	0.615871	0	0	inf	1	0	0	inf	1
COL11A2	1	0	inf	0.615871	1	0	inf	0.615871	0	0	inf	1	0	0	inf	1
CDH8	1	0	inf	0.615871	1	0	inf	0.615871	1	0	inf	0.553419	0	0	inf	1
CNTNAP5\x3bLOC107985820	1	0	inf	0.615871	1	0	inf	0.615871	0	0	inf	1	0	0	inf	1
NFIL3	1	0	inf	0.615871	1	0	inf	0.615871	0	0	inf	1	0	0	inf	1
MSRB3	1	0	inf	0.615871	1	0	inf	0.615871	0	0	inf	1	0	0	inf	1
MTMR9LP	1	0	inf	0.615871	1	0	inf	0.615871	0	0	inf	1	0	0	inf	1
MUSK	1	0	inf	0.615871	1	0	inf	0.615871	0	0	inf	1	0	0	inf	1
CCDC93	1	0	inf	0.615871	1	0	inf	0.615871	0	0	inf	1	0	0	inf	1
CCNT2	1	0	inf	0.615871	1	0	inf	0.615871	1	0	inf	0.553419	0	0	inf	1
NPAS2	1	0	inf	0.615871	1	0	inf	0.615871	0	0	inf	1	0	0	inf	1
NPHP3-ACAD11	1	0	inf	0.615871	1	0	inf	0.615871	1	0	inf	0.553419	0	0	inf	1
NQO1	1	0	inf	0.615871	1	0	inf	0.615871	0	0	inf	1	0	0	inf	1
NRCAM	1	0	inf	0.615871	1	0	inf	0.615871	0	0	inf	1	0	0	inf	1
NIPBL	1	0	inf	0.615871	1	0	inf	0.615871	0	0	inf	1	0	0	inf	1
CFAP44-AS1	1	0	inf	0.615871	1	0	inf	0.615871	0	0	inf	1	0	0	inf	1
NMBR	1	0	inf	0.615871	1	0	inf	0.615871	0	0	inf	1	0	0	inf	1
NOL4	1	0	inf	0.615871	1	0	inf	0.615871	0	0	inf	1	0	0	inf	1
NOVA1	1	0	inf	0.615871	1	0	inf	0.615871	0	0	inf	1	0	0	inf	1
CHCHD3	1	0	inf	0.615871	1	0	inf	0.615871	0	0	inf	1	0	0	inf	1
CHN1	1	0	inf	0.615871	1	0	inf	0.615871	0	0	inf	1	0	0	inf	1
CHP1	1	0	inf	0.615871	1	0	inf	0.615871	0	0	inf	1	0	0	inf	1
CEP95\x3bDDX5	1	0	inf	0.615871	1	0	inf	0.615871	0	0	inf	1	0	0	inf	1
PARN	1	0	inf	0.615871	1	0	inf	0.615871	0	0	inf	1	0	0	inf	1
PAX1	1	0	inf	0.615871	1	0	inf	0.615871	0	0	inf	1	0	0	inf	1
PAX2	1	0	inf	0.615871	1	0	inf	0.615871	2	2	0.806778	0.763175	2	0	inf	0.306213
PAX5	1	0	inf	0.615871	1	0	inf	0.615871	1	2	0.403212	0.911017	0	0	inf	1
PBK	1	0	inf	0.615871	1	0	inf	0.615871	0	0	inf	1	0	0	inf	1
NRXN2	1	0	inf	0.615871	1	0	inf	0.615871	1	0	inf	0.553419	2	0	inf	0.306213
NT5E	1	0	inf	0.615871	1	0	inf	0.615871	0	0	inf	1	0	0	inf	1
NUDT16P1	1	0	inf	0.615871	1	0	inf	0.615871	0	0	inf	1	0	0	inf	1
NUMB	1	0	inf	0.615871	1	0	inf	0.615871	0	0	inf	1	0	0	inf	1
NRON	1	0	inf	0.615871	1	0	inf	0.615871	0	0	inf	1	0	0	inf	1
NYAP2	1	0	inf	0.615871	1	0	inf	0.615871	2	0	inf	0.306213	2	0	inf	0.306213
OSBPL9	1	0	inf	0.615871	1	0	inf	0.615871	0	0	inf	1	0	0	inf	1
PDK1	1	0	inf	0.615871	1	0	inf	0.615871	0	0	inf	1	0	0	inf	1
PAFAH1B2	1	0	inf	0.615871	1	0	inf	0.615871	0	0	inf	1	0	0	inf	1
OLFM5P	1	0	inf	0.615871	1	0	inf	0.615871	0	0	inf	1	0	0	inf	1
PALM2AKAP2	1	0	inf	0.615871	1	0	inf	0.615871	1	1	0.806863	0.800626	1	0	inf	0.553419
OXA1L	1	0	inf	0.615871	1	0	inf	0.615871	0	0	inf	1	0	0	inf	1
OXSR1	1	0	inf	0.615871	1	0	inf	0.615871	0	0	inf	1	0	0	inf	1
PABPC1	1	0	inf	0.615871	1	0	inf	0.615871	0	0	inf	1	0	0	inf	1
PKIA	1	0	inf	0.615871	1	0	inf	0.615871	0	0	inf	1	0	0	inf	1
PLAG1	1	0	inf	0.615871	1	0	inf	0.615871	0	0	inf	1	0	0	inf	1
PCLO	1	0	inf	0.615871	1	0	inf	0.615871	0	0	inf	1	0	0	inf	1
PCNP	1	0	inf	0.615871	1	0	inf	0.615871	0	0	inf	1	0	0	inf	1
PCNX3	1	0	inf	0.615871	1	0	inf	0.615871	0	0	inf	1	0	0	inf	1
CD53	1	0	inf	0.615871	1	0	inf	0.615871	0	0	inf	1	0	0	inf	1
CACNB4	1	0	inf	0.615871	1	0	inf	0.615871	1	0	inf	0.553419	1	0	inf	0.553419
PPP2R5B	1	0	inf	0.615871	1	0	inf	0.615871	0	0	inf	1	0	0	inf	1
POU6F2	1	0	inf	0.615871	1	0	inf	0.615871	1	1	0.806863	0.800626	1	0	inf	0.553419
PPFIBP2	1	0	inf	0.615871	1	0	inf	0.615871	0	0	inf	1	0	0	inf	1
PHF14	1	0	inf	0.615871	1	0	inf	0.615871	1	0	inf	0.553419	0	0	inf	1
PRPF38B	1	0	inf	0.615871	1	0	inf	0.615871	0	0	inf	1	0	0	inf	1
PLPPR4	1	0	inf	0.615871	1	0	inf	0.615871	0	0	inf	1	0	0	inf	1
PLXNB1	1	0	inf	0.615871	1	0	inf	0.615871	0	0	inf	1	0	0	inf	1
PNLIP	1	0	inf	0.615871	1	0	inf	0.615871	0	0	inf	1	0	0	inf	1
PROSER1	1	0	inf	0.615871	1	0	inf	0.615871	0	0	inf	1	0	0	inf	1
PRPF3	1	0	inf	0.615871	1	0	inf	0.615871	0	0	inf	1	0	0	inf	1
PRKCG	1	0	inf	0.615871	1	0	inf	0.615871	1	0	inf	0.553419	1	0	inf	0.553419
PSMD4	1	0	inf	0.615871	1	0	inf	0.615871	0	0	inf	1	0	0	inf	1
PROM1	1	0	inf	0.615871	1	0	inf	0.615871	0	0	inf	1	0	0	inf	1
BMPR1B	1	0	inf	0.615871	1	0	inf	0.615871	0	0	inf	1	0	0	inf	1
BPTF	1	0	inf	0.615871	1	0	inf	0.615871	0	0	inf	1	0	0	inf	1
CASKIN1	1	0	inf	0.615871	1	0	inf	0.615871	0	0	inf	1	0	0	inf	1
CADPS2	1	0	inf	0.615871	1	0	inf	0.615871	0	0	inf	1	0	0	inf	1
C10orf67	1	0	inf	0.615871	1	0	inf	0.615871	0	0	inf	1	0	0	inf	1
RBX1	1	0	inf	0.615871	1	0	inf	0.615871	0	0	inf	1	0	0	inf	1
RC3H2	1	0	inf	0.615871	1	0	inf	0.615871	0	0	inf	1	0	0	inf	1
PURB	1	0	inf	0.615871	1	0	inf	0.615871	1	0	inf	0.553419	1	0	inf	0.553419
PTPRS	1	0	inf	0.615871	1	0	inf	0.615871	0	0	inf	1	0	0	inf	1
PUM3	1	0	inf	0.615871	1	0	inf	0.615871	0	0	inf	1	0	0	inf	1
RIPPLY2	1	0	inf	0.615871	1	0	inf	0.615871	0	0	inf	1	0	0	inf	1
RNF121	1	0	inf	0.615871	1	0	inf	0.615871	0	0	inf	1	0	0	inf	1
RNF34	1	0	inf	0.615871	1	0	inf	0.615871	1	0	inf	0.553419	0	0	inf	1
RNU4-1	1	0	inf	0.615871	1	0	inf	0.615871	0	0	inf	1	0	0	inf	1
RASL10B	1	0	inf	0.615871	1	0	inf	0.615871	0	0	inf	1	0	0	inf	1
RAP1A	1	0	inf	0.615871	1	0	inf	0.615871	0	0	inf	1	0	0	inf	1
RBM27	1	0	inf	0.615871	1	0	inf	0.615871	0	0	inf	1	0	0	inf	1
RBP4	1	0	inf	0.615871	1	0	inf	0.615871	0	0	inf	1	0	0	inf	1
RYR3	1	0	inf	0.615871	1	0	inf	0.615871	0	0	inf	1	0	0	inf	1
SCAF1	1	0	inf	0.615871	1	0	inf	0.615871	0	0	inf	1	0	0	inf	1
SCAF4	1	0	inf	0.615871	1	0	inf	0.615871	0	0	inf	1	0	0	inf	1
RFXANK	1	0	inf	0.615871	1	0	inf	0.615871	0	0	inf	1	0	0	inf	1
RHOT1	1	0	inf	0.615871	1	0	inf	0.615871	0	0	inf	1	0	0	inf	1
RICTOR	1	0	inf	0.615871	1	0	inf	0.615871	0	0	inf	1	0	0	inf	1
RFX7	1	0	inf	0.615871	1	0	inf	0.615871	1	2	0.403212	0.911017	0	1	0	1
RPPH1	1	0	inf	0.615871	1	0	inf	0.615871	0	0	inf	1	0	0	inf	1
RPRD2	1	0	inf	0.615871	1	0	inf	0.615871	0	0	inf	1	0	0	inf	1
SAMD1	1	0	inf	0.615871	1	0	inf	0.615871	0	0	inf	1	0	0	inf	1
C2orf91	1	0	inf	0.615871	1	0	inf	0.615871	0	0	inf	1	0	0	inf	1
C5orf60\x3bHNRNPH1	1	0	inf	0.615871	1	0	inf	0.615871	0	0	inf	1	0	0	inf	1
C5orf66\x3bC5orf66-AS2	1	0	inf	0.615871	1	0	inf	0.615871	0	0	inf	1	0	0	inf	1
ATP6V1A\x3bNAA50	1	0	inf	0.615871	1	0	inf	0.615871	0	0	inf	1	0	0	inf	1
ATXN2	1	0	inf	0.615871	1	0	inf	0.615871	0	0	inf	1	0	0	inf	1
SCARNA8	1	0	inf	0.615871	1	0	inf	0.615871	0	0	inf	1	0	0	inf	1
SCG3	1	0	inf	0.615871	1	0	inf	0.615871	0	0	inf	1	0	0	inf	1
SCG5-AS1	1	0	inf	0.615871	1	0	inf	0.615871	0	0	inf	1	0	0	inf	1
SCRG1	1	0	inf	0.615871	1	0	inf	0.615871	1	0	inf	0.553419	0	0	inf	1
SLC22A5	1	0	inf	0.615871	1	0	inf	0.615871	0	0	inf	1	0	0	inf	1
SDCCAG8	1	0	inf	0.615871	1	0	inf	0.615871	0	0	inf	1	0	0	inf	1
SEC11A	1	0	inf	0.615871	1	0	inf	0.615871	0	0	inf	1	0	0	inf	1
SERPINI1	1	0	inf	0.615871	1	0	inf	0.615871	0	0	inf	1	0	0	inf	1
RPS6KB1	1	0	inf	0.615871	1	0	inf	0.615871	0	0	inf	1	0	0	inf	1
SETD2	1	0	inf	0.615871	1	0	inf	0.615871	0	0	inf	1	0	0	inf	1
SF3B1	1	0	inf	0.615871	1	0	inf	0.615871	0	0	inf	1	0	0	inf	1
SMIM33	1	0	inf	0.615871	1	0	inf	0.615871	0	0	inf	1	0	0	inf	1
SMAD3	1	0	inf	0.615871	1	0	inf	0.615871	0	0	inf	1	0	0	inf	1
SGCG	1	0	inf	0.615871	1	0	inf	0.615871	0	0	inf	1	0	0	inf	1
SGTB\x3bTRAPPC13	1	0	inf	0.615871	1	0	inf	0.615871	0	0	inf	1	0	0	inf	1
SHC3	1	0	inf	0.615871	1	0	inf	0.615871	0	0	inf	1	0	0	inf	1
SLC24A3	1	0	inf	0.615871	1	0	inf	0.615871	1	0	inf	0.553419	1	0	inf	0.553419
SKIDA1	1	0	inf	0.615871	1	0	inf	0.615871	0	0	inf	1	0	0	inf	1
SLC12A1	1	0	inf	0.615871	1	0	inf	0.615871	1	1	0.806863	0.800626	0	1	0	1
SOX4	1	0	inf	0.615871	1	0	inf	0.615871	0	0	inf	1	0	0	inf	1
ASF1A\x3bMCM9	1	0	inf	0.615871	1	0	inf	0.615871	0	0	inf	1	0	0	inf	1
SPRED1	1	0	inf	0.615871	1	0	inf	0.615871	0	0	inf	1	0	0	inf	1
SLC2A13	1	0	inf	0.615871	1	0	inf	0.615871	0	0	inf	1	0	0	inf	1
SLC35F3	1	0	inf	0.615871	1	0	inf	0.615871	0	0	inf	1	0	0	inf	1
SLC44A5	1	0	inf	0.615871	1	0	inf	0.615871	0	0	inf	1	0	0	inf	1
SLC4A5	1	0	inf	0.615871	1	0	inf	0.615871	0	0	inf	1	0	0	inf	1
SLC5A10	1	0	inf	0.615871	1	0	inf	0.615871	0	0	inf	1	0	0	inf	1
SLC6A1	1	0	inf	0.615871	1	0	inf	0.615871	1	0	inf	0.553419	1	0	inf	0.553419
SLCO1C1	1	0	inf	0.615871	1	0	inf	0.615871	0	0	inf	1	0	0	inf	1
SNCB	1	0	inf	0.615871	1	0	inf	0.615871	0	0	inf	1	0	0	inf	1
SNTN	1	0	inf	0.615871	1	0	inf	0.615871	0	0	inf	1	0	0	inf	1
ST8SIA5	1	0	inf	0.615871	1	0	inf	0.615871	0	0	inf	1	0	0	inf	1
SNX2	1	0	inf	0.615871	1	0	inf	0.615871	0	0	inf	1	0	0	inf	1
BARHL1	1	0	inf	0.615871	1	0	inf	0.615871	0	0	inf	1	0	0	inf	1
BAZ2B	1	0	inf	0.615871	1	0	inf	0.615871	0	0	inf	1	0	0	inf	1
SSBP2	1	0	inf	0.615871	1	0	inf	0.615871	0	0	inf	1	0	0	inf	1
SSPOP	1	0	inf	0.615871	1	0	inf	0.615871	1	0	inf	0.553419	0	0	inf	1
SPTLC3	1	0	inf	0.615871	1	0	inf	0.615871	0	0	inf	1	0	0	inf	1
SRSF11	1	0	inf	0.615871	1	0	inf	0.615871	1	1	0.806863	0.800626	0	0	inf	1
SRSF2	1	0	inf	0.615871	1	0	inf	0.615871	0	0	inf	1	0	0	inf	1
SS18L1	1	0	inf	0.615871	1	0	inf	0.615871	0	0	inf	1	0	0	inf	1
AP3M1	1	0	inf	0.615871	1	0	inf	0.615871	0	0	inf	1	0	0	inf	1
ANKRD34C-AS1	1	0	inf	0.615871	1	0	inf	0.615871	0	0	inf	1	0	0	inf	1
THBS1	1	0	inf	0.615871	1	0	inf	0.615871	0	0	inf	1	0	0	inf	1
SUSD2	1	0	inf	0.615871	1	0	inf	0.615871	0	0	inf	1	0	0	inf	1
SUZ12	1	0	inf	0.615871	1	0	inf	0.615871	0	0	inf	1	0	0	inf	1
TBX4	1	0	inf	0.615871	1	0	inf	0.615871	0	0	inf	1	0	0	inf	1
TC2N	1	0	inf	0.615871	1	0	inf	0.615871	0	0	inf	1	0	0	inf	1
TCF3	1	0	inf	0.615871	1	0	inf	0.615871	0	0	inf	1	0	0	inf	1
ATP13A3	1	0	inf	0.615871	1	0	inf	0.615871	0	0	inf	1	0	0	inf	1
AKTIP\x3bRBL2	1	0	inf	0.615871	1	0	inf	0.615871	0	0	inf	1	0	0	inf	1
ALDH1L1	1	0	inf	0.615871	1	0	inf	0.615871	0	0	inf	1	0	0	inf	1
ALKBH3	1	0	inf	0.615871	1	0	inf	0.615871	0	0	inf	1	0	0	inf	1
ALOXE3	1	0	inf	0.615871	1	0	inf	0.615871	0	0	inf	1	0	0	inf	1
UBA6	1	0	inf	0.615871	1	0	inf	0.615871	0	0	inf	1	0	0	inf	1
TNFAIP1	1	0	inf	0.615871	1	0	inf	0.615871	0	0	inf	1	0	0	inf	1
TNNT2	1	0	inf	0.615871	1	0	inf	0.615871	0	0	inf	1	0	0	inf	1
VASP	1	0	inf	0.615871	1	0	inf	0.615871	0	0	inf	1	0	0	inf	1
USP12	1	0	inf	0.615871	1	0	inf	0.615871	0	0	inf	1	0	0	inf	1
TRAM2	1	0	inf	0.615871	1	0	inf	0.615871	0	0	inf	1	0	0	inf	1
TTN	1	0	inf	0.615871	1	0	inf	0.615871	0	0	inf	1	0	0	inf	1
TRPM7	1	0	inf	0.615871	1	0	inf	0.615871	0	0	inf	1	0	0	inf	1
XPO4	1	0	inf	0.615871	1	0	inf	0.615871	0	0	inf	1	0	0	inf	1
WDR26	1	0	inf	0.615871	1	0	inf	0.615871	0	0	inf	1	0	0	inf	1
WFIKKN2	1	0	inf	0.615871	1	0	inf	0.615871	0	0	inf	1	0	0	inf	1
UC.134	1	0	inf	0.615871	1	0	inf	0.615871	0	0	inf	1	0	0	inf	1
ULK4	1	0	inf	0.615871	1	0	inf	0.615871	1	0	inf	0.553419	1	0	inf	0.553419
USP24	1	0	inf	0.615871	1	0	inf	0.615871	0	0	inf	1	0	0	inf	1
USP6	1	0	inf	0.615871	1	0	inf	0.615871	0	0	inf	1	0	0	inf	1
YPEL5	1	0	inf	0.615871	1	0	inf	0.615871	0	0	inf	1	0	0	inf	1
ZASP\x3bLRCH4	1	0	inf	0.615871	1	0	inf	0.615871	0	0	inf	1	0	0	inf	1
ZBTB20-AS3	1	0	inf	0.615871	1	0	inf	0.615871	0	0	inf	1	0	0	inf	1
ADD3-AS1	1	0	inf	0.615871	1	0	inf	0.615871	0	0	inf	1	0	0	inf	1
ZFP91-CNTF	1	0	inf	0.615871	1	0	inf	0.615871	0	0	inf	1	0	0	inf	1
ZC3H7A	1	0	inf	0.615871	1	0	inf	0.615871	0	0	inf	1	0	0	inf	1
ADTRP	1	0	inf	0.615871	1	0	inf	0.615871	1	0	inf	0.553419	0	0	inf	1
ADCY10P1	1	0	inf	0.615871	1	0	inf	0.615871	0	0	inf	1	0	0	inf	1
ZNF474	1	0	inf	0.615871	1	0	inf	0.615871	0	0	inf	1	0	0	inf	1
ADGRG7	1	0	inf	0.615871	1	0	inf	0.615871	0	0	inf	1	0	0	inf	1
ACRBP	1	0	inf	0.615871	1	0	inf	0.615871	0	0	inf	1	0	0	inf	1
ZNF804A	1	0	inf	0.615871	1	0	inf	0.615871	0	0	inf	1	0	0	inf	1
AA06	1	0	inf	0.615871	0	0	inf	1	0	0	inf	1	0	0	inf	1
AAK1	1	0	inf	0.615871	0	0	inf	1	1	0	inf	0.553419	0	0	inf	1
AAMDC	1	0	inf	0.615871	0	0	inf	1	0	0	inf	1	0	0	inf	1
ABCA6	1	0	inf	0.615871	0	0	inf	1	0	0	inf	1	0	0	inf	1
ABCB1\x3bRUNDC3B	1	0	inf	0.615871	0	0	inf	1	0	0	inf	1	0	0	inf	1
ABCC12	1	0	inf	0.615871	0	0	inf	1	0	0	inf	1	0	0	inf	1
ABLIM3	1	0	inf	0.615871	0	0	inf	1	0	0	inf	1	0	0	inf	1
ACBD5	1	0	inf	0.615871	0	0	inf	1	0	0	inf	1	0	0	inf	1
WAC	1	0	inf	0.615871	0	0	inf	1	0	0	inf	1	0	0	inf	1
WASF1	1	0	inf	0.615871	0	0	inf	1	0	0	inf	1	0	0	inf	1
WBP4	1	0	inf	0.615871	0	0	inf	1	0	0	inf	1	0	0	inf	1
WDFY1	1	0	inf	0.615871	0	0	inf	1	0	0	inf	1	0	0	inf	1
VEPH1	1	0	inf	0.615871	0	0	inf	1	0	0	inf	1	0	0	inf	1
ANKRD60	1	0	inf	0.615871	0	0	inf	1	0	0	inf	1	0	0	inf	1
ANO2	1	0	inf	0.615871	0	0	inf	1	3	1	2.42272	0.396512	1	0	inf	0.553419
WIZ	1	0	inf	0.615871	0	0	inf	1	0	0	inf	1	0	0	inf	1
VWCE	1	0	inf	0.615871	0	0	inf	1	1	0	inf	0.553419	0	0	inf	1
ZMAT3	1	0	inf	0.615871	0	0	inf	1	0	0	inf	1	0	0	inf	1
ACVR1	1	0	inf	0.615871	0	0	inf	1	0	0	inf	1	0	0	inf	1
AP5B1	1	0	inf	0.615871	0	0	inf	1	0	0	inf	1	0	0	inf	1
APBA1	1	0	inf	0.615871	0	0	inf	1	0	0	inf	1	0	0	inf	1
APCDD1L	1	0	inf	0.615871	0	0	inf	1	0	0	inf	1	0	0	inf	1
ARAP1	1	0	inf	0.615871	0	0	inf	1	1	0	inf	0.553419	0	0	inf	1
ZNF271P	1	0	inf	0.615871	0	0	inf	1	0	0	inf	1	0	0	inf	1
ZNF365	1	0	inf	0.615871	0	0	inf	1	1	0	inf	0.553419	0	0	inf	1
ZNF384	1	0	inf	0.615871	0	0	inf	1	0	0	inf	1	0	0	inf	1
ZNF410	1	0	inf	0.615871	0	0	inf	1	0	0	inf	1	0	0	inf	1
ZNF454	1	0	inf	0.615871	0	0	inf	1	0	0	inf	1	0	0	inf	1
ZKSCAN1	1	0	inf	0.615871	0	0	inf	1	0	0	inf	1	0	0	inf	1
DRD1	1	0	inf	0.615871	0	0	inf	1	0	0	inf	1	0	0	inf	1
DNAJC1	1	0	inf	0.615871	0	0	inf	1	0	0	inf	1	0	0	inf	1
DNAJC6	1	0	inf	0.615871	0	0	inf	1	0	0	inf	1	0	0	inf	1
DNM1	1	0	inf	0.615871	0	0	inf	1	0	0	inf	1	0	0	inf	1
ERC1	1	0	inf	0.615871	0	0	inf	1	1	0	inf	0.553419	0	0	inf	1
ERICH3-AS1	1	0	inf	0.615871	0	0	inf	1	0	0	inf	1	0	0	inf	1
EPB41L4A	1	0	inf	0.615871	0	0	inf	1	0	0	inf	1	0	0	inf	1
DUSP4	1	0	inf	0.615871	0	0	inf	1	0	0	inf	1	0	0	inf	1
DUSP6	1	0	inf	0.615871	0	0	inf	1	0	0	inf	1	0	0	inf	1
DYNC1H1	1	0	inf	0.615871	0	0	inf	1	0	0	inf	1	0	0	inf	1
DYNC2I1	1	0	inf	0.615871	0	0	inf	1	0	0	inf	1	0	0	inf	1
ZCWPW2	1	0	inf	0.615871	0	0	inf	1	0	0	inf	1	0	0	inf	1
ZDBF2	1	0	inf	0.615871	0	0	inf	1	0	0	inf	1	0	0	inf	1
EFNA4	1	0	inf	0.615871	0	0	inf	1	0	0	inf	1	0	0	inf	1
E2F8	1	0	inf	0.615871	0	0	inf	1	0	0	inf	1	0	0	inf	1
EBAG9	1	0	inf	0.615871	0	0	inf	1	1	0	inf	0.553419	0	0	inf	1
ELF1	1	0	inf	0.615871	0	0	inf	1	0	0	inf	1	0	0	inf	1
ELF2	1	0	inf	0.615871	0	0	inf	1	0	0	inf	1	0	0	inf	1
EFCAB6	1	0	inf	0.615871	0	0	inf	1	0	0	inf	1	0	0	inf	1
EPOP	1	0	inf	0.615871	0	0	inf	1	0	0	inf	1	0	0	inf	1
ELOVL6	1	0	inf	0.615871	0	0	inf	1	2	0	inf	0.306213	1	0	inf	0.553419
DLGAP3	1	0	inf	0.615871	0	0	inf	1	1	0	inf	0.553419	0	0	inf	1
DNAH5	1	0	inf	0.615871	0	0	inf	1	0	0	inf	1	0	0	inf	1
DNAI3	1	0	inf	0.615871	0	0	inf	1	0	0	inf	1	0	0	inf	1
EFS	1	0	inf	0.615871	0	0	inf	1	0	0	inf	1	0	0	inf	1
FGF2	1	0	inf	0.615871	0	0	inf	1	0	0	inf	1	0	0	inf	1
FHOD3	1	0	inf	0.615871	0	0	inf	1	1	0	inf	0.553419	0	0	inf	1
FIG4	1	0	inf	0.615871	0	0	inf	1	0	0	inf	1	0	0	inf	1
FBXL4	1	0	inf	0.615871	0	0	inf	1	0	0	inf	1	0	0	inf	1
FBXO38	1	0	inf	0.615871	0	0	inf	1	0	0	inf	1	0	0	inf	1
ESM1	1	0	inf	0.615871	0	0	inf	1	0	0	inf	1	0	0	inf	1
ESRP2	1	0	inf	0.615871	0	0	inf	1	0	0	inf	1	0	0	inf	1
ETNK1	1	0	inf	0.615871	0	0	inf	1	0	0	inf	1	0	0	inf	1
EYA2	1	0	inf	0.615871	0	0	inf	1	1	0	inf	0.553419	1	0	inf	0.553419
ETV6	1	0	inf	0.615871	0	0	inf	1	0	0	inf	1	0	0	inf	1
EXD2	1	0	inf	0.615871	0	0	inf	1	0	0	inf	1	0	0	inf	1
EXD3	1	0	inf	0.615871	0	0	inf	1	0	0	inf	1	0	0	inf	1
FAM107B	1	0	inf	0.615871	0	0	inf	1	0	0	inf	1	0	0	inf	1
FAM117A	1	0	inf	0.615871	0	0	inf	1	1	0	inf	0.553419	1	0	inf	0.553419
FAM131A	1	0	inf	0.615871	0	0	inf	1	0	0	inf	1	0	0	inf	1
FAM161B	1	0	inf	0.615871	0	0	inf	1	0	0	inf	1	0	0	inf	1
EXOSC6	1	0	inf	0.615871	0	0	inf	1	0	0	inf	1	0	0	inf	1
EXT1	1	0	inf	0.615871	0	0	inf	1	2	0	inf	0.306213	1	0	inf	0.553419
DDX6	1	0	inf	0.615871	0	0	inf	1	0	0	inf	1	0	0	inf	1
DECR1	1	0	inf	0.615871	0	0	inf	1	0	0	inf	1	0	0	inf	1
DEDD	1	0	inf	0.615871	0	0	inf	1	1	0	inf	0.553419	0	0	inf	1
FREM2	1	0	inf	0.615871	0	0	inf	1	1	0	inf	0.553419	0	0	inf	1
FRG1-DT	1	0	inf	0.615871	0	0	inf	1	0	0	inf	1	0	0	inf	1
FRK	1	0	inf	0.615871	0	0	inf	1	0	0	inf	1	0	0	inf	1
FOXG1	1	0	inf	0.615871	0	0	inf	1	0	0	inf	1	0	0	inf	1
FOXJ1	1	0	inf	0.615871	0	0	inf	1	0	0	inf	1	0	0	inf	1
FOXN3	1	0	inf	0.615871	0	0	inf	1	0	0	inf	1	0	0	inf	1
FBXL15	1	0	inf	0.615871	0	0	inf	1	0	0	inf	1	0	0	inf	1
FAM170B-AS1	1	0	inf	0.615871	0	0	inf	1	0	0	inf	1	0	0	inf	1
FAM83E	1	0	inf	0.615871	0	0	inf	1	0	0	inf	1	0	0	inf	1
FBXO9	1	0	inf	0.615871	0	0	inf	1	0	0	inf	1	0	0	inf	1
FER	1	0	inf	0.615871	0	0	inf	1	0	0	inf	1	0	0	inf	1
FER1L5	1	0	inf	0.615871	0	0	inf	1	0	0	inf	1	0	0	inf	1
FANK1	1	0	inf	0.615871	0	0	inf	1	0	0	inf	1	0	0	inf	1
FARSA	1	0	inf	0.615871	0	0	inf	1	0	0	inf	1	0	0	inf	1
FBLN1	1	0	inf	0.615871	0	0	inf	1	0	0	inf	1	0	0	inf	1
FMN2	1	0	inf	0.615871	0	0	inf	1	0	0	inf	1	0	0	inf	1
FMNL1	1	0	inf	0.615871	0	0	inf	1	1	0	inf	0.553419	0	0	inf	1
FILIP1	1	0	inf	0.615871	0	0	inf	1	0	0	inf	1	0	0	inf	1
FKBP15	1	0	inf	0.615871	0	0	inf	1	0	0	inf	1	0	0	inf	1
FKTN	1	0	inf	0.615871	0	0	inf	1	0	0	inf	1	0	0	inf	1
FLJ22447	1	0	inf	0.615871	0	0	inf	1	1	0	inf	0.553419	1	0	inf	0.553419
FLJ31104	1	0	inf	0.615871	0	0	inf	1	0	0	inf	1	0	0	inf	1
DPF3	1	0	inf	0.615871	0	0	inf	1	1	2	0.403212	0.911017	1	0	inf	0.553419
FOXP4	1	0	inf	0.615871	0	0	inf	1	0	0	inf	1	0	0	inf	1
FLNB	1	0	inf	0.615871	0	0	inf	1	0	0	inf	1	0	0	inf	1
FLOT2	1	0	inf	0.615871	0	0	inf	1	1	0	inf	0.553419	0	0	inf	1
FLRT1\x3bMACROD1	1	0	inf	0.615871	0	0	inf	1	0	0	inf	1	0	0	inf	1
DRD2	1	0	inf	0.615871	0	0	inf	1	1	0	inf	0.553419	0	0	inf	1
DSCR4	1	0	inf	0.615871	0	0	inf	1	0	0	inf	1	0	0	inf	1
DTD2	1	0	inf	0.615871	0	0	inf	1	0	0	inf	1	0	0	inf	1
DTX3	1	0	inf	0.615871	0	0	inf	1	0	0	inf	1	0	0	inf	1
DOK6	1	0	inf	0.615871	0	0	inf	1	0	0	inf	1	0	0	inf	1
DCAF6	1	0	inf	0.615871	0	0	inf	1	0	0	inf	1	0	0	inf	1
DCTN4	1	0	inf	0.615871	0	0	inf	1	0	0	inf	1	0	0	inf	1
DDI2	1	0	inf	0.615871	0	0	inf	1	0	0	inf	1	0	0	inf	1
DDX46	1	0	inf	0.615871	0	0	inf	1	0	0	inf	1	0	0	inf	1
GPR158	1	0	inf	0.615871	0	0	inf	1	0	0	inf	1	0	0	inf	1
GPR162	1	0	inf	0.615871	0	0	inf	1	0	0	inf	1	0	0	inf	1
GLRA1	1	0	inf	0.615871	0	0	inf	1	0	0	inf	1	0	0	inf	1
GLUL	1	0	inf	0.615871	0	0	inf	1	0	0	inf	1	0	0	inf	1
GMPPA	1	0	inf	0.615871	0	0	inf	1	0	0	inf	1	0	0	inf	1
GNA14	1	0	inf	0.615871	0	0	inf	1	0	0	inf	1	0	0	inf	1
FUBP3	1	0	inf	0.615871	0	0	inf	1	0	0	inf	1	0	0	inf	1
FUS	1	0	inf	0.615871	0	0	inf	1	0	0	inf	1	0	0	inf	1
GOSR1	1	0	inf	0.615871	0	0	inf	1	0	0	inf	1	0	0	inf	1
GAS2	1	0	inf	0.615871	0	0	inf	1	0	0	inf	1	0	0	inf	1
FZD4-DT	1	0	inf	0.615871	0	0	inf	1	0	0	inf	1	0	0	inf	1
GALNT1	1	0	inf	0.615871	0	0	inf	1	0	0	inf	1	0	0	inf	1
GATA3	1	0	inf	0.615871	0	0	inf	1	1	1	0.806863	0.800626	0	0	inf	1
GATA4	1	0	inf	0.615871	0	0	inf	1	0	0	inf	1	0	0	inf	1
GATAD2A	1	0	inf	0.615871	0	0	inf	1	0	0	inf	1	0	0	inf	1
GCK	1	0	inf	0.615871	0	0	inf	1	0	0	inf	1	0	0	inf	1
GCLC	1	0	inf	0.615871	0	0	inf	1	0	0	inf	1	0	0	inf	1
GDPD5	1	0	inf	0.615871	0	0	inf	1	0	0	inf	1	0	0	inf	1
GALNTL5	1	0	inf	0.615871	0	0	inf	1	0	0	inf	1	0	0	inf	1
GSN	1	0	inf	0.615871	0	0	inf	1	1	0	inf	0.553419	0	0	inf	1
CTNND2	1	0	inf	0.615871	0	0	inf	1	1	0	inf	0.553419	0	0	inf	1
HACD4	1	0	inf	0.615871	0	0	inf	1	0	0	inf	1	0	0	inf	1
HAS2-AS1	1	0	inf	0.615871	0	0	inf	1	1	0	inf	0.553419	0	0	inf	1
HAUS4	1	0	inf	0.615871	0	0	inf	1	0	0	inf	1	0	0	inf	1
GRM5	1	0	inf	0.615871	0	0	inf	1	1	0	inf	0.553419	0	0	inf	1
GRM7-AS3	1	0	inf	0.615871	0	0	inf	1	0	0	inf	1	0	0	inf	1
GINM1	1	0	inf	0.615871	0	0	inf	1	0	0	inf	1	0	0	inf	1
GIPR	1	0	inf	0.615871	0	0	inf	1	1	0	inf	0.553419	0	0	inf	1
GIT1	1	0	inf	0.615871	0	0	inf	1	0	0	inf	1	0	0	inf	1
GKAP1	1	0	inf	0.615871	0	0	inf	1	0	0	inf	1	0	0	inf	1
GLB1L	1	0	inf	0.615871	0	0	inf	1	0	0	inf	1	0	0	inf	1
GYPC	1	0	inf	0.615871	0	0	inf	1	0	0	inf	1	0	0	inf	1
GNAS	1	0	inf	0.615871	0	0	inf	1	1	0	inf	0.553419	0	0	inf	1
GNB3	1	0	inf	0.615871	0	0	inf	1	0	0	inf	1	0	0	inf	1
GLG1	1	0	inf	0.615871	0	0	inf	1	0	0	inf	1	0	0	inf	1
GLI1	1	0	inf	0.615871	0	0	inf	1	0	0	inf	1	0	0	inf	1
GLIS2	1	0	inf	0.615871	0	0	inf	1	1	0	inf	0.553419	1	0	inf	0.553419
GRM3	1	0	inf	0.615871	0	0	inf	1	1	0	inf	0.553419	0	0	inf	1
GPR3	1	0	inf	0.615871	0	0	inf	1	0	0	inf	1	0	0	inf	1
GRIA4	1	0	inf	0.615871	0	0	inf	1	1	0	inf	0.553419	0	0	inf	1
GRIK1-AS2	1	0	inf	0.615871	0	0	inf	1	0	0	inf	1	0	0	inf	1
HNRNPLL	1	0	inf	0.615871	0	0	inf	1	0	0	inf	1	0	0	inf	1
DGKD	1	0	inf	0.615871	0	0	inf	1	0	0	inf	1	0	0	inf	1
GRIN2B	1	0	inf	0.615871	0	0	inf	1	0	0	inf	1	0	0	inf	1
GRK2	1	0	inf	0.615871	0	0	inf	1	0	0	inf	1	0	0	inf	1
DISP1	1	0	inf	0.615871	0	0	inf	1	0	0	inf	1	0	0	inf	1
DISP3	1	0	inf	0.615871	0	0	inf	1	0	0	inf	1	0	0	inf	1
DKK2	1	0	inf	0.615871	0	0	inf	1	0	0	inf	1	0	0	inf	1
DLG4	1	0	inf	0.615871	0	0	inf	1	0	0	inf	1	0	0	inf	1
DERA	1	0	inf	0.615871	0	0	inf	1	0	0	inf	1	0	0	inf	1
DES	1	0	inf	0.615871	0	0	inf	1	0	0	inf	1	0	0	inf	1
DGKA	1	0	inf	0.615871	0	0	inf	1	0	0	inf	1	0	0	inf	1
CTSE	1	0	inf	0.615871	0	0	inf	1	0	0	inf	1	0	0	inf	1
CSPP1	1	0	inf	0.615871	0	0	inf	1	0	0	inf	1	0	0	inf	1
CTDSPL2	1	0	inf	0.615871	0	0	inf	1	1	0	inf	0.553419	0	0	inf	1
CTHRC1	1	0	inf	0.615871	0	0	inf	1	0	0	inf	1	0	0	inf	1
DISC1FP1	1	0	inf	0.615871	0	0	inf	1	0	0	inf	1	0	0	inf	1
IL1RAP	1	0	inf	0.615871	0	0	inf	1	0	0	inf	1	0	0	inf	1
IL6R	1	0	inf	0.615871	0	0	inf	1	0	0	inf	1	0	0	inf	1
IMMP2L\x3bLRRN3	1	0	inf	0.615871	0	0	inf	1	0	0	inf	1	0	0	inf	1
ING1	1	0	inf	0.615871	0	0	inf	1	0	0	inf	1	0	0	inf	1
ING4	1	0	inf	0.615871	0	0	inf	1	0	0	inf	1	0	0	inf	1
INO80B-WBP1	1	0	inf	0.615871	0	0	inf	1	0	0	inf	1	0	0	inf	1
HES7	1	0	inf	0.615871	0	0	inf	1	0	0	inf	1	0	0	inf	1
HFM1	1	0	inf	0.615871	0	0	inf	1	0	0	inf	1	0	0	inf	1
HDAC5	1	0	inf	0.615871	0	0	inf	1	0	0	inf	1	0	0	inf	1
HDGF	1	0	inf	0.615871	0	0	inf	1	1	0	inf	0.553419	0	0	inf	1
HDGFL3	1	0	inf	0.615871	0	0	inf	1	1	0	inf	0.553419	1	0	inf	0.553419
IL19	1	0	inf	0.615871	0	0	inf	1	1	0	inf	0.553419	0	0	inf	1
HLF	1	0	inf	0.615871	0	0	inf	1	0	0	inf	1	0	0	inf	1
HMGA1	1	0	inf	0.615871	0	0	inf	1	0	0	inf	1	0	0	inf	1
HMGB1	1	0	inf	0.615871	0	0	inf	1	0	0	inf	1	0	0	inf	1
HECTD4	1	0	inf	0.615871	0	0	inf	1	0	0	inf	1	0	0	inf	1
HORMAD2	1	0	inf	0.615871	0	0	inf	1	0	0	inf	1	0	0	inf	1
HOXA10-HOXA9	1	0	inf	0.615871	0	0	inf	1	0	0	inf	1	0	0	inf	1
HOXA3	1	0	inf	0.615871	0	0	inf	1	0	0	inf	1	0	0	inf	1
HIF3A	1	0	inf	0.615871	0	0	inf	1	1	0	inf	0.553419	0	0	inf	1
JCAD	1	0	inf	0.615871	0	0	inf	1	0	0	inf	1	0	0	inf	1
IST1	1	0	inf	0.615871	0	0	inf	1	0	0	inf	1	0	0	inf	1
ITPK1	1	0	inf	0.615871	0	0	inf	1	0	0	inf	1	0	0	inf	1
HROB	1	0	inf	0.615871	0	0	inf	1	0	0	inf	1	0	0	inf	1
HS3ST3A1	1	0	inf	0.615871	0	0	inf	1	1	0	inf	0.553419	0	0	inf	1
JADE1	1	0	inf	0.615871	0	0	inf	1	0	0	inf	1	0	0	inf	1
JADE2	1	0	inf	0.615871	0	0	inf	1	0	0	inf	1	0	0	inf	1
JAZF1	1	0	inf	0.615871	0	0	inf	1	0	0	inf	1	0	0	inf	1
HSPBAP1	1	0	inf	0.615871	0	0	inf	1	0	0	inf	1	0	0	inf	1
HTR3B	1	0	inf	0.615871	0	0	inf	1	0	0	inf	1	0	0	inf	1
HYMAI	1	0	inf	0.615871	0	0	inf	1	0	0	inf	1	0	0	inf	1
IDH3B	1	0	inf	0.615871	0	0	inf	1	0	0	inf	1	0	0	inf	1
HOXB7	1	0	inf	0.615871	0	0	inf	1	0	0	inf	1	0	0	inf	1
HPGD	1	0	inf	0.615871	0	0	inf	1	0	0	inf	1	0	0	inf	1
IGLON5	1	0	inf	0.615871	0	0	inf	1	0	0	inf	1	0	0	inf	1
HSPA8	1	0	inf	0.615871	0	0	inf	1	1	0	inf	0.553419	0	0	inf	1
HSPA9	1	0	inf	0.615871	0	0	inf	1	0	0	inf	1	0	0	inf	1
KCNU1	1	0	inf	0.615871	0	0	inf	1	0	0	inf	1	0	0	inf	1
KCTD16	1	0	inf	0.615871	0	0	inf	1	0	0	inf	1	0	0	inf	1
KCTD5	1	0	inf	0.615871	0	0	inf	1	0	0	inf	1	0	0	inf	1
KCTD8	1	0	inf	0.615871	0	0	inf	1	1	0	inf	0.553419	1	0	inf	0.553419
KCND3	1	0	inf	0.615871	0	0	inf	1	0	0	inf	1	0	0	inf	1
KCND3\x3bLINC01750	1	0	inf	0.615871	0	0	inf	1	0	0	inf	1	0	0	inf	1
KDR	1	0	inf	0.615871	0	0	inf	1	0	0	inf	1	0	0	inf	1
KHK	1	0	inf	0.615871	0	0	inf	1	0	0	inf	1	0	0	inf	1
KHSRP	1	0	inf	0.615871	0	0	inf	1	0	0	inf	1	0	0	inf	1
KCNMB2-AS1	1	0	inf	0.615871	0	0	inf	1	0	0	inf	1	0	0	inf	1
INPP1	1	0	inf	0.615871	0	0	inf	1	0	0	inf	1	0	0	inf	1
INPP4B	1	0	inf	0.615871	0	0	inf	1	0	0	inf	1	0	0	inf	1
INSYN1	1	0	inf	0.615871	0	0	inf	1	0	0	inf	1	0	0	inf	1
INTS12	1	0	inf	0.615871	0	0	inf	1	0	0	inf	1	0	0	inf	1
INTS14	1	0	inf	0.615871	0	0	inf	1	0	0	inf	1	0	0	inf	1
ITSN1	1	0	inf	0.615871	0	0	inf	1	1	2	0.403212	0.911017	1	2	0.403212	0.911017
IWS1	1	0	inf	0.615871	0	0	inf	1	0	0	inf	1	0	0	inf	1
INTS8	1	0	inf	0.615871	0	0	inf	1	0	0	inf	1	0	0	inf	1
IQCJ-SCHIP1\x3bSCHIP1	1	0	inf	0.615871	0	0	inf	1	0	0	inf	1	0	0	inf	1
IQCM	1	0	inf	0.615871	0	0	inf	1	0	0	inf	1	0	0	inf	1
IQGAP1	1	0	inf	0.615871	0	0	inf	1	0	0	inf	1	0	0	inf	1
KPNB1	1	0	inf	0.615871	0	0	inf	1	0	0	inf	1	0	0	inf	1
KIF16B	1	0	inf	0.615871	0	0	inf	1	1	1	0.806863	0.800626	1	0	inf	0.553419
KRTAP26-1	1	0	inf	0.615871	0	0	inf	1	0	0	inf	1	0	0	inf	1
KLHL12	1	0	inf	0.615871	0	0	inf	1	0	0	inf	1	0	0	inf	1
KLHL2	1	0	inf	0.615871	0	0	inf	1	0	0	inf	1	0	0	inf	1
KCNA2	1	0	inf	0.615871	0	0	inf	1	0	0	inf	1	0	0	inf	1
KCNAB1	1	0	inf	0.615871	0	0	inf	1	1	0	inf	0.553419	0	0	inf	1
KCNC1	1	0	inf	0.615871	0	0	inf	1	1	0	inf	0.553419	0	0	inf	1
KCNC3	1	0	inf	0.615871	0	0	inf	1	1	1	0.806863	0.800626	0	0	inf	1
KREMEN2	1	0	inf	0.615871	0	0	inf	1	0	0	inf	1	0	0	inf	1
KRT3	1	0	inf	0.615871	0	0	inf	1	0	0	inf	1	0	0	inf	1
KCNIP2	1	0	inf	0.615871	0	0	inf	1	0	0	inf	1	0	0	inf	1
KCNJ6	1	0	inf	0.615871	0	0	inf	1	0	0	inf	1	0	0	inf	1
JMY	1	0	inf	0.615871	0	0	inf	1	0	0	inf	1	0	0	inf	1
KAT5	1	0	inf	0.615871	0	0	inf	1	0	0	inf	1	0	0	inf	1
KC6	1	0	inf	0.615871	0	0	inf	1	0	0	inf	1	0	0	inf	1
COPZ1	1	0	inf	0.615871	0	0	inf	1	0	0	inf	1	0	0	inf	1
COQ6	1	0	inf	0.615871	0	0	inf	1	0	0	inf	1	0	0	inf	1
CORO1C	1	0	inf	0.615871	0	0	inf	1	1	1	0.806863	0.800626	0	0	inf	1
CORO6	1	0	inf	0.615871	0	0	inf	1	0	0	inf	1	0	0	inf	1
COX7A2L	1	0	inf	0.615871	0	0	inf	1	0	0	inf	1	0	0	inf	1
COL4A3	1	0	inf	0.615871	0	0	inf	1	0	0	inf	1	0	0	inf	1
LINC00466	1	0	inf	0.615871	0	0	inf	1	1	2	0.403212	0.911017	1	2	0.403212	0.911017
LIN28B	1	0	inf	0.615871	0	0	inf	1	2	0	inf	0.306213	2	0	inf	0.306213
COLGALT2	1	0	inf	0.615871	0	0	inf	1	0	0	inf	1	0	0	inf	1
KIF11	1	0	inf	0.615871	0	0	inf	1	0	0	inf	1	0	0	inf	1
LINC00461\x3bMEF2C-AS2	1	0	inf	0.615871	0	0	inf	1	0	0	inf	1	0	0	inf	1
KL	1	0	inf	0.615871	0	0	inf	1	0	0	inf	1	0	0	inf	1
KIAA1549L	1	0	inf	0.615871	0	0	inf	1	1	0	inf	0.553419	0	0	inf	1
KIAA1671	1	0	inf	0.615871	0	0	inf	1	1	0	inf	0.553419	0	0	inf	1
KIAA1671-AS1	1	0	inf	0.615871	0	0	inf	1	0	0	inf	1	0	0	inf	1
LARP4	1	0	inf	0.615871	0	0	inf	1	0	0	inf	1	0	0	inf	1
LARS1	1	0	inf	0.615871	0	0	inf	1	0	0	inf	1	0	0	inf	1
LBX2	1	0	inf	0.615871	0	0	inf	1	0	0	inf	1	0	0	inf	1
LIN28B-AS1	1	0	inf	0.615871	0	0	inf	1	0	0	inf	1	0	0	inf	1
LDB1	1	0	inf	0.615871	0	0	inf	1	0	0	inf	1	0	0	inf	1
LEKR1	1	0	inf	0.615871	0	0	inf	1	1	0	inf	0.553419	0	0	inf	1
LEMD1-AS1	1	0	inf	0.615871	0	0	inf	1	0	0	inf	1	0	0	inf	1
LEMD1-DT	1	0	inf	0.615871	0	0	inf	1	0	0	inf	1	0	0	inf	1
DBN1	1	0	inf	0.615871	0	0	inf	1	0	0	inf	1	0	0	inf	1
DBP	1	0	inf	0.615871	0	0	inf	1	0	0	inf	1	0	0	inf	1
DCAF10	1	0	inf	0.615871	0	0	inf	1	0	0	inf	1	0	0	inf	1
CYP26B1	1	0	inf	0.615871	0	0	inf	1	0	0	inf	1	0	0	inf	1
COL4A3\x3bCOL4A4	1	0	inf	0.615871	0	0	inf	1	0	0	inf	1	0	0	inf	1
COL5A2	1	0	inf	0.615871	0	0	inf	1	0	0	inf	1	0	0	inf	1
COL8A1	1	0	inf	0.615871	0	0	inf	1	2	0	inf	0.306213	1	0	inf	0.553419
DAD1	1	0	inf	0.615871	0	0	inf	1	0	0	inf	1	0	0	inf	1
DAGLA	1	0	inf	0.615871	0	0	inf	1	0	0	inf	1	0	0	inf	1
LINC00536	1	0	inf	0.615871	0	0	inf	1	1	1	0.806863	0.800626	1	0	inf	0.553419
LINC00616\x3bSLC7A11-AS1	1	0	inf	0.615871	0	0	inf	1	0	0	inf	1	0	0	inf	1
LINC01968	1	0	inf	0.615871	0	0	inf	1	0	0	inf	1	0	0	inf	1
LINC00709\x3bLOC101928272	1	0	inf	0.615871	0	0	inf	1	0	0	inf	1	0	0	inf	1
LINC00856	1	0	inf	0.615871	0	0	inf	1	0	0	inf	1	0	0	inf	1
LINC00499	1	0	inf	0.615871	0	0	inf	1	0	0	inf	1	0	0	inf	1
LINC00504	1	0	inf	0.615871	0	0	inf	1	0	0	inf	1	0	0	inf	1
LINC00534	1	0	inf	0.615871	0	0	inf	1	0	0	inf	1	0	0	inf	1
LINC00970	1	0	inf	0.615871	0	0	inf	1	0	0	inf	1	0	0	inf	1
LINC01013	1	0	inf	0.615871	0	0	inf	1	0	0	inf	1	0	0	inf	1
LINC01114	1	0	inf	0.615871	0	0	inf	1	0	0	inf	1	0	0	inf	1
LINC00636	1	0	inf	0.615871	0	0	inf	1	0	0	inf	1	0	0	inf	1
LCORL	1	0	inf	0.615871	0	0	inf	1	1	1	0.806863	0.800626	0	0	inf	1
LINC01121	1	0	inf	0.615871	0	0	inf	1	0	0	inf	1	0	0	inf	1
LINC01152\x3bLOC102723517	1	0	inf	0.615871	0	0	inf	1	0	0	inf	1	0	0	inf	1
LINC01288	1	0	inf	0.615871	0	0	inf	1	0	0	inf	1	0	0	inf	1
LINC02584	1	0	inf	0.615871	0	0	inf	1	0	0	inf	1	0	0	inf	1
LINC02607	1	0	inf	0.615871	0	0	inf	1	1	0	inf	0.553419	1	0	inf	0.553419
LINC02615	1	0	inf	0.615871	0	0	inf	1	0	0	inf	1	0	0	inf	1
LINC02627	1	0	inf	0.615871	0	0	inf	1	0	0	inf	1	0	0	inf	1
LINC02683	1	0	inf	0.615871	0	0	inf	1	0	0	inf	1	0	0	inf	1
LINC02702	1	0	inf	0.615871	0	0	inf	1	0	0	inf	1	0	0	inf	1
LINC01339	1	0	inf	0.615871	0	0	inf	1	0	0	inf	1	0	0	inf	1
LINC01470	1	0	inf	0.615871	0	0	inf	1	1	0	inf	0.553419	0	0	inf	1
LINC01476	1	0	inf	0.615871	0	0	inf	1	0	0	inf	1	0	0	inf	1
LINC01477	1	0	inf	0.615871	0	0	inf	1	0	0	inf	1	0	0	inf	1
LINC01486	1	0	inf	0.615871	0	0	inf	1	0	0	inf	1	0	0	inf	1
LINC01500	1	0	inf	0.615871	0	0	inf	1	0	0	inf	1	0	0	inf	1
LINC01539\x3bLOC642484	1	0	inf	0.615871	0	0	inf	1	0	0	inf	1	0	0	inf	1
LINC01551	1	0	inf	0.615871	0	0	inf	1	0	0	inf	1	0	0	inf	1
LINC01609	1	0	inf	0.615871	0	0	inf	1	0	0	inf	1	0	0	inf	1
LINC01648	1	0	inf	0.615871	0	0	inf	1	0	0	inf	1	0	0	inf	1
LINC01698	1	0	inf	0.615871	0	0	inf	1	0	0	inf	1	0	0	inf	1
LINC01812	1	0	inf	0.615871	0	0	inf	1	0	0	inf	1	0	0	inf	1
LOC101927967	1	0	inf	0.615871	0	0	inf	1	2	0	inf	0.306213	1	0	inf	0.553419
LOC101928135	1	0	inf	0.615871	0	0	inf	1	0	0	inf	1	0	0	inf	1
LOC101928438	1	0	inf	0.615871	0	0	inf	1	0	0	inf	1	0	0	inf	1
LOC100144595	1	0	inf	0.615871	0	0	inf	1	0	0	inf	1	0	0	inf	1
LINC02093	1	0	inf	0.615871	0	0	inf	1	0	0	inf	1	0	0	inf	1
LINC02127\x3bMIR548AI	1	0	inf	0.615871	0	0	inf	1	0	0	inf	1	0	0	inf	1
LINC02141	1	0	inf	0.615871	0	0	inf	1	0	0	inf	1	0	0	inf	1
LINC02160	1	0	inf	0.615871	0	0	inf	1	0	0	inf	1	0	0	inf	1
LINC02198	1	0	inf	0.615871	0	0	inf	1	0	0	inf	1	0	0	inf	1
LINC02254	1	0	inf	0.615871	0	0	inf	1	1	0	inf	0.553419	1	0	inf	0.553419
LINC02288	1	0	inf	0.615871	0	0	inf	1	0	0	inf	1	0	0	inf	1
LINC02294\x3bLINC02588	1	0	inf	0.615871	0	0	inf	1	0	0	inf	1	0	0	inf	1
LINC02302	1	0	inf	0.615871	0	0	inf	1	0	0	inf	1	0	0	inf	1
LINC02388\x3bLOC100506869	1	0	inf	0.615871	0	0	inf	1	0	0	inf	1	0	0	inf	1
LINC02397	1	0	inf	0.615871	0	0	inf	1	0	0	inf	1	0	0	inf	1
LINC02465	1	0	inf	0.615871	0	0	inf	1	0	0	inf	1	0	0	inf	1
LINC02511	1	0	inf	0.615871	0	0	inf	1	1	2	0.403212	0.911017	0	1	0	1
LINC02542	1	0	inf	0.615871	0	0	inf	1	1	0	inf	0.553419	0	0	inf	1
LINC02548	1	0	inf	0.615871	0	0	inf	1	0	0	inf	1	0	0	inf	1
LOC439933	1	0	inf	0.615871	0	0	inf	1	0	0	inf	1	0	0	inf	1
LOC105372028	1	0	inf	0.615871	0	0	inf	1	0	0	inf	1	0	0	inf	1
LOC105377448	1	0	inf	0.615871	0	0	inf	1	0	0	inf	1	0	0	inf	1
LOC107984507	1	0	inf	0.615871	0	0	inf	1	0	0	inf	1	0	0	inf	1
LOC107984703	1	0	inf	0.615871	0	0	inf	1	0	0	inf	1	0	0	inf	1
LOC157273	1	0	inf	0.615871	0	0	inf	1	1	0	inf	0.553419	0	0	inf	1
LINC02817	1	0	inf	0.615871	0	0	inf	1	0	0	inf	1	0	0	inf	1
LINCR-0001	1	0	inf	0.615871	0	0	inf	1	0	0	inf	1	0	0	inf	1
LOC349160	1	0	inf	0.615871	0	0	inf	1	1	0	inf	0.553419	2	0	inf	0.306213
LOC400940	1	0	inf	0.615871	0	0	inf	1	0	0	inf	1	0	0	inf	1
LOC100129603	1	0	inf	0.615871	0	0	inf	1	0	0	inf	1	0	0	inf	1
LOC100131626	1	0	inf	0.615871	0	0	inf	1	0	0	inf	1	0	0	inf	1
LINC02714	1	0	inf	0.615871	0	0	inf	1	0	0	inf	1	0	0	inf	1
LINC02732	1	0	inf	0.615871	0	0	inf	1	0	0	inf	1	0	0	inf	1
LINC02745	1	0	inf	0.615871	0	0	inf	1	0	0	inf	1	0	0	inf	1
LINC02759	1	0	inf	0.615871	0	0	inf	1	0	0	inf	1	0	0	inf	1
LINC02763	1	0	inf	0.615871	0	0	inf	1	0	0	inf	1	0	0	inf	1
LOC100287944	1	0	inf	0.615871	0	0	inf	1	1	0	inf	0.553419	0	0	inf	1
LOC100506258	1	0	inf	0.615871	0	0	inf	1	0	0	inf	1	0	0	inf	1
LOC101926933	1	0	inf	0.615871	0	0	inf	1	0	0	inf	1	0	0	inf	1
LMBRD2	1	0	inf	0.615871	0	0	inf	1	0	0	inf	1	0	0	inf	1
LMCD1	1	0	inf	0.615871	0	0	inf	1	0	0	inf	1	0	0	inf	1
LMTK2	1	0	inf	0.615871	0	0	inf	1	0	0	inf	1	0	0	inf	1
LTBP4	1	0	inf	0.615871	0	0	inf	1	1	0	inf	0.553419	0	0	inf	1
CLIP2	1	0	inf	0.615871	0	0	inf	1	0	0	inf	1	0	0	inf	1
CLMN	1	0	inf	0.615871	0	0	inf	1	0	0	inf	1	0	0	inf	1
CLNK	1	0	inf	0.615871	0	0	inf	1	0	0	inf	1	0	0	inf	1
CLYBL	1	0	inf	0.615871	0	0	inf	1	1	0	inf	0.553419	0	0	inf	1
MAFTRR	1	0	inf	0.615871	0	0	inf	1	1	0	inf	0.553419	0	0	inf	1
MAGEL2	1	0	inf	0.615871	0	0	inf	1	0	0	inf	1	0	0	inf	1
MALAT1\x3bTALAM1	1	0	inf	0.615871	0	0	inf	1	0	0	inf	1	0	0	inf	1
LRRC8C	1	0	inf	0.615871	0	0	inf	1	0	0	inf	1	0	0	inf	1
LSM14A	1	0	inf	0.615871	0	0	inf	1	0	0	inf	1	0	0	inf	1
LSP1	1	0	inf	0.615871	0	0	inf	1	0	0	inf	1	0	0	inf	1
LOC101928961	1	0	inf	0.615871	0	0	inf	1	1	0	inf	0.553419	0	0	inf	1
LOC101929130	1	0	inf	0.615871	0	0	inf	1	0	0	inf	1	0	0	inf	1
LOC101929705	1	0	inf	0.615871	0	0	inf	1	0	0	inf	1	0	0	inf	1
LOC101930370	1	0	inf	0.615871	0	0	inf	1	0	0	inf	1	0	0	inf	1
LOC102467217	1	0	inf	0.615871	0	0	inf	1	0	0	inf	1	0	0	inf	1
LOC283299	1	0	inf	0.615871	0	0	inf	1	0	0	inf	1	0	0	inf	1
LOC102724050	1	0	inf	0.615871	0	0	inf	1	1	1	0.806863	0.800626	0	0	inf	1
LOC102724084	1	0	inf	0.615871	0	0	inf	1	2	0	inf	0.306213	1	0	inf	0.553419
LOC102724152	1	0	inf	0.615871	0	0	inf	1	0	0	inf	1	0	0	inf	1
LOC102725080	1	0	inf	0.615871	0	0	inf	1	0	0	inf	1	0	0	inf	1
LOC105369212	1	0	inf	0.615871	0	0	inf	1	0	0	inf	1	0	0	inf	1
LOC730100	1	0	inf	0.615871	0	0	inf	1	0	0	inf	1	0	0	inf	1
LONP2	1	0	inf	0.615871	0	0	inf	1	0	0	inf	1	0	0	inf	1
MARCHF4	1	0	inf	0.615871	0	0	inf	1	0	0	inf	1	0	0	inf	1
MARK1	1	0	inf	0.615871	0	0	inf	1	0	0	inf	1	0	0	inf	1
MATN4	1	0	inf	0.615871	0	0	inf	1	0	0	inf	1	0	0	inf	1
MAZ	1	0	inf	0.615871	0	0	inf	1	0	0	inf	1	0	0	inf	1
LUC7L3	1	0	inf	0.615871	0	0	inf	1	0	0	inf	1	0	0	inf	1
LRFN2	1	0	inf	0.615871	0	0	inf	1	1	1	0.806863	0.800626	0	1	0	1
LRP5	1	0	inf	0.615871	0	0	inf	1	0	0	inf	1	0	0	inf	1
LRPPRC	1	0	inf	0.615871	0	0	inf	1	0	0	inf	1	0	0	inf	1
LOC643339	1	0	inf	0.615871	0	0	inf	1	1	0	inf	0.553419	0	0	inf	1
CRISP1	1	0	inf	0.615871	0	0	inf	1	0	0	inf	1	0	0	inf	1
CSF1	1	0	inf	0.615871	0	0	inf	1	0	0	inf	1	0	0	inf	1
CPA2	1	0	inf	0.615871	0	0	inf	1	0	0	inf	1	0	0	inf	1
CPB1	1	0	inf	0.615871	0	0	inf	1	0	0	inf	1	0	0	inf	1
CPEB3	1	0	inf	0.615871	0	0	inf	1	1	0	inf	0.553419	1	0	inf	0.553419
CPLX2	1	0	inf	0.615871	0	0	inf	1	0	0	inf	1	0	0	inf	1
CRABP2	1	0	inf	0.615871	0	0	inf	1	0	0	inf	1	0	0	inf	1
CLASP1\x3bNIFK-AS1	1	0	inf	0.615871	0	0	inf	1	0	0	inf	1	0	0	inf	1
CLEC11A	1	0	inf	0.615871	0	0	inf	1	0	0	inf	1	0	0	inf	1
CLEC7A	1	0	inf	0.615871	0	0	inf	1	0	0	inf	1	0	0	inf	1
CREBL2	1	0	inf	0.615871	0	0	inf	1	0	0	inf	1	0	0	inf	1
CRIM1\x3bCRIM1-DT	1	0	inf	0.615871	0	0	inf	1	0	0	inf	1	0	0	inf	1
MGC32805	1	0	inf	0.615871	0	0	inf	1	1	0	inf	0.553419	0	0	inf	1
MINDY4B	1	0	inf	0.615871	0	0	inf	1	0	0	inf	1	0	0	inf	1
METTL15	1	0	inf	0.615871	0	0	inf	1	0	0	inf	1	0	0	inf	1
METTL24	1	0	inf	0.615871	0	0	inf	1	0	0	inf	1	0	0	inf	1
MAML3\x3bMGST2	1	0	inf	0.615871	0	0	inf	1	0	0	inf	1	0	0	inf	1
MAN1A1	1	0	inf	0.615871	0	0	inf	1	1	0	inf	0.553419	0	0	inf	1
MAN1C1	1	0	inf	0.615871	0	0	inf	1	0	0	inf	1	0	0	inf	1
MEX3C	1	0	inf	0.615871	0	0	inf	1	0	0	inf	1	0	0	inf	1
MFHAS1	1	0	inf	0.615871	0	0	inf	1	0	0	inf	1	0	0	inf	1
MFSD4A	1	0	inf	0.615871	0	0	inf	1	0	0	inf	1	0	0	inf	1
MAP3K3	1	0	inf	0.615871	0	0	inf	1	0	0	inf	1	0	0	inf	1
MAP7	1	0	inf	0.615871	0	0	inf	1	0	0	inf	1	0	0	inf	1
MALRD1	1	0	inf	0.615871	0	0	inf	1	0	0	inf	1	0	0	inf	1
MAML3	1	0	inf	0.615871	0	0	inf	1	0	0	inf	1	0	0	inf	1
MAPK1	1	0	inf	0.615871	0	0	inf	1	0	0	inf	1	0	0	inf	1
MAPKAPK2	1	0	inf	0.615871	0	0	inf	1	0	0	inf	1	0	0	inf	1
MARCHF10	1	0	inf	0.615871	0	0	inf	1	0	0	inf	1	0	0	inf	1
MARCHF10-DT	1	0	inf	0.615871	0	0	inf	1	0	0	inf	1	0	0	inf	1
MARCHF3	1	0	inf	0.615871	0	0	inf	1	0	0	inf	1	0	0	inf	1
MAP3K1	1	0	inf	0.615871	0	0	inf	1	0	0	inf	1	0	0	inf	1
CDK6-AS1	1	0	inf	0.615871	0	0	inf	1	1	0	inf	0.553419	0	0	inf	1
CELF3	1	0	inf	0.615871	0	0	inf	1	1	0	inf	0.553419	0	0	inf	1
CENPJ	1	0	inf	0.615871	0	0	inf	1	0	0	inf	1	0	0	inf	1
MPHOSPH9	1	0	inf	0.615871	0	0	inf	1	0	0	inf	1	0	0	inf	1
MPP7	1	0	inf	0.615871	0	0	inf	1	0	0	inf	1	0	0	inf	1
MLIP	1	0	inf	0.615871	0	0	inf	1	0	0	inf	1	0	0	inf	1
CFAP94	1	0	inf	0.615871	0	0	inf	1	0	0	inf	1	0	0	inf	1
MBTD1	1	0	inf	0.615871	0	0	inf	1	1	0	inf	0.553419	0	0	inf	1
MCTP2	1	0	inf	0.615871	0	0	inf	1	0	0	inf	1	0	0	inf	1
MDFIC	1	0	inf	0.615871	0	0	inf	1	0	0	inf	1	0	0	inf	1
ME3	1	0	inf	0.615871	0	0	inf	1	0	0	inf	1	0	0	inf	1
MORC2\x3bTUG1	1	0	inf	0.615871	0	0	inf	1	0	0	inf	1	0	0	inf	1
MED1	1	0	inf	0.615871	0	0	inf	1	0	0	inf	1	0	0	inf	1
MEIOC	1	0	inf	0.615871	0	0	inf	1	0	0	inf	1	0	0	inf	1
MBOAT2	1	0	inf	0.615871	0	0	inf	1	0	0	inf	1	0	0	inf	1
MIR3181	1	0	inf	0.615871	0	0	inf	1	0	0	inf	1	0	0	inf	1
MYOG	1	0	inf	0.615871	0	0	inf	1	0	0	inf	1	0	0	inf	1
MIR335	1	0	inf	0.615871	0	0	inf	1	0	0	inf	1	0	0	inf	1
MIR4785	1	0	inf	0.615871	0	0	inf	1	0	0	inf	1	0	0	inf	1
MIR762	1	0	inf	0.615871	0	0	inf	1	0	0	inf	1	0	0	inf	1
MIPEPP3	1	0	inf	0.615871	0	0	inf	1	0	0	inf	1	0	0	inf	1
COBLL1	1	0	inf	0.615871	0	0	inf	1	0	0	inf	1	0	0	inf	1
COL23A1	1	0	inf	0.615871	0	0	inf	1	0	0	inf	1	0	0	inf	1
CNIH2\x3bRAB1B	1	0	inf	0.615871	0	0	inf	1	0	0	inf	1	0	0	inf	1
CNOT1	1	0	inf	0.615871	0	0	inf	1	0	0	inf	1	0	0	inf	1
CNOT9	1	0	inf	0.615871	0	0	inf	1	0	0	inf	1	0	0	inf	1
CDK12	1	0	inf	0.615871	0	0	inf	1	0	0	inf	1	0	0	inf	1
CDK13\x3bLOC112267983	1	0	inf	0.615871	0	0	inf	1	0	0	inf	1	0	0	inf	1
CDK17	1	0	inf	0.615871	0	0	inf	1	0	0	inf	1	0	0	inf	1
CDK19	1	0	inf	0.615871	0	0	inf	1	0	0	inf	1	0	0	inf	1
NFE2L2	1	0	inf	0.615871	0	0	inf	1	1	0	inf	0.553419	1	0	inf	0.553419
NEK10	1	0	inf	0.615871	0	0	inf	1	0	0	inf	1	0	0	inf	1
NEK7	1	0	inf	0.615871	0	0	inf	1	0	0	inf	1	0	0	inf	1
NEURL4	1	0	inf	0.615871	0	0	inf	1	0	0	inf	1	0	0	inf	1
NEXN	1	0	inf	0.615871	0	0	inf	1	0	0	inf	1	0	0	inf	1
MRPS6	1	0	inf	0.615871	0	0	inf	1	0	0	inf	1	0	0	inf	1
MSL2	1	0	inf	0.615871	0	0	inf	1	0	0	inf	1	0	0	inf	1
MSRA	1	0	inf	0.615871	0	0	inf	1	0	0	inf	1	0	0	inf	1
NFATC4	1	0	inf	0.615871	0	0	inf	1	0	0	inf	1	0	0	inf	1
MTA2	1	0	inf	0.615871	0	0	inf	1	0	0	inf	1	0	0	inf	1
MYCBP2	1	0	inf	0.615871	0	0	inf	1	0	0	inf	1	0	0	inf	1
NACC2	1	0	inf	0.615871	0	0	inf	1	0	0	inf	1	0	0	inf	1
NADK2	1	0	inf	0.615871	0	0	inf	1	0	0	inf	1	0	0	inf	1
NAIF1	1	0	inf	0.615871	0	0	inf	1	0	0	inf	1	0	0	inf	1
NAP1L4	1	0	inf	0.615871	0	0	inf	1	0	0	inf	1	0	0	inf	1
MYL6	1	0	inf	0.615871	0	0	inf	1	0	0	inf	1	0	0	inf	1
MYLK4	1	0	inf	0.615871	0	0	inf	1	0	0	inf	1	0	0	inf	1
MYO1C	1	0	inf	0.615871	0	0	inf	1	0	0	inf	1	0	0	inf	1
MYO1E	1	0	inf	0.615871	0	0	inf	1	2	0	inf	0.306213	0	0	inf	1
CCDC85A	1	0	inf	0.615871	0	0	inf	1	0	0	inf	1	0	0	inf	1
CCDC88A	1	0	inf	0.615871	0	0	inf	1	0	0	inf	1	0	0	inf	1
CCDC91	1	0	inf	0.615871	0	0	inf	1	1	0	inf	0.553419	0	0	inf	1
CCKBR	1	0	inf	0.615871	0	0	inf	1	0	0	inf	1	0	0	inf	1
CBFB	1	0	inf	0.615871	0	0	inf	1	0	0	inf	1	0	0	inf	1
CBX7	1	0	inf	0.615871	0	0	inf	1	0	0	inf	1	0	0	inf	1
NPR3	1	0	inf	0.615871	0	0	inf	1	0	0	inf	1	0	0	inf	1
CDC14B	1	0	inf	0.615871	0	0	inf	1	0	0	inf	1	0	0	inf	1
CDC42	1	0	inf	0.615871	0	0	inf	1	0	0	inf	1	0	0	inf	1
CCDC33	1	0	inf	0.615871	0	0	inf	1	0	0	inf	1	0	0	inf	1
CCDC7	1	0	inf	0.615871	0	0	inf	1	1	0	inf	0.553419	0	0	inf	1
NCBP2	1	0	inf	0.615871	0	0	inf	1	0	0	inf	1	0	0	inf	1
NCBP2AS2	1	0	inf	0.615871	0	0	inf	1	0	0	inf	1	0	0	inf	1
NCKAP1	1	0	inf	0.615871	0	0	inf	1	0	0	inf	1	0	0	inf	1
NR3C1	1	0	inf	0.615871	0	0	inf	1	0	0	inf	1	0	0	inf	1
NR4A2	1	0	inf	0.615871	0	0	inf	1	1	0	inf	0.553419	0	0	inf	1
NCOA2	1	0	inf	0.615871	0	0	inf	1	0	0	inf	1	0	0	inf	1
NCOA3	1	0	inf	0.615871	0	0	inf	1	0	0	inf	1	0	0	inf	1
NDC80	1	0	inf	0.615871	0	0	inf	1	0	0	inf	1	0	0	inf	1
NECTIN1	1	0	inf	0.615871	0	0	inf	1	1	0	inf	0.553419	0	0	inf	1
NEDD4	1	0	inf	0.615871	0	0	inf	1	0	0	inf	1	0	0	inf	1
NOX3	1	0	inf	0.615871	0	0	inf	1	0	0	inf	1	0	0	inf	1
NOX4	1	0	inf	0.615871	0	0	inf	1	0	0	inf	1	0	0	inf	1
NHEJ1	1	0	inf	0.615871	0	0	inf	1	1	1	0.806863	0.800626	1	0	inf	0.553419
NID1	1	0	inf	0.615871	0	0	inf	1	0	0	inf	1	0	0	inf	1
NINL	1	0	inf	0.615871	0	0	inf	1	0	0	inf	1	0	0	inf	1
NKD1	1	0	inf	0.615871	0	0	inf	1	1	1	0.806863	0.800626	0	0	inf	1
CFAP251	1	0	inf	0.615871	0	0	inf	1	0	0	inf	1	0	0	inf	1
NOP58	1	0	inf	0.615871	0	0	inf	1	0	0	inf	1	0	0	inf	1
NOTUM	1	0	inf	0.615871	0	0	inf	1	0	0	inf	1	0	0	inf	1
CHD9	1	0	inf	0.615871	0	0	inf	1	0	0	inf	1	0	0	inf	1
CENPT	1	0	inf	0.615871	0	0	inf	1	0	0	inf	1	0	0	inf	1
CERS3	1	0	inf	0.615871	0	0	inf	1	0	0	inf	1	0	0	inf	1
CBX8	1	0	inf	0.615871	0	0	inf	1	1	0	inf	0.553419	0	0	inf	1
CCDC115	1	0	inf	0.615871	0	0	inf	1	0	0	inf	1	0	0	inf	1
CCDC162P	1	0	inf	0.615871	0	0	inf	1	0	0	inf	1	0	0	inf	1
CCDC163	1	0	inf	0.615871	0	0	inf	1	0	0	inf	1	0	0	inf	1
CCDC178	1	0	inf	0.615871	0	0	inf	1	1	1	0.806863	0.800626	0	1	0	1
CGREF1	1	0	inf	0.615871	0	0	inf	1	0	0	inf	1	0	0	inf	1
CHAMP1	1	0	inf	0.615871	0	0	inf	1	0	0	inf	1	0	0	inf	1
NRL	1	0	inf	0.615871	0	0	inf	1	1	0	inf	0.553419	1	0	inf	0.553419
PART1	1	0	inf	0.615871	0	0	inf	1	0	0	inf	1	0	0	inf	1
NSD1	1	0	inf	0.615871	0	0	inf	1	1	0	inf	0.553419	0	0	inf	1
NSD3	1	0	inf	0.615871	0	0	inf	1	0	0	inf	1	0	0	inf	1
NRG1-IT1	1	0	inf	0.615871	0	0	inf	1	0	0	inf	1	0	0	inf	1
NRG4	1	0	inf	0.615871	0	0	inf	1	0	0	inf	1	0	0	inf	1
NRIP1	1	0	inf	0.615871	0	0	inf	1	0	0	inf	1	0	0	inf	1
NSMCE2	1	0	inf	0.615871	0	0	inf	1	1	0	inf	0.553419	0	0	inf	1
NUCKS1	1	0	inf	0.615871	0	0	inf	1	0	0	inf	1	0	0	inf	1
NUDT6	1	0	inf	0.615871	0	0	inf	1	0	0	inf	1	0	0	inf	1
NLK	1	0	inf	0.615871	0	0	inf	1	0	0	inf	1	0	0	inf	1
NUP133	1	0	inf	0.615871	0	0	inf	1	0	0	inf	1	0	0	inf	1
NUP93	1	0	inf	0.615871	0	0	inf	1	1	1	0.806863	0.800626	1	2	0.403212	0.911017
OAZ2	1	0	inf	0.615871	0	0	inf	1	0	0	inf	1	0	0	inf	1
OBI1	1	0	inf	0.615871	0	0	inf	1	0	0	inf	1	0	0	inf	1
PDCD10\x3bSERPINI1	1	0	inf	0.615871	0	0	inf	1	0	0	inf	1	0	0	inf	1
PDE1A	1	0	inf	0.615871	0	0	inf	1	0	0	inf	1	0	0	inf	1
PDE3A	1	0	inf	0.615871	0	0	inf	1	0	0	inf	1	0	0	inf	1
PDE3B	1	0	inf	0.615871	0	0	inf	1	0	0	inf	1	0	0	inf	1
CAMK4	1	0	inf	0.615871	0	0	inf	1	0	0	inf	1	0	0	inf	1
CACNA2D2	1	0	inf	0.615871	0	0	inf	1	0	0	inf	1	0	0	inf	1
CACNA2D3-AS1	1	0	inf	0.615871	0	0	inf	1	0	0	inf	1	0	0	inf	1
CACNB2	1	0	inf	0.615871	0	0	inf	1	0	0	inf	1	0	0	inf	1
PDE8B	1	0	inf	0.615871	0	0	inf	1	0	0	inf	1	0	0	inf	1
PDIA5	1	0	inf	0.615871	0	0	inf	1	0	0	inf	1	0	0	inf	1
PDLIM1	1	0	inf	0.615871	0	0	inf	1	0	0	inf	1	0	0	inf	1
PDXDC2P-NPIPB14P	1	0	inf	0.615871	0	0	inf	1	0	0	inf	1	0	0	inf	1
PAIP2	1	0	inf	0.615871	0	0	inf	1	0	0	inf	1	0	0	inf	1
PAK2	1	0	inf	0.615871	0	0	inf	1	0	0	inf	1	0	0	inf	1
OPRD1	1	0	inf	0.615871	0	0	inf	1	0	0	inf	1	0	0	inf	1
OR13A1	1	0	inf	0.615871	0	0	inf	1	0	0	inf	1	0	0	inf	1
PALD1	1	0	inf	0.615871	0	0	inf	1	0	0	inf	1	0	0	inf	1
PARD6G	1	0	inf	0.615871	0	0	inf	1	0	0	inf	1	0	0	inf	1
PACRG	1	0	inf	0.615871	0	0	inf	1	0	0	inf	1	0	0	inf	1
PCDH1	1	0	inf	0.615871	0	0	inf	1	1	0	inf	0.553419	1	0	inf	0.553419
PLA2G6	1	0	inf	0.615871	0	0	inf	1	0	0	inf	1	0	0	inf	1
PCED1B	1	0	inf	0.615871	0	0	inf	1	0	0	inf	1	0	0	inf	1
PCNX1	1	0	inf	0.615871	0	0	inf	1	0	0	inf	1	0	0	inf	1
PCOLCE-AS1	1	0	inf	0.615871	0	0	inf	1	0	0	inf	1	0	0	inf	1
PC	1	0	inf	0.615871	0	0	inf	1	0	0	inf	1	0	0	inf	1
PCBP2	1	0	inf	0.615871	0	0	inf	1	0	0	inf	1	0	0	inf	1
CDH12	1	0	inf	0.615871	0	0	inf	1	0	0	inf	1	0	0	inf	1
CD160	1	0	inf	0.615871	0	0	inf	1	0	0	inf	1	0	0	inf	1
CD2AP	1	0	inf	0.615871	0	0	inf	1	0	0	inf	1	0	0	inf	1
CD69	1	0	inf	0.615871	0	0	inf	1	0	0	inf	1	0	0	inf	1
CD82	1	0	inf	0.615871	0	0	inf	1	0	0	inf	1	0	0	inf	1
CADM3	1	0	inf	0.615871	0	0	inf	1	0	0	inf	1	0	0	inf	1
CABLES1	1	0	inf	0.615871	0	0	inf	1	1	0	inf	0.553419	0	0	inf	1
CACNA1E	1	0	inf	0.615871	0	0	inf	1	0	0	inf	1	0	0	inf	1
CACNA1G	1	0	inf	0.615871	0	0	inf	1	0	0	inf	1	0	0	inf	1
CDCA7	1	0	inf	0.615871	0	0	inf	1	0	0	inf	1	0	0	inf	1
PPP2CB	1	0	inf	0.615871	0	0	inf	1	0	0	inf	1	0	0	inf	1
PPP2R2C	1	0	inf	0.615871	0	0	inf	1	0	0	inf	1	0	0	inf	1
PEG10	1	0	inf	0.615871	0	0	inf	1	0	0	inf	1	0	0	inf	1
PEX7	1	0	inf	0.615871	0	0	inf	1	0	0	inf	1	0	0	inf	1
PGAP3	1	0	inf	0.615871	0	0	inf	1	0	0	inf	1	0	0	inf	1
PHF20L1	1	0	inf	0.615871	0	0	inf	1	0	0	inf	1	0	0	inf	1
PPP1R17	1	0	inf	0.615871	0	0	inf	1	0	0	inf	1	0	0	inf	1
PITPNA	1	0	inf	0.615871	0	0	inf	1	0	0	inf	1	0	0	inf	1
PHF21A	1	0	inf	0.615871	0	0	inf	1	2	1	1.61444	0.579843	0	0	inf	1
PHF7	1	0	inf	0.615871	0	0	inf	1	0	0	inf	1	0	0	inf	1
PHLPP2	1	0	inf	0.615871	0	0	inf	1	1	0	inf	0.553419	1	0	inf	0.553419
PIAS1	1	0	inf	0.615871	0	0	inf	1	1	0	inf	0.553419	0	0	inf	1
PIBF1	1	0	inf	0.615871	0	0	inf	1	0	0	inf	1	0	0	inf	1
PLCB4	1	0	inf	0.615871	0	0	inf	1	0	0	inf	1	0	0	inf	1
PIGU	1	0	inf	0.615871	0	0	inf	1	0	0	inf	1	0	0	inf	1
PIK3AP1	1	0	inf	0.615871	0	0	inf	1	0	0	inf	1	0	0	inf	1
PIK3C2B	1	0	inf	0.615871	0	0	inf	1	0	0	inf	1	0	0	inf	1
PIK3C2G	1	0	inf	0.615871	0	0	inf	1	0	0	inf	1	0	0	inf	1
PSD3	1	0	inf	0.615871	0	0	inf	1	1	0	inf	0.553419	0	0	inf	1
C1GALT1	1	0	inf	0.615871	0	0	inf	1	0	0	inf	1	0	0	inf	1
C1orf189\x3bC1orf43	1	0	inf	0.615871	0	0	inf	1	0	0	inf	1	0	0	inf	1
BRCA2	1	0	inf	0.615871	0	0	inf	1	0	0	inf	1	0	0	inf	1
BRINP1	1	0	inf	0.615871	0	0	inf	1	0	0	inf	1	0	0	inf	1
BRINP2	1	0	inf	0.615871	0	0	inf	1	0	0	inf	1	0	0	inf	1
PSME3IP1	1	0	inf	0.615871	0	0	inf	1	0	0	inf	1	0	0	inf	1
PTCHD4	1	0	inf	0.615871	0	0	inf	1	1	1	0.806863	0.800626	0	1	0	1
PTCSC2	1	0	inf	0.615871	0	0	inf	1	0	0	inf	1	0	0	inf	1
PTH1R	1	0	inf	0.615871	0	0	inf	1	1	1	0.806863	0.800626	0	0	inf	1
PTOV1-AS1	1	0	inf	0.615871	0	0	inf	1	0	0	inf	1	0	0	inf	1
PRRC1	1	0	inf	0.615871	0	0	inf	1	0	0	inf	1	0	0	inf	1
PLCG2	1	0	inf	0.615871	0	0	inf	1	0	0	inf	1	0	0	inf	1
PLCL1	1	0	inf	0.615871	0	0	inf	1	0	0	inf	1	0	0	inf	1
PLEKHA7	1	0	inf	0.615871	0	0	inf	1	0	0	inf	1	0	0	inf	1
PLGRKT	1	0	inf	0.615871	0	0	inf	1	0	0	inf	1	0	0	inf	1
PLPP3	1	0	inf	0.615871	0	0	inf	1	2	1	1.61444	0.579843	0	0	inf	1
PLPP4	1	0	inf	0.615871	0	0	inf	1	0	0	inf	1	0	0	inf	1
PSME1	1	0	inf	0.615871	0	0	inf	1	0	0	inf	1	0	0	inf	1
PPP1R14C	1	0	inf	0.615871	0	0	inf	1	1	0	inf	0.553419	0	0	inf	1
PNOC	1	0	inf	0.615871	0	0	inf	1	0	0	inf	1	0	0	inf	1
POLG2	1	0	inf	0.615871	0	0	inf	1	0	0	inf	1	0	0	inf	1
POLR2F	1	0	inf	0.615871	0	0	inf	1	0	0	inf	1	0	0	inf	1
POLR3GL	1	0	inf	0.615871	0	0	inf	1	0	0	inf	1	0	0	inf	1
PLCE1	1	0	inf	0.615871	0	0	inf	1	1	0	inf	0.553419	1	0	inf	0.553419
PRDM1	1	0	inf	0.615871	0	0	inf	1	0	0	inf	1	0	0	inf	1
PRELID2	1	0	inf	0.615871	0	0	inf	1	0	0	inf	1	0	0	inf	1
PREPL	1	0	inf	0.615871	0	0	inf	1	0	0	inf	1	0	0	inf	1
CALU	1	0	inf	0.615871	0	0	inf	1	0	0	inf	1	0	0	inf	1
PSMD9	1	0	inf	0.615871	0	0	inf	1	0	0	inf	1	0	0	inf	1
PRKCH	1	0	inf	0.615871	0	0	inf	1	0	0	inf	1	0	0	inf	1
PRMT3	1	0	inf	0.615871	0	0	inf	1	0	0	inf	1	0	0	inf	1
BRAF	1	0	inf	0.615871	0	0	inf	1	0	0	inf	1	0	0	inf	1
CAPN7	1	0	inf	0.615871	0	0	inf	1	0	0	inf	1	0	0	inf	1
CARMIL1	1	0	inf	0.615871	0	0	inf	1	0	0	inf	1	0	0	inf	1
BTBD10	1	0	inf	0.615871	0	0	inf	1	0	0	inf	1	0	0	inf	1
BTF3L4	1	0	inf	0.615871	0	0	inf	1	0	0	inf	1	0	0	inf	1
BZW2	1	0	inf	0.615871	0	0	inf	1	0	0	inf	1	0	0	inf	1
BLNK	1	0	inf	0.615871	0	0	inf	1	0	0	inf	1	0	0	inf	1
BMF	1	0	inf	0.615871	0	0	inf	1	0	0	inf	1	0	0	inf	1
BMP1	1	0	inf	0.615871	0	0	inf	1	0	0	inf	1	0	0	inf	1
RCAN2	1	0	inf	0.615871	0	0	inf	1	0	0	inf	1	0	0	inf	1
RCN1	1	0	inf	0.615871	0	0	inf	1	0	0	inf	1	0	0	inf	1
RDH10	1	0	inf	0.615871	0	0	inf	1	1	0	inf	0.553419	0	0	inf	1
RECK	1	0	inf	0.615871	0	0	inf	1	0	0	inf	1	0	0	inf	1
PWWP3A	1	0	inf	0.615871	0	0	inf	1	0	0	inf	1	0	0	inf	1
PTPRD-AS1	1	0	inf	0.615871	0	0	inf	1	0	0	inf	1	0	0	inf	1
PTPRJ	1	0	inf	0.615871	0	0	inf	1	1	1	0.806863	0.800626	0	0	inf	1
PTPRK	1	0	inf	0.615871	0	0	inf	1	2	2	0.806778	0.763175	0	0	inf	1
PTPRN2	1	0	inf	0.615871	0	0	inf	1	1	1	0.806863	0.800626	0	1	0	1
RAB5C	1	0	inf	0.615871	0	0	inf	1	0	0	inf	1	0	0	inf	1
RAC2	1	0	inf	0.615871	0	0	inf	1	0	0	inf	1	0	0	inf	1
RACGAP1	1	0	inf	0.615871	0	0	inf	1	0	0	inf	1	0	0	inf	1
PTPRQ	1	0	inf	0.615871	0	0	inf	1	1	0	inf	0.553419	0	0	inf	1
PTPRR	1	0	inf	0.615871	0	0	inf	1	1	0	inf	0.553419	0	0	inf	1
RALGPS1	1	0	inf	0.615871	0	0	inf	1	0	0	inf	1	0	0	inf	1
PYM1	1	0	inf	0.615871	0	0	inf	1	0	0	inf	1	0	0	inf	1
QKI	1	0	inf	0.615871	0	0	inf	1	0	0	inf	1	0	0	inf	1
RAB39A	1	0	inf	0.615871	0	0	inf	1	0	0	inf	1	0	0	inf	1
ROCK1	1	0	inf	0.615871	0	0	inf	1	0	0	inf	1	0	0	inf	1
RIPOR3-AS1	1	0	inf	0.615871	0	0	inf	1	0	0	inf	1	0	0	inf	1
RNF2	1	0	inf	0.615871	0	0	inf	1	0	0	inf	1	0	0	inf	1
RNGTT	1	0	inf	0.615871	0	0	inf	1	0	0	inf	1	0	0	inf	1
RHBDL2	1	0	inf	0.615871	0	0	inf	1	0	0	inf	1	0	0	inf	1
RAP1GDS1	1	0	inf	0.615871	0	0	inf	1	0	0	inf	1	0	0	inf	1
RAPGEF4	1	0	inf	0.615871	0	0	inf	1	3	1	2.42272	0.396512	1	0	inf	0.553419
RAPGEF5	1	0	inf	0.615871	0	0	inf	1	0	0	inf	1	0	0	inf	1
RARA	1	0	inf	0.615871	0	0	inf	1	0	0	inf	1	0	0	inf	1
RNU4ATAC	1	0	inf	0.615871	0	0	inf	1	0	0	inf	1	0	0	inf	1
RNY5	1	0	inf	0.615871	0	0	inf	1	0	0	inf	1	0	0	inf	1
RASA2	1	0	inf	0.615871	0	0	inf	1	0	0	inf	1	0	0	inf	1
RASGRF2	1	0	inf	0.615871	0	0	inf	1	0	0	inf	1	0	0	inf	1
RBFOX3	1	0	inf	0.615871	0	0	inf	1	0	0	inf	1	0	0	inf	1
RAN	1	0	inf	0.615871	0	0	inf	1	0	0	inf	1	0	0	inf	1
RAP1GAP2	1	0	inf	0.615871	0	0	inf	1	0	0	inf	1	0	0	inf	1
RBM19	1	0	inf	0.615871	0	0	inf	1	0	0	inf	1	0	0	inf	1
RBM33	1	0	inf	0.615871	0	0	inf	1	0	0	inf	1	0	0	inf	1
RBM38	1	0	inf	0.615871	0	0	inf	1	1	0	inf	0.553419	0	0	inf	1
RARA-AS1	1	0	inf	0.615871	0	0	inf	1	0	0	inf	1	0	0	inf	1
SALL2	1	0	inf	0.615871	0	0	inf	1	0	0	inf	1	0	0	inf	1
SALL3	1	0	inf	0.615871	0	0	inf	1	0	0	inf	1	0	0	inf	1
BCAT1	1	0	inf	0.615871	0	0	inf	1	0	0	inf	1	0	0	inf	1
BCKDK	1	0	inf	0.615871	0	0	inf	1	0	0	inf	1	0	0	inf	1
B3GALT1	1	0	inf	0.615871	0	0	inf	1	1	0	inf	0.553419	0	0	inf	1
B3GNT10	1	0	inf	0.615871	0	0	inf	1	1	0	inf	0.553419	1	0	inf	0.553419
SATB1-AS1	1	0	inf	0.615871	0	0	inf	1	0	0	inf	1	0	0	inf	1
SCAF8	1	0	inf	0.615871	0	0	inf	1	0	0	inf	1	0	0	inf	1
RUNX3	1	0	inf	0.615871	0	0	inf	1	0	0	inf	1	0	0	inf	1
RGMA	1	0	inf	0.615871	0	0	inf	1	1	0	inf	0.553419	0	0	inf	1
RGMB	1	0	inf	0.615871	0	0	inf	1	0	0	inf	1	0	0	inf	1
RGS18	1	0	inf	0.615871	0	0	inf	1	0	0	inf	1	0	0	inf	1
RGS20	1	0	inf	0.615871	0	0	inf	1	0	0	inf	1	0	0	inf	1
SAP30L	1	0	inf	0.615871	0	0	inf	1	0	0	inf	1	0	0	inf	1
SARNP	1	0	inf	0.615871	0	0	inf	1	1	0	inf	0.553419	1	0	inf	0.553419
RHOA	1	0	inf	0.615871	0	0	inf	1	0	0	inf	1	0	0	inf	1
RHOBTB1	1	0	inf	0.615871	0	0	inf	1	0	0	inf	1	0	0	inf	1
RERE	1	0	inf	0.615871	0	0	inf	1	1	0	inf	0.553419	1	0	inf	0.553419
RTCB	1	0	inf	0.615871	0	0	inf	1	0	0	inf	1	0	0	inf	1
RPL10A	1	0	inf	0.615871	0	0	inf	1	0	0	inf	1	0	0	inf	1
C12orf75	1	0	inf	0.615871	0	0	inf	1	0	0	inf	1	0	0	inf	1
C15orf61	1	0	inf	0.615871	0	0	inf	1	0	0	inf	1	0	0	inf	1
C18orf63	1	0	inf	0.615871	0	0	inf	1	0	0	inf	1	0	0	inf	1
SAMD1\x3bPRKACA	1	0	inf	0.615871	0	0	inf	1	0	0	inf	1	0	0	inf	1
RPSAP52	1	0	inf	0.615871	0	0	inf	1	0	0	inf	1	0	0	inf	1
RRAGD	1	0	inf	0.615871	0	0	inf	1	0	0	inf	1	0	0	inf	1
RSPO4	1	0	inf	0.615871	0	0	inf	1	0	0	inf	1	0	0	inf	1
C9orf135	1	0	inf	0.615871	0	0	inf	1	1	0	inf	0.553419	0	0	inf	1
C9orf72	1	0	inf	0.615871	0	0	inf	1	0	0	inf	1	0	0	inf	1
C10orf90	1	0	inf	0.615871	0	0	inf	1	0	0	inf	1	0	0	inf	1
C12orf4	1	0	inf	0.615871	0	0	inf	1	0	0	inf	1	0	0	inf	1
BAIAP2L1	1	0	inf	0.615871	0	0	inf	1	0	0	inf	1	0	0	inf	1
BAMBI	1	0	inf	0.615871	0	0	inf	1	1	0	inf	0.553419	1	0	inf	0.553419
ATP5PF	1	0	inf	0.615871	0	0	inf	1	0	0	inf	1	0	0	inf	1
ATXN7L3	1	0	inf	0.615871	0	0	inf	1	0	0	inf	1	0	0	inf	1
C21orf62-AS1	1	0	inf	0.615871	0	0	inf	1	0	0	inf	1	0	0	inf	1
SCN5A	1	0	inf	0.615871	0	0	inf	1	0	0	inf	1	0	0	inf	1
SLC16A7	1	0	inf	0.615871	0	0	inf	1	0	0	inf	1	0	0	inf	1
SEC31B	1	0	inf	0.615871	0	0	inf	1	0	0	inf	1	0	0	inf	1
SEMA3C	1	0	inf	0.615871	0	0	inf	1	0	0	inf	1	0	0	inf	1
SEMA5B	1	0	inf	0.615871	0	0	inf	1	1	1	0.806863	0.800626	0	0	inf	1
SEMA6C	1	0	inf	0.615871	0	0	inf	1	0	0	inf	1	0	0	inf	1
SENP7	1	0	inf	0.615871	0	0	inf	1	0	0	inf	1	0	0	inf	1
SERF2-C15ORF63	1	0	inf	0.615871	0	0	inf	1	0	0	inf	1	0	0	inf	1
SERTAD2	1	0	inf	0.615871	0	0	inf	1	0	0	inf	1	0	0	inf	1
SEZ6	1	0	inf	0.615871	0	0	inf	1	1	0	inf	0.553419	0	0	inf	1
SFSWAP	1	0	inf	0.615871	0	0	inf	1	0	0	inf	1	0	0	inf	1
SMG7\x3bSMG7-AS1	1	0	inf	0.615871	0	0	inf	1	0	0	inf	1	0	0	inf	1
SMILR	1	0	inf	0.615871	0	0	inf	1	0	0	inf	1	0	0	inf	1
SMIM15-AS1	1	0	inf	0.615871	0	0	inf	1	0	0	inf	1	0	0	inf	1
SMAD2	1	0	inf	0.615871	0	0	inf	1	0	0	inf	1	0	0	inf	1
SGMS1	1	0	inf	0.615871	0	0	inf	1	1	2	0.403212	0.911017	0	1	0	1
SH2B3	1	0	inf	0.615871	0	0	inf	1	0	0	inf	1	0	0	inf	1
SH3BP1	1	0	inf	0.615871	0	0	inf	1	0	0	inf	1	0	0	inf	1
SH3D19	1	0	inf	0.615871	0	0	inf	1	0	0	inf	1	0	0	inf	1
SMARCE1	1	0	inf	0.615871	0	0	inf	1	0	0	inf	1	0	0	inf	1
SH3PXD2A	1	0	inf	0.615871	0	0	inf	1	0	0	inf	1	0	0	inf	1
SHC4	1	0	inf	0.615871	0	0	inf	1	0	0	inf	1	0	0	inf	1
SHISA4	1	0	inf	0.615871	0	0	inf	1	0	0	inf	1	0	0	inf	1
SIK3	1	0	inf	0.615871	0	0	inf	1	0	0	inf	1	0	0	inf	1
SIL1	1	0	inf	0.615871	0	0	inf	1	0	0	inf	1	0	0	inf	1
SILC1	1	0	inf	0.615871	0	0	inf	1	0	0	inf	1	0	0	inf	1
SLC26A8	1	0	inf	0.615871	0	0	inf	1	0	0	inf	1	0	0	inf	1
SKI	1	0	inf	0.615871	0	0	inf	1	0	0	inf	1	0	0	inf	1
SLC13A5	1	0	inf	0.615871	0	0	inf	1	0	0	inf	1	0	0	inf	1
SP4	1	0	inf	0.615871	0	0	inf	1	0	0	inf	1	0	0	inf	1
ARRB2	1	0	inf	0.615871	0	0	inf	1	0	0	inf	1	0	0	inf	1
ASAP3	1	0	inf	0.615871	0	0	inf	1	0	0	inf	1	0	0	inf	1
ASB3\x3bGPR75-ASB3	1	0	inf	0.615871	0	0	inf	1	0	0	inf	1	0	0	inf	1
ASB5	1	0	inf	0.615871	0	0	inf	1	0	0	inf	1	0	0	inf	1
SPAG6	1	0	inf	0.615871	0	0	inf	1	0	0	inf	1	0	0	inf	1
SPAG9	1	0	inf	0.615871	0	0	inf	1	0	0	inf	1	0	0	inf	1
SPATA5	1	0	inf	0.615871	0	0	inf	1	0	0	inf	1	0	0	inf	1
SPATA6L	1	0	inf	0.615871	0	0	inf	1	0	0	inf	1	0	0	inf	1
SPDEF	1	0	inf	0.615871	0	0	inf	1	0	0	inf	1	0	0	inf	1
SPRY4	1	0	inf	0.615871	0	0	inf	1	0	0	inf	1	0	0	inf	1
SLF2	1	0	inf	0.615871	0	0	inf	1	0	0	inf	1	0	0	inf	1
SLC29A3	1	0	inf	0.615871	0	0	inf	1	0	0	inf	1	0	0	inf	1
SLC2A5	1	0	inf	0.615871	0	0	inf	1	0	0	inf	1	0	0	inf	1
SLC30A7	1	0	inf	0.615871	0	0	inf	1	1	0	inf	0.553419	0	0	inf	1
SLC39A11	1	0	inf	0.615871	0	0	inf	1	0	0	inf	1	0	0	inf	1
SMAGP	1	0	inf	0.615871	0	0	inf	1	0	0	inf	1	0	0	inf	1
SMARCC2	1	0	inf	0.615871	0	0	inf	1	0	0	inf	1	0	0	inf	1
SLC6A19	1	0	inf	0.615871	0	0	inf	1	0	0	inf	1	0	0	inf	1
SNAP91	1	0	inf	0.615871	0	0	inf	1	0	0	inf	1	0	0	inf	1
SNCA	1	0	inf	0.615871	0	0	inf	1	0	0	inf	1	0	0	inf	1
SNED1	1	0	inf	0.615871	0	0	inf	1	0	0	inf	1	0	0	inf	1
SNHG14\x3bSNORD115-21	1	0	inf	0.615871	0	0	inf	1	0	0	inf	1	0	0	inf	1
BCAR1	1	0	inf	0.615871	0	0	inf	1	0	0	inf	1	0	0	inf	1
SP6	1	0	inf	0.615871	0	0	inf	1	0	0	inf	1	0	0	inf	1
SOAT2	1	0	inf	0.615871	0	0	inf	1	0	0	inf	1	0	0	inf	1
SOGA1	1	0	inf	0.615871	0	0	inf	1	0	0	inf	1	0	0	inf	1
SORL1	1	0	inf	0.615871	0	0	inf	1	0	0	inf	1	0	0	inf	1
SORT1	1	0	inf	0.615871	0	0	inf	1	0	0	inf	1	0	0	inf	1
BCL2L1	1	0	inf	0.615871	0	0	inf	1	0	0	inf	1	0	0	inf	1
BICD1	1	0	inf	0.615871	0	0	inf	1	0	0	inf	1	0	0	inf	1
BICD2	1	0	inf	0.615871	0	0	inf	1	0	0	inf	1	0	0	inf	1
BANK1	1	0	inf	0.615871	0	0	inf	1	0	0	inf	1	0	0	inf	1
BBS9	1	0	inf	0.615871	0	0	inf	1	0	0	inf	1	0	0	inf	1
ASH2L	1	0	inf	0.615871	0	0	inf	1	0	0	inf	1	0	0	inf	1
ARHGEF28	1	0	inf	0.615871	0	0	inf	1	0	0	inf	1	0	0	inf	1
ARHGEF37	1	0	inf	0.615871	0	0	inf	1	0	0	inf	1	0	0	inf	1
ARL4C	1	0	inf	0.615871	0	0	inf	1	0	0	inf	1	0	0	inf	1
ARMC9	1	0	inf	0.615871	0	0	inf	1	0	0	inf	1	0	0	inf	1
BCL11B	1	0	inf	0.615871	0	0	inf	1	2	0	inf	0.306213	2	0	inf	0.306213
TARDBP	1	0	inf	0.615871	0	0	inf	1	0	0	inf	1	0	0	inf	1
TBC1D15	1	0	inf	0.615871	0	0	inf	1	0	0	inf	1	0	0	inf	1
TBC1D31	1	0	inf	0.615871	0	0	inf	1	0	0	inf	1	0	0	inf	1
TBP	1	0	inf	0.615871	0	0	inf	1	0	0	inf	1	0	0	inf	1
SYS1-DBNDD2	1	0	inf	0.615871	0	0	inf	1	0	0	inf	1	0	0	inf	1
SYT17	1	0	inf	0.615871	0	0	inf	1	0	0	inf	1	0	0	inf	1
SPRY4-AS1	1	0	inf	0.615871	0	0	inf	1	1	0	inf	0.553419	0	0	inf	1
SPTB	1	0	inf	0.615871	0	0	inf	1	0	0	inf	1	0	0	inf	1
SREBF1	1	0	inf	0.615871	0	0	inf	1	0	0	inf	1	0	0	inf	1
SRGAP2	1	0	inf	0.615871	0	0	inf	1	0	0	inf	1	0	0	inf	1
ST7	1	0	inf	0.615871	0	0	inf	1	2	0	inf	0.306213	0	0	inf	1
ST7L	1	0	inf	0.615871	0	0	inf	1	1	2	0.403212	0.911017	1	1	0.806863	0.800626
SRRM3	1	0	inf	0.615871	0	0	inf	1	0	0	inf	1	0	0	inf	1
SRSF10	1	0	inf	0.615871	0	0	inf	1	0	0	inf	1	0	0	inf	1
STAC	1	0	inf	0.615871	0	0	inf	1	0	0	inf	1	0	0	inf	1
STC2	1	0	inf	0.615871	0	0	inf	1	0	0	inf	1	0	0	inf	1
STEAP2-AS1	1	0	inf	0.615871	0	0	inf	1	0	0	inf	1	0	0	inf	1
SSTR1	1	0	inf	0.615871	0	0	inf	1	0	0	inf	1	0	0	inf	1
SSX2IP	1	0	inf	0.615871	0	0	inf	1	0	0	inf	1	0	0	inf	1
ST20	1	0	inf	0.615871	0	0	inf	1	0	0	inf	1	0	0	inf	1
TFDP2	1	0	inf	0.615871	0	0	inf	1	0	0	inf	1	0	0	inf	1
AP3S2\x3bARPIN-AP3S2	1	0	inf	0.615871	0	0	inf	1	0	0	inf	1	0	0	inf	1
AMTN	1	0	inf	0.615871	0	0	inf	1	0	0	inf	1	0	0	inf	1
ANKRD12\x3bNDUFV2-AS1	1	0	inf	0.615871	0	0	inf	1	0	0	inf	1	0	0	inf	1
ANKRD40	1	0	inf	0.615871	0	0	inf	1	0	0	inf	1	0	0	inf	1
THAP9-AS1	1	0	inf	0.615871	0	0	inf	1	0	0	inf	1	0	0	inf	1
THCAT155	1	0	inf	0.615871	0	0	inf	1	0	0	inf	1	0	0	inf	1
THRA	1	0	inf	0.615871	0	0	inf	1	0	0	inf	1	0	0	inf	1
TIAM1	1	0	inf	0.615871	0	0	inf	1	0	0	inf	1	0	0	inf	1
TET2-AS1	1	0	inf	0.615871	0	0	inf	1	1	0	inf	0.553419	0	0	inf	1
SYNPO	1	0	inf	0.615871	0	0	inf	1	0	0	inf	1	0	0	inf	1
STT3A	1	0	inf	0.615871	0	0	inf	1	0	0	inf	1	0	0	inf	1
STX16-NPEPL1	1	0	inf	0.615871	0	0	inf	1	0	0	inf	1	0	0	inf	1
STX5	1	0	inf	0.615871	0	0	inf	1	0	0	inf	1	0	0	inf	1
TACC2	1	0	inf	0.615871	0	0	inf	1	0	0	inf	1	0	0	inf	1
SULT4A1	1	0	inf	0.615871	0	0	inf	1	0	0	inf	1	0	0	inf	1
SVEP1	1	0	inf	0.615871	0	0	inf	1	0	0	inf	1	0	0	inf	1
SVIL	1	0	inf	0.615871	0	0	inf	1	0	0	inf	1	0	0	inf	1
TBX1	1	0	inf	0.615871	0	0	inf	1	0	0	inf	1	0	0	inf	1
TCF20	1	0	inf	0.615871	0	0	inf	1	0	0	inf	1	0	0	inf	1
TNS3	1	0	inf	0.615871	0	0	inf	1	0	0	inf	1	0	0	inf	1
ASTN1	1	0	inf	0.615871	0	0	inf	1	0	0	inf	1	0	0	inf	1
ASXL1	1	0	inf	0.615871	0	0	inf	1	0	0	inf	1	0	0	inf	1
ATE1	1	0	inf	0.615871	0	0	inf	1	0	0	inf	1	0	0	inf	1
THADA	1	0	inf	0.615871	0	0	inf	1	1	1	0.806863	0.800626	0	0	inf	1
TCTN1	1	0	inf	0.615871	0	0	inf	1	0	0	inf	1	0	0	inf	1
TDG	1	0	inf	0.615871	0	0	inf	1	0	0	inf	1	0	0	inf	1
TECPR1	1	0	inf	0.615871	0	0	inf	1	0	0	inf	1	0	0	inf	1
TEMN3-AS1	1	0	inf	0.615871	0	0	inf	1	0	0	inf	1	0	0	inf	1
AMBRA1	1	0	inf	0.615871	0	0	inf	1	0	0	inf	1	0	0	inf	1
ATP10B	1	0	inf	0.615871	0	0	inf	1	0	0	inf	1	0	0	inf	1
ATP1A1	1	0	inf	0.615871	0	0	inf	1	0	0	inf	1	0	0	inf	1
ATP2C1	1	0	inf	0.615871	0	0	inf	1	1	0	inf	0.553419	0	0	inf	1
ATP5F1C	1	0	inf	0.615871	0	0	inf	1	0	0	inf	1	0	0	inf	1
ATP5MC3	1	0	inf	0.615871	0	0	inf	1	0	0	inf	1	0	0	inf	1
ATP5PB	1	0	inf	0.615871	0	0	inf	1	0	0	inf	1	0	0	inf	1
ANKRD55	1	0	inf	0.615871	0	0	inf	1	0	0	inf	1	0	0	inf	1
ALCAM	1	0	inf	0.615871	0	0	inf	1	0	0	inf	1	0	0	inf	1
ALDH6A1	1	0	inf	0.615871	0	0	inf	1	0	0	inf	1	0	0	inf	1
ALPK3	1	0	inf	0.615871	0	0	inf	1	0	0	inf	1	0	0	inf	1
TLL2	1	0	inf	0.615871	0	0	inf	1	0	0	inf	1	0	0	inf	1
TM4SF1-AS1	1	0	inf	0.615871	0	0	inf	1	0	0	inf	1	0	0	inf	1
TMBIM7P	1	0	inf	0.615871	0	0	inf	1	0	0	inf	1	0	0	inf	1
TUNAR	1	0	inf	0.615871	0	0	inf	1	0	0	inf	1	0	0	inf	1
TXNDC11	1	0	inf	0.615871	0	0	inf	1	0	0	inf	1	0	0	inf	1
UBAC2	1	0	inf	0.615871	0	0	inf	1	0	0	inf	1	0	0	inf	1
UBAP1	1	0	inf	0.615871	0	0	inf	1	0	0	inf	1	0	0	inf	1
TMEM116	1	0	inf	0.615871	0	0	inf	1	0	0	inf	1	0	0	inf	1
TMEM135	1	0	inf	0.615871	0	0	inf	1	0	0	inf	1	0	0	inf	1
TMEM161B-AS1	1	0	inf	0.615871	0	0	inf	1	1	0	inf	0.553419	2	0	inf	0.306213
TMEM170B	1	0	inf	0.615871	0	0	inf	1	0	0	inf	1	0	0	inf	1
TIMMDC1	1	0	inf	0.615871	0	0	inf	1	0	0	inf	1	0	0	inf	1
TLE1	1	0	inf	0.615871	0	0	inf	1	1	1	0.806863	0.800626	1	1	0.806863	0.800626
TMEM263	1	0	inf	0.615871	0	0	inf	1	0	0	inf	1	0	0	inf	1
TMEM39B	1	0	inf	0.615871	0	0	inf	1	0	0	inf	1	0	0	inf	1
TMEM99	1	0	inf	0.615871	0	0	inf	1	0	0	inf	1	0	0	inf	1
TMX2-CTNND1	1	0	inf	0.615871	0	0	inf	1	0	0	inf	1	0	0	inf	1
TMED7\x3bTMED7-TICAM2	1	0	inf	0.615871	0	0	inf	1	0	0	inf	1	0	0	inf	1
TMEM108	1	0	inf	0.615871	0	0	inf	1	0	0	inf	1	0	0	inf	1
TOB1-AS1	1	0	inf	0.615871	0	0	inf	1	0	0	inf	1	0	0	inf	1
TOM1	1	0	inf	0.615871	0	0	inf	1	0	0	inf	1	0	0	inf	1
TP63	1	0	inf	0.615871	0	0	inf	1	0	0	inf	1	0	0	inf	1
TPM1	1	0	inf	0.615871	0	0	inf	1	0	0	inf	1	0	0	inf	1
TMEM222	1	0	inf	0.615871	0	0	inf	1	0	0	inf	1	0	0	inf	1
VAC14	1	0	inf	0.615871	0	0	inf	1	0	0	inf	1	0	0	inf	1
VAMP1	1	0	inf	0.615871	0	0	inf	1	0	0	inf	1	0	0	inf	1
VANGL1	1	0	inf	0.615871	0	0	inf	1	1	0	inf	0.553419	0	0	inf	1
VCP\x3bFANCG	1	0	inf	0.615871	0	0	inf	1	0	0	inf	1	0	0	inf	1
VDR	1	0	inf	0.615871	0	0	inf	1	0	0	inf	1	0	0	inf	1
TPM3	1	0	inf	0.615871	0	0	inf	1	0	0	inf	1	0	0	inf	1
TRAK2	1	0	inf	0.615871	0	0	inf	1	0	0	inf	1	0	0	inf	1
TRAPPC3	1	0	inf	0.615871	0	0	inf	1	0	0	inf	1	0	0	inf	1
TRAPPC9	1	0	inf	0.615871	0	0	inf	1	1	1	0.806863	0.800626	0	0	inf	1
TRERF1	1	0	inf	0.615871	0	0	inf	1	1	1	0.806863	0.800626	0	0	inf	1
TRIM59-IFT80	1	0	inf	0.615871	0	0	inf	1	0	0	inf	1	0	0	inf	1
UTP18	1	0	inf	0.615871	0	0	inf	1	0	0	inf	1	0	0	inf	1
TULP4	1	0	inf	0.615871	0	0	inf	1	0	0	inf	1	0	0	inf	1
TRIO	1	0	inf	0.615871	0	0	inf	1	0	0	inf	1	0	0	inf	1
TRPC1	1	0	inf	0.615871	0	0	inf	1	0	0	inf	1	0	0	inf	1
TRPC4AP	1	0	inf	0.615871	0	0	inf	1	0	0	inf	1	0	0	inf	1
UBE2D2	1	0	inf	0.615871	0	0	inf	1	0	0	inf	1	0	0	inf	1
UBE2E1-AS1	1	0	inf	0.615871	0	0	inf	1	0	0	inf	1	0	0	inf	1
UBE2E2	1	0	inf	0.615871	0	0	inf	1	0	0	inf	1	0	0	inf	1
TTC27	1	0	inf	0.615871	0	0	inf	1	1	0	inf	0.553419	0	0	inf	1
TTC28	1	0	inf	0.615871	0	0	inf	1	0	0	inf	1	0	0	inf	1
TTC8	1	0	inf	0.615871	0	0	inf	1	0	0	inf	1	0	0	inf	1
TTLL11	1	0	inf	0.615871	0	0	inf	1	0	0	inf	1	0	0	inf	1
YAP1	1	0	inf	0.615871	0	0	inf	1	1	0	inf	0.553419	0	0	inf	1
YBX1	1	0	inf	0.615871	0	0	inf	1	0	0	inf	1	0	0	inf	1
WDR25	1	0	inf	0.615871	0	0	inf	1	0	0	inf	1	0	0	inf	1
WDR93	1	0	inf	0.615871	0	0	inf	1	0	0	inf	1	0	0	inf	1
WIPF1	1	0	inf	0.615871	0	0	inf	1	0	0	inf	1	0	0	inf	1
UBL7	1	0	inf	0.615871	0	0	inf	1	0	0	inf	1	0	0	inf	1
UBQLN1	1	0	inf	0.615871	0	0	inf	1	0	0	inf	1	0	0	inf	1
UBR2	1	0	inf	0.615871	0	0	inf	1	0	0	inf	1	0	0	inf	1
WNT2B	1	0	inf	0.615871	0	0	inf	1	0	0	inf	1	0	0	inf	1
XBP1	1	0	inf	0.615871	0	0	inf	1	0	0	inf	1	0	0	inf	1
XKR6	1	0	inf	0.615871	0	0	inf	1	0	0	inf	1	0	0	inf	1
UMAD1	1	0	inf	0.615871	0	0	inf	1	0	0	inf	1	0	0	inf	1
UNC5B	1	0	inf	0.615871	0	0	inf	1	0	0	inf	1	0	0	inf	1
UPP2	1	0	inf	0.615871	0	0	inf	1	0	0	inf	1	0	0	inf	1
UBE2R2	1	0	inf	0.615871	0	0	inf	1	0	0	inf	1	0	0	inf	1
UBL3	1	0	inf	0.615871	0	0	inf	1	0	0	inf	1	0	0	inf	1
USP13	1	0	inf	0.615871	0	0	inf	1	0	0	inf	1	0	0	inf	1
USP22	1	0	inf	0.615871	0	0	inf	1	0	0	inf	1	0	0	inf	1
USP8	1	0	inf	0.615871	0	0	inf	1	0	0	inf	1	0	0	inf	1
UGT8	1	0	inf	0.615871	0	0	inf	1	0	0	inf	1	0	0	inf	1
UHRF2	1	0	inf	0.615871	0	0	inf	1	0	0	inf	1	0	0	inf	1
ADAMTS10	1	0	inf	0.615871	0	0	inf	1	1	0	inf	0.553419	1	0	inf	0.553419
YPEL2	1	0	inf	0.615871	0	0	inf	1	0	0	inf	1	0	0	inf	1
ZACN	1	0	inf	0.615871	0	0	inf	1	0	0	inf	1	0	0	inf	1
ACD\x3bPARD6A	1	0	inf	0.615871	0	0	inf	1	0	0	inf	1	0	0	inf	1
ZFPM2-AS1	1	0	inf	0.615871	0	0	inf	1	0	0	inf	1	0	0	inf	1
ZNF133	1	0	inf	0.615871	0	0	inf	1	0	0	inf	1	0	0	inf	1
ADAMTS15	1	0	inf	0.615871	0	0	inf	1	0	0	inf	1	0	0	inf	1
ZC3H6	1	0	inf	0.615871	0	0	inf	1	0	0	inf	1	0	0	inf	1
AKAP8L	1	0	inf	0.615871	0	0	inf	1	0	0	inf	1	0	0	inf	1
AKAP9	1	0	inf	0.615871	0	0	inf	1	0	0	inf	1	0	0	inf	1
ACTN1	1	0	inf	0.615871	0	0	inf	1	1	0	inf	0.553419	1	0	inf	0.553419
AGBL1	1	0	inf	0.615871	0	0	inf	1	0	0	inf	1	0	0	inf	1
ZZZ3	1	0	inf	0.615871	0	0	inf	1	0	0	inf	1	0	0	inf	1
VIM	1	0	inf	0.615871	0	0	inf	1	0	0	inf	1	0	0	inf	1
VIT	1	0	inf	0.615871	0	0	inf	1	0	0	inf	1	0	0	inf	1
VPS37B	1	0	inf	0.615871	0	0	inf	1	0	0	inf	1	0	0	inf	1
VRK2	1	0	inf	0.615871	0	0	inf	1	1	1	0.806863	0.800626	0	1	0	1
VSTM2L	1	0	inf	0.615871	0	0	inf	1	0	0	inf	1	0	0	inf	1
AHSG	1	0	inf	0.615871	0	0	inf	1	0	0	inf	1	0	0	inf	1
AIG1	1	0	inf	0.615871	0	0	inf	1	0	0	inf	1	0	0	inf	1
AK5	1	0	inf	0.615871	0	0	inf	1	0	0	inf	1	0	0	inf	1
ADAM10	1	0	inf	0.615871	0	0	inf	1	0	0	inf	1	0	0	inf	1
ZFHX4-AS1	1	0	inf	0.615871	0	0	inf	1	0	0	inf	1	0	0	inf	1
ZFP1	1	0	inf	0.615871	0	0	inf	1	0	0	inf	1	0	0	inf	1
ACYP2	1	0	inf	0.615871	0	0	inf	1	0	0	inf	1	0	0	inf	1
ZCCHC24	1	0	inf	0.615871	0	0	inf	1	1	0	inf	0.553419	1	0	inf	0.553419
ADAMTS9	1	0	inf	0.615871	0	0	inf	1	0	0	inf	1	0	0	inf	1
ADAMTSL1	1	0	inf	0.615871	0	0	inf	1	1	1	0.806863	0.800626	1	0	inf	0.553419
ADAP2	1	0	inf	0.615871	0	0	inf	1	0	0	inf	1	0	0	inf	1
ADCY4	1	0	inf	0.615871	0	0	inf	1	0	0	inf	1	0	0	inf	1
ADD2	1	0	inf	0.615871	0	0	inf	1	0	0	inf	1	0	0	inf	1
ADD3	1	0	inf	0.615871	0	0	inf	1	1	0	inf	0.553419	0	0	inf	1
ZNF462	1	0	inf	0.615871	0	0	inf	1	1	0	inf	0.553419	1	0	inf	0.553419
ZNF574	1	0	inf	0.615871	0	0	inf	1	0	0	inf	1	0	0	inf	1
ADGRF5	1	0	inf	0.615871	0	0	inf	1	0	0	inf	1	0	0	inf	1
ADGRV1	1	0	inf	0.615871	0	0	inf	1	3	0	inf	0.169397	1	0	inf	0.553419
ACSL6	1	0	inf	0.615871	0	0	inf	1	0	0	inf	1	0	0	inf	1
ZNF689	1	0	inf	0.615871	0	0	inf	1	0	0	inf	1	0	0	inf	1
ZNF76	1	0	inf	0.615871	0	0	inf	1	0	0	inf	1	0	0	inf	1
ZNF800	1	0	inf	0.615871	0	0	inf	1	1	0	inf	0.553419	0	0	inf	1
ZNF99	1	0	inf	0.615871	0	0	inf	1	0	0	inf	1	0	0	inf	1
ZRANB2-AS2	1	0	inf	0.615871	0	0	inf	1	1	0	inf	0.553419	0	0	inf	1
PARD3B	8	5	0.997943	0.620929	4	2	1.24772	0.577215	10	3	2.69729	0.0967374	2	0	inf	0.306213
ADGRL3	2	1	1.24758	0.670724	3	0	inf	0.233521	1	2	0.403212	0.911017	1	2	0.403212	0.911017
ANK2	2	1	1.24758	0.670724	2	0	inf	0.379255	0	0	inf	1	0	0	inf	1
MIR548F3	2	1	1.24758	0.670724	2	0	inf	0.379255	0	0	inf	1	0	0	inf	1
CNTNAP2	2	1	1.24758	0.670724	2	0	inf	0.379255	1	3	0.268661	0.960298	1	0	inf	0.553419
TANC1	2	1	1.24758	0.670724	2	0	inf	0.379255	1	0	inf	0.553419	0	0	inf	1
SRRM2	2	1	1.24758	0.670724	2	0	inf	0.379255	1	0	inf	0.553419	0	0	inf	1
DCDC1	2	1	1.24758	0.670724	3	1	1.8719	0.50277	0	0	inf	1	0	0	inf	1
FSHR	2	1	1.24758	0.670724	1	0	inf	0.615871	1	0	inf	0.553419	1	0	inf	0.553419
PTCH1	2	1	1.24758	0.670724	1	0	inf	0.615871	1	0	inf	0.553419	0	0	inf	1
CALD1	2	1	1.24758	0.670724	1	0	inf	0.615871	2	0	inf	0.306213	2	0	inf	0.306213
PAPPA	2	1	1.24758	0.670724	1	0	inf	0.615871	1	0	inf	0.553419	2	0	inf	0.306213
RIMS2	2	1	1.24758	0.670724	1	0	inf	0.615871	0	0	inf	1	0	0	inf	1
CORO2B	2	1	1.24758	0.670724	1	0	inf	0.615871	0	0	inf	1	0	0	inf	1
CNTN6	2	1	1.24758	0.670724	1	0	inf	0.615871	1	0	inf	0.553419	1	0	inf	0.553419
SPATS2L	2	1	1.24758	0.670724	1	0	inf	0.615871	1	0	inf	0.553419	1	0	inf	0.553419
SLIT3	2	1	1.24758	0.670724	1	0	inf	0.615871	3	2	1.2107	0.599449	2	2	0.806778	0.763175
SPAG16	2	1	1.24758	0.670724	1	0	inf	0.615871	0	0	inf	1	0	0	inf	1
ATF7\x3bATF7-NPFF	2	1	1.24758	0.670724	1	0	inf	0.615871	1	2	0.403212	0.911017	0	3	0	1
ZNF385D	2	1	1.24758	0.670724	1	0	inf	0.615871	0	0	inf	1	0	0	inf	1
TRHDE	2	1	1.24758	0.670724	1	0	inf	0.615871	0	0	inf	1	0	0	inf	1
TTBK2	2	1	1.24758	0.670724	1	0	inf	0.615871	0	0	inf	1	0	0	inf	1
GALNT14	2	1	1.24758	0.670724	1	0	inf	0.615871	0	0	inf	1	0	0	inf	1
TLE3	2	1	1.24758	0.670724	1	0	inf	0.615871	0	0	inf	1	0	0	inf	1
DYRK1A	2	1	1.24758	0.670724	1	0	inf	0.615871	0	0	inf	1	0	0	inf	1
RALGAPB	2	1	1.24758	0.670724	2	1	1.24758	0.670724	0	0	inf	1	0	0	inf	1
CMSS1\x3bFILIP1L	2	1	1.24758	0.670724	2	1	1.24758	0.670724	2	0	inf	0.306213	1	0	inf	0.553419
TFAP2B	2	1	1.24758	0.670724	1	1	0.62361	0.852486	0	0	inf	1	0	0	inf	1
GPC5	2	1	1.24758	0.670724	1	1	0.62361	0.852486	1	1	0.806863	0.800626	0	0	inf	1
NRG1	2	1	1.24758	0.670724	1	1	0.62361	0.852486	0	0	inf	1	0	0	inf	1
C9orf92	2	1	1.24758	0.670724	1	1	0.62361	0.852486	0	0	inf	1	0	0	inf	1
RORA-AS1	2	1	1.24758	0.670724	1	1	0.62361	0.852486	0	0	inf	1	0	0	inf	1
MIPOL1	2	1	1.24758	0.670724	1	1	0.62361	0.852486	1	0	inf	0.553419	1	0	inf	0.553419
CELF4	2	1	1.24758	0.670724	1	1	0.62361	0.852486	2	2	0.806778	0.763175	1	0	inf	0.553419
LOC101927314	2	1	1.24758	0.670724	1	1	0.62361	0.852486	5	1	4.04143	0.167639	3	0	inf	0.169397
HNRNPK	2	1	1.24758	0.670724	1	1	0.62361	0.852486	0	0	inf	1	0	0	inf	1
FAM168A	2	1	1.24758	0.670724	1	1	0.62361	0.852486	1	0	inf	0.553419	0	0	inf	1
DCC	2	1	1.24758	0.670724	1	1	0.62361	0.852486	0	0	inf	1	0	0	inf	1
TCF4	2	1	1.24758	0.670724	1	1	0.62361	0.852486	3	3	0.806693	0.750515	1	2	0.403212	0.911017
TOX	2	1	1.24758	0.670724	1	2	0.311662	0.943368	5	1	4.04143	0.167639	3	1	2.42272	0.396512
ADAMTS6	2	1	1.24758	0.670724	0	1	0	1	1	2	0.403212	0.911017	0	1	0	1
GABRB2	2	1	1.24758	0.670724	0	0	inf	1	1	0	inf	0.553419	0	0	inf	1
GABRB1	2	1	1.24758	0.670724	0	0	inf	1	0	0	inf	1	0	0	inf	1
CUX2	2	1	1.24758	0.670724	0	0	inf	1	0	0	inf	1	0	0	inf	1
GRM8	2	1	1.24758	0.670724	0	0	inf	1	1	2	0.403212	0.911017	0	0	inf	1
GRID1	2	1	1.24758	0.670724	0	1	0	1	0	0	inf	1	0	0	inf	1
CTIF	2	1	1.24758	0.670724	0	1	0	1	1	0	inf	0.553419	0	0	inf	1
NREP-AS1	2	1	1.24758	0.670724	0	0	inf	1	0	0	inf	1	0	0	inf	1
RAI1	2	1	1.24758	0.670724	0	0	inf	1	0	0	inf	1	0	0	inf	1
CD44	2	1	1.24758	0.670724	0	0	inf	1	0	0	inf	1	0	0	inf	1
CDH18	2	1	1.24758	0.670724	0	2	0	1	1	0	inf	0.553419	1	0	inf	0.553419
NAV2	2	1	1.24758	0.670724	0	0	inf	1	3	0	inf	0.169397	2	0	inf	0.306213
NR3C2	2	1	1.24758	0.670724	0	1	0	1	0	0	inf	1	0	0	inf	1
NR5A2	2	1	1.24758	0.670724	0	1	0	1	0	0	inf	1	0	0	inf	1
NBEAL1	2	1	1.24758	0.670724	0	0	inf	1	1	1	0.806863	0.800626	1	0	inf	0.553419
PPP1R9A	2	1	1.24758	0.670724	0	0	inf	1	0	0	inf	1	0	0	inf	1
LYPD6B	2	1	1.24758	0.670724	0	0	inf	1	0	0	inf	1	0	0	inf	1
MMADHC-DT	2	1	1.24758	0.670724	0	0	inf	1	0	0	inf	1	0	0	inf	1
CDH6	2	1	1.24758	0.670724	0	0	inf	1	0	0	inf	1	0	0	inf	1
RNF220	2	1	1.24758	0.670724	0	0	inf	1	1	1	0.806863	0.800626	1	1	0.806863	0.800626
IGSF21	2	1	1.24758	0.670724	0	0	inf	1	2	0	inf	0.306213	0	0	inf	1
KIAA0825	2	1	1.24758	0.670724	0	0	inf	1	1	2	0.403212	0.911017	1	0	inf	0.553419
LINC01793	2	1	1.24758	0.670724	0	0	inf	1	0	0	inf	1	0	0	inf	1
LINC00871	2	1	1.24758	0.670724	0	0	inf	1	0	0	inf	1	0	0	inf	1
LINC00693	2	1	1.24758	0.670724	0	0	inf	1	0	0	inf	1	0	0	inf	1
SLC35F1	2	1	1.24758	0.670724	0	0	inf	1	3	1	2.42272	0.396512	1	0	inf	0.553419
BCL2	2	1	1.24758	0.670724	0	0	inf	1	0	0	inf	1	0	0	inf	1
STIM1	2	1	1.24758	0.670724	0	1	0	1	0	0	inf	1	0	0	inf	1
ZHX3	2	1	1.24758	0.670724	0	0	inf	1	0	0	inf	1	0	0	inf	1
USH2A	2	1	1.24758	0.670724	0	1	0	1	2	2	0.806778	0.763175	1	0	inf	0.553419
TAFA2	2	1	1.24758	0.670724	0	1	0	1	0	0	inf	1	0	0	inf	1
EHBP1	3	2	0.935521	0.709673	4	0	inf	0.143772	0	0	inf	1	0	0	inf	1
PPARGC1A	3	2	0.935521	0.709673	4	1	2.49658	0.364834	2	2	0.806778	0.763175	2	4	0.402949	0.93323
VPS13B	3	2	0.935521	0.709673	2	0	inf	0.379255	2	0	inf	0.306213	1	0	inf	0.553419
BACH2	3	2	0.935521	0.709673	2	0	inf	0.379255	0	0	inf	1	0	0	inf	1
NBEA	3	2	0.935521	0.709673	2	0	inf	0.379255	2	1	1.61444	0.579843	2	0	inf	0.306213
NFIA	3	2	0.935521	0.709673	2	0	inf	0.379255	2	2	0.806778	0.763175	1	1	0.806863	0.800626
SYT1	3	2	0.935521	0.709673	1	0	inf	0.615871	0	0	inf	1	0	0	inf	1
GTDC1	3	2	0.935521	0.709673	1	0	inf	0.615871	2	1	1.61444	0.579843	1	0	inf	0.553419
ZNF521	3	2	0.935521	0.709673	2	1	1.24758	0.670724	5	3	1.34567	0.484912	4	3	1.07606	0.615613
EBF2	3	2	0.935521	0.709673	2	2	0.623503	0.838678	0	0	inf	1	0	0	inf	1
PRKG1	3	2	0.935521	0.709673	1	1	0.62361	0.852486	3	1	2.42272	0.396512	0	0	inf	1
ZNF407	3	2	0.935521	0.709673	1	4	0.155689	0.99166	1	2	0.403212	0.911017	1	1	0.806863	0.800626
WDR72	3	2	0.935521	0.709673	0	1	0	1	1	0	inf	0.553419	0	0	inf	1
CMIP	3	2	0.935521	0.709673	0	0	inf	1	1	0	inf	0.553419	1	0	inf	0.553419
SUGCT	3	2	0.935521	0.709673	0	0	inf	1	1	2	0.403212	0.911017	0	0	inf	1
NEGR1	3	2	0.935521	0.709673	0	1	0	1	1	3	0.268661	0.960298	0	1	0	1
SLC25A21	4	3	0.831431	0.740401	0	0	inf	1	1	2	0.403212	0.911017	0	0	inf	1
MACROD2	4	3	0.831431	0.740401	0	0	inf	1	1	1	0.806863	0.800626	0	0	inf	1
LSAMP	4	3	0.831431	0.740401	0	1	0	1	1	0	inf	0.553419	0	0	inf	1
RBFOX1	12	9	0.831045	0.743133	8	4	1.248	0.483675	5	7	0.575458	0.893159	3	3	0.806693	0.750515
NXPH1	5	4	0.779332	0.765855	3	0	inf	0.233521	1	1	0.806863	0.800626	0	1	0	1
DAB1	5	4	0.779332	0.765855	2	0	inf	0.379255	2	3	0.537559	0.872325	2	3	0.537559	0.872325
ESRRG	5	4	0.779332	0.765855	4	2	1.24772	0.577215	4	4	0.806608	0.746314	3	1	2.42272	0.396512
SOX5	5	4	0.779332	0.765855	4	2	1.24772	0.577215	2	3	0.537559	0.872325	1	2	0.403212	0.911017
MEF2C-AS1	5	4	0.779332	0.765855	2	1	1.24758	0.670724	4	2	1.61498	0.448384	1	2	0.403212	0.911017
WWOX	12	10	0.747597	0.816683	9	4	1.4044	0.397891	4	7	0.460164	0.942039	1	6	0.134111	0.99648
SND1	2	2	0.623503	0.838678	2	0	inf	0.379255	0	0	inf	1	0	0	inf	1
AGBL4	2	2	0.623503	0.838678	1	0	inf	0.615871	4	1	3.23172	0.261221	0	0	inf	1
MSI2	2	2	0.623503	0.838678	1	0	inf	0.615871	3	3	0.806693	0.750515	1	0	inf	0.553419
MEIS1	2	2	0.623503	0.838678	1	0	inf	0.615871	1	1	0.806863	0.800626	0	1	0	1
SSBP3	2	2	0.623503	0.838678	1	0	inf	0.615871	1	1	0.806863	0.800626	0	0	inf	1
EPB41L3	2	2	0.623503	0.838678	1	0	inf	0.615871	0	0	inf	1	0	0	inf	1
RORB	2	2	0.623503	0.838678	1	1	0.62361	0.852486	1	0	inf	0.553419	0	0	inf	1
MTX2	2	2	0.623503	0.838678	1	1	0.62361	0.852486	0	0	inf	1	0	0	inf	1
LRRC4C	2	2	0.623503	0.838678	1	1	0.62361	0.852486	0	0	inf	1	0	0	inf	1
CREB5	2	2	0.623503	0.838678	1	1	0.62361	0.852486	1	1	0.806863	0.800626	1	1	0.806863	0.800626
SOX2-OT	2	2	0.623503	0.838678	1	1	0.62361	0.852486	3	0	inf	0.169397	1	0	inf	0.553419
SLIT2	2	2	0.623503	0.838678	1	1	0.62361	0.852486	1	1	0.806863	0.800626	0	1	0	1
SOBP	2	2	0.623503	0.838678	1	1	0.62361	0.852486	5	0	inf	0.0518105	4	0	inf	0.0936926
ZFHX4	2	2	0.623503	0.838678	1	1	0.62361	0.852486	3	0	inf	0.169397	3	0	inf	0.169397
PLXNA4	2	2	0.623503	0.838678	0	2	0	1	3	4	0.60469	0.851692	1	1	0.806863	0.800626
CDH23	2	2	0.623503	0.838678	0	1	0	1	1	1	0.806863	0.800626	0	1	0	1
RIC8B	2	2	0.623503	0.838678	0	1	0	1	0	0	inf	1	0	0	inf	1
LOXL1	2	2	0.623503	0.838678	0	0	inf	1	0	0	inf	1	0	0	inf	1
MLLT6	2	2	0.623503	0.838678	0	0	inf	1	0	0	inf	1	0	0	inf	1
MYO18A	2	2	0.623503	0.838678	0	0	inf	1	1	0	inf	0.553419	0	0	inf	1
HS6ST3	2	2	0.623503	0.838678	0	1	0	1	2	2	0.806778	0.763175	1	1	0.806863	0.800626
CYP7B1	2	2	0.623503	0.838678	0	0	inf	1	0	0	inf	1	0	0	inf	1
LOC339862	2	2	0.623503	0.838678	0	1	0	1	3	1	2.42272	0.396512	1	1	0.806863	0.800626
GAP43	2	2	0.623503	0.838678	0	1	0	1	0	0	inf	1	0	0	inf	1
ERI3-IT1	2	2	0.623503	0.838678	0	1	0	1	0	0	inf	1	0	0	inf	1
CACNA2D3	3	3	0.623395	0.842131	3	2	0.935521	0.709673	5	1	4.04143	0.167639	3	1	2.42272	0.396512
CADM2	3	3	0.623395	0.842131	2	2	0.623503	0.838678	0	0	inf	1	0	0	inf	1
TENM3	3	3	0.623395	0.842131	1	2	0.311662	0.943368	1	1	0.806863	0.800626	0	0	inf	1
DPP10	4	4	0.623288	0.850084	2	0	inf	0.379255	0	0	inf	1	0	0	inf	1
HDAC9	4	4	0.623288	0.850084	1	2	0.311662	0.943368	0	0	inf	1	0	0	inf	1
PBX3	4	4	0.623288	0.850084	1	2	0.311662	0.943368	1	4	0.201386	0.982291	0	3	0	1
CSMD3	1	1	0.62361	0.852486	2	0	inf	0.379255	0	0	inf	1	0	0	inf	1
PARP8	1	1	0.62361	0.852486	2	0	inf	0.379255	0	0	inf	1	0	0	inf	1
GLCCI1	1	1	0.62361	0.852486	3	1	1.8719	0.50277	1	0	inf	0.553419	2	0	inf	0.306213
ZMIZ1	1	1	0.62361	0.852486	1	0	inf	0.615871	3	0	inf	0.169397	1	0	inf	0.553419
DNAJC7	1	1	0.62361	0.852486	1	0	inf	0.615871	0	0	inf	1	0	0	inf	1
DYNC1I1	1	1	0.62361	0.852486	1	0	inf	0.615871	1	1	0.806863	0.800626	0	1	0	1
ELP4	1	1	0.62361	0.852486	1	0	inf	0.615871	0	0	inf	1	0	0	inf	1
FAM214A	1	1	0.62361	0.852486	1	0	inf	0.615871	0	0	inf	1	0	0	inf	1
DTNA	1	1	0.62361	0.852486	1	0	inf	0.615871	0	0	inf	1	0	0	inf	1
FUT8	1	1	0.62361	0.852486	1	0	inf	0.615871	1	0	inf	0.553419	0	0	inf	1
GABBR2	1	1	0.62361	0.852486	1	0	inf	0.615871	2	0	inf	0.306213	0	0	inf	1
DACH1	1	1	0.62361	0.852486	1	0	inf	0.615871	3	1	2.42272	0.396512	3	2	1.2107	0.599449
GRAMD1B	1	1	0.62361	0.852486	1	0	inf	0.615871	0	0	inf	1	0	0	inf	1
GRIA1	1	1	0.62361	0.852486	1	0	inf	0.615871	0	0	inf	1	0	0	inf	1
GRIK1	1	1	0.62361	0.852486	1	0	inf	0.615871	1	1	0.806863	0.800626	1	0	inf	0.553419
DLC1	1	1	0.62361	0.852486	1	0	inf	0.615871	0	0	inf	1	0	0	inf	1
HDAC1	1	1	0.62361	0.852486	1	0	inf	0.615871	0	0	inf	1	0	0	inf	1
HIBADH	1	1	0.62361	0.852486	1	0	inf	0.615871	0	0	inf	1	0	0	inf	1
HIPK1	1	1	0.62361	0.852486	1	0	inf	0.615871	0	0	inf	1	0	0	inf	1
INPPL1	1	1	0.62361	0.852486	1	0	inf	0.615871	0	0	inf	1	0	0	inf	1
KCNH7	1	1	0.62361	0.852486	1	0	inf	0.615871	0	0	inf	1	0	0	inf	1
KCNIP4	1	1	0.62361	0.852486	1	0	inf	0.615871	0	0	inf	1	0	0	inf	1
COX10	1	1	0.62361	0.852486	1	0	inf	0.615871	0	0	inf	1	0	0	inf	1
CREB1	1	1	0.62361	0.852486	1	0	inf	0.615871	0	0	inf	1	0	0	inf	1
LINC00343	1	1	0.62361	0.852486	1	0	inf	0.615871	0	0	inf	1	0	0	inf	1
LHFPL3	1	1	0.62361	0.852486	1	0	inf	0.615871	0	0	inf	1	0	0	inf	1
LMX1A	1	1	0.62361	0.852486	1	0	inf	0.615871	1	1	0.806863	0.800626	0	0	inf	1
CLASP1	1	1	0.62361	0.852486	1	0	inf	0.615871	0	0	inf	1	0	0	inf	1
MGMT	1	1	0.62361	0.852486	1	0	inf	0.615871	2	1	1.61444	0.579843	1	0	inf	0.553419
MIER3	1	1	0.62361	0.852486	1	0	inf	0.615871	0	0	inf	1	0	0	inf	1
MAML2	1	1	0.62361	0.852486	1	0	inf	0.615871	1	1	0.806863	0.800626	0	0	inf	1
MAPK8	1	1	0.62361	0.852486	1	0	inf	0.615871	1	0	inf	0.553419	0	0	inf	1
MEX3A	1	1	0.62361	0.852486	1	0	inf	0.615871	0	0	inf	1	0	0	inf	1
COL13A1	1	1	0.62361	0.852486	1	0	inf	0.615871	1	2	0.403212	0.911017	0	1	0	1
MYBPC1	1	1	0.62361	0.852486	1	0	inf	0.615871	0	0	inf	1	0	0	inf	1
PDZRN3	1	1	0.62361	0.852486	1	0	inf	0.615871	0	0	inf	1	0	0	inf	1
PITPNB	1	1	0.62361	0.852486	1	0	inf	0.615871	2	0	inf	0.306213	1	0	inf	0.553419
PLCB1	1	1	0.62361	0.852486	1	0	inf	0.615871	0	0	inf	1	0	0	inf	1
PSMF1	1	1	0.62361	0.852486	1	0	inf	0.615871	0	0	inf	1	0	0	inf	1
PTPRG	1	1	0.62361	0.852486	1	0	inf	0.615871	2	0	inf	0.306213	0	0	inf	1
RALGAPA2	1	1	0.62361	0.852486	1	0	inf	0.615871	1	0	inf	0.553419	0	0	inf	1
RBFOX2	1	1	0.62361	0.852486	1	0	inf	0.615871	2	1	1.61444	0.579843	1	0	inf	0.553419
RSRC1	1	1	0.62361	0.852486	1	0	inf	0.615871	1	0	inf	0.553419	1	0	inf	0.553419
SMAD6	1	1	0.62361	0.852486	1	0	inf	0.615871	1	1	0.806863	0.800626	0	0	inf	1
SLC4A4	1	1	0.62361	0.852486	1	0	inf	0.615871	2	1	1.61444	0.579843	0	0	inf	1
SORCS3	1	1	0.62361	0.852486	1	0	inf	0.615871	2	0	inf	0.306213	0	0	inf	1
BDNF	1	1	0.62361	0.852486	1	0	inf	0.615871	0	0	inf	1	0	0	inf	1
ARMH3	1	1	0.62361	0.852486	1	0	inf	0.615871	0	0	inf	1	0	0	inf	1
TOX3	1	1	0.62361	0.852486	1	0	inf	0.615871	2	0	inf	0.306213	1	0	inf	0.553419
TTLL5	1	1	0.62361	0.852486	1	0	inf	0.615871	0	0	inf	1	0	0	inf	1
WT1	1	1	0.62361	0.852486	1	0	inf	0.615871	0	0	inf	1	0	0	inf	1
YWHAE	1	1	0.62361	0.852486	1	0	inf	0.615871	1	0	inf	0.553419	0	0	inf	1
AKAP13	1	1	0.62361	0.852486	1	0	inf	0.615871	0	0	inf	1	0	0	inf	1
FMN1	1	1	0.62361	0.852486	2	1	1.24758	0.670724	1	0	inf	0.553419	0	0	inf	1
GMDS	1	1	0.62361	0.852486	2	1	1.24758	0.670724	0	0	inf	1	0	0	inf	1
CAMKV	1	1	0.62361	0.852486	2	1	1.24758	0.670724	0	0	inf	1	0	0	inf	1
LARP1	1	1	0.62361	0.852486	1	1	0.62361	0.852486	0	0	inf	1	0	0	inf	1
LINC00989	1	1	0.62361	0.852486	1	1	0.62361	0.852486	0	0	inf	1	0	0	inf	1
LINC01725	1	1	0.62361	0.852486	1	1	0.62361	0.852486	0	0	inf	1	0	0	inf	1
MAP4K4	1	1	0.62361	0.852486	1	1	0.62361	0.852486	0	0	inf	1	0	0	inf	1
MDGA1	1	1	0.62361	0.852486	1	1	0.62361	0.852486	0	0	inf	1	0	0	inf	1
MSTN	1	1	0.62361	0.852486	1	1	0.62361	0.852486	0	0	inf	1	0	0	inf	1
NAV3	1	1	0.62361	0.852486	1	1	0.62361	0.852486	0	0	inf	1	0	0	inf	1
NRP1	1	1	0.62361	0.852486	1	1	0.62361	0.852486	0	0	inf	1	0	0	inf	1
NTRK3	1	1	0.62361	0.852486	1	1	0.62361	0.852486	0	0	inf	1	0	0	inf	1
OBI1-AS1	1	1	0.62361	0.852486	1	1	0.62361	0.852486	1	1	0.806863	0.800626	0	1	0	1
CDC42SE2	1	1	0.62361	0.852486	1	1	0.62361	0.852486	0	0	inf	1	0	0	inf	1
PROX1-AS1	1	1	0.62361	0.852486	1	1	0.62361	0.852486	1	0	inf	0.553419	0	0	inf	1
RIMKLB	1	1	0.62361	0.852486	1	1	0.62361	0.852486	0	0	inf	1	0	0	inf	1
RPS12	1	1	0.62361	0.852486	1	1	0.62361	0.852486	0	0	inf	1	0	0	inf	1
C12orf42	1	1	0.62361	0.852486	1	1	0.62361	0.852486	0	0	inf	1	0	0	inf	1
SCAI	1	1	0.62361	0.852486	1	1	0.62361	0.852486	0	0	inf	1	0	0	inf	1
STARD13	1	1	0.62361	0.852486	1	1	0.62361	0.852486	2	0	inf	0.306213	0	0	inf	1
SYNE2	1	1	0.62361	0.852486	1	1	0.62361	0.852486	0	0	inf	1	0	0	inf	1
TCF12	1	1	0.62361	0.852486	1	1	0.62361	0.852486	2	0	inf	0.306213	1	0	inf	0.553419
TCF7L2	1	1	0.62361	0.852486	1	1	0.62361	0.852486	3	3	0.806693	0.750515	4	2	1.61498	0.448384
TBL1XR1	1	1	0.62361	0.852486	1	2	0.311662	0.943368	0	0	inf	1	0	0	inf	1
WDFY4	1	1	0.62361	0.852486	0	0	inf	1	0	0	inf	1	0	0	inf	1
AP1G1	1	1	0.62361	0.852486	0	0	inf	1	0	0	inf	1	0	0	inf	1
ZMAT4	1	1	0.62361	0.852486	0	0	inf	1	0	0	inf	1	0	0	inf	1
ZNF609	1	1	0.62361	0.852486	0	1	0	1	0	0	inf	1	0	0	inf	1
ERC2	1	1	0.62361	0.852486	0	0	inf	1	3	3	0.806693	0.750515	1	1	0.806863	0.800626
DUSP16	1	1	0.62361	0.852486	0	0	inf	1	0	0	inf	1	0	0	inf	1
ERBB4	1	1	0.62361	0.852486	0	0	inf	1	2	1	1.61444	0.579843	1	0	inf	0.553419
EFNA5	1	1	0.62361	0.852486	0	1	0	1	2	1	1.61444	0.579843	0	0	inf	1
EML4-AS1	1	1	0.62361	0.852486	0	1	0	1	0	0	inf	1	0	0	inf	1
EN1	1	1	0.62361	0.852486	0	1	0	1	0	0	inf	1	0	0	inf	1
ELAVL2	1	1	0.62361	0.852486	0	1	0	1	0	0	inf	1	0	0	inf	1
EFNA3	1	1	0.62361	0.852486	0	0	inf	1	1	1	0.806863	0.800626	0	0	inf	1
EGR2	1	1	0.62361	0.852486	0	1	0	1	0	0	inf	1	0	0	inf	1
EIF4G1	1	1	0.62361	0.852486	0	0	inf	1	1	0	inf	0.553419	1	0	inf	0.553419
EIF4G3	1	1	0.62361	0.852486	0	1	0	1	1	0	inf	0.553419	1	0	inf	0.553419
FBXO11	1	1	0.62361	0.852486	0	0	inf	1	0	0	inf	1	0	0	inf	1
EXOC3L2	1	1	0.62361	0.852486	0	0	inf	1	0	0	inf	1	0	0	inf	1
ESR1	1	1	0.62361	0.852486	0	0	inf	1	0	0	inf	1	0	0	inf	1
DIO2-AS1	1	1	0.62361	0.852486	0	0	inf	1	1	1	0.806863	0.800626	0	0	inf	1
DELEC1	1	1	0.62361	0.852486	0	0	inf	1	1	1	0.806863	0.800626	0	0	inf	1
FANCI	1	1	0.62361	0.852486	0	1	0	1	0	0	inf	1	0	0	inf	1
FEZ1	1	1	0.62361	0.852486	0	0	inf	1	0	0	inf	1	0	0	inf	1
FNBP1L	1	1	0.62361	0.852486	0	0	inf	1	1	0	inf	0.553419	0	0	inf	1
DCLK1	1	1	0.62361	0.852486	0	0	inf	1	2	2	0.806778	0.763175	1	1	0.806863	0.800626
GAREM1	1	1	0.62361	0.852486	0	1	0	1	1	1	0.806863	0.800626	0	0	inf	1
CTNNBL1	1	1	0.62361	0.852486	0	1	0	1	1	0	inf	0.553419	0	0	inf	1
GULP1	1	1	0.62361	0.852486	0	0	inf	1	0	0	inf	1	0	0	inf	1
HELZ	1	1	0.62361	0.852486	0	0	inf	1	0	0	inf	1	0	0	inf	1
HOTAIR	1	1	0.62361	0.852486	0	0	inf	1	0	0	inf	1	0	0	inf	1
JMJD1C	1	1	0.62361	0.852486	0	0	inf	1	0	0	inf	1	0	0	inf	1
ITGA2	1	1	0.62361	0.852486	0	0	inf	1	0	0	inf	1	0	0	inf	1
ITPR2	1	1	0.62361	0.852486	0	0	inf	1	0	0	inf	1	0	0	inf	1
JAG2	1	1	0.62361	0.852486	0	0	inf	1	0	0	inf	1	0	0	inf	1
JAK2	1	1	0.62361	0.852486	0	1	0	1	0	0	inf	1	0	0	inf	1
IGF2BP2	1	1	0.62361	0.852486	0	0	inf	1	0	0	inf	1	0	0	inf	1
IL12A-AS1	1	1	0.62361	0.852486	0	0	inf	1	1	0	inf	0.553419	0	0	inf	1
KCNQ1OT1	1	1	0.62361	0.852486	0	0	inf	1	0	0	inf	1	0	0	inf	1
KHDRBS2	1	1	0.62361	0.852486	0	0	inf	1	2	0	inf	0.306213	0	0	inf	1
IQCJ\x3bIQCJ-SCHIP1	1	1	0.62361	0.852486	0	0	inf	1	0	0	inf	1	0	0	inf	1
KLHL5	1	1	0.62361	0.852486	0	0	inf	1	0	0	inf	1	0	0	inf	1
KIF13A	1	1	0.62361	0.852486	0	0	inf	1	0	0	inf	1	0	0	inf	1
KSR2	1	1	0.62361	0.852486	0	0	inf	1	2	0	inf	0.306213	1	0	inf	0.553419
L3MBTL3	1	1	0.62361	0.852486	0	0	inf	1	0	0	inf	1	0	0	inf	1
LINC00474	1	1	0.62361	0.852486	0	0	inf	1	0	0	inf	1	0	0	inf	1
LINC00461	1	1	0.62361	0.852486	0	1	0	1	1	0	inf	0.553419	0	0	inf	1
LASP1	1	1	0.62361	0.852486	0	0	inf	1	1	0	inf	0.553419	1	0	inf	0.553419
CXXC5	1	1	0.62361	0.852486	0	0	inf	1	1	1	0.806863	0.800626	0	0	inf	1
COL5A1	1	1	0.62361	0.852486	0	1	0	1	0	0	inf	1	0	0	inf	1
LINC01898	1	1	0.62361	0.852486	0	0	inf	1	0	0	inf	1	0	0	inf	1
LINC00924	1	1	0.62361	0.852486	0	0	inf	1	0	0	inf	1	0	0	inf	1
LINC02609	1	1	0.62361	0.852486	0	1	0	1	0	0	inf	1	0	0	inf	1
LINC02008	1	1	0.62361	0.852486	0	0	inf	1	2	0	inf	0.306213	2	0	inf	0.306213
LOC101928272	1	1	0.62361	0.852486	0	1	0	1	0	0	inf	1	0	0	inf	1
LOC105377785	1	1	0.62361	0.852486	0	1	0	1	0	0	inf	1	0	0	inf	1
CLPB	1	1	0.62361	0.852486	0	1	0	1	0	0	inf	1	0	0	inf	1
MAGI1	1	1	0.62361	0.852486	0	0	inf	1	0	0	inf	1	0	0	inf	1
LOC101929555	1	1	0.62361	0.852486	0	2	0	1	0	0	inf	1	0	0	inf	1
MBNL1	1	1	0.62361	0.852486	0	0	inf	1	0	0	inf	1	0	0	inf	1
CSGALNACT1	1	1	0.62361	0.852486	0	0	inf	1	0	0	inf	1	0	0	inf	1
MIB1	1	1	0.62361	0.852486	0	1	0	1	0	0	inf	1	0	0	inf	1
MET	1	1	0.62361	0.852486	0	0	inf	1	0	0	inf	1	0	0	inf	1
MAN2A1	1	1	0.62361	0.852486	0	1	0	1	2	2	0.806778	0.763175	1	0	inf	0.553419
MAP4K5	1	1	0.62361	0.852486	0	1	0	1	0	0	inf	1	0	0	inf	1
CDKAL1	1	1	0.62361	0.852486	0	1	0	1	2	0	inf	0.306213	1	0	inf	0.553419
CDH4	1	1	0.62361	0.852486	0	1	0	1	0	0	inf	1	0	0	inf	1
MED13L	1	1	0.62361	0.852486	0	0	inf	1	1	0	inf	0.553419	1	0	inf	0.553419
MIR100HG	1	1	0.62361	0.852486	0	1	0	1	2	1	1.61444	0.579843	1	0	inf	0.553419
CNTNAP4	1	1	0.62361	0.852486	0	0	inf	1	0	0	inf	1	0	0	inf	1
NFIX	1	1	0.62361	0.852486	0	0	inf	1	3	1	2.42272	0.396512	1	0	inf	0.553419
NELL2	1	1	0.62361	0.852486	0	1	0	1	0	0	inf	1	0	0	inf	1
MRRF	1	1	0.62361	0.852486	0	0	inf	1	0	0	inf	1	0	0	inf	1
MSC-AS1	1	1	0.62361	0.852486	0	1	0	1	0	0	inf	1	0	0	inf	1
NFAT5	1	1	0.62361	0.852486	0	0	inf	1	0	0	inf	1	0	0	inf	1
MTSS1	1	1	0.62361	0.852486	0	1	0	1	0	0	inf	1	0	0	inf	1
NREP	1	1	0.62361	0.852486	0	0	inf	1	0	0	inf	1	0	0	inf	1
NCOA1	1	1	0.62361	0.852486	0	0	inf	1	1	1	0.806863	0.800626	0	0	inf	1
NBEAL2	1	1	0.62361	0.852486	0	0	inf	1	0	0	inf	1	0	0	inf	1
NKAIN3	1	1	0.62361	0.852486	0	1	0	1	1	0	inf	0.553419	1	0	inf	0.553419
CCDC149	1	1	0.62361	0.852486	0	0	inf	1	0	0	inf	1	0	0	inf	1
OSBPL8	1	1	0.62361	0.852486	0	2	0	1	0	0	inf	1	0	0	inf	1
OPA1	1	1	0.62361	0.852486	0	1	0	1	0	0	inf	1	0	0	inf	1
OSBP2	1	1	0.62361	0.852486	0	0	inf	1	0	0	inf	1	0	0	inf	1
PALLD	1	1	0.62361	0.852486	0	0	inf	1	0	0	inf	1	0	0	inf	1
PCDH17	1	1	0.62361	0.852486	0	0	inf	1	1	0	inf	0.553419	0	0	inf	1
PITX3	1	1	0.62361	0.852486	0	0	inf	1	0	0	inf	1	0	0	inf	1
PKDCC	1	1	0.62361	0.852486	0	0	inf	1	0	0	inf	1	0	0	inf	1
CACHD1	1	1	0.62361	0.852486	0	1	0	1	0	0	inf	1	0	0	inf	1
PPP2R5E	1	1	0.62361	0.852486	0	1	0	1	0	0	inf	1	0	0	inf	1
POU2F3	1	1	0.62361	0.852486	0	1	0	1	0	0	inf	1	0	0	inf	1
PDZRN4	1	1	0.62361	0.852486	0	1	0	1	2	1	1.61444	0.579843	1	2	0.403212	0.911017
PEBP4	1	1	0.62361	0.852486	0	1	0	1	0	0	inf	1	0	0	inf	1
PICALM	1	1	0.62361	0.852486	0	1	0	1	0	0	inf	1	0	0	inf	1
PIK3C3	1	1	0.62361	0.852486	0	0	inf	1	0	0	inf	1	0	0	inf	1
PRSS42P	1	1	0.62361	0.852486	0	0	inf	1	0	0	inf	1	0	0	inf	1
PRTG	1	1	0.62361	0.852486	0	0	inf	1	1	0	inf	0.553419	0	0	inf	1
PPP6R3	1	1	0.62361	0.852486	0	0	inf	1	0	0	inf	1	0	0	inf	1
BMP6	1	1	0.62361	0.852486	0	0	inf	1	0	0	inf	1	0	0	inf	1
RBPJ	1	1	0.62361	0.852486	0	1	0	1	0	0	inf	1	0	0	inf	1
RELN	1	1	0.62361	0.852486	0	0	inf	1	0	0	inf	1	0	0	inf	1
PTPN13	1	1	0.62361	0.852486	0	0	inf	1	0	0	inf	1	0	0	inf	1
RAD51L3-RFFL	1	1	0.62361	0.852486	0	0	inf	1	1	0	inf	0.553419	0	0	inf	1
RALGPS2	1	1	0.62361	0.852486	0	0	inf	1	1	0	inf	0.553419	0	0	inf	1
RAB3C	1	1	0.62361	0.852486	0	1	0	1	1	0	inf	0.553419	0	0	inf	1
RBMS3	1	1	0.62361	0.852486	0	0	inf	1	0	0	inf	1	0	0	inf	1
BABAM2	1	1	0.62361	0.852486	0	0	inf	1	1	0	inf	0.553419	0	0	inf	1
SATB2	1	1	0.62361	0.852486	0	0	inf	1	2	1	1.61444	0.579843	1	1	0.806863	0.800626
RUNX2	1	1	0.62361	0.852486	0	0	inf	1	1	0	inf	0.553419	0	0	inf	1
RYBP	1	1	0.62361	0.852486	0	1	0	1	0	0	inf	1	0	0	inf	1
RGL1	1	1	0.62361	0.852486	0	0	inf	1	0	0	inf	1	0	0	inf	1
RIC3	1	1	0.62361	0.852486	0	0	inf	1	0	0	inf	1	0	0	inf	1
RUNX1	1	1	0.62361	0.852486	0	0	inf	1	1	0	inf	0.553419	0	0	inf	1
RUNX1T1	1	1	0.62361	0.852486	0	0	inf	1	2	0	inf	0.306213	1	0	inf	0.553419
SCRN3	1	1	0.62361	0.852486	0	1	0	1	1	0	inf	0.553419	0	0	inf	1
SCUBE1	1	1	0.62361	0.852486	0	1	0	1	0	0	inf	1	0	0	inf	1
SDK1	1	1	0.62361	0.852486	0	0	inf	1	3	2	1.2107	0.599449	1	0	inf	0.553419
SEMA3A	1	1	0.62361	0.852486	0	0	inf	1	0	0	inf	1	0	0	inf	1
SEMA3E	1	1	0.62361	0.852486	0	0	inf	1	0	0	inf	1	0	0	inf	1
SF1	1	1	0.62361	0.852486	0	1	0	1	1	2	0.403212	0.911017	1	0	inf	0.553419
SMOC1	1	1	0.62361	0.852486	0	0	inf	1	0	0	inf	1	0	0	inf	1
SMARCD3	1	1	0.62361	0.852486	0	1	0	1	0	0	inf	1	0	0	inf	1
SFXN5	1	1	0.62361	0.852486	0	0	inf	1	0	0	inf	1	0	0	inf	1
SLC25A26	1	1	0.62361	0.852486	0	0	inf	1	0	0	inf	1	0	0	inf	1
SLC12A5	1	1	0.62361	0.852486	0	0	inf	1	0	0	inf	1	0	0	inf	1
ATF3	1	1	0.62361	0.852486	0	0	inf	1	0	0	inf	1	0	0	inf	1
ARID1B	1	1	0.62361	0.852486	0	1	0	1	1	2	0.403212	0.911017	1	3	0.268661	0.960298
TANGO6	1	1	0.62361	0.852486	0	0	inf	1	0	0	inf	1	0	0	inf	1
SRGAP3	1	1	0.62361	0.852486	0	0	inf	1	0	0	inf	1	0	0	inf	1
ST8SIA2	1	1	0.62361	0.852486	0	1	0	1	1	0	inf	0.553419	0	0	inf	1
TGFB2	1	1	0.62361	0.852486	0	0	inf	1	0	0	inf	1	0	0	inf	1
TIGD2	1	1	0.62361	0.852486	0	0	inf	1	0	0	inf	1	0	0	inf	1
TEX264	1	1	0.62361	0.852486	0	0	inf	1	0	0	inf	1	0	0	inf	1
STXBP4	1	1	0.62361	0.852486	0	0	inf	1	1	1	0.806863	0.800626	0	0	inf	1
STXBP5L	1	1	0.62361	0.852486	0	0	inf	1	0	0	inf	1	0	0	inf	1
SYN2	1	1	0.62361	0.852486	0	1	0	1	1	0	inf	0.553419	0	0	inf	1
TMEM150C	1	1	0.62361	0.852486	0	0	inf	1	0	0	inf	1	0	0	inf	1
TJP1	1	1	0.62361	0.852486	0	1	0	1	1	0	inf	0.553419	0	0	inf	1
TPK1	1	1	0.62361	0.852486	0	0	inf	1	1	0	inf	0.553419	0	0	inf	1
VANGL2	1	1	0.62361	0.852486	0	0	inf	1	0	0	inf	1	0	0	inf	1
TRIM9	1	1	0.62361	0.852486	0	0	inf	1	0	0	inf	1	0	0	inf	1
TSPAN9	1	1	0.62361	0.852486	0	0	inf	1	0	0	inf	1	0	0	inf	1
UNC5D	1	1	0.62361	0.852486	0	1	0	1	0	0	inf	1	0	0	inf	1
UBE2V2	1	1	0.62361	0.852486	0	1	0	1	0	0	inf	1	0	0	inf	1
USP28	1	1	0.62361	0.852486	0	0	inf	1	0	0	inf	1	0	0	inf	1
YWHAG	1	1	0.62361	0.852486	0	0	inf	1	0	0	inf	1	0	0	inf	1
ZBTB20-AS1	1	1	0.62361	0.852486	0	0	inf	1	0	0	inf	1	0	0	inf	1
ZBTB7B	1	1	0.62361	0.852486	0	1	0	1	0	0	inf	1	0	0	inf	1
AGBL4\x3bBEND5	1	1	0.62361	0.852486	0	0	inf	1	0	0	inf	1	0	0	inf	1
ZFP36L1	1	1	0.62361	0.852486	0	0	inf	1	0	0	inf	1	0	0	inf	1
ZSWIM5	1	1	0.62361	0.852486	0	0	inf	1	0	0	inf	1	0	0	inf	1
ADK	1	1	0.62361	0.852486	0	0	inf	1	1	1	0.806863	0.800626	0	0	inf	1
ZFPM2	4	5	0.498402	0.917467	3	4	0.467332	0.918428	1	2	0.403212	0.911017	0	1	0	1
NFIB	4	5	0.498402	0.917467	1	2	0.311662	0.943368	2	4	0.402949	0.93323	2	2	0.806778	0.763175
VTI1A	3	4	0.467332	0.918428	2	3	0.415478	0.924681	2	1	1.61444	0.579843	1	1	0.806863	0.800626
RORA	3	4	0.467332	0.918428	2	3	0.415478	0.924681	1	1	0.806863	0.800626	2	0	inf	0.306213
EBF1	3	4	0.467332	0.918428	1	2	0.311662	0.943368	2	5	0.322183	0.965845	0	1	0	1
SLC14A2	3	4	0.467332	0.918428	0	1	0	1	0	0	inf	1	0	0	inf	1
AUTS2	6	7	0.533817	0.921895	3	4	0.467332	0.918428	3	2	1.2107	0.599449	1	0	inf	0.553419
FOXP1	2	3	0.415478	0.924681	3	0	inf	0.233521	3	6	0.402686	0.952537	2	7	0.229879	0.991473
ATXN1	2	3	0.415478	0.924681	1	0	inf	0.615871	3	1	2.42272	0.396512	1	0	inf	0.553419
CSMD1	2	3	0.415478	0.924681	2	3	0.415478	0.924681	0	0	inf	1	0	0	inf	1
ROBO1	2	3	0.415478	0.924681	1	2	0.311662	0.943368	2	0	inf	0.306213	0	0	inf	1
SETBP1	2	3	0.415478	0.924681	0	1	0	1	1	0	inf	0.553419	0	0	inf	1
MAST4	2	3	0.415478	0.924681	0	1	0	1	1	1	0.806863	0.800626	1	0	inf	0.553419
KMT2C	1	2	0.311662	0.943368	2	0	inf	0.379255	0	0	inf	1	0	0	inf	1
NR4A3	1	2	0.311662	0.943368	1	0	inf	0.615871	0	0	inf	1	0	0	inf	1
ATXN7	1	2	0.311662	0.943368	1	0	inf	0.615871	2	0	inf	0.306213	1	0	inf	0.553419
LINC01572	1	2	0.311662	0.943368	2	2	0.623503	0.838678	1	0	inf	0.553419	1	0	inf	0.553419
LOC101927421	1	2	0.311662	0.943368	2	2	0.623503	0.838678	0	0	inf	1	0	0	inf	1
CELF2-AS1	1	2	0.311662	0.943368	2	2	0.623503	0.838678	0	0	inf	1	0	0	inf	1
DPH6-DT	1	2	0.311662	0.943368	1	1	0.62361	0.852486	0	0	inf	1	0	0	inf	1
DAB2IP	1	2	0.311662	0.943368	1	1	0.62361	0.852486	0	0	inf	1	0	0	inf	1
GLIS3	1	2	0.311662	0.943368	1	1	0.62361	0.852486	4	1	3.23172	0.261221	2	2	0.806778	0.763175
OLA1	1	2	0.311662	0.943368	1	1	0.62361	0.852486	0	0	inf	1	0	0	inf	1
CDH22	1	2	0.311662	0.943368	1	1	0.62361	0.852486	1	0	inf	0.553419	0	0	inf	1
AKT3	1	2	0.311662	0.943368	1	1	0.62361	0.852486	1	2	0.403212	0.911017	1	0	inf	0.553419
KMT2E-AS1	1	2	0.311662	0.943368	1	2	0.311662	0.943368	0	0	inf	1	0	0	inf	1
LINC01876	1	2	0.311662	0.943368	1	2	0.311662	0.943368	0	0	inf	1	0	0	inf	1
SEMA6D	1	2	0.311662	0.943368	1	2	0.311662	0.943368	0	0	inf	1	0	0	inf	1
ETS1	1	2	0.311662	0.943368	0	2	0	1	0	0	inf	1	0	0	inf	1
DPYD	1	2	0.311662	0.943368	0	2	0	1	4	0	inf	0.0936926	2	0	inf	0.306213
IMMP2L	1	2	0.311662	0.943368	0	1	0	1	3	1	2.42272	0.396512	0	1	0	1
HMCN1	1	2	0.311662	0.943368	0	0	inf	1	0	0	inf	1	0	0	inf	1
HSPA12A	1	2	0.311662	0.943368	0	0	inf	1	0	0	inf	1	0	0	inf	1
KCND2	1	2	0.311662	0.943368	0	1	0	1	1	0	inf	0.553419	0	0	inf	1
LDB2	1	2	0.311662	0.943368	0	2	0	1	0	0	inf	1	0	0	inf	1
LINC01414	1	2	0.311662	0.943368	0	3	0	1	0	0	inf	1	0	0	inf	1
LRRTM4	1	2	0.311662	0.943368	0	1	0	1	0	0	inf	1	0	0	inf	1
MAP2	1	2	0.311662	0.943368	0	1	0	1	0	0	inf	1	0	0	inf	1
MITF	1	2	0.311662	0.943368	0	1	0	1	2	0	inf	0.306213	0	0	inf	1
CDIN1	1	2	0.311662	0.943368	0	1	0	1	1	1	0.806863	0.800626	1	1	0.806863	0.800626
MYO3B	1	2	0.311662	0.943368	0	0	inf	1	2	0	inf	0.306213	2	0	inf	0.306213
NR2F2	1	2	0.311662	0.943368	0	0	inf	1	0	0	inf	1	0	0	inf	1
NRG3	1	2	0.311662	0.943368	0	1	0	1	0	0	inf	1	0	0	inf	1
CALN1	1	2	0.311662	0.943368	0	0	inf	1	0	0	inf	1	0	0	inf	1
PRKD1	1	2	0.311662	0.943368	0	0	inf	1	2	0	inf	0.306213	0	0	inf	1
PTPRT	1	2	0.311662	0.943368	0	0	inf	1	2	3	0.537559	0.872325	0	1	0	1
RBMS1	1	2	0.311662	0.943368	0	1	0	1	1	2	0.403212	0.911017	0	1	0	1
STRBP	1	2	0.311662	0.943368	0	0	inf	1	2	0	inf	0.306213	2	0	inf	0.306213
STXBP6	1	2	0.311662	0.943368	0	1	0	1	2	0	inf	0.306213	0	0	inf	1
SUCLG2	1	2	0.311662	0.943368	0	1	0	1	0	0	inf	1	0	0	inf	1
MECOM	3	5	0.373695	0.959434	4	0	inf	0.143772	5	0	inf	0.0518105	2	0	inf	0.306213
LINC01122	3	5	0.373695	0.959434	1	1	0.62361	0.852486	4	1	3.23172	0.261221	1	0	inf	0.553419
[truncated: 16 more rows]
