# Supplementary material for: Noncoding de novo mutations in SCN2A are associated with autism spectrum disorders
Source: iScience. 2025 Aug 5;28(9):113258. doi: 10.1016/j.isci.2025.113258 (PMC12392654; doi:10.1016/j.isci.2025.113258)
Supplement: Table S5. A list of DNMs in SCN2A from the whole-genome sequencing of the SPARK and SSC cohort, including CADD and FATHMM-XF scores, related to Table 3 [file mmc6.xlsx]

## Sheet: Table S5
A list of DNMs in SCN2A from whole-genome sequencing of the SPARK and SSC cohort, including CADD and FATHMM-XF scores
Subject ID	Pos (hg38)	Ref.	Alt.	Function	Base change	CADD	FATHMM-XF
SPARK cohort
SP0302927	2:165314008	A	G	Exonic	c.A1283G	28.9	0.942
SP0165280	2:165326850	A	C	Splicing	c.2017-2A>C	33	0.991
SP0242051	2:165354671	G	C	Exonic	c.G3399C	33	0.942
SP0028263	2:165373267	G	T	Exonic	c.G3892T	47	0.293
SP0251020	2:165374728	ATGTACTTCTGGTTTGTCTGATC	A	Exonic	c.4017_4038del	34	-
SP0256108	2:165374956	T	C	Exonic	c.T4244C	29.9	0.962
SP0273995	2:165377651	G	A	Splicing	c.4308+1G>A	34	0.991
SP0333694	2:165386818	T	C	Exonic	c.T4624C	29	0.959
SP0112003	2:165386919	TG	T	Exonic	c.4726delG	34	-
SP0198912	2:165388935	T	A	Exonic	c.T5129A	28	0.917
SP0184979	2:165389304	A	AACCC	Exonic	c.5498_5499insACCC	33	-
SP0157054	2:165275094	T	G	Intronic	-	16.05	0.306
SP0137285	2:165294336	T	C	Intronic	-	16.6	0.107
SP0191905	2:165296095	G	C	Intronic	c.267+5G>C	25.5	0.987
SP0225518	2:165297139	T	C	Intronic	c.386+4T>C	20.7	0.991
SP0103495	2:165370303	A	T	Intronic	c.3849+4A>T	24.8	0.968
SP0154901	2:165390244	T	G	UTR3	c.*420T>G	14.04	0.872
SSC cohort
14525.p1	2:165295857	G	A	Exonic	c.G34A	22.8	0.775
11892.p1	2:165344869	C	A	Exonic	c.C2877A	37	0.293
11114.p1	2:165354309	G	T	Exonic	c.G3037T	40	0.358
13544.p1	2:165374868	T	C	Exonic	c.T4156C	27.9	0.947
13642.p1	2:165377601	C	T	Exonic	c.C4259T	27.9	0.91
13279.p1	2:165357838	G	A	Intronic	c.3399+3167G>A	16.26	0.791
