# Supplementary material for: Noncoding de novo mutations in SCN2A are associated with autism spectrum disorders
Source: iScience. 2025 Aug 5;28(9):113258. doi: 10.1016/j.isci.2025.113258 (PMC12392654; doi:10.1016/j.isci.2025.113258)
Supplement: Table S6. Noncoding DNMs of genes based on segment-based test, related to Table 2 [file mmc7.xlsx]

## Sheet: Table S6
Noncoding DNMs of genes based on segment-based test
	SPARK							SSC
gene	Observed DNMs in ASD case from SPARK	Observed DNMs in ASD control from SPARK	FC	Fisher_exact_p_value_spark	Expected DNMs	Case_only_p_value	FDR_case_only_p_value	Observed DNMs in ASD case from SSC	Observed DNMs in ASD control from SSC	FC	Fisher_exact_p_value_ssc	Expected DNMs	Case_only_p_value	FDR_case_only_p_value	pLI_score	NDD_gene	ASD_known_gene	SFARI_gene_score
CSMD1	142	107	0.82047	0.942135	69.0979	1.11864e-14	2.64502e-10	104	64	1.32621	0.0470634	44.1314	1.2872e-14	3.04358e-10	2.9798e-19	0	0	2
WWOX	172	109	0.9834	0.5794	92.7314	1.23393e-13	1.45881e-09	96	96	0.798439	0.944821	59.2256	6.96628e-06	0.0274529	2.9926e-33	0	0	2
RBFOX1	208	140	0.922043	0.781578	120.154	2.44884e-13	1.93009e-09	124	105	0.950255	0.671434	76.7397	4.38893e-07	0.00345921	1	0	0	2
CDH13	146	80	1.14429	0.18946	94.3561	5.07457e-07	0.00299971	110	55	1.6451	0.00165414	60.2632	5.85797e-09	6.92559e-05	0.99802	0	0	2
SDK1	143	68	1.32488	0.0340704	94.9764	2.64964e-06	0.0125301	83	49	1.38077	0.0456196	60.6594	0.00370968	1	2.9077e-30	0	0	0
CACNB2	54	22	1.53924	0.0540846	28.97	2.07356e-05	0.0817155	20	12	1.34797	0.262923	18.5025	0.394161	1	8.8065e-06	0	0	2
FHIT	162	97	1.04369	0.399063	116.575	4.01065e-05	0.135474	93	69	1.09136	0.323959	74.454	0.0210222	1	3.036e-07	0	0	2
LYPD8	5	0	inf	0.0885059	0.391388	5.53203e-05	0.163506	2	0	inf	0.306213	0.249971	0.0264935	1	0.069418	0	0	0
LINC02147	72	31	1.45803	0.0479623	44.5707	9.65548e-05	0.253671	37	28	1.06742	0.448969	28.4664	0.0704914	1	-	0	0	0
DLC1	60	40	0.934455	0.669644	35.5008	0.000110489	0.261251	38	39	0.782625	0.881437	22.6736	0.00201962	1	0.98674	0	0	0
ABHD11-AS1	3	1	1.8719	0.50277	0.113227	0.000222294	0.454808	0	0	inf	1	0.072316	1	1	-	0	0	0
GAB2	31	15	1.29159	0.256843	15.1411	0.000230818	0.454808	8	7	0.921952	0.663733	9.67033	0.748606	1	0.67215	0	0	0
AGMO	48	25	1.20028	0.27115	27.8501	0.000327072	0.551731	29	19	1.23465	0.28734	17.7873	0.00889308	1	6.2279e-16	0	0	2
CTNNA2	128	68	1.18065	0.155085	93.1244	0.000352621	0.551731	48	54	0.711191	0.964098	59.4766	0.943805	1	0.97457	0	0	0
RIPOR3	14	5	1.7494	0.199587	4.68348	0.000372508	0.551731	1	3	0.268661	0.960298	2.99124	0.949775	1	7.584e-27	0	0	0
FMN1	50	21	1.49205	0.0764838	29.544	0.000373343	0.551731	20	22	0.731225	0.878352	18.8691	0.427469	1	5.1268e-22	0	0	0
SGCZ	141	77	1.14808	0.188104	104.65	0.000413019	0.574461	109	71	1.25086	0.0861444	66.838	1.37539e-06	0.00813027	1.3759e-12	0	0	0
LINC00028	4	0	inf	0.143772	0.348378	0.000465233	0.611135	1	1	0.806863	0.800626	0.222502	0.199486	1	-	0	0	0
WTAP	8	1	4.99886	0.0841322	1.78388	0.000529896	0.659442	2	0	inf	0.306213	1.13932	0.315341	1	0.99997	0	0	0
EML4	29	8	2.27149	0.0232715	14.683	0.000624151	0.715725	6	7	0.690854	0.828161	9.3777	0.905395	1	3.6892e-07	0	0	0
FGL1	7	3	1.45625	0.422723	1.40513	0.000635662	0.715725	1	1	0.806863	0.800626	0.897428	0.592383	1	6.6884e-21	0	0	0
NR1H2	4	0	inf	0.143772	0.392718	0.000725405	0.753575	0	0	inf	1	0.250821	1	1	1.7055e-07	0	0	0
ZRANB2-AS1	7	1	4.37275	0.123798	1.44671	0.000752359	0.753575	0	2	0	1	0.923983	1	1	-	0	0	0
DLGAP2	62	47	0.819587	0.868195	40.0225	0.000766036	0.753575	32	24	1.07701	0.44718	25.5615	0.122025	1	0.99993	0	0	2
ERF	5	0	inf	0.0885059	0.702247	0.000796759	0.753575	1	1	0.806863	0.800626	0.448511	0.361421	1	0.99784	1	0	0
CRHR1	9	2	2.81137	0.14121	2.38707	0.000830439	0.75522	3	2	1.2107	0.599449	1.52457	0.197346	1	0.0041282	0	0	0
PKD1L2	9	2	2.81137	0.14121	2.40913	0.000884844	0.774894	3	1	2.42272	0.396512	1.53866	0.200919	1	-	0	0	0
LINC01149	4	3	0.831431	0.740401	0.426859	0.000985602	0.832306	0	0	inf	1	0.272626	1	1	-	0	0	0
CDC42EP5	3	0	inf	0.233521	0.201585	0.00117462	0.957718	1	0	inf	0.553419	0.128748	0.120804	1	0.012586	0	0	0
LINC00525	3	1	1.8719	0.50277	0.210909	0.001336	1	1	0	inf	0.553419	0.134703	0.126025	1	-	0	0	0
REV1	13	3	2.70911	0.0826118	4.78165	0.00137508	1	3	7	0.344971	0.974113	3.05394	0.588785	1	1	0	0	0
RARB	86	44	1.22459	0.160678	60.8983	0.00139581	1	38	29	1.05836	0.460208	38.8945	0.578471	1	0.99401	1	1	0
CHP1P2	3	0	inf	0.233521	0.221968	0.00154463	1	1	0	inf	0.553419	0.141766	0.132176	1	-	0	0	0
ADAMTSL2	5	1	3.12161	0.258644	0.819856	0.00156972	1	0	1	0	1	0.523625	1	1	2.1736e-08	0	0	0
FAM71E1	4	4	0.623288	0.850084	0.487423	0.00159764	1	3	1	2.42272	0.396512	0.311307	0.00398857	1	6.9705e-06	0	0	0
LOC284930	31	11	1.7645	0.0675271	17.1176	0.00160567	1	18	12	1.2121	0.372945	10.9327	0.0306212	1	-	0	0	0
FDFT1	7	3	1.45625	0.422723	1.65642	0.00162252	1	3	1	2.42272	0.396512	1.05792	0.0912576	1	1.4184e-26	0	0	0
LOC101927248	4	0	inf	0.143772	0.491877	0.00165105	1	0	0	inf	1	0.314152	1	1	-	0	0	0
LOC105374194	9	1	5.62532	0.0566609	2.65683	0.00171886	1	1	1	0.806863	0.800626	1.69686	0.816743	1	-	0	0	0
SMIM35	14	4	2.18775	0.118695	5.61155	0.00201803	1	4	4	0.806608	0.746314	3.58398	0.481375	1	-	0	0	0
SPINK2	4	0	inf	0.143772	0.520474	0.00202381	1	1	0	inf	0.553419	0.332416	0.282811	1	0.0087685	0	0	0
EYS	190	106	1.12474	0.188624	152.83	0.00204524	1	108	90	0.966759	0.620341	97.6094	0.158297	1	5.7522e-50	0	0	0
ARHGEF18	13	3	2.70911	0.0826118	5.06774	0.0022628	1	8	3	2.15593	0.197115	3.23666	0.017871	1	7.4564e-20	0	0	0
COG3	9	2	2.81137	0.14121	2.77458	0.00229134	1	2	0	inf	0.306213	1.77207	0.528801	1	1	0	0	0
MIR204	2	0	inf	0.379255	0.07034	0.00236085	1	0	0	inf	1	0.0449247	1	1	-	0	0	0
MEF2A	24	11	1.36332	0.251575	12.4682	0.00238774	1	8	5	1.29214	0.436596	7.96318	0.541888	1	0.00019867	0	0	0
CDNF	6	1	3.747	0.180171	1.32685	0.0024658	1	3	2	1.2107	0.599449	0.847431	0.0544827	1	0.0051035	0	0	0
SHISA9	44	18	1.53131	0.079637	27.6889	0.00255291	1	35	17	1.6717	0.0527771	17.6843	0.000179927	0.389263	0.79071	0	0	0
ZNF773	5	2	1.56009	0.454825	0.919442	0.00256754	1	1	0	inf	0.553419	0.587228	0.444134	1	0.00042143	0	0	0
ZSCAN21	4	0	inf	0.143772	0.561019	0.00264645	1	0	0	inf	1	0.358311	1	1	1.3478e-10	0	0	0
MYCBP2	29	13	1.39463	0.202041	16.2285	0.00266582	1	8	12	0.536334	0.945929	10.3648	0.810861	1	1	0	0	1
L3MBTL4-AS1	4	0	inf	0.143772	0.563427	0.0026871	1	0	0	inf	1	0.359849	1	1	-	0	0	0
LINC01591	13	6	1.35269	0.359585	5.181	0.00272437	1	9	1	7.28742	0.0243115	3.309	0.00702829	1	-	0	0	0
POGLUT1	6	2	1.87264	0.349289	1.36122	0.00279346	1	0	1	0	1	0.869381	1	1	0.0021698	0	0	0
LINC00992	26	10	1.62631	0.125181	14.0867	0.00282401	1	8	7	0.921952	0.663733	8.99689	0.675738	1	-	0	0	0
KANK1	38	23	1.03082	0.511201	23.1539	0.00284422	1	22	15	1.18532	0.369162	14.7879	0.0470374	1	6.9954e-34	1	0	2
TAFA1	66	40	1.02969	0.485509	45.8401	0.00298431	1	35	29	0.973495	0.593567	29.2771	0.166382	1	0.99013	0	0	0
EVPL	3	0	inf	0.233521	0.281515	0.00301519	1	2	0	inf	0.306213	0.179798	0.0143508	1	3.975e-29	0	0	0
DIAPH3	53	18	1.84933	0.0138868	35.1898	0.00303591	1	22	16	1.11062	0.441133	22.475	0.568111	1	5.5797e-21	0	0	0
KLHDC4	10	3	2.08214	0.199318	3.46382	0.00308432	1	4	5	0.644934	0.839681	2.21227	0.183066	1	3.2435e-35	0	0	0
DLG2	219	140	0.974052	0.615851	180.761	0.00317689	1	145	90	1.32052	0.0249904	115.448	0.00445058	1	0.99975	0	0	2
FOXB1	3	1	1.8719	0.50277	0.292199	0.00334516	1	0	0	inf	1	0.186622	1	1	0.62356	0	0	0
ANO1	16	7	1.42759	0.287581	7.26362	0.00342127	1	5	5	0.806523	0.745915	4.63912	0.494084	1	8.4185e-07	0	0	0
LOC107984132	8	4	1.248	0.483675	2.41529	0.00346674	1	3	3	0.806693	0.750515	1.5426	0.20192	1	-	0	0	0
LONP1	5	2	1.56009	0.454825	0.997712	0.0036249	1	1	0	inf	0.553419	0.637218	0.471238	1	0.99962	0	0	0
FRMPD1	21	6	2.19013	0.0587384	10.7598	0.00366561	1	12	5	1.94164	0.15318	6.87208	0.0477809	1	4.3149e-10	0	0	0
ADARB2	38	19	1.25014	0.258159	23.5594	0.00375136	1	18	23	0.628585	0.948962	15.0469	0.25513	1	0.0043883	0	0	0
TEK	15	5	1.87489	0.157372	6.6851	0.0038093	1	11	8	1.11009	0.506079	4.26963	0.00458447	1	1	1	0	1
GAK	7	3	1.45625	0.422723	1.94634	0.00392216	1	3	4	0.60469	0.851692	1.24309	0.129988	1	3.7313e-12	0	0	0
KIF1C	5	0	inf	0.0885059	1.01682	0.00392424	1	2	0	inf	0.306213	0.649422	0.138428	1	2.1324e-06	0	0	0
MIR548AO	2	0	inf	0.379255	0.0913531	0.00392707	1	0	0	inf	1	0.0583453	1	1	-	0	0	0
ERC1	57	20	1.79044	0.0144582	38.9502	0.00393222	1	30	32	0.753259	0.891989	24.8767	0.175451	1	0.78135	0	0	0
DPP3	5	1	3.12161	0.258644	1.01771	0.00393863	1	2	0	inf	0.306213	0.649991	0.138622	1	2.8596e-13	0	0	2
DAPK1	25	8	1.95593	0.0638968	13.7443	0.00401427	1	17	7	1.96696	0.0910438	8.77816	0.00888243	1	1	0	0	0
CLNK	25	7	2.23637	0.0368231	13.7514	0.00404002	1	12	8	1.21154	0.426248	8.78275	0.176437	1	1.1497e-11	0	0	0
MGST3	6	2	1.87264	0.349289	1.47358	0.00409435	1	1	0	inf	0.553419	0.941147	0.60982	1	2.2071e-06	0	0	0
CNTN5	133	68	1.22858	0.098542	104.534	0.00413433	1	53	52	0.81823	0.867536	66.7634	0.9635	1	1.5085e-11	0	0	2
CNTN4	101	53	1.19418	0.171221	76.469	0.00416427	1	58	57	0.816423	0.878581	48.8391	0.109652	1	4.6153e-12	0	0	2
ZGRF1	10	1	6.25214	0.0378721	3.63335	0.00428576	1	2	3	0.537559	0.872325	2.32055	0.673856	1	3.4662e-48	0	0	0
AFAP1	18	7	1.60696	0.19439	8.80808	0.00429988	1	11	7	1.26936	0.402613	5.62554	0.0290193	1	1.2284e-17	0	0	0
RAB5B	5	0	inf	0.0885059	1.0485	0.00445874	1	1	0	inf	0.553419	0.669652	0.488114	1	0.95252	0	0	0
CCZ1B	2	1	1.24758	0.670724	0.0984673	0.00454111	1	2	0	inf	0.306213	0.062889	0.00189653	1	1.4718e-05	0	0	0
PLET1	4	1	2.49658	0.364834	0.65503	0.00456911	1	1	0	inf	0.553419	0.418354	0.341871	1	1.8703e-06	0	0	0
THSD4	60	38	0.984552	0.574026	41.7709	0.00464299	1	30	21	1.15483	0.360658	26.6782	0.284696	1	1.7983e-12	0	0	0
UGT2B10	6	1	3.747	0.180171	1.5155	0.00467888	1	1	3	0.268661	0.960298	0.96792	0.620128	1	7.0596e-20	0	0	0
PWRN1	7	2	2.18538	0.262629	2.01299	0.00469212	1	1	3	0.268661	0.960298	1.28565	0.72353	1	-	0	0	0
LOC102723831	8	3	1.66476	0.334837	2.54607	0.00472404	1	3	2	1.2107	0.599449	1.62612	0.223414	1	-	0	0	0
RSRC2	5	0	inf	0.0885059	1.07032	0.00485587	1	1	1	0.806863	0.800626	0.683592	0.495199	1	1	0	0	0
BABAM1	3	0	inf	0.233521	0.335299	0.00489625	1	0	0	inf	1	0.214148	1	1	0.12413	0	0	0
MIR378H	2	0	inf	0.379255	0.102943	0.00494863	1	0	0	inf	1	0.0657474	1	1	-	0	0	0
SYT5	4	0	inf	0.143772	0.671073	0.00497077	1	0	0	inf	1	0.4286	1	1	3.0163e-10	0	0	0
GRK6P1	2	0	inf	0.379255	0.10376	0.00502483	1	0	0	inf	1	0.0662695	1	1	-	0	0	0
TNRC6A	23	12	1.19675	0.375836	12.5299	0.00504232	1	6	5	0.968254	0.642061	8.00259	0.809001	1	1	0	0	0
STAG3L4	5	0	inf	0.0885059	1.08397	0.00511653	1	1	0	inf	0.553419	0.692306	0.499579	1	-	0	0	0
SIN3A	13	3	2.70911	0.0826118	5.60471	0.00517902	1	6	1	4.85185	0.10551	3.57961	0.153086	1	1	0	1	1
SORBS2	37	14	1.65531	0.0682638	23.2665	0.00519231	1	11	10	0.887097	0.690796	14.8598	0.874561	1	-	0	0	0
ALKBH1	7	3	1.45625	0.422723	2.05811	0.00527444	1	2	1	1.61444	0.579843	1.31447	0.378295	1	2.4266e-08	0	0	0
TMCC3	13	5	1.62398	0.250113	5.61799	0.00527779	1	4	2	1.61498	0.448384	3.58809	0.482251	1	6.1582e-06	0	0	0
LINC00904	4	0	inf	0.143772	0.684344	0.00532037	1	0	1	0	1	0.437076	1	1	-	0	0	0
RAB17	5	1	3.12161	0.258644	1.09663	0.00536715	1	0	0	inf	1	0.700394	1	1	2.7491e-05	0	0	0
ACTR10	6	1	3.747	0.180171	1.56208	0.00539781	1	3	2	1.2107	0.599449	0.997666	0.0798726	1	5.0641e-05	0	0	0
C8orf37-AS1	61	29	1.31748	0.133473	42.9353	0.00542685	1	34	25	1.09893	0.413295	27.4219	0.124616	1	-	0	0	0
R3HDML	4	1	2.49658	0.364834	0.691905	0.00552671	1	1	0	inf	0.553419	0.441905	0.35719	1	3.4169e-06	0	0	0
GACAT3	8	1	4.99886	0.0841322	2.62153	0.00559322	1	1	1	0.806863	0.800626	1.67431	0.812563	1	-	0	0	0
ADGRB2	7	1	4.37275	0.123798	2.08187	0.00560212	1	1	1	0.806863	0.800626	1.32965	0.73543	1	1	0	0	0
LOC102467217	6	3	1.24786	0.52261	1.57962	0.00568855	1	0	1	0	1	1.00887	1	1	-	0	0	0
CEP112	57	30	1.18812	0.260044	39.6969	0.00569104	1	21	11	1.54558	0.159621	25.3535	0.832218	1	1.1162e-13	0	0	0
MAST2	27	10	1.68934	0.102233	15.6711	0.00577907	1	9	11	0.65888	0.876329	10.0088	0.668167	1	4.4472e-06	0	0	0
LOC101929268	25	7	2.23637	0.0368231	14.188	0.0058862	1	10	9	0.896152	0.682347	9.06161	0.420708	1	-	0	0	0
CMTM8	19	11	1.07775	0.502253	9.80329	0.00589726	1	11	6	1.48174	0.2997	6.26115	0.0543654	1	0.026453	0	0	0
BLOC1S5-TXNDC5	21	7	1.8764	0.100205	11.2479	0.00593797	1	6	7	0.690854	0.828161	7.18378	0.722145	1	-	0	0	0
ZYG11B	12	6	1.24828	0.427912	5.07101	0.00606383	1	3	5	0.483487	0.914918	3.23875	0.628125	1	0.65545	0	0	0
MIR6128	2	0	inf	0.379255	0.114793	0.00610553	1	0	0	inf	1	0.0733158	1	1	-	0	0	0
OR9G4	2	0	inf	0.379255	0.114793	0.00610553	1	0	0	inf	1	0.0733158	1	1	1.043e-07	0	0	0
LINC01229	9	4	1.4044	0.397891	3.24169	0.00619227	1	1	4	0.201386	0.982291	2.0704	0.873865	1	-	0	0	0
SNX5	5	2	1.56009	0.454825	1.15252	0.00657732	1	0	1	0	1	0.736088	1	1	1.6894e-06	0	0	2
TES	10	1	6.25214	0.0378721	3.8779	0.00663596	1	2	1	1.61444	0.579843	2.47673	0.707894	1	1.0185e-12	0	0	0
MINCR	2	0	inf	0.379255	0.119968	0.00664569	1	0	0	inf	1	0.0766209	1	1	-	0	0	0
PAX1	4	1	2.49658	0.364834	0.730454	0.00666187	1	1	0	inf	0.553419	0.466526	0.372823	1	0.00066936	0	0	0
CHRNB4	5	2	1.56009	0.454825	1.15761	0.00669626	1	0	1	0	1	0.739339	1	1	0.0002368	0	0	0
FAM167A-AS1	13	9	0.900556	0.681841	5.79009	0.00669965	1	8	6	1.0762	0.556566	3.69801	0.0351481	1	-	0	0	0
LINC00331	12	2	3.75172	0.0507694	5.14574	0.00676366	1	4	0	inf	0.0936926	3.28648	0.416673	1	-	0	0	0
LINC02534	5	1	3.12161	0.258644	1.1614	0.00678593	1	1	0	inf	0.553419	0.741764	0.523727	1	-	0	0	0
RNASEH1-AS1	2	1	1.24758	0.670724	0.122185	0.00688354	1	0	0	inf	1	0.0780371	1	1	-	0	0	0
NLRP5	8	5	0.997943	0.620929	2.7193	0.00689449	1	3	4	0.60469	0.851692	1.73676	0.25251	1	1.2785e-24	0	0	0
PRKN	136	74	1.15219	0.186616	108.985	0.00691886	1	76	50	1.23439	0.146757	69.6066	0.236846	1	2.8177e-15	0	0	2
LIX1L	5	0	inf	0.0885059	1.17817	0.00719203	1	0	2	0	1	0.752472	1	1	0.0045093	0	0	0
ASTN2	91	53	1.0728	0.378668	69.3289	0.00721246	1	55	33	1.35346	0.103856	44.2789	0.0660082	1	0.99097	0	0	2
CYP4F3	4	2	1.24772	0.577215	0.750807	0.00731901	1	1	0	inf	0.553419	0.479525	0.380923	1	1.7283e-16	0	0	0
LINC01707	22	4	3.44578	0.0100803	12.2167	0.00736539	1	10	4	2.02186	0.173306	7.80254	0.259198	1	-	0	0	0
ZFYVE9	24	13	1.15252	0.409514	13.7297	0.00749757	1	6	7	0.690854	0.828161	8.76884	0.869534	1	1	0	0	0
PTDSS1	12	3	2.5	0.112096	5.23062	0.00763407	1	4	1	3.23172	0.261221	3.34069	0.428633	1	4.9174e-08	0	1	3
RTN4IP1	9	1	5.62532	0.0566609	3.35451	0.00764079	1	1	2	0.403212	0.911017	2.14246	0.882634	1	1.6843e-07	0	0	0
CRIM1	28	13	1.34615	0.236333	16.8165	0.00773113	1	9	7	1.03765	0.574012	10.7403	0.744141	1	1	0	0	0
MKNK1	7	1	4.37275	0.123798	2.22302	0.00787105	1	1	1	0.806863	0.800626	1.4198	0.758237	1	8.3765e-07	0	0	0
LCOR	22	11	1.249	0.340989	12.2982	0.00790983	1	9	8	0.90745	0.673356	7.8546	0.387166	1	1	0	0	0
YLPM1	10	2	3.12464	0.101475	3.98856	0.00798192	1	4	0	inf	0.0936926	2.54741	0.252604	1	1.3857e-07	0	0	0
LIPC-AS1	11	4	1.71747	0.255788	4.62019	0.00801659	1	4	3	1.07606	0.615613	2.95082	0.341751	1	-	0	0	0
MYH11	16	5	2.00046	0.122724	8.01007	0.00832232	1	7	1	5.66299	0.065416	5.11586	0.254947	1	1	0	0	0
CTRB1	2	0	inf	0.379255	0.134929	0.00832402	1	1	1	0.806863	0.800626	0.0861761	0.0825673	1	4.6058e-05	0	0	0
SP3	11	2	3.43809	0.0721217	4.64846	0.00836231	1	1	2	0.403212	0.911017	2.96887	0.948639	1	1	0	0	0
LINC02208	30	13	1.44314	0.171474	18.4801	0.00836568	1	18	10	1.45612	0.223455	11.8028	0.0557178	1	-	0	0	0
ZNF84	5	0	inf	0.0885059	1.22852	0.0085128	1	1	0	inf	0.553419	0.784627	0.54371	1	0.000953	0	0	0
LINC00559	11	3	2.29101	0.150413	4.6609	0.0085181	1	3	2	1.2107	0.599449	2.97682	0.571596	1	-	0	0	0
CENPU	6	2	1.87264	0.349289	1.72979	0.00866222	1	0	2	0	1	1.10478	1	1	1.4683e-06	0	0	0
MAGI2	126	68	1.16151	0.183193	100.861	0.00869215	1	86	62	1.124	0.273167	64.4176	0.00587004	1	1	0	1	0
MAP3K1	11	3	2.29101	0.150413	4.67909	0.00874992	1	2	2	0.806778	0.763175	2.98844	0.799118	1	1	1	0	0
ALOX5	11	1	6.87933	0.0251516	4.67992	0.00876062	1	1	0	inf	0.553419	2.98897	0.949661	1	7.4893e-17	0	0	0
COL4A2	15	5	1.87489	0.157372	7.3667	0.00883838	1	8	5	1.29214	0.436596	4.70496	0.104422	1	3.6456e-12	1	1	0
ITFG2	3	0	inf	0.233521	0.416524	0.00884189	1	0	0	inf	1	0.266025	1	1	7.5708e-07	0	0	0
LINC02801	9	0	inf	0.0126967	3.43825	0.00887293	1	1	5	0.161021	0.992104	2.19594	0.888746	1	-	0	0	0
MSC-AS1	23	9	1.59786	0.154257	13.1963	0.008979	1	8	6	1.0762	0.556566	8.42817	0.605048	1	-	0	0	0
MPZL3	6	0	inf	0.0544783	1.74369	0.0089845	1	0	0	inf	1	1.11366	1	1	1.872e-05	0	0	0
PPP1R1C	22	13	1.05587	0.513067	12.4596	0.0090845	1	4	7	0.460164	0.942039	7.95767	0.956392	1	0.018473	0	0	0
ACP3	9	3	1.87339	0.260417	3.46592	0.00931136	1	0	1	0	1	2.21361	1	1	4.3777e-07	0	0	0
LOC105378479	4	1	2.49658	0.364834	0.809871	0.00946349	1	1	0	inf	0.553419	0.517248	0.403841	1	-	0	0	0
LPCAT3	8	1	4.99886	0.0841322	2.8888	0.00967532	1	1	2	0.403212	0.911017	1.84502	0.841978	1	0.9906	0	0	0
LINC02050	7	2	2.18538	0.262629	2.31607	0.00969744	1	0	1	0	1	1.47922	1	1	-	0	0	0
ATP1A4	6	3	1.24786	0.52261	1.77356	0.0097058	1	0	2	0	1	1.13273	1	1	1.0569e-20	0	0	0
ADAMTS18	21	9	1.45808	0.225273	11.7978	0.00976805	1	9	11	0.65888	0.876329	7.53502	0.342847	1	9.4612e-49	1	0	0
UNG	4	0	inf	0.143772	0.821214	0.00991715	1	0	0	inf	1	0.524492	1	1	2.4657e-11	0	0	0
LOC101929073	4	1	2.49658	0.364834	0.822476	0.00996849	1	1	1	0.806863	0.800626	0.525298	0.408621	1	-	0	0	0
NWD1	9	8	0.700915	0.837575	3.50777	0.0100054	1	2	2	0.806778	0.763175	2.24034	0.655156	1	4.2909e-36	0	0	0
TRAM1	6	1	3.747	0.180171	1.7888	0.0100893	1	0	0	inf	1	1.14247	1	1	0.93352	0	0	0
PHLPP2	10	6	1.03964	0.579566	4.14324	0.0102036	1	3	3	0.806693	0.750515	2.6462	0.493105	1	2.8588e-07	0	0	0
SLC38A8	5	0	inf	0.0885059	1.28769	0.0102688	1	3	5	0.483487	0.914918	0.82242	0.0507002	1	1.9712e-29	0	0	0
LINC01317	56	47	0.738986	0.946535	40.1498	0.0103482	1	35	26	1.08762	0.425525	25.6429	0.0453259	1	-	0	0	0
LOC101927551	2	0	inf	0.379255	0.1517	0.0104063	1	0	0	inf	1	0.0968874	1	1	-	0	0	0
ZNF598	3	0	inf	0.233521	0.442922	0.010428	1	0	0	inf	1	0.282885	1	1	-	0	0	0
ITGBL1	35	16	1.36805	0.186396	22.8119	0.0105619	1	19	16	0.957899	0.618606	14.5695	0.15147	1	5.9161e-12	0	0	0
GNG7	22	9	1.52795	0.187243	12.6443	0.0105982	1	3	9	0.268017	0.992695	8.07565	0.987035	1	0.71645	0	0	0
LINC02027	15	12	0.7787	0.80179	7.53201	0.0106274	1	13	6	1.75269	0.17987	4.81054	0.0014489	1	-	0	0	0
APPL2	9	2	2.81137	0.14121	3.54369	0.0106314	1	2	4	0.402949	0.93323	2.26328	0.66059	1	1.2845e-23	0	0	0
GRIN2A	48	17	1.77164	0.025568	33.4967	0.0106656	1	30	25	0.967914	0.602663	21.3937	0.0454534	1	1	1	1	1
LINC01428	18	8	1.40544	0.277752	9.68697	0.0106991	1	9	3	2.42649	0.139342	6.18686	0.172645	1	-	0	0	0
PTPMT1	2	0	inf	0.379255	0.154033	0.0107125	1	0	0	inf	1	0.0983777	1	1	0.0042709	0	0	0
USP33	9	1	5.62532	0.0566609	3.5504	0.0107515	1	2	1	1.61444	0.579843	2.26756	0.661598	1	0.98853	0	0	0
ZFP1	4	0	inf	0.143772	0.843222	0.0108371	1	0	0	inf	1	0.538548	1	1	2.3527e-09	0	0	0
RSRC1	50	20	1.56738	0.0550782	35.226	0.0109643	1	31	16	1.57125	0.0916665	22.4981	0.0512456	1	3.6699e-07	0	0	0
LINC00410	9	0	inf	0.0126967	3.57228	0.0111504	1	2	1	1.61444	0.579843	2.28154	0.664867	1	-	0	0	0
NRP1	21	9	1.45808	0.225273	11.9575	0.0111917	1	5	11	0.365399	0.986228	7.63698	0.877612	1	1	0	0	0
ADAMTS9-AS2	39	21	1.16011	0.343095	26.1967	0.0114356	1	19	22	0.694356	0.906714	16.7313	0.320817	1	-	0	0	0
RANBP17	49	23	1.33345	0.155266	34.4879	0.0114926	1	21	21	0.805149	0.804272	22.0267	0.615247	1	1.6482e-29	0	0	2
LINCR-0001	3	0	inf	0.233521	0.459542	0.0115055	1	0	0	inf	1	0.2935	1	1	-	0	0	0
SLCO1B3-SLCO1B7	29	19	0.951589	0.62786	18.1652	0.011514	1	10	11	0.732412	0.824903	11.6018	0.721088	1	-	0	0	0
ZNF354A	5	1	3.12161	0.258644	1.32667	0.011552	1	2	0	inf	0.306213	0.847314	0.208307	1	0.0021637	0	0	0
UNKL	6	1	3.747	0.180171	1.84536	0.011607	1	3	3	0.806693	0.750515	1.17859	0.115904	1	3.12e-21	0	0	0
EMP2	10	5	1.24814	0.453161	4.23182	0.0116715	1	5	1	4.04143	0.167639	2.70277	0.137505	1	1.308e-09	0	0	0
UBR5	17	6	1.77093	0.157897	9.05678	0.0117404	1	6	5	0.968254	0.642061	5.78438	0.519096	1	1	0	0	2
TFB2M	4	0	inf	0.143772	0.864436	0.0117741	1	1	0	inf	0.553419	0.552097	0.424259	1	8.0077e-10	0	0	3
TCFL5	4	0	inf	0.143772	0.868932	0.0119792	1	0	0	inf	1	0.554969	1	1	0.99985	0	0	0
WFDC1	7	4	1.09169	0.576524	2.42007	0.0120846	1	0	3	0	1	1.54565	1	1	6.7151e-17	0	0	0
DNAH7	36	17	1.32414	0.209842	23.8715	0.0122297	1	16	9	1.43765	0.252608	15.2462	0.457114	1	2.2084e-102	0	0	0
LINC02102	6	2	1.87264	0.349289	1.86747	0.0122416	1	2	0	inf	0.306213	1.19271	0.334738	1	-	0	0	0
LPAR5	5	3	1.03959	0.630719	1.34831	0.0123097	1	1	0	inf	0.553419	0.861138	0.577319	1	0.4018	0	0	0
PCAT7	3	0	inf	0.233521	0.471993	0.0123532	1	2	0	inf	0.306213	0.301452	0.0372596	1	-	0	0	0
NSD1	17	6	1.77093	0.157897	9.1128	0.0123939	1	2	3	0.537559	0.872325	5.82015	0.979764	1	1	1	1	1
SREBF2	9	6	0.93541	0.658394	3.64151	0.0124853	1	3	7	0.344971	0.974113	2.32575	0.410779	1	0.00010815	0	0	0
MIR6877	2	0	inf	0.379255	0.16832	0.0126722	1	0	0	inf	1	0.107502	1	1	-	0	0	0
CCDC114	5	0	inf	0.0885059	1.3598	0.0127251	1	0	2	0	1	0.868475	1	1	-	1	0	0
LOC101927391	6	0	inf	0.0544783	1.88428	0.0127404	1	1	1	0.806863	0.800626	1.20345	0.699844	1	-	0	0	0
LCMT1-AS2	4	1	2.49658	0.364834	0.887427	0.0128467	1	1	0	inf	0.553419	0.566781	0.432651	1	-	0	0	0
EEF1E1-BLOC1S5	12	2	3.75172	0.0507694	5.64214	0.013164	1	3	1	2.42272	0.396512	3.60352	0.697875	1	-	0	0	0
CEP89	11	6	1.14393	0.501872	4.97162	0.0131879	1	3	4	0.60469	0.851692	3.17527	0.614911	1	1.0267e-17	0	0	0
EHHADH	9	1	5.62532	0.0566609	3.68238	0.0133273	1	3	6	0.402686	0.952537	2.35186	0.417665	1	1.1429e-08	0	0	0
RHBDF1	2	0	inf	0.379255	0.173079	0.0133571	1	0	0	inf	1	0.110542	1	1	4.6296e-23	0	0	0
LINC00210	6	0	inf	0.0544783	1.90504	0.0133752	1	2	0	inf	0.306213	1.21671	0.343403	1	-	0	0	0
LOC101927974	2	0	inf	0.379255	0.173584	0.0134306	1	0	0	inf	1	0.110864	1	1	-	0	0	0
ENTPD3-AS1	9	2	2.81137	0.14121	3.68819	0.0134503	1	2	1	1.61444	0.579843	2.35557	0.68176	1	-	0	0	0
USP7	9	3	1.87339	0.260417	3.69688	0.0136358	1	3	2	1.2107	0.599449	2.36112	0.420102	1	1	0	1	2
LINC01151	7	1	4.37275	0.123798	2.48159	0.0136814	1	3	2	1.2107	0.599449	1.58494	0.212756	1	-	0	0	0
LOC729966	3	2	0.935521	0.709673	0.491167	0.0137268	1	0	0	inf	1	0.313698	1	1	-	0	0	0
LSM14B	2	0	inf	0.379255	0.175764	0.0137504	1	0	0	inf	1	0.112256	1	1	0.99982	0	0	0
CASP12	3	0	inf	0.233521	0.492135	0.0137984	1	1	0	inf	0.553419	0.314316	0.269712	1	-	0	0	0
LINC02315	20	13	0.959333	0.620815	11.4616	0.0138685	1	7	7	0.806352	0.750148	7.32029	0.596844	1	-	0	0	0
NRG3	117	50	1.47535	0.0128031	94.4914	0.0138913	1	64	49	1.05554	0.427932	60.3497	0.336007	1	0.0027088	0	0	0
IL21R	7	2	2.18538	0.262629	2.48984	0.0139064	1	2	0	inf	0.306213	1.59021	0.4719	1	0.24466	0	0	0
LOC613266	16	2	5.00802	0.0115581	8.50628	0.013919	1	1	2	0.403212	0.911017	5.43278	0.995629	1	-	0	0	0
RNY5	2	0	inf	0.379255	0.176983	0.0139306	1	0	0	inf	1	0.113035	1	1	-	0	0	0
UBE2E1-AS1	3	1	1.8719	0.50277	0.497592	0.0142058	1	1	0	inf	0.553419	0.317801	0.272253	1	-	0	0	0
LINC01730	2	0	inf	0.379255	0.179279	0.0142729	1	0	0	inf	1	0.114502	1	1	-	0	0	0
LINC02343	31	17	1.13859	0.394134	20.1026	0.0143532	1	12	10	0.96817	0.616525	12.8391	0.63031	1	-	0	0	0
LOC101927948	8	4	1.248	0.483675	3.10599	0.0143603	1	0	0	inf	1	1.98373	1	1	-	0	0	0
CAP2	19	6	1.98041	0.0980534	10.7545	0.0143946	1	3	2	1.2107	0.599449	6.86867	0.967288	1	0.0030456	0	0	0
LINC02883	3	2	0.935521	0.709673	0.501191	0.0144782	1	0	0	inf	1	0.3201	1	1	-	0	0	0
CYMP	4	1	2.49658	0.364834	0.920287	0.0144847	1	1	1	0.806863	0.800626	0.587768	0.444434	1	-	0	0	0
EIF2S1	5	2	1.56009	0.454825	1.40657	0.0145141	1	1	0	inf	0.553419	0.898345	0.592757	1	0.99981	0	0	0
RNF121	9	3	1.87339	0.260417	3.73765	0.0145316	1	3	1	2.42272	0.396512	2.38716	0.426933	1	0.28653	0	0	0
TBC1D16	14	5	1.7494	0.199587	7.12	0.0146034	1	3	2	1.2107	0.599449	4.54739	0.831683	1	1.4135e-17	0	0	0
PROX1-AS1	25	10	1.56331	0.152114	15.3752	0.0146477	1	12	5	1.94164	0.15318	9.81979	0.282923	1	-	0	0	0
RSU1	32	13	1.54023	0.120959	20.9814	0.0149997	1	14	19	0.592082	0.952622	13.4004	0.470882	1	0.00060763	0	0	0
GLT1D1	14	6	1.45716	0.298089	7.15491	0.0151594	1	4	5	0.644934	0.839681	4.56969	0.669325	1	0.019079	0	0	0
LOC100506639	6	0	inf	0.0544783	1.96066	0.0151855	1	2	2	0.806778	0.763175	1.25223	0.356164	1	-	0	0	0
TGM6	9	6	0.93541	0.658394	3.77017	0.0152767	1	4	3	1.07606	0.615613	2.40793	0.222936	1	6.0829e-24	0	0	0
LOC100130587	3	1	1.8719	0.50277	0.511615	0.0152837	1	2	0	inf	0.306213	0.326758	0.0430648	1	-	0	0	0
AKAP10	10	2	3.12464	0.101475	4.41907	0.0152928	1	7	4	1.41343	0.405986	2.82237	0.0253327	1	0.99999	0	0	0
LOC101927793	2	0	inf	0.379255	0.186284	0.0153395	1	0	0	inf	1	0.118976	1	1	-	0	0	0
USP20	5	2	1.56009	0.454825	1.42715	0.0153524	1	1	1	0.806863	0.800626	0.911494	0.598077	1	4.7764e-17	0	0	0
SNCB	3	1	1.8719	0.50277	0.513674	0.0154457	1	0	1	0	1	0.328073	1	1	0.4844	0	0	0
SPPL2B	3	1	1.8719	0.50277	0.514003	0.0154717	1	0	0	inf	1	0.328283	1	1	2.7959e-12	0	0	0
LINC00917	4	0	inf	0.143772	0.93985	0.0155197	1	1	1	0.806863	0.800626	0.600263	0.451332	1	-	0	0	0
DEFA10P	2	0	inf	0.379255	0.18754	0.0155342	1	0	0	inf	1	0.119778	1	1	-	0	0	0
SDHD	3	1	1.8719	0.50277	0.515725	0.015608	1	1	0	inf	0.553419	0.329382	0.280632	1	0.90482	0	0	0
KLC3	3	1	1.8719	0.50277	0.515826	0.0156161	1	1	1	0.806863	0.800626	0.329447	0.280679	1	1.6223e-31	0	0	0
NDUFS1	6	4	0.935465	0.672441	1.98015	0.0158579	1	1	0	inf	0.553419	1.26468	0.717671	1	8.966e-12	1	0	0
AXIN2	6	1	3.747	0.180171	1.98228	0.0159324	1	1	2	0.403212	0.911017	1.26604	0.718054	1	0.99999	0	0	0
LINC01356	6	3	1.24786	0.52261	1.98615	0.0160689	1	2	2	0.806778	0.763175	1.26851	0.361981	1	-	0	0	0
KIAA1755	8	5	0.997943	0.620929	3.17924	0.01626	1	1	1	0.806863	0.800626	2.03051	0.868732	1	5.6388e-17	0	0	0
POLR3G	7	1	4.37275	0.123798	2.57357	0.0163424	1	2	2	0.806778	0.763175	1.64369	0.489065	1	1.0091e-06	0	0	0
ZBTB16	27	8	2.11362	0.0390728	17.1191	0.0164119	1	11	10	0.887097	0.690796	10.9336	0.532162	1	1	1	0	2
RBPMS2	6	0	inf	0.0544783	1.99768	0.0164799	1	2	1	1.61444	0.579843	1.27587	0.364606	1	0.0015321	0	0	0
TTC9	7	5	0.872951	0.706512	2.57838	0.0164907	1	2	0	inf	0.306213	1.64675	0.490039	1	0.0039599	0	0	0
GPLD1	6	1	3.747	0.180171	1.99877	0.0165191	1	3	1	2.42272	0.396512	1.27657	0.137526	1	1.3174e-06	0	0	0
CDH20	29	18	1.00492	0.557794	18.7281	0.0165458	1	3	8	0.301684	0.986141	11.9612	0.99946	1	0.71447	0	0	0
DENR	5	0	inf	0.0885059	1.45564	0.0165645	1	1	1	0.806863	0.800626	0.929685	0.605322	1	0.91648	0	0	2
TCF4-AS1	7	1	4.37275	0.123798	2.58265	0.0166234	1	3	1	2.42272	0.396512	1.64948	0.229504	1	-	0	0	0
IL5	2	0	inf	0.379255	0.195275	0.0167568	1	0	0	inf	1	0.124718	1	1	0.021217	0	0	0
PSD3	62	36	1.07551	0.408193	46.4542	0.0167778	1	28	27	0.834801	0.789176	29.6693	0.64511	1	0.010399	0	0	2
BIRC6	22	10	1.37453	0.259811	13.2319	0.016803	1	11	8	1.11009	0.506079	8.45095	0.231247	1	1	0	0	2
XRCC1	4	0	inf	0.143772	0.963105	0.0168089	1	0	1	0	1	0.615115	1	1	2.1913e-10	0	0	0
LOC100130452	4	0	inf	0.143772	0.965422	0.0169409	1	0	1	0	1	0.616595	1	1	-	0	0	0
MED19	3	0	inf	0.233521	0.536052	0.0172694	1	0	0	inf	1	0.342365	1	1	-	0	0	0
NME7	25	15	1.03981	0.5225	15.613	0.0172707	1	11	10	0.887097	0.690796	9.9717	0.41342	1	0.00028327	0	0	0
MIR8084	2	0	inf	0.379255	0.198622	0.0172982	1	0	0	inf	1	0.126856	1	1	-	0	0	0
XXYLT1-AS1	2	0	inf	0.379255	0.198987	0.0173576	1	0	0	inf	1	0.127089	1	1	-	0	0	0
GIN1	7	1	4.37275	0.123798	2.60798	0.0174257	1	1	1	0.806863	0.800626	1.66566	0.810934	1	0.41287	0	0	0
LOC102724596	5	2	1.56009	0.454825	1.47653	0.0174929	1	1	0	inf	0.553419	0.94303	0.610554	1	-	0	0	0
LINC01989	5	1	3.12161	0.258644	1.477	0.017514	1	1	1	0.806863	0.800626	0.943328	0.61067	1	-	0	0	0
LINC00457	26	14	1.15951	0.393558	16.4306	0.0175851	1	11	8	1.11009	0.506079	10.4939	0.478503	1	-	0	0	0
HIKESHI	6	1	3.747	0.180171	2.02946	0.0176506	1	1	2	0.403212	0.911017	1.29618	0.726424	1	0.15744	0	0	0
DMTF1	6	1	3.747	0.180171	2.03409	0.0178257	1	2	0	inf	0.306213	1.29913	0.37287	1	0.71487	0	0	0
LINC00971	29	14	1.29442	0.26536	18.8516	0.0178552	1	15	10	1.21182	0.39722	12.0401	0.231617	1	-	0	0	0
LOC646548	8	1	4.99886	0.0841322	3.24012	0.0179715	1	0	1	0	1	2.0694	1	1	-	0	0	0
LINC01565	3	0	inf	0.233521	0.544551	0.017992	1	0	0	inf	1	0.347793	1	1	-	0	0	0
LOC105378311	21	14	0.935188	0.647577	12.555	0.0180515	1	7	3	1.88561	0.273068	8.01864	0.688897	1	-	0	0	0
SULF2	16	5	2.00046	0.122724	8.78253	0.0181078	1	10	4	2.02186	0.173306	5.60922	0.0596403	1	3.2649e-05	0	0	0
PDCD7	4	0	inf	0.143772	0.986042	0.0181443	1	0	1	0	1	0.629764	1	1	2.3808e-14	0	0	0
GAS6	3	1	1.8719	0.50277	0.546689	0.0181765	1	0	1	0	1	0.349159	1	1	1.8607e-08	0	0	0
LOC101930370	8	2	2.49829	0.194018	3.2537	0.0183702	1	1	3	0.268661	0.960298	2.07807	0.874828	1	-	0	0	0
KCND3-AS1	2	1	1.24758	0.670724	0.205203	0.018384	1	0	0	inf	1	0.131059	1	1	-	0	0	0
DDX55	3	4	0.467332	0.918428	0.549994	0.0184636	1	0	1	0	1	0.35127	1	1	6.6298e-16	0	0	0
ATP2C2	12	2	3.75172	0.0507694	5.92892	0.0185376	1	9	7	1.03765	0.574012	3.78668	0.0156655	1	2.6641e-72	0	0	0
ZNF131	8	3	1.66476	0.334837	3.25948	0.0185419	1	2	1	1.61444	0.579843	2.08176	0.615673	1	1	0	0	0
DENND3	9	4	1.4044	0.397891	3.901	0.0185598	1	3	1	2.42272	0.396512	2.49149	0.454002	1	1.5229e-16	0	0	0
SPATA22	8	3	1.66476	0.334837	3.26333	0.0186567	1	1	0	inf	0.553419	2.08422	0.875596	1	0.0014958	0	0	0
DSCAML1	43	18	1.49607	0.094413	30.4864	0.0187246	1	6	14	0.344104	0.994206	19.471	0.999892	1	1	0	0	0
PHLDB1	7	0	inf	0.0335295	2.64816	0.0187535	1	3	0	inf	0.169397	1.69132	0.240488	1	6.0993e-06	0	0	0
CYP26B1	3	0	inf	0.233521	0.553726	0.0187908	1	0	1	0	1	0.353653	1	1	0.99987	0	0	0
TERB1	5	0	inf	0.0885059	1.50535	0.0188288	1	1	1	0.806863	0.800626	0.961435	0.617656	1	5.2854e-11	0	0	0
C2orf15	2	0	inf	0.379255	0.207917	0.0188399	1	0	0	inf	1	0.132792	1	1	0.21616	0	0	0
SCIN	16	6	1.66628	0.197366	8.83781	0.019051	1	3	10	0.241083	0.9962	5.64452	0.920157	1	4.4985e-22	0	0	0
LMAN2L	6	0	inf	0.0544783	2.06583	0.0190582	1	0	1	0	1	1.3194	1	1	6.535e-05	0	0	0
ADAMTS8	5	0	inf	0.0885059	1.51213	0.0191525	1	1	0	inf	0.553419	0.965763	0.619308	1	1.1163e-15	0	0	0
CPNE3	6	2	1.87264	0.349289	2.0688	0.0191767	1	3	0	inf	0.169397	1.3213	0.147821	1	3.0217e-12	0	0	0
MC2R	7	2	2.18538	0.262629	2.66878	0.0194619	1	2	2	0.806778	0.763175	1.70449	0.508149	1	0.000822	1	0	0
SLC25A16	5	2	1.56009	0.454825	1.51925	0.0194967	1	2	1	1.61444	0.579843	0.970315	0.253322	1	0.00060831	0	0	0
KIAA1841	9	3	1.87339	0.260417	3.93715	0.0195505	1	4	1	3.23172	0.261221	2.51457	0.245544	1	-	0	0	0
DGKA	4	1	2.49658	0.364834	1.01003	0.0196093	1	0	0	inf	1	0.645084	1	1	0.99999	0	0	0
SFI1	10	7	0.890713	0.690559	4.60543	0.0196663	1	5	1	4.04143	0.167639	2.94139	0.174987	1	8.2341e-56	0	0	0
SUB1	5	1	3.12161	0.258644	1.52281	0.0196702	1	1	0	inf	0.553419	0.97259	0.621897	1	0.95592	0	0	0
PSPH	4	2	1.24772	0.577215	1.01147	0.0196994	1	0	1	0	1	0.646004	1	1	0.00012344	1	0	0
DEFB134	3	0	inf	0.233521	0.564728	0.0197743	1	0	1	0	1	0.36068	1	1	-	0	0	0
LINC01603	5	1	3.12161	0.258644	1.52574	0.0198133	1	0	0	inf	1	0.974455	1	1	-	0	0	0
LOC650226	6	1	3.747	0.180171	2.08743	0.0199299	1	0	3	0	1	1.3332	1	1	-	0	0	0
LINC01502	3	0	inf	0.233521	0.567307	0.0200089	1	0	0	inf	1	0.362327	1	1	-	0	0	0
DEGS2	2	1	1.24758	0.670724	0.214956	0.0200445	1	0	0	inf	1	0.137288	1	1	6.3631e-05	0	0	0
PDGFRL	8	6	0.831238	0.735163	3.31112	0.0201261	1	4	1	3.23172	0.261221	2.11474	0.164153	1	1.3913e-15	0	0	0
PRKAR1B	17	10	1.06061	0.526386	9.64804	0.0201789	1	10	7	1.15346	0.485707	6.162	0.0955274	1	0.0078221	0	0	2
SMARCC2	3	0	inf	0.233521	0.569683	0.0202263	1	1	1	0.806863	0.800626	0.363844	0.305001	1	1	0	1	1
CNTN1	39	16	1.52616	0.0971807	27.3029	0.0203261	1	15	12	1.00874	0.570634	17.4378	0.752804	1	0.99993	0	0	0
PIPSL	3	1	1.8719	0.50277	0.5708	0.020329	1	1	1	0.806863	0.800626	0.364558	0.305496	1	-	0	0	0
ARIH2	7	1	4.37275	0.123798	2.69888	0.0205289	1	2	0	inf	0.306213	1.72372	0.514084	1	1	0	0	0
WASHC5	9	2	2.81137	0.14121	3.97419	0.0206049	1	5	0	inf	0.0518105	2.53823	0.113988	1	4.8021e-14	0	0	0
MORN1	5	2	1.56009	0.454825	1.54254	0.0206499	1	2	1	1.61444	0.579843	0.985191	0.258793	1	6.3918e-24	0	0	0
SYMPK	5	1	3.12161	0.258644	1.54349	0.0206978	1	4	1	3.23172	0.261221	0.985796	0.0181296	1	0.94388	0	0	0
GPR18	2	0	inf	0.379255	0.219757	0.0208842	1	0	0	inf	1	0.140354	1	1	4.8285e-07	0	0	0
NSRP1	9	8	0.700915	0.837575	3.98411	0.020894	1	1	2	0.403212	0.911017	2.54456	0.921493	1	0.5222	0	0	0
ABLIM1	36	20	1.12396	0.393943	24.8593	0.020901	1	27	10	2.19292	0.0209796	15.8771	0.00678969	1	0.687	0	0	0
DHX37	3	0	inf	0.233521	0.578166	0.0210133	1	3	1	2.42272	0.396512	0.369262	0.00637838	1	0.18899	0	0	0
NLRX1	3	0	inf	0.233521	0.578632	0.0210571	1	0	0	inf	1	0.36956	1	1	6.0736e-20	0	0	0
VAMP4	8	2	2.49829	0.194018	3.34029	0.0210623	1	2	1	1.61444	0.579843	2.13337	0.628892	1	0.0041718	0	0	0
VAV1	9	2	2.81137	0.14121	3.98991	0.0210645	1	2	5	0.322183	0.965845	2.54827	0.722466	1	1	0	0	0
MIR4774	2	0	inf	0.379255	0.222003	0.0212819	1	0	0	inf	1	0.141788	1	1	-	0	0	0
ANO10	39	17	1.43572	0.133402	27.4026	0.0213423	1	27	18	1.21295	0.316874	17.5015	0.0209349	1	3.5403e-26	0	0	0
PDE1C	68	34	1.25233	0.168274	52.3559	0.0214514	1	40	30	1.07729	0.428504	33.4386	0.147593	1	1.0721e-09	0	0	2
RUNX1T1	20	10	1.24885	0.355007	12.0116	0.0214679	1	8	7	0.921952	0.663733	7.67157	0.500336	1	-	0	0	1
CHKB-DT	3	0	inf	0.233521	0.583321	0.0214997	1	2	1	1.61444	0.579843	0.372555	0.0543483	1	-	0	0	0
CCL24	3	0	inf	0.233521	0.583842	0.0215492	1	0	0	inf	1	0.372888	1	1	0.087078	0	0	0
CD4	4	2	1.24772	0.577215	1.04047	0.0215706	1	0	1	0	1	0.664527	1	1	0.0059611	0	0	0
MICALL1	5	1	3.12161	0.258644	1.56065	0.0215767	1	4	0	inf	0.0936926	0.996757	0.0187899	1	6.304e-17	0	0	0
CHL1	18	12	0.935244	0.647682	10.4845	0.021588	1	11	14	0.632252	0.91048	6.69622	0.078365	1	6.3099e-07	0	0	0
MRPS21	3	0	inf	0.233521	0.584676	0.0216285	1	0	1	0	1	0.37342	1	1	0.019648	0	0	0
ERLEC1	5	0	inf	0.0885059	1.562	0.0216465	1	3	2	1.2107	0.599449	0.997615	0.0798632	1	3.0088e-08	0	0	0
CREG2	8	2	2.49829	0.194018	3.36102	0.021746	1	2	0	inf	0.306213	2.14661	0.632226	1	3.3373e-08	0	0	0
MARK2	9	0	inf	0.0126967	4.0132	0.0217591	1	2	0	inf	0.306213	2.56315	0.725418	1	1	0	0	2
LECT2	3	0	inf	0.233521	0.586319	0.0217854	1	1	0	inf	0.553419	0.37447	0.312346	1	0.068157	0	0	0
LINC02136	5	1	3.12161	0.258644	1.56545	0.0218263	1	1	1	0.806863	0.800626	0.999817	0.632053	1	-	0	0	0
LYST	24	10	1.50034	0.183373	15.1703	0.0218315	1	8	7	0.921952	0.663733	9.68898	0.750449	1	2.6744e-06	1	0	0
ENTPD5	6	0	inf	0.0544783	2.13393	0.0218965	1	3	1	2.42272	0.396512	1.3629	0.157609	1	1.6387e-08	0	0	0
LINC01742	2	0	inf	0.379255	0.225441	0.0218968	1	1	0	inf	0.553419	0.143984	0.134099	1	-	0	0	0
IGLL3P	2	0	inf	0.379255	0.225694	0.0219424	1	0	0	inf	1	0.144146	1	1	-	0	0	0
FARS2	56	23	1.52703	0.053513	41.9643	0.0219739	1	25	29	0.692262	0.930655	26.8017	0.662161	1	3.1599e-09	0	0	0
LOC100507634	2	0	inf	0.379255	0.225929	0.0219847	1	0	0	inf	1	0.144296	1	1	-	0	0	0
PPM1G	4	0	inf	0.143772	1.04813	0.0220823	1	1	1	0.806863	0.800626	0.669419	0.487994	1	1	0	0	0
TRANK1	13	3	2.70911	0.0826118	6.80297	0.0221643	1	2	1	1.61444	0.579843	4.34491	0.930662	1	1.5594e-41	0	0	0
CLCA3P	6	2	1.87264	0.349289	2.14031	0.0221764	1	3	1	2.42272	0.396512	1.36697	0.158579	1	-	0	0	0
FKBP6	5	4	0.779332	0.765855	1.57253	0.0221991	1	1	0	inf	0.553419	1.00434	0.633715	1	3.9823e-06	0	0	0
GABPB2	4	2	1.24772	0.577215	1.05113	0.022285	1	0	1	0	1	0.671338	1	1	9.0762e-05	0	0	0
SUGT1	6	2	1.87264	0.349289	2.14443	0.0223582	1	2	3	0.537559	0.872325	1.3696	0.397629	1	0.99996	0	0	0
NPDC1	2	0	inf	0.379255	0.228142	0.0223852	1	0	0	inf	1	0.14571	1	1	6.8259e-05	0	0	0
GIMAP7	3	0	inf	0.233521	0.593034	0.0224328	1	0	2	0	1	0.378759	1	1	-	0	0	0
SOX4	3	0	inf	0.233521	0.595568	0.0226797	1	0	1	0	1	0.380377	1	1	0.78919	0	1	0
SCAT8	5	0	inf	0.0885059	1.58242	0.0227256	1	2	0	inf	0.306213	1.01066	0.268161	1	-	0	0	0
UHRF2	13	4	2.0309	0.1552	6.82826	0.022746	1	6	4	1.21098	0.513292	4.36106	0.273537	1	1	0	0	0
ZFAS1	4	1	2.49658	0.364834	1.05873	0.0228025	1	3	1	2.42272	0.396512	0.676188	0.0313088	1	-	0	0	0
UBA6-AS1	6	0	inf	0.0544783	2.15463	0.0228126	1	1	1	0.806863	0.800626	1.37612	0.747442	1	-	0	0	0
LOC101928708	3	0	inf	0.233521	0.597682	0.0228869	1	3	1	2.42272	0.396512	0.381727	0.00698203	1	-	0	0	0
FAM83H	2	0	inf	0.379255	0.231946	0.0230805	1	0	1	0	1	0.148139	1	1	2.4391e-07	0	0	0
CDC25B	3	1	1.8719	0.50277	0.6006	0.0231746	1	1	0	inf	0.553419	0.38359	0.318589	1	0.002047	0	0	0
TIA1	6	1	3.747	0.180171	2.16276	0.0231793	1	2	1	1.61444	0.579843	1.38131	0.401697	1	0.94773	0	0	0
NIFK-AS1	11	3	2.29101	0.150413	5.42517	0.0231812	1	3	8	0.301684	0.986141	3.46494	0.672619	1	-	0	0	0
LOC101928516	62	34	1.13984	0.309724	47.3372	0.0232931	1	23	26	0.710915	0.908684	30.2333	0.925339	1	-	0	0	0
ATP10B	31	12	1.61672	0.101392	20.9377	0.0233368	1	15	15	0.805666	0.781346	13.3724	0.363366	1	6.7222e-32	0	0	0
CENPA	3	0	inf	0.233521	0.602286	0.0233417	1	0	0	inf	1	0.384667	1	1	0.317	0	0	0
LINC01303	4	3	0.831431	0.740401	1.06824	0.0234604	1	2	1	1.61444	0.579843	0.682259	0.149662	1	-	0	0	0
IFT22	2	0	inf	0.379255	0.23413	0.0234836	1	1	0	inf	0.553419	0.149534	0.138891	1	0.019012	0	0	0
SMAD7	7	3	1.45625	0.422723	2.77795	0.0235245	1	0	1	0	1	1.77422	1	1	0.99657	0	0	0
HAUS8	4	1	2.49658	0.364834	1.06955	0.023552	1	1	0	inf	0.553419	0.683096	0.494949	1	5.4924e-11	0	0	0
MGST2	10	5	1.24814	0.453161	4.75136	0.0236806	1	2	3	0.537559	0.872325	3.03459	0.805959	1	0.21893	0	0	0
MAFTRR	10	5	1.24814	0.453161	4.7544	0.0237701	1	7	2	2.82995	0.15411	3.03654	0.0353841	1	-	0	0	0
HSPBP1	5	2	1.56009	0.454825	1.60194	0.0237893	1	1	0	inf	0.553419	1.02312	0.64053	1	6.5177e-10	0	0	0
LINC02389	14	6	1.45716	0.298089	7.60169	0.0237917	1	6	2	2.4246	0.225793	4.85504	0.358622	1	-	0	0	0
GNB1	12	5	1.49863	0.309379	6.15815	0.0238954	1	3	7	0.344971	0.974113	3.93308	0.751927	1	0.99759	0	1	0
LINC02215	7	0	inf	0.0335295	2.78797	0.0239243	1	4	2	1.61498	0.448384	1.78062	0.105614	1	-	0	0	0
ADGRG7	11	4	1.71747	0.255788	5.45323	0.0239426	1	2	1	1.61444	0.579843	3.48287	0.86229	1	1.4217e-15	0	0	0
SDC3	8	2	2.49829	0.194018	3.42677	0.0240184	1	3	5	0.483487	0.914918	2.18861	0.37423	1	0.26804	0	0	0
NHP2	2	0	inf	0.379255	0.237334	0.0240803	1	0	0	inf	1	0.15158	1	1	0.0020202	0	0	0
CYP2G1P	4	1	2.49658	0.364834	1.07719	0.0240903	1	1	2	0.403212	0.911017	0.687976	0.497408	1	-	0	0	0
TOB1-AS1	2	0	inf	0.379255	0.23741	0.0240944	1	0	0	inf	1	0.151628	1	1	-	0	0	0
GZF1	2	1	1.24758	0.670724	0.2382	0.0242426	1	0	0	inf	1	0.152133	1	1	2.1836e-07	0	0	0
IL17RA	5	2	1.56009	0.454825	1.61053	0.0242674	1	1	1	0.806863	0.800626	1.02861	0.642497	1	5.3808e-09	0	0	0
LINC01121	12	6	1.24828	0.427912	6.17273	0.024271	1	6	3	1.61552	0.369158	3.9424	0.205933	1	-	0	0	0
ANKRD26	10	4	1.56089	0.321579	4.77184	0.024288	1	2	2	0.806778	0.763175	3.04768	0.80786	1	1.8374e-20	1	0	0
CCAR1	7	2	2.18538	0.262629	2.80314	0.0245387	1	2	3	0.537559	0.872325	1.79031	0.534273	1	3.8504e-06	0	0	0
CD200	5	0	inf	0.0885059	1.61626	0.0245896	1	0	0	inf	1	1.03227	1	1	0.017507	0	0	0
NOL11	3	1	1.8719	0.50277	0.615453	0.0246694	1	1	0	inf	0.553419	0.393077	0.325023	1	0.0020028	0	0	0
TMX2-CTNND1	9	3	1.87339	0.260417	4.10574	0.0246808	1	2	3	0.537559	0.872325	2.62225	0.736883	1	-	0	0	0
CRK	5	2	1.56009	0.454825	1.61858	0.024721	1	1	0	inf	0.553419	1.03375	0.644331	1	0.99965	0	0	0
LINC02289	3	1	1.8719	0.50277	0.616817	0.0248092	1	0	0	inf	1	0.393948	1	1	-	0	0	0
LINC02330	6	1	3.747	0.180171	2.19913	0.0248683	1	0	1	0	1	1.40454	1	1	-	0	0	0
POLR1D	9	2	2.81137	0.14121	4.11202	0.0248885	1	4	1	3.23172	0.261221	2.62626	0.269723	1	0.0035145	1	0	0
HM13-AS1	3	1	1.8719	0.50277	0.619485	0.0250838	1	0	0	inf	1	0.395652	1	1	-	0	0	0
SLF2	6	1	3.747	0.180171	2.20465	0.0251318	1	4	0	inf	0.0936926	1.40806	0.054639	1	4.5629e-06	0	0	0
BTG4	8	0	inf	0.020634	3.45752	0.0251359	1	1	1	0.806863	0.800626	2.20824	0.890107	1	0.00081935	0	0	0
OR9Q1	18	8	1.40544	0.277752	10.6795	0.0252277	1	7	7	0.806352	0.750148	6.82077	0.523256	1	0.16871	0	0	0
CORO2A	9	4	1.4044	0.397891	4.12509	0.0253251	1	5	3	1.34567	0.484912	2.63461	0.127516	1	3.728e-11	0	0	0
SULT6B1	4	0	inf	0.143772	1.09505	0.025378	1	0	0	inf	1	0.699387	1	1	4.3836e-12	0	0	0
TRPM2	7	3	1.45625	0.422723	2.82521	0.0254516	1	1	3	0.268661	0.960298	1.8044	0.835427	1	1.2521e-49	0	0	0
LINC00624	15	6	1.56169	0.243994	8.42219	0.0256055	1	4	3	1.07606	0.615613	5.37907	0.784217	1	-	0	0	0
ZNF341-AS1	5	0	inf	0.0885059	1.63578	0.025708	1	2	0	inf	0.306213	1.04474	0.280694	1	-	0	0	0
NXN	18	8	1.40544	0.277752	10.7037	0.0257092	1	10	11	0.732412	0.824903	6.8362	0.15329	1	0.36874	0	0	0
SLC45A4	8	2	2.49829	0.194018	3.47592	0.0258218	1	2	2	0.806778	0.763175	2.22	0.650278	1	0.00018093	0	0	0
DHX33-DT	2	1	1.24758	0.670724	0.247324	0.0259801	1	0	0	inf	1	0.157961	1	1	-	0	0	0
CAPRIN1	7	3	1.45625	0.422723	2.84427	0.0262584	1	1	2	0.403212	0.911017	1.81658	0.837419	1	1	1	1	1
NAT1	9	3	1.87339	0.260417	4.16057	0.0265374	1	5	5	0.806523	0.745915	2.65727	0.130799	1	0.14765	0	0	0
KIF13B	21	4	3.28821	0.0140663	13.0946	0.0267258	1	7	15	0.374651	0.99283	8.36327	0.728956	1	1.3757e-18	0	0	2
GDAP2	10	2	3.12464	0.101475	4.85217	0.0267784	1	4	0	inf	0.0936926	3.09898	0.374932	1	0.051204	0	0	0
ZMIZ1	17	4	2.65884	0.0499573	9.98834	0.0267895	1	7	10	0.56352	0.922143	6.37934	0.454393	1	1	0	1	2
RNF212	5	0	inf	0.0885059	1.65629	0.0269179	1	4	3	1.07606	0.615613	1.05784	0.0227415	1	0.00046978	0	0	0
PPP4R2	8	5	0.997943	0.620929	3.50729	0.0270209	1	5	3	1.34567	0.484912	2.24003	0.0768964	1	0.049716	0	0	0
DCC	110	85	0.800921	0.942975	90.7176	0.0270406	1	61	44	1.122	0.31826	57.9394	0.361016	1	1	0	0	2
MYBPHL	4	2	1.24772	0.577215	1.11795	0.0270875	1	0	0	inf	1	0.714008	1	1	2.393e-09	0	0	0
LOC105379192	2	0	inf	0.379255	0.253078	0.0271012	1	0	0	inf	1	0.161636	1	1	-	0	0	0
LINC00910	5	1	3.12161	0.258644	1.6647	0.0274243	1	0	0	inf	1	1.06321	1	1	-	0	0	0
EML2	3	0	inf	0.233521	0.642711	0.0275445	1	0	0	inf	1	0.410486	1	1	1.1206e-13	0	0	0
SLC7A10	4	0	inf	0.143772	1.12548	0.027665	1	1	0	inf	0.553419	0.718822	0.512674	1	1.2982e-05	0	0	0
MT1IP	2	0	inf	0.379255	0.256432	0.0277633	1	0	0	inf	1	0.163777	1	1	-	0	0	0
LOC644285	3	0	inf	0.233521	0.645199	0.0278155	1	0	0	inf	1	0.412075	1	1	-	0	0	0
MIR3945HG	3	2	0.935521	0.709673	0.645434	0.0278412	1	2	0	inf	0.306213	0.412225	0.0648596	1	-	0	0	0
LINC02232	13	8	1.01359	0.583504	7.03447	0.0279192	1	8	2	3.23566	0.103128	4.49277	0.0859919	1	-	0	0	0
TEKT5	10	4	1.56089	0.321579	4.90041	0.0283584	1	6	2	2.4246	0.225793	3.12979	0.0975643	1	9.2767e-20	0	0	0
MLF1	5	1	3.12161	0.258644	1.68152	0.0284546	1	2	0	inf	0.306213	1.07395	0.291422	1	3.9596e-06	0	0	0
LARS2	16	4	2.50172	0.0672826	9.29972	0.0284636	1	4	2	1.61498	0.448384	5.93953	0.843318	1	2.1146e-11	1	0	0
LINC00343	8	5	0.997943	0.620929	3.54521	0.0285215	1	2	2	0.806778	0.763175	2.26425	0.660819	1	-	0	0	0
DOCK5	21	10	1.31167	0.305137	13.1933	0.0286052	1	7	5	1.13013	0.536639	8.42625	0.735877	1	2.081e-21	0	0	0
PHGDH	5	2	1.56009	0.454825	1.6874	0.0288206	1	2	0	inf	0.306213	1.07771	0.2928	1	4.3324e-14	1	0	0
MYH10	15	5	1.87489	0.157372	8.55731	0.0288255	1	7	2	2.82995	0.15411	5.46537	0.308532	1	1	0	1	2
PLSCR4	8	0	inf	0.020634	3.55347	0.0288556	1	0	1	0	1	2.26953	1	1	0.26442	0	0	0
HM13	7	4	1.09169	0.576524	2.90403	0.0289002	1	4	0	inf	0.0936926	1.85474	0.117662	1	0.78958	0	0	0
UGT3A1	8	1	4.99886	0.0841322	3.55589	0.0289543	1	1	4	0.201386	0.982291	2.27107	0.896799	1	1.5302e-10	0	0	0
DSG1-AS1	9	3	1.87339	0.260417	4.22841	0.0289684	1	1	3	0.268661	0.960298	2.7006	0.932835	1	-	0	0	0
B3GALNT2	7	4	1.09169	0.576524	2.90573	0.0289782	1	2	1	1.61444	0.579843	1.85583	0.553568	1	8.8687e-16	1	0	0
BHLHE40-AS1	11	3	2.29101	0.150413	5.62665	0.0290544	1	3	4	0.60469	0.851692	3.59362	0.696122	1	-	0	0	0
LIPC	9	6	0.93541	0.658394	4.23185	0.0290956	1	1	3	0.268661	0.960298	2.70279	0.932982	1	1.2162e-10	0	0	0
DNAJC13	12	4	1.87414	0.200547	6.34958	0.0291759	1	5	3	1.34567	0.484912	4.05535	0.381974	1	1	0	0	0
PCDH15	141	74	1.19633	0.123434	119.419	0.02931	1	84	70	0.967123	0.613187	76.2702	0.202118	1	7.8892e-24	0	0	2
POP5	2	0	inf	0.379255	0.264203	0.0293226	1	1	0	inf	0.553419	0.168741	0.155272	1	3.2176e-06	0	0	0
LOC101928272	15	10	0.935299	0.648878	8.57722	0.0293242	1	4	9	0.357513	0.981011	5.47809	0.795805	1	-	0	0	0
LINC00479	2	0	inf	0.379255	0.264347	0.0293517	1	1	0	inf	0.553419	0.168833	0.15535	1	-	0	0	0
MALRD1	61	25	1.53111	0.0443195	47.1212	0.0294116	1	36	29	1.00176	0.548917	30.0953	0.161737	1	1.4685e-66	0	0	0
LINC01378	32	12	1.66935	0.0833104	22.216	0.0296876	1	14	4	2.83562	0.0433244	14.1889	0.555433	1	-	0	0	0
CTNNAL1	9	4	1.4044	0.397891	4.25269	0.0298753	1	4	3	1.07606	0.615613	2.71611	0.289462	1	3.3633e-13	0	0	0
LINC01778	4	0	inf	0.143772	1.154	0.0299164	1	0	1	0	1	0.737038	1	1	-	0	0	0
CBX1	3	0	inf	0.233521	0.664632	0.0299804	1	0	0	inf	1	0.424486	1	1	0.29257	0	0	3
GML	3	0	inf	0.233521	0.665421	0.0300702	1	2	0	inf	0.306213	0.42499	0.0683754	1	0.34678	0	0	0
BTNL9	4	1	2.49658	0.364834	1.15698	0.0301574	1	1	0	inf	0.553419	0.738939	0.522379	1	2.469e-16	0	0	0
MIR5186	2	0	inf	0.379255	0.268307	0.0301599	1	0	0	inf	1	0.171362	1	1	-	0	0	0
ACTR3	9	5	1.12301	0.535254	4.26059	0.0301746	1	4	1	3.23172	0.261221	2.72115	0.290577	1	0.99489	0	0	0
RGCC	3	1	1.8719	0.50277	0.667279	0.030282	1	0	0	inf	1	0.426177	1	1	9.2168e-08	0	0	0
ZNF496	5	3	1.03959	0.630719	1.71044	0.0302834	1	1	1	0.806863	0.800626	1.09242	0.664598	1	1	0	0	0
LOC100505549	4	2	1.24772	0.577215	1.15928	0.0303446	1	0	0	inf	1	0.740409	1	1	-	0	0	0
NLRP9	5	2	1.56009	0.454825	1.71155	0.0303546	1	2	1	1.61444	0.579843	1.09313	0.298454	1	1.3372e-29	0	0	0
SULT1A2	2	0	inf	0.379255	0.269351	0.0303743	1	1	0	inf	0.553419	0.172029	0.158045	1	3.9728e-11	0	0	0
LOC100506281	2	0	inf	0.379255	0.269764	0.0304593	1	1	1	0.806863	0.800626	0.172292	0.158267	1	-	0	0	0
PTPRVP	3	2	0.935521	0.709673	0.669202	0.0305021	1	0	0	inf	1	0.427405	1	1	-	0	0	0
UNC5B	8	1	4.99886	0.0841322	3.5972	0.0306704	1	3	1	2.42272	0.396512	2.29746	0.403286	1	5.4911e-09	0	0	0
NR5A2	18	6	1.87564	0.125028	10.9386	0.0307572	1	7	3	1.88561	0.273068	6.98624	0.548237	1	0.049028	0	0	0
SLBP	4	1	2.49658	0.364834	1.16603	0.0308971	1	1	0	inf	0.553419	0.744718	0.525132	1	6.8268e-05	0	0	0
ZNF367	5	0	inf	0.0885059	1.72121	0.0309828	1	1	0	inf	0.553419	1.0993	0.666897	1	0.89666	0	0	0
LOC101928126	2	0	inf	0.379255	0.272376	0.0309993	1	1	0	inf	0.553419	0.173961	0.15967	1	-	0	0	0
NUMB	17	6	1.77093	0.157897	10.1783	0.0311218	1	9	6	1.21126	0.462794	6.50067	0.208507	1	0.022476	0	0	0
SOD2	11	4	1.71747	0.255788	5.6916	0.0311563	1	6	2	2.4246	0.225793	3.6351	0.160747	1	0.032187	0	0	0
PTPRG-AS1	10	3	2.08214	0.199318	4.98312	0.03122	1	0	3	0	1	3.18261	1	1	-	0	0	0
PRR34-AS1	3	1	1.8719	0.50277	0.676012	0.0312883	1	0	0	inf	1	0.431754	1	1	-	0	0	0
LINC01541	10	3	2.08214	0.199318	4.9888	0.0314237	1	2	5	0.322183	0.965845	3.18624	0.826996	1	-	0	0	0
LOC102724467	4	1	2.49658	0.364834	1.17254	0.0314357	1	0	0	inf	1	0.748874	1	1	-	0	0	0
LOC283856	14	4	2.18775	0.118695	7.90483	0.0314451	1	2	4	0.402949	0.93323	5.04865	0.96118	1	-	0	0	0
OTX2-AS1	18	4	2.81605	0.0367881	10.9685	0.0314495	1	6	7	0.690854	0.828161	7.00536	0.699975	1	-	0	0	0
SBF1P1	2	0	inf	0.379255	0.274747	0.0314927	1	0	0	inf	1	0.175475	1	1	-	0	0	0
LINC00663	4	0	inf	0.143772	1.17411	0.0315664	1	1	1	0.806863	0.800626	0.749877	0.527575	1	-	0	0	0
SEH1L	5	3	1.03959	0.630719	1.73112	0.0316353	1	0	1	0	1	1.10563	1	1	0.25639	0	0	0
LRSAM1	4	2	1.24772	0.577215	1.17494	0.0316364	1	0	2	0	1	0.750413	1	1	4.1771e-26	0	0	0
TBCD	14	9	0.970107	0.617932	7.91411	0.0317046	1	7	4	1.41343	0.405986	5.05458	0.245839	1	2.4655e-20	0	0	0
SERPINB13	3	0	inf	0.233521	0.680812	0.0318488	1	1	0	inf	0.553419	0.43482	0.352619	1	1.5652e-06	0	0	0
ELDR	4	0	inf	0.143772	1.17774	0.0318699	1	0	1	0	1	0.752195	1	1	-	0	0	0
PLEKHM2	6	0	inf	0.0544783	2.33493	0.0318926	1	2	2	0.806778	0.763175	1.49127	0.439248	1	1.4593e-22	0	0	0
LPO	5	1	3.12161	0.258644	1.73588	0.0319511	1	0	0	inf	1	1.10867	1	1	6.4991e-25	0	0	0
DUSP26	3	2	0.935521	0.709673	0.681927	0.0319797	1	0	0	inf	1	0.435532	1	1	0.0021566	0	0	0
LPA	12	8	0.935355	0.651916	6.44633	0.0321434	1	3	2	1.2107	0.599449	4.11714	0.778563	1	3.3368e-69	0	0	0
PPIP5K1	3	1	1.8719	0.50277	0.68333	0.0321449	1	0	0	inf	1	0.436429	1	1	0.24555	0	0	0
ADGRF5	10	4	1.56089	0.321579	5.01495	0.0323735	1	1	1	0.806863	0.800626	3.20294	0.959358	1	5.1863e-08	0	0	0
MAGOHB	2	0	inf	0.379255	0.279034	0.0323926	1	0	0	inf	1	0.178213	1	1	0.00084713	0	0	0
CMPK1	5	2	1.56009	0.454825	1.74334	0.032451	1	1	0	inf	0.553419	1.11343	0.67157	1	0.17588	0	0	0
BNC1	6	2	1.87264	0.349289	2.34522	0.0324723	1	0	1	0	1	1.49784	1	1	1	0	0	0
PHAX	4	2	1.24772	0.577215	1.18612	0.0325771	1	1	0	inf	0.553419	0.757547	0.531185	1	3.236e-08	0	0	0
LINC02610	2	0	inf	0.379255	0.279966	0.0325895	1	0	0	inf	1	0.178808	1	1	-	0	0	0
TRAP1	7	8	0.544844	0.925379	2.98329	0.0326734	1	3	1	2.42272	0.396512	1.90537	0.297729	1	8.0922e-40	0	0	0
ETFRF1	3	0	inf	0.233521	0.68788	0.0326837	1	0	0	inf	1	0.439335	1	1	0.00018576	0	0	0
LINC01922	2	0	inf	0.379255	0.280662	0.032737	1	1	0	inf	0.553419	0.179253	0.164106	1	-	0	0	0
LINC01354	2	2	0.623503	0.838678	0.280962	0.0328006	1	0	0	inf	1	0.179444	1	1	-	0	0	0
FBXO11	16	6	1.66628	0.197366	9.48187	0.0329946	1	8	6	1.0762	0.556566	6.05587	0.263747	1	1	0	1	2
HNRNPA2B1	2	0	inf	0.379255	0.281882	0.0329961	1	0	1	0	1	0.180032	1	1	1	0	0	0
ANGPTL6	2	1	1.24758	0.670724	0.283087	0.0332527	1	1	1	0.806863	0.800626	0.180802	0.165399	1	1.7992e-16	0	0	0
DLD	4	0	inf	0.143772	1.19448	0.0332917	1	4	0	inf	0.0936926	0.762886	0.00772848	1	0.00025138	1	0	0
BRF1	9	1	5.62532	0.0566609	4.34183	0.0333734	1	4	2	1.61498	0.448384	2.77304	0.30207	1	2.9966e-15	0	0	0
C3	3	0	inf	0.233521	0.694142	0.0334327	1	0	0	inf	1	0.443334	1	1	1.1541e-06	0	0	0
PGAM5	3	1	1.8719	0.50277	0.694747	0.0335056	1	0	0	inf	1	0.443721	1	1	3.1027e-09	0	0	0
KASH5	4	0	inf	0.143772	1.19753	0.0335552	1	0	0	inf	1	0.764838	1	1	1.054e-21	0	0	0
CCAT2	2	0	inf	0.379255	0.285221	0.0337091	1	1	0	inf	0.553419	0.182165	0.166536	1	-	0	0	0
LINC01592	23	8	1.79842	0.101487	15.0525	0.0338263	1	14	5	2.26726	0.0816473	9.61371	0.109028	1	-	0	0	0
PARP12	7	2	2.18538	0.262629	3.00784	0.0339052	1	1	1	0.806863	0.800626	1.92104	0.853546	1	5.2449e-17	0	0	0
CPSF3	5	3	1.03959	0.630719	1.76487	0.0339213	1	1	1	0.806863	0.800626	1.12719	0.676057	1	2.4789e-10	0	0	0
TGS1	6	1	3.747	0.180171	2.37223	0.0340259	1	1	0	inf	0.553419	1.51509	0.780212	1	5.8442e-12	0	0	0
NDE1	10	3	2.08214	0.199318	5.05988	0.0340522	1	6	6	0.806437	0.747482	3.23164	0.109047	1	3.48e-06	1	0	0
ADGRL2	63	25	1.58222	0.0315096	49.3195	0.0340626	1	41	32	1.03452	0.492134	31.4993	0.0589418	1	1	0	0	0
KDM3B	9	4	1.4044	0.397891	4.36123	0.0341707	1	0	0	inf	1	2.78543	1	1	1	0	1	1
ZFYVE19	1	0	inf	0.615871	0.0348101	0.0342112	1	0	0	inf	1	0.0222325	1	1	2.0578e-14	0	0	0
SULF1	22	10	1.37453	0.259811	14.2658	0.0342567	1	8	8	0.806267	0.753454	9.11127	0.688973	1	0.99593	0	0	0
URGCP-MRPS24	6	2	1.87264	0.349289	2.3783	0.0343818	1	0	2	0	1	1.51897	1	1	-	0	0	0
PHF21B	12	5	1.49863	0.309379	6.51586	0.0344051	1	4	8	0.402423	0.966479	4.16154	0.597436	1	0.010841	0	0	0
QRSL1	5	2	1.56009	0.454825	1.77284	0.0344753	1	0	0	inf	1	1.13227	1	1	4.037e-15	0	0	0
VEGFA	3	0	inf	0.233521	0.703612	0.0345824	1	0	0	inf	1	0.449382	1	1	0.1881	0	0	0
LINC02068	8	5	0.997943	0.620929	3.68631	0.034607	1	5	0	inf	0.0518105	2.35437	0.0902335	1	-	0	0	0
RIMS1	52	25	1.30181	0.168202	39.7022	0.0347708	1	27	30	0.722964	0.9117	25.3569	0.39808	1	0.94306	0	1	1
ACOX1	4	0	inf	0.143772	1.21165	0.0347885	1	1	0	inf	0.553419	0.773856	0.538769	1	1.655e-05	1	0	0
SLC40A1	4	0	inf	0.143772	1.21217	0.0348346	1	0	1	0	1	0.77419	1	1	0.99898	0	0	0
AADACL3	3	0	inf	0.233521	0.705985	0.0348737	1	1	0	inf	0.553419	0.450898	0.362944	1	0.0017626	0	0	0
HSCB	2	0	inf	0.379255	0.291414	0.0350473	1	0	0	inf	1	0.18612	1	1	0.04158	0	0	0
CDA	4	4	0.623288	0.850084	1.21459	0.0350483	1	0	2	0	1	0.775732	1	1	0.078491	0	0	0
CTSO	5	2	1.56009	0.454825	1.78154	0.0350868	1	1	1	0.806863	0.800626	1.13783	0.679486	1	1.4176e-10	0	0	0
PDZRN4	43	19	1.41668	0.127853	31.9163	0.0351363	1	22	17	1.04472	0.513016	20.3843	0.389084	1	2.4202e-12	0	0	0
IPO11-LRRC70	8	4	1.248	0.483675	3.69798	0.0351469	1	4	2	1.61498	0.448384	2.36182	0.213337	1	-	0	0	0
CSTA	4	1	2.49658	0.364834	1.21611	0.0351829	1	2	0	inf	0.306213	0.776701	0.182858	1	0.12221	1	0	0
WAPL	8	2	2.49829	0.194018	3.70112	0.0352927	1	4	3	1.07606	0.615613	2.36382	0.213751	1	1	0	0	0
CA5A	8	1	4.99886	0.0841322	3.70207	0.0353371	1	3	1	2.42272	0.396512	2.36443	0.420972	1	1.8085e-07	0	0	0
YTHDF2	5	0	inf	0.0885059	1.78589	0.035395	1	0	0	inf	1	1.14061	1	1	1	0	0	0
KCNH4	4	1	2.49658	0.364834	1.2191	0.0354499	1	0	1	0	1	0.778616	1	1	0.94789	0	0	0
LOC105369201	7	5	0.872951	0.706512	3.04057	0.0355951	1	2	0	inf	0.306213	1.94195	0.578052	1	-	0	0	0
MIR1268A	21	9	1.45808	0.225273	13.5277	0.035726	1	14	10	1.13053	0.467286	8.63986	0.0571426	1	-	0	0	0
CCDC28A-AS1	8	8	0.622857	0.886053	3.7112	0.0357651	1	2	2	0.806778	0.763175	2.37027	0.685029	1	-	0	0	0
IER5L	2	0	inf	0.379255	0.295348	0.035908	1	0	0	inf	1	0.188632	1	1	0.24505	0	0	0
SPATA41	3	2	0.935521	0.709673	0.715725	0.0360826	1	0	0	inf	1	0.457119	1	1	-	0	0	0
ZSCAN1	4	1	2.49658	0.364834	1.22686	0.0361454	1	2	1	1.61444	0.579843	0.783567	0.185313	1	6.1836e-08	0	0	0
ACACB	14	4	2.18775	0.118695	8.06838	0.0362493	1	3	4	0.60469	0.851692	5.1531	0.887665	1	2.4266e-49	0	0	0
GNAS	6	0	inf	0.0544783	2.41006	0.0362813	1	4	0	inf	0.0936926	1.53925	0.0706654	1	0.99999	1	1	2
PCMTD2	4	0	inf	0.143772	1.23009	0.036438	1	0	2	0	1	0.785632	1	1	0.014482	0	0	0
B3GAT1-DT	6	3	1.24786	0.52261	2.41693	0.0367013	1	1	2	0.403212	0.911017	1.54365	0.786399	1	-	0	0	0
TRPC6	15	4	2.34469	0.089805	8.84945	0.0367923	1	3	2	1.2107	0.599449	5.65196	0.920575	1	6.2698e-08	0	0	2
PAPPA2	44	15	1.84011	0.0246865	32.8951	0.0368237	1	24	15	1.29422	0.26898	21.0094	0.284681	1	1.2576e-05	0	0	0
LINC02471	3	1	1.8719	0.50277	0.721634	0.0368265	1	0	1	0	1	0.460893	1	1	-	0	0	0
CERS3-AS1	9	4	1.4044	0.397891	4.42409	0.0368437	1	6	2	2.4246	0.225793	2.82558	0.0673632	1	-	0	0	0
IL34	12	10	0.747597	0.816683	6.5882	0.036876	1	7	6	0.941259	0.653357	4.20774	0.133423	1	5.4067e-06	0	0	0
LINC01519	3	1	1.8719	0.50277	0.722142	0.0368908	1	1	0	inf	0.553419	0.461217	0.369484	1	-	0	0	0
LINC01803	2	0	inf	0.379255	0.299952	0.0369256	1	0	0	inf	1	0.191573	1	1	-	0	0	0
L1TD1	3	0	inf	0.233521	0.722735	0.0369658	1	1	0	inf	0.553419	0.461596	0.369723	1	2.9273e-06	0	0	0
CHST1	3	1	1.8719	0.50277	0.723402	0.0370504	1	2	0	inf	0.306213	0.462022	0.0789136	1	0.13869	0	0	0
ADI1	4	0	inf	0.143772	1.23711	0.0370775	1	1	0	inf	0.553419	0.790115	0.546207	1	1.0633e-10	0	0	0
RPH3AL	10	4	1.56089	0.321579	5.13815	0.0371194	1	8	4	1.61606	0.312662	3.28163	0.01921	1	1.2907e-12	0	0	0
CHD8	7	0	inf	0.0335295	3.0719	0.0372644	1	4	2	1.61498	0.448384	1.96196	0.136078	1	1	1	1	1
B3GAT1	5	1	3.12161	0.258644	1.81274	0.0373347	1	2	1	1.61444	0.579843	1.15776	0.322054	1	0.1115	0	0	0
LINC01927	4	0	inf	0.143772	1.24312	0.0376303	1	0	0	inf	1	0.793954	1	1	-	0	0	0
CCR9	4	1	2.49658	0.364834	1.24326	0.0376439	1	0	0	inf	1	0.794047	1	1	0.26126	0	0	0
NINJ2	9	7	0.801413	0.759743	4.44389	0.0377144	1	2	1	1.61444	0.579843	2.83822	0.77535	1	6.8388e-05	0	0	0
MRPL4	2	1	1.24758	0.670724	0.303672	0.0377559	1	0	0	inf	1	0.193949	1	1	4.0941e-11	0	0	0
FMNL1	3	0	inf	0.233521	0.730422	0.037947	1	2	1	1.61444	0.579843	0.466505	0.080222	1	0.97843	0	0	0
AADACP1	4	1	2.49658	0.364834	1.24659	0.0379517	1	1	1	0.806863	0.800626	0.79617	0.548947	1	-	0	0	0
MEF2D	6	3	1.24786	0.52261	2.43877	0.0380555	1	3	1	2.42272	0.396512	1.55759	0.205742	1	1	0	0	0
RGMA	7	2	2.18538	0.262629	3.08847	0.0381675	1	3	3	0.806693	0.750515	1.97254	0.315892	1	0.023578	0	0	0
IRF8	4	0	inf	0.143772	1.24892	0.0381685	1	2	0	inf	0.306213	0.79766	0.190367	1	0.99678	0	0	0
LINC02333	3	0	inf	0.233521	0.7322	0.0381758	1	1	1	0.806863	0.800626	0.467641	0.373521	1	-	0	0	0
NUDT5	5	0	inf	0.0885059	1.82505	0.0382457	1	4	0	inf	0.0936926	1.16562	0.0308637	1	0.012811	0	0	0
TMED2	3	0	inf	0.233521	0.734091	0.03842	1	0	0	inf	1	0.468849	1	1	0.98628	0	0	0
SLC22A25	9	3	1.87339	0.260417	4.46051	0.038456	1	2	2	0.806778	0.763175	2.84884	0.777108	1	1.3112e-12	0	0	0
TRIM21	3	0	inf	0.233521	0.73439	0.0384586	1	2	0	inf	0.306213	0.469039	0.0809646	1	2.2674e-12	0	0	0
HRH3	2	0	inf	0.379255	0.307028	0.0385111	1	0	0	inf	1	0.196093	1	1	0.00053882	0	0	0
SUMF2	1	0	inf	0.615871	0.0393129	0.0385501	1	0	0	inf	1	0.0251083	1	1	8.3714e-14	0	0	0
LOC101929208	4	2	1.24772	0.577215	1.25367	0.0386126	1	1	1	0.806863	0.800626	0.800695	0.550983	1	-	0	0	0
TDH	7	1	4.37275	0.123798	3.09982	0.0387939	1	1	6	0.134111	0.99648	1.97979	0.861901	1	-	0	0	0
RTN4	23	14	1.02484	0.543845	15.2799	0.0388243	1	7	3	1.88561	0.273068	9.75894	0.853911	1	0.37369	0	0	0
CPEB1	13	5	1.62398	0.250113	7.3949	0.0389419	1	11	9	0.986203	0.603651	4.72297	0.00932907	1	1	0	0	0
CUEDC1	12	1	7.50686	0.0166116	6.64634	0.0389507	1	0	3	0	1	4.24488	1	1	7.6892e-08	0	0	0
GUCY2C	8	2	2.49829	0.194018	3.77816	0.0390083	1	1	0	inf	0.553419	2.41303	0.910456	1	1.3963e-08	1	0	0
SNAI3-AS1	3	4	0.467332	0.918428	0.738633	0.0390096	1	1	1	0.806863	0.800626	0.471749	0.37609	1	-	0	0	0
RAB35	3	0	inf	0.233521	0.738803	0.0390317	1	0	0	inf	1	0.471858	1	1	0.99974	0	0	0
TRMT9B	10	2	3.12464	0.101475	5.18841	0.0391866	1	5	2	2.01961	0.322962	3.31373	0.239915	1	1.2199e-09	0	0	0
ANKS3	5	1	3.12161	0.258644	1.83827	0.0392384	1	3	1	2.42272	0.396512	1.17406	0.114938	1	1.2778e-18	0	0	0
PFAS	2	0	inf	0.379255	0.310483	0.0392944	1	0	0	inf	1	0.198299	1	1	2.551e-19	0	0	0
C1orf54	2	0	inf	0.379255	0.31181	0.0395968	1	0	0	inf	1	0.199146	1	1	0.047736	0	0	0
LOC105371031	5	1	3.12161	0.258644	1.84302	0.0395993	1	2	2	0.806778	0.763175	1.1771	0.329081	1	-	0	0	0
CCNF	4	0	inf	0.143772	1.26452	0.0396371	1	0	1	0	1	0.807623	1	1	0.69786	0	0	0
LOC157273	4	0	inf	0.143772	1.26508	0.0396904	1	1	0	inf	0.553419	0.80798	0.554243	1	-	0	0	0
ADGRL3-AS1	14	4	2.18775	0.118695	8.17812	0.0397547	1	5	7	0.575458	0.893159	5.22319	0.597759	1	-	0	0	0
SLC22A24	7	4	1.09169	0.576524	3.11758	0.0397887	1	2	2	0.806778	0.763175	1.99114	0.59159	1	8.9381e-16	0	0	0
LINC02107	19	9	1.31846	0.316959	12.0925	0.0398338	1	12	8	1.21154	0.426248	7.7232	0.092985	1	-	0	0	0
FNTB	11	3	2.29101	0.150413	5.93252	0.039896	1	2	4	0.402949	0.93323	3.78897	0.891679	1	0.0013257	0	0	0
JAM2	10	3	2.08214	0.199318	5.20582	0.0399209	1	5	2	2.01961	0.322962	3.32485	0.24195	1	0.093504	0	0	0
SCRIB	2	0	inf	0.379255	0.313798	0.0400517	1	0	0	inf	1	0.200416	1	1	7.8657e-12	0	1	0
ARRB2	2	0	inf	0.379255	0.313829	0.0400588	1	0	0	inf	1	0.200436	1	1	0.5899	0	0	0
MRS2P2	2	0	inf	0.379255	0.313848	0.0400631	1	1	0	inf	0.553419	0.200448	0.181636	1	-	0	0	0
MRO	5	2	1.56009	0.454825	1.85017	0.0401453	1	1	2	0.403212	0.911017	1.18166	0.693232	1	4.9173e-09	0	0	0
USP34	24	11	1.36332	0.251575	16.1598	0.0402531	1	11	12	0.738437	0.825835	10.321	0.457047	1	1	0	0	0
LINC00243	4	1	2.49658	0.364834	1.27113	0.0402691	1	1	0	inf	0.553419	0.811846	0.555962	1	-	0	0	0
ST8SIA6-AS1	5	3	1.03959	0.630719	1.85282	0.0403495	1	2	2	0.806778	0.763175	1.18336	0.33135	1	-	0	0	0
CANT1	4	0	inf	0.143772	1.27466	0.0406083	1	0	0	inf	1	0.814096	1	1	2.0407e-09	0	0	0
HEIH	2	1	1.24758	0.670724	0.316228	0.0406104	1	0	0	inf	1	0.201968	1	1	-	0	0	0
PLCG2	17	11	0.963751	0.619037	10.5395	0.0407517	1	6	10	0.482804	0.954445	6.73134	0.663673	1	0.99864	1	0	0
LINC01006	18	4	2.81605	0.0367881	11.3315	0.0407922	1	8	5	1.29214	0.436596	7.2372	0.436584	1	-	0	0	0
ACSF3	4	2	1.24772	0.577215	1.27774	0.0409065	1	2	1	1.61444	0.579843	0.816067	0.196994	1	2.5362e-36	0	0	0
LOC642484	23	7	2.05628	0.0616744	15.3686	0.0409143	1	5	7	0.575458	0.893159	9.81558	0.967059	1	-	0	0	0
APCDD1L	9	5	1.12301	0.535254	4.52058	0.0412184	1	1	2	0.403212	0.911017	2.8872	0.944268	1	1.2163e-09	0	0	0
SNRPD2P2	2	0	inf	0.379255	0.319414	0.0413471	1	0	0	inf	1	0.204003	1	1	-	0	0	0
LENG9	2	0	inf	0.379255	0.319486	0.041364	1	1	0	inf	0.553419	0.204049	0.184578	1	0.34204	0	0	0
ZBTB3	2	0	inf	0.379255	0.319654	0.041403	1	2	1	1.61444	0.579843	0.204157	0.0182094	1	0.041059	0	0	0
CRACR2A	17	7	1.51725	0.237723	10.564	0.0414751	1	5	7	0.575458	0.893159	6.74699	0.802652	1	5.4047e-21	0	0	0
SH3RF2	17	7	1.51725	0.237723	10.5643	0.041485	1	8	6	1.0762	0.556566	6.7472	0.363677	1	1.6455e-09	0	0	0
EEF1E1	1	0	inf	0.615871	0.0424143	0.0415274	1	0	0	inf	1	0.0270891	1	1	9.6067e-05	0	0	0
RGS20	15	2	4.69367	0.0168961	9.00445	0.0416105	1	7	8	0.705172	0.825761	5.75095	0.353764	1	1.0842e-11	0	0	0
CNOT6L	12	6	1.24828	0.427912	6.71952	0.0416769	1	6	3	1.61552	0.369158	4.29162	0.261945	1	1	0	0	0
NANOS3	2	1	1.24758	0.670724	0.321248	0.0417737	1	1	0	inf	0.553419	0.205174	0.185495	1	5.3374e-05	0	0	0
MIR7154	2	0	inf	0.379255	0.321723	0.0418843	1	0	1	0	1	0.205478	1	1	-	0	0	0
PELO	4	0	inf	0.143772	1.28788	0.0418956	1	0	0	inf	1	0.822542	1	1	3.4905e-05	0	0	0
SCTR	8	3	1.66476	0.334837	3.83491	0.0419065	1	5	0	inf	0.0518105	2.44928	0.102149	1	1.2655e-17	0	0	0
ZGPAT	3	3	0.623395	0.842131	0.760727	0.0419433	1	1	1	0.806863	0.800626	0.48586	0.384832	1	6.8613e-12	0	0	0
ZNF786	3	0	inf	0.233521	0.76083	0.0419572	1	0	0	inf	1	0.485926	1	1	2.6327e-18	0	0	0
DDX54	3	0	inf	0.233521	0.761654	0.0420687	1	3	0	inf	0.169397	0.486452	0.0133814	1	4.6104e-15	0	0	0
PDXP	2	0	inf	0.379255	0.322542	0.0420755	1	0	1	0	1	0.206001	1	1	2.6591e-07	0	0	0
NCAPD3	8	4	1.248	0.483675	3.83873	0.0421064	1	4	3	1.07606	0.615613	2.45172	0.232154	1	3.2909e-13	0	0	0
NAA50	6	2	1.87264	0.349289	2.50133	0.04211	1	1	2	0.403212	0.911017	1.59755	0.797608	1	0.32745	0	0	0
IFT52	5	1	3.12161	0.258644	1.87608	0.0421646	1	1	2	0.403212	0.911017	1.19821	0.698268	1	1.2288e-07	0	0	0
DNAJC8	4	2	1.24772	0.577215	1.29139	0.0422414	1	3	2	1.2107	0.599449	0.824786	0.0510524	1	0.0063736	0	0	0
SHC3	21	6	2.19013	0.0587384	13.7929	0.0422464	1	12	3	3.23961	0.0445589	8.80926	0.178888	1	0.99968	0	0	0
SPON1	37	13	1.78346	0.045218	27.1964	0.0422645	1	11	16	0.552613	0.957479	17.3698	0.958758	1	6.7505e-08	0	0	0
PEX1	4	2	1.24772	0.577215	1.2929	0.04239	1	1	0	inf	0.553419	0.825747	0.562092	1	3.4911e-11	1	0	0
LOC105377785	35	30	0.724926	0.920891	25.5016	0.042583	1	25	19	1.06246	0.483987	16.2873	0.0267498	1	-	0	0	0
ST13	5	1	3.12161	0.258644	1.88164	0.0426056	1	2	0	inf	0.306213	1.20177	0.338011	1	0.70236	0	0	0
PPP3R2	2	0	inf	0.379255	0.324986	0.0426479	1	1	0	inf	0.553419	0.207561	0.187437	1	0.30292	0	0	0
LINC02572	5	2	1.56009	0.454825	1.8835	0.0427536	1	2	1	1.61444	0.579843	1.20295	0.338439	1	-	0	0	0
QTRT2	5	0	inf	0.0885059	1.88399	0.0427923	1	0	0	inf	1	1.20326	1	1	3.5216e-05	0	0	0
PYGM	2	0	inf	0.379255	0.32628	0.0429521	1	0	0	inf	1	0.208388	1	1	2.7644e-22	0	0	0
LINC00507	6	4	0.935465	0.672441	2.51485	0.0430204	1	0	0	inf	1	1.60618	1	1	-	0	0	0
PPP2CA	5	3	1.03959	0.630719	1.8885	0.0431532	1	1	2	0.403212	0.911017	1.20614	0.700651	1	0.99995	0	1	0
UBQLN4	2	0	inf	0.379255	0.327194	0.0431675	1	0	0	inf	1	0.208972	1	1	1	0	0	0
ZNF623	4	1	2.49658	0.364834	1.3008	0.0431749	1	2	0	inf	0.306213	0.830791	0.202316	1	0.0004408	0	0	0
SART3	3	0	inf	0.233521	0.76983	0.0431834	1	0	0	inf	1	0.491675	1	1	0.99999	0	0	0
OSTM1-AS1	7	1	4.37275	0.123798	3.1763	0.0431932	1	2	3	0.537559	0.872325	2.02863	0.601689	1	-	0	0	0
AFG3L1P	4	2	1.24772	0.577215	1.3022	0.0433154	1	1	1	0.806863	0.800626	0.831688	0.564686	1	-	0	0	0
PCED1B	17	5	2.1261	0.0947326	10.6256	0.0433336	1	5	5	0.806523	0.745915	6.78633	0.806609	1	0.12103	0	0	0
DNAJB6	9	1	5.62532	0.0566609	4.56578	0.0433832	1	9	2	3.64172	0.0678826	2.91607	0.00316908	1	0.00076341	0	0	0
TEX26	7	1	4.37275	0.123798	3.17952	0.0433851	1	3	1	2.42272	0.396512	2.03069	0.33163	1	4.6662e-10	0	0	0
RFX8	9	5	1.12301	0.535254	4.56607	0.0433972	1	2	1	1.61444	0.579843	2.91625	0.787989	1	1.343e-07	0	0	0
LOC341056	2	0	inf	0.379255	0.328173	0.0433989	1	0	0	inf	1	0.209597	1	1	-	0	0	0
P3H2-AS1	4	2	1.24772	0.577215	1.30469	0.0435649	1	0	0	inf	1	0.833278	1	1	-	0	0	0
MYLK2	3	2	0.935521	0.709673	0.773477	0.0436852	1	0	1	0	1	0.494003	1	1	0.010047	0	0	0
IL25	2	0	inf	0.379255	0.330193	0.0438772	1	0	0	inf	1	0.210887	1	1	-	0	0	0
CLDN11	4	1	2.49658	0.364834	1.30885	0.0439836	1	0	1	0	1	0.835934	1	1	0.99249	0	0	0
B3GLCT	14	7	1.24843	0.406279	8.30304	0.0440304	1	7	1	5.66299	0.065416	5.30298	0.283324	1	3.8541e-09	0	0	0
LINC02029	3	1	1.8719	0.50277	0.776319	0.0440784	1	3	0	inf	0.169397	0.495819	0.0140727	1	-	0	0	0
CAV3	4	0	inf	0.143772	1.3112	0.0442209	1	0	0	inf	1	0.837433	1	1	0.039551	0	0	0
TRPM2-AS	2	0	inf	0.379255	0.332167	0.0443466	1	1	0	inf	0.553419	0.212148	0.191155	1	-	0	0	0
ARMH3	20	8	1.5625	0.190954	13.0623	0.0443868	1	8	3	2.15593	0.197115	8.34265	0.593761	1	1.2884e-10	0	0	0
ZC3HAV1	7	2	2.18538	0.262629	3.1962	0.0443885	1	1	2	0.403212	0.911017	2.04135	0.870146	1	0.0028177	0	0	0
ATF6B	2	0	inf	0.379255	0.332378	0.0443969	1	1	0	inf	0.553419	0.212283	0.191264	1	1.9149e-09	0	0	0
LINC00616	14	3	2.91834	0.060277	8.31426	0.0444298	1	5	4	1.0087	0.629604	5.31015	0.612145	1	-	0	0	0
RPL23AP53	4	2	1.24772	0.577215	1.31331	0.0444357	1	1	1	0.806863	0.800626	0.838786	0.567765	1	-	0	0	0
NFIB	50	36	0.86434	0.781465	38.6351	0.0445538	1	28	23	0.982152	0.583067	24.6754	0.277148	1	1	0	1	2
TGIF1	7	1	4.37275	0.123798	3.19945	0.0445856	1	1	2	0.403212	0.911017	2.04342	0.870415	1	0.98141	1	1	0
CRISPLD2	12	5	1.49863	0.309379	6.79413	0.0445902	1	4	2	1.61498	0.448384	4.33927	0.629865	1	6.4665e-11	0	0	0
CCT4	3	1	1.8719	0.50277	0.781988	0.0448678	1	2	1	1.61444	0.579843	0.499439	0.090034	1	0.69923	0	0	2
JKAMP	3	0	inf	0.233521	0.782112	0.0448852	1	0	0	inf	1	0.499519	1	1	0.66078	0	0	0
LOC101927078	36	24	0.934908	0.653829	26.491	0.0451421	1	15	23	0.523125	0.983687	16.9193	0.712665	1	-	0	0	0
LINC02670	3	1	1.8719	0.50277	0.785698	0.0453883	1	1	0	inf	0.553419	0.501809	0.394566	1	-	0	0	0
FAXC	10	1	6.25214	0.0378721	5.33067	0.0454633	1	5	1	4.04143	0.167639	3.40459	0.256671	1	0.99998	0	0	0
MEMO1	18	10	1.12332	0.466435	11.4945	0.0455826	1	14	3	3.78289	0.0195398	7.34131	0.0184066	1	0.99695	0	0	2
EGR4	2	1	1.24758	0.670724	0.337793	0.0456948	1	0	0	inf	1	0.215741	1	1	8.1333e-09	0	0	0
DZANK1	9	6	0.93541	0.658394	4.61289	0.0457194	1	3	3	0.806693	0.750515	2.94616	0.564639	1	-	0	0	0
PLEC	4	3	0.831431	0.740401	1.32586	0.0457199	1	0	2	0	1	0.8468	1	1	5.1065e-44	1	0	0
DENND5A	11	5	1.37335	0.377318	6.07363	0.0457371	1	5	3	1.34567	0.484912	3.8791	0.347558	1	0.00022477	0	0	0
DHX15	8	0	inf	0.020634	3.90613	0.0457401	1	2	2	0.806778	0.763175	2.49476	0.711626	1	1	0	0	0
EIF3E	6	0	inf	0.0544783	2.55444	0.0457567	1	6	2	2.4246	0.225793	1.63146	0.00661418	1	0.00028106	0	0	0
MTNR1B	4	0	inf	0.143772	1.32656	0.045792	1	0	0	inf	1	0.847246	1	1	9.9332e-05	0	0	0
ARNT2	23	10	1.43742	0.219222	15.5718	0.0460143	1	9	6	1.21126	0.462794	9.94538	0.660996	1	0.93788	0	0	2
ZNF681	2	0	inf	0.379255	0.339119	0.0460148	1	1	0	inf	0.553419	0.216588	0.194739	1	4.0256e-08	0	0	0
SDC4	5	1	3.12161	0.258644	1.92445	0.0460942	1	2	0	inf	0.306213	1.22911	0.347867	1	8.0615e-06	0	0	0
PRICKLE2	17	6	1.77093	0.157897	10.7141	0.046107	1	7	7	0.806352	0.750148	6.84286	0.526621	1	1	0	0	2
CRACD	18	7	1.60696	0.19439	11.5159	0.0462385	1	2	3	0.537559	0.872325	7.35494	0.994658	1	2.1217e-09	0	0	0
LRRTM4-AS1	5	2	1.56009	0.454825	1.92676	0.0462869	1	7	2	2.82995	0.15411	1.23058	0.00029172	0.414443	-	0	0	0
SDK2	26	12	1.35401	0.243762	18.0703	0.0462928	1	13	7	1.50148	0.261443	11.5411	0.371707	1	2.6388e-08	0	0	0
LINC01801	5	3	1.03959	0.630719	1.92949	0.0465155	1	1	0	inf	0.553419	1.23232	0.708386	1	-	0	0	0
PNISR	3	0	inf	0.233521	0.793967	0.0465591	1	0	0	inf	1	0.50709	1	1	0.99993	0	0	0
ALMS1	23	12	1.19675	0.375836	15.5947	0.0466176	1	7	10	0.56352	0.922143	9.96002	0.867318	1	1.8027e-65	1	0	0
ZNF823	3	0	inf	0.233521	0.795297	0.0467487	1	0	0	inf	1	0.507939	1	1	0.39799	0	0	0
GRXCR1	19	8	1.48395	0.231456	12.3414	0.0469049	1	3	6	0.402686	0.952537	7.88221	0.984924	1	9.0463e-09	1	0	0
NRDE2	7	2	2.18538	0.262629	3.23786	0.0469589	1	2	2	0.806778	0.763175	2.06795	0.612075	1	3.379e-11	0	0	0
MRPL42P5	1	0	inf	0.615871	0.048116	0.0469767	1	0	0	inf	1	0.0307307	1	1	-	0	0	0
MYT1	8	0	inf	0.020634	3.92981	0.0470642	1	2	1	1.61444	0.579843	2.50989	0.714726	1	1	0	0	0
ALMS1P1	7	3	1.45625	0.422723	3.23957	0.047066	1	3	1	2.42272	0.396512	2.06904	0.342004	1	-	0	0	0
MIR129-1	1	0	inf	0.615871	0.0482407	0.0470956	1	0	0	inf	1	0.0308103	1	1	-	0	0	0
RCC2	5	1	3.12161	0.258644	1.93739	0.0471813	1	1	0	inf	0.553419	1.23737	0.709855	1	0.96785	0	0	0
ELP1	6	2	1.87264	0.349289	2.57462	0.0471927	1	2	4	0.402949	0.93323	1.64436	0.489277	1	1.1155e-23	0	0	0
NECTIN3	16	2	5.00802	0.0115581	9.95503	0.0471967	1	10	8	1.00872	0.589574	6.35807	0.110772	1	0.99999	0	0	0
LINC00374	5	0	inf	0.0885059	1.93826	0.0472547	1	2	3	0.537559	0.872325	1.23793	0.351035	1	-	0	0	0
HEXB	8	4	1.248	0.483675	3.93557	0.0473897	1	4	0	inf	0.0936926	2.51356	0.245327	1	2.7615e-06	1	0	0
CSF1R	6	2	1.87264	0.349289	2.57761	0.0474078	1	1	2	0.403212	0.911017	1.64627	0.807232	1	0.97417	0	0	0
FRMD4B	17	4	2.65884	0.0499573	10.7557	0.0474528	1	11	8	1.11009	0.506079	6.86941	0.0895112	1	0.01293	0	0	0
RPP38	2	0	inf	0.379255	0.347431	0.0480391	1	0	0	inf	1	0.221897	1	1	0.032378	0	0	0
EXOC5	8	2	2.49829	0.194018	3.947	0.0480406	1	3	2	1.2107	0.599449	2.52087	0.461528	1	0.97521	0	0	2
EIPR1	12	4	1.87414	0.200547	6.88196	0.0481962	1	2	5	0.322183	0.965845	4.39537	0.933452	1	0.00021259	0	0	0
PLEKHF1	3	0	inf	0.233521	0.80589	0.0482732	1	0	1	0	1	0.514705	1	1	0.013298	0	0	0
NT5DC4	2	2	0.623503	0.838678	0.348434	0.0482854	1	0	0	inf	1	0.222538	1	1	0.21569	0	0	0
CTC-338M12.4	3	0	inf	0.233521	0.805979	0.0482861	1	0	0	inf	1	0.514762	1	1	-	0	0	0
CCDC66	6	3	1.24786	0.52261	2.59002	0.0483069	1	1	3	0.268661	0.960298	1.65419	0.808754	1	3.0584e-30	0	0	0
SLCO1C1	7	0	inf	0.0335295	3.26127	0.0484439	1	3	3	0.806693	0.750515	2.0829	0.345751	1	7.2273e-22	0	0	0
MLEC	4	1	2.49658	0.364834	1.35266	0.0485317	1	1	1	0.806863	0.800626	0.863919	0.578493	1	0.97896	0	0	0
LINC02683	2	0	inf	0.379255	0.349624	0.0485785	1	0	1	0	1	0.223298	1	1	-	0	0	0
LMO7-AS1	5	3	1.03959	0.630719	1.95546	0.0487243	1	3	2	1.2107	0.599449	1.24891	0.131289	1	-	0	0	0
LINC01031	11	5	1.37335	0.377318	6.1449	0.0488981	1	1	2	0.403212	0.911017	3.92462	0.98025	1	-	0	0	0
SDR42E1	7	4	1.09169	0.576524	3.26873	0.0489231	1	5	1	4.04143	0.167639	2.08767	0.0609091	1	1.6376e-05	0	0	0
MAML1	6	4	0.935465	0.672441	2.60154	0.0491503	1	1	1	0.806863	0.800626	1.66155	0.810155	1	1	0	0	0
PDS5A	14	3	2.91834	0.060277	8.44223	0.0491637	1	4	3	1.07606	0.615613	5.39188	0.785744	1	0.95939	0	0	0
SNHG20	3	0	inf	0.233521	0.812229	0.049197	1	2	0	inf	0.306213	0.518753	0.0959436	1	-	0	0	0
PAN3	18	5	2.25181	0.0724392	11.6111	0.0492474	1	10	2	4.04814	0.0440628	7.41578	0.214037	1	1	0	0	0
CDC42	6	1	3.747	0.180171	2.60678	0.0495373	1	4	1	3.23172	0.261221	1.6649	0.0880092	1	0.87196	0	1	0
DLX3	2	0	inf	0.379255	0.353609	0.0495642	1	2	0	inf	0.306213	0.225843	0.0219693	1	0.90651	0	0	2
SCD	4	0	inf	0.143772	1.36256	0.0495935	1	3	1	2.42272	0.396512	0.870239	0.0580463	1	1	0	0	0
LOC284395	20	9	1.38825	0.268518	13.2454	0.0497194	1	5	8	0.50325	0.933783	8.45957	0.923827	1	-	0	0	0
MIR3142	1	0	inf	0.615871	0.0512394	0.0499488	1	1	0	inf	0.553419	0.0327255	0.0321959	1	-	0	0	0
TRAF2	4	2	1.24772	0.577215	1.36607	0.0499734	1	1	1	0.806863	0.800626	0.872482	0.582087	1	1	0	0	0
CHD6	24	7	2.1463	0.0478266	16.5499	0.0500231	1	10	9	0.896152	0.682347	10.5701	0.611074	1	1	0	0	0
MIR1322	1	0	inf	0.615871	0.0513759	0.0500784	1	1	0	inf	0.553419	0.0328127	0.0322802	1	-	0	0	0
LINC02655	3	0	inf	0.233521	0.818433	0.0501094	1	1	1	0.806863	0.800626	0.522716	0.407092	1	-	0	0	0
ZBTB4	4	0	inf	0.143772	1.3681	0.0501938	1	0	1	0	1	0.873779	1	1	0.99997	0	0	0
PLA1A	5	1	3.12161	0.258644	1.97623	0.0505337	1	0	0	inf	1	1.26218	1	1	3.9442e-07	0	0	0
LOC728024	2	0	inf	0.379255	0.357699	0.0505835	1	0	0	inf	1	0.228455	1	1	-	0	0	0
LINC00836	12	6	1.24828	0.427912	6.94034	0.0507006	1	2	9	0.178599	0.997962	4.43265	0.935444	1	-	0	0	0
LOC388282	2	0	inf	0.379255	0.3587	0.0508342	1	0	0	inf	1	0.229094	1	1	-	0	0	0
LRFN5	33	14	1.47466	0.141773	24.1941	0.0509243	1	25	22	0.916064	0.673403	15.4523	0.015461	1	0.16713	0	0	2
MTMR9LP	3	1	1.8719	0.50277	0.824274	0.0509761	1	0	2	0	1	0.526447	1	1	-	0	0	0
PCSK6	12	8	0.935355	0.651916	6.95111	0.0511719	1	7	6	0.941259	0.653357	4.43953	0.161281	1	6.8023e-20	0	0	0
LRRC52-AS1	12	8	0.935355	0.651916	6.95196	0.0512094	1	2	3	0.537559	0.872325	4.44007	0.935834	1	-	0	0	0
FNBP4	5	1	3.12161	0.258644	1.98451	0.051266	1	1	2	0.403212	0.911017	1.26746	0.718455	1	1	0	0	0
ZBED9	7	1	4.37275	0.123798	3.30655	0.0514004	1	0	2	0	1	2.11183	1	1	8.7151e-05	0	0	0
C1QTNF7-AS1	48	19	1.58369	0.0554815	37.2813	0.0514459	1	27	19	1.14848	0.379906	23.8108	0.282682	1	-	0	0	0
TRNT1	3	0	inf	0.233521	0.82757	0.0514682	1	0	0	inf	1	0.528551	1	1	3.5418e-13	0	0	0
PYGO1	7	2	2.18538	0.262629	3.30792	0.0514913	1	2	2	0.806778	0.763175	2.1127	0.62364	1	0.99916	0	0	0
MED13	11	5	1.37335	0.377318	6.20183	0.0515271	1	11	1	8.91471	0.0087423	3.96098	0.00263922	1	1	0	1	1
LTBP4	3	0	inf	0.233521	0.827977	0.0515292	1	2	1	1.61444	0.579843	0.528811	0.0990638	1	2.1148e-18	0	0	0
SINHCAF	8	2	2.49829	0.194018	4.01211	0.0518578	1	3	2	1.2107	0.599449	2.56245	0.472103	1	0.99312	0	0	0
C1orf131	4	1	2.49658	0.364834	1.3835	0.0518822	1	1	0	inf	0.553419	0.883613	0.586713	1	6.4805e-07	0	0	0
CDC42BPA	29	16	1.13158	0.40897	20.8268	0.0519677	1	11	8	1.11009	0.506079	13.3017	0.773319	1	0.99814	0	0	0
EIF3B	3	1	1.8719	0.50277	0.831514	0.0520602	1	1	0	inf	0.553419	0.53107	0.412025	1	1	0	0	0
SCARA3	7	1	4.37275	0.123798	3.31773	0.0521474	1	2	3	0.537559	0.872325	2.11897	0.625238	1	1.4361e-11	0	0	0
LOC105377967	3	0	inf	0.233521	0.832526	0.0522127	1	0	0	inf	1	0.531717	1	1	-	0	0	0
FAM122A	2	0	inf	0.379255	0.36442	0.0522746	1	0	0	inf	1	0.232747	1	1	-	0	0	0
LINC01085	6	2	1.87264	0.349289	2.64325	0.0522816	1	3	2	1.2107	0.599449	1.68819	0.239663	1	-	0	0	0
LMNB2	4	1	2.49658	0.364834	1.38778	0.0523572	1	2	2	0.806778	0.763175	0.886349	0.222526	1	0.99996	1	0	0
GPATCH2L	8	4	1.248	0.483675	4.02079	0.0523808	1	3	3	0.806693	0.750515	2.56799	0.473505	1	0.0067752	0	0	0
USP19	1	0	inf	0.615871	0.0540733	0.0526373	1	0	0	inf	1	0.0345355	1	1	1	0	0	0
TMEM9B	3	1	1.8719	0.50277	0.836275	0.0527792	1	1	0	inf	0.553419	0.534111	0.41381	1	0.45119	0	0	0
DPM3	1	0	inf	0.615871	0.054253	0.0528076	1	0	0	inf	1	0.0346502	1	1	0.0094405	1	0	0
NRF1	17	9	1.179	0.428137	10.9134	0.0528107	1	6	3	1.61552	0.369158	6.97017	0.695466	1	1	0	0	0
MTA3	24	11	1.36332	0.251575	16.6562	0.0529587	1	16	16	0.80558	0.785332	10.638	0.0745534	1	0.16199	0	0	0
RNF138P1	2	0	inf	0.379255	0.367266	0.0529969	1	1	1	0.806863	0.800626	0.234565	0.209085	1	-	0	0	0
TUSC3	30	18	1.03987	0.511889	21.7228	0.0530934	1	15	17	0.710101	0.873822	13.8739	0.416199	1	4.916e-15	1	0	0
GGNBP1	2	0	inf	0.379255	0.368261	0.0532503	1	0	0	inf	1	0.235201	1	1	-	0	0	0
LINC01562	6	1	3.747	0.180171	2.65675	0.0533201	1	1	1	0.806863	0.800626	1.69681	0.816733	1	-	0	0	0
GPRC5A	5	1	3.12161	0.258644	2.00889	0.0534584	1	0	1	0	1	1.28303	1	1	0.00021547	0	0	0
NRG1	91	47	1.21315	0.164554	76.1773	0.0535011	1	52	38	1.10668	0.359674	48.6528	0.334317	1	-	0	0	0
POLR1G	1	0	inf	0.615871	0.0550578	0.0535696	1	0	0	inf	1	0.0351643	1	1	5.9691e-06	0	0	0
CEP250	5	5	0.62318	0.859269	2.01039	0.0535953	1	1	0	inf	0.553419	1.28399	0.723071	1	2.453e-60	0	0	0
LINC02533	3	1	1.8719	0.50277	0.84201	0.0536517	1	0	1	0	1	0.537774	1	1	-	0	0	0
GVQW3	5	0	inf	0.0885059	2.0119	0.0537328	1	1	0	inf	0.553419	1.28496	0.723337	1	0.088114	0	0	0
PHACTR3-AS1	2	1	1.24758	0.670724	0.370261	0.0537606	1	0	0	inf	1	0.236478	1	1	-	0	0	0
ABCA11P	8	2	2.49829	0.194018	4.0457	0.0539015	1	0	1	0	1	2.5839	1	1	-	0	0	0
WRAP73	2	0	inf	0.379255	0.371029	0.0539572	1	1	2	0.403212	0.911017	0.236968	0.210984	1	4.5119e-16	0	0	0
SLIT2	39	29	0.83698	0.802353	29.5196	0.0539628	1	19	13	1.1809	0.391404	18.8535	0.517119	1	1	0	0	0
LNC-LBCS	10	3	2.08214	0.199318	5.50645	0.0541125	1	4	3	1.07606	0.615613	3.51685	0.466999	1	-	0	0	0
FRMD4A	60	37	1.01163	0.523225	48.1241	0.0543469	1	40	30	1.07729	0.428504	30.7359	0.0614991	1	0.99811	0	0	0
ATP4A	2	0	inf	0.379255	0.37361	0.0546195	1	0	0	inf	1	0.238617	1	1	3.6773e-16	0	0	0
OSBPL2	6	2	1.87264	0.349289	2.67438	0.054695	1	7	3	1.88561	0.273068	1.70807	0.00192499	1	0.99652	0	0	0
MAGI1	56	26	1.34896	0.125831	44.5865	0.0550407	1	36	29	1.00176	0.548917	28.4765	0.0972918	1	0.85449	0	0	0
RMDN2	9	3	1.87339	0.260417	4.78732	0.0550906	1	3	2	1.2107	0.599449	3.05756	0.589581	1	2.7171e-07	0	0	0
SAMD3	24	12	1.24914	0.328072	16.7332	0.0551624	1	5	8	0.50325	0.933783	10.6872	0.981371	1	5.2739e-13	0	0	0
OR2J1	2	0	inf	0.379255	0.375886	0.0552057	1	1	1	0.806863	0.800626	0.24007	0.213428	1	0.0033823	0	0	0
NCKIPSD	2	1	1.24758	0.670724	0.375993	0.0552334	1	0	0	inf	1	0.240139	1	1	1.0934e-11	0	0	0
WDR5	3	2	0.935521	0.709673	0.852422	0.0552534	1	0	0	inf	1	0.544424	1	1	1	0	0	0
UCMA	2	0	inf	0.379255	0.376624	0.0553964	1	0	0	inf	1	0.240542	1	1	2.3587e-07	0	0	0
RBBP4	4	0	inf	0.143772	1.41482	0.0554108	1	2	1	1.61444	0.579843	0.903616	0.228841	1	1	0	0	0
RBM47	19	9	1.31846	0.316959	12.6077	0.0554149	1	10	6	1.34644	0.376291	8.05228	0.289883	1	0.033989	0	0	0
STON1	9	1	5.62532	0.0566609	4.79582	0.0555769	1	4	4	0.806608	0.746314	3.06299	0.366878	1	1.16e-31	0	0	0
CECR2	18	5	2.25181	0.0724392	11.7995	0.0555999	1	7	6	0.941259	0.653357	7.53609	0.626761	1	1	0	0	2
LUC7L3	5	2	1.56009	0.454825	2.03251	0.0556335	1	1	0	inf	0.553419	1.29812	0.726955	1	1	0	0	0
ABLIM3	14	4	2.18775	0.118695	8.607	0.0557589	1	2	2	0.806778	0.763175	5.49711	0.973371	1	7.3582e-10	0	0	0
GALNT7	20	5	2.50344	0.0412853	13.4386	0.0558262	1	8	6	1.0762	0.556566	8.58296	0.625061	1	0.0048155	0	0	0
WDR76	4	0	inf	0.143772	1.41923	0.0559178	1	1	2	0.403212	0.911017	0.906433	0.596037	1	5.0151e-12	0	0	0
LCE1C	2	0	inf	0.379255	0.379063	0.056028	1	0	0	inf	1	0.2421	1	1	0.00056926	0	0	0
COL4A3	8	3	1.66476	0.334837	4.08063	0.0560804	1	5	3	1.34567	0.484912	2.60622	0.123457	1	2.5414e-21	1	0	0
BTN3A1	3	0	inf	0.233521	0.858426	0.0561872	1	0	1	0	1	0.548259	1	1	7.9479e-05	0	0	0
MTF2	7	1	4.37275	0.123798	3.37718	0.0562336	1	1	2	0.403212	0.911017	2.15694	0.884321	1	1	0	0	0
PTPN2	12	8	0.935355	0.651916	7.06394	0.0562911	1	4	3	1.07606	0.615613	4.51159	0.659656	1	0.50712	0	0	0
CTDP1	5	2	1.56009	0.454825	2.03985	0.0563199	1	3	3	0.806693	0.750515	1.30281	0.143535	1	2.6626e-05	1	0	0
SHISAL1	8	1	4.99886	0.0841322	4.08507	0.0563609	1	5	6	0.671735	0.83246	2.60905	0.123859	1	0.42746	0	0	0
LINC00448	17	4	2.65884	0.0499573	11.0119	0.0563624	1	2	4	0.402949	0.93323	7.03308	0.992913	1	-	0	0	0
LOC100129540	2	0	inf	0.379255	0.380372	0.0563678	1	0	0	inf	1	0.242935	1	1	-	0	0	0
ASCL3	2	2	0.623503	0.838678	0.380451	0.0563885	1	1	0	inf	0.553419	0.242986	0.215718	1	0.056623	0	0	0
DHX8	6	3	1.24786	0.52261	2.69809	0.0565783	1	0	2	0	1	1.72321	1	1	0.00067	0	0	0
TRIM33	13	6	1.35269	0.359585	7.8448	0.0566158	1	5	11	0.365399	0.986228	5.01031	0.561314	1	1	0	0	2
ORAI3	2	0	inf	0.379255	0.381934	0.0567747	1	0	0	inf	1	0.243933	1	1	4.4484e-06	0	0	0
SIRT1	4	1	2.49658	0.364834	1.42681	0.0567949	1	1	2	0.403212	0.911017	0.911273	0.597988	1	0.89742	0	0	0
CHST8	17	7	1.51725	0.237723	11.026	0.0568843	1	9	5	1.4543	0.346618	7.04209	0.276412	1	0.0016696	0	0	0
ARRDC3	2	0	inf	0.379255	0.382679	0.056969	1	0	1	0	1	0.244409	1	1	0.99998	0	0	0
ZNF821	4	1	2.49658	0.364834	1.42876	0.0570215	1	0	3	0	1	0.912517	1	1	0.94127	0	0	0
ZNF276	2	1	1.24758	0.670724	0.382921	0.0570321	1	1	1	0.806863	0.800626	0.244564	0.216954	1	6.8972e-20	0	0	0
NTAN1	3	2	0.935521	0.709673	0.864307	0.0571091	1	1	0	inf	0.553419	0.552015	0.424211	1	0.0034809	0	0	0
PYROXD1	4	4	0.623288	0.850084	1.43087	0.057268	1	1	0	inf	0.553419	0.913867	0.599029	1	3.8495e-05	0	0	0
ZNF679	6	3	1.24786	0.52261	2.70867	0.0574308	1	1	0	inf	0.553419	1.72997	0.82271	1	0.00087831	0	0	0
TUBA3D	1	0	inf	0.615871	0.0591484	0.0574331	1	0	0	inf	1	0.0377768	1	1	2.5982e-06	0	0	0
CTSB	4	4	0.623288	0.850084	1.43306	0.0575236	1	1	0	inf	0.553419	0.915263	0.599589	1	4.1829e-25	0	0	0
LOC105371703	4	0	inf	0.143772	1.43478	0.0577258	1	0	0	inf	1	0.916366	1	1	-	0	0	0
MZT2A	2	1	1.24758	0.670724	0.385907	0.0578136	1	0	0	inf	1	0.246471	1	1	0.0025572	0	0	0
TCF12	35	24	0.908676	0.691927	26.2175	0.0578457	1	19	9	1.70949	0.12526	16.7446	0.322005	1	0.019765	1	0	0
LINC00487	9	2	2.81137	0.14121	4.83589	0.0579057	1	5	3	1.34567	0.484912	3.08858	0.199834	1	-	0	0	0
DDHD1	13	1	8.13476	0.0109186	7.87388	0.0579176	1	4	8	0.402423	0.966479	5.02888	0.739005	1	4.347e-05	1	0	0
PDIA4	3	0	inf	0.233521	0.869444	0.0579203	1	1	0	inf	0.553419	0.555296	0.426098	1	0.00084269	0	0	0
ELK2AP	1	0	inf	0.615871	0.0599087	0.0581495	1	1	0	inf	0.553419	0.0382624	0.0375397	1	-	0	0	0
SLC6A9	5	1	3.12161	0.258644	2.0605	0.0582762	1	1	0	inf	0.553419	1.316	0.731793	1	0.4983	0	0	0
CIB3	2	0	inf	0.379255	0.388206	0.0584178	1	1	0	inf	0.553419	0.247939	0.219592	1	1.4264e-07	0	0	0
ARHGEF38-IT1	2	1	1.24758	0.670724	0.388212	0.0584194	1	0	0	inf	1	0.247943	1	1	-	0	0	0
SSR1	4	1	2.49658	0.364834	1.441	0.0584566	1	0	2	0	1	0.920333	1	1	0.62228	0	0	0
ADAMTS7P1	3	0	inf	0.233521	0.872937	0.058475	1	0	0	inf	1	0.557527	1	1	-	0	0	0
UBE2C	1	0	inf	0.615871	0.0602819	0.0585009	1	0	0	inf	1	0.0385008	1	1	0.00010999	0	0	0
FTCD	2	0	inf	0.379255	0.3886	0.0585218	1	0	0	inf	1	0.248191	1	1	1.2349e-29	1	0	0
SOWAHB	2	0	inf	0.379255	0.388811	0.0585774	1	2	1	1.61444	0.579843	0.248326	0.0261739	1	1.854e-06	0	0	0
PPM1N	1	0	inf	0.615871	0.0604125	0.0586239	1	0	0	inf	1	0.0385842	1	1	1.2965e-16	0	0	0
C11orf94	1	0	inf	0.615871	0.0604162	0.0586274	1	0	0	inf	1	0.0385866	1	1	0.00079752	0	0	0
LRP5	12	3	2.5	0.112096	7.11317	0.058628	1	4	4	0.806608	0.746314	4.54303	0.664912	1	0.93663	1	0	0
DNAAF4-CCPG1	11	5	1.37335	0.377318	6.34667	0.0586375	1	4	2	1.61498	0.448384	4.05348	0.576908	1	-	0	0	0
ZNF747	2	1	1.24758	0.670724	0.389131	0.0586616	1	0	0	inf	1	0.24853	1	1	2.5237e-06	0	0	0
BLK	10	6	1.03964	0.579566	5.59152	0.0586633	1	3	5	0.483487	0.914918	3.57119	0.692119	1	6.2873e-23	0	0	0
XRN2	9	3	1.87339	0.260417	4.84935	0.0587021	1	2	1	1.61444	0.579843	3.09718	0.814904	1	1	0	0	0
HTD2	3	1	1.8719	0.50277	0.874541	0.0587305	1	1	1	0.806863	0.800626	0.558551	0.427963	1	-	0	0	0
RPP14	3	1	1.8719	0.50277	0.874541	0.0587305	1	1	1	0.806863	0.800626	0.558551	0.427963	1	7.559e-07	0	0	0
LINC01039	3	2	0.935521	0.709673	0.875292	0.0588504	1	2	1	1.61444	0.579843	0.559031	0.108604	1	-	0	0	0
CDO1	3	0	inf	0.233521	0.875307	0.0588527	1	0	0	inf	1	0.55904	1	1	0.0037251	0	0	0
MIR885	1	0	inf	0.615871	0.0609023	0.0590848	1	0	0	inf	1	0.038897	1	1	-	0	0	0
TLX1NB	7	3	1.45625	0.422723	3.41873	0.0592037	1	3	2	1.2107	0.599449	2.18347	0.37285	1	-	0	0	0
MIR4779	1	0	inf	0.615871	0.061108	0.0592783	1	0	0	inf	1	0.0390284	1	1	-	0	0	0
MIR3151	1	0	inf	0.615871	0.0611206	0.0592902	1	0	0	inf	1	0.0390364	1	1	-	0	0	0
CNTN6	33	32	0.63982	0.972101	24.5474	0.059315	1	11	11	0.80601	0.765066	15.6779	0.91094	1	5.29e-42	0	0	2
BRD7P3	1	1	0.62361	0.852486	0.0614376	0.0595884	1	0	0	inf	1	0.0392389	1	1	-	0	0	0
ACSS3	20	7	1.78653	0.126133	13.5507	0.059602	1	13	8	1.31308	0.352611	8.65457	0.100554	1	2.5007e-14	0	0	0
RSPRY1	6	3	1.24786	0.52261	2.73824	0.0598547	1	3	2	1.2107	0.599449	1.74886	0.255726	1	0.99764	0	0	0
TAB2	21	9	1.45808	0.225273	14.386	0.0598804	1	6	9	0.536743	0.927278	9.18803	0.89526	1	1	1	0	0
SNORD129	1	0	inf	0.615871	0.0618029	0.0599319	1	1	0	inf	0.553419	0.0394722	0.0387034	1	-	0	0	0
HYOU1	1	0	inf	0.615871	0.06183	0.0599573	1	0	0	inf	1	0.0394895	1	1	1	0	0	0
PRKG1-AS1	4	2	1.24772	0.577215	1.45366	0.0599623	1	5	1	4.04143	0.167639	0.928425	0.00267582	1	-	0	0	0
GNL1	3	1	1.8719	0.50277	0.882529	0.0600109	1	0	0	inf	1	0.563652	1	1	1	0	0	0
TNFSF4	5	1	3.12161	0.258644	2.07974	0.0601337	1	2	1	1.61444	0.579843	1.32828	0.383164	1	0.59367	0	0	0
DNAH11	31	19	1.0178	0.538508	22.8573	0.0601775	1	19	18	0.85053	0.745076	14.5985	0.153343	1	8.9389e-115	0	0	0
YJU2	3	3	0.623395	0.842131	0.884139	0.0602707	1	0	0	inf	1	0.564681	1	1	4.3984e-08	0	0	0
RCN3	2	1	1.24758	0.670724	0.395271	0.0602884	1	1	0	inf	0.553419	0.252451	0.223106	1	4.2439e-18	0	0	0
MSL3P1	2	0	inf	0.379255	0.395608	0.0603781	1	1	0	inf	0.553419	0.252666	0.223273	1	-	0	0	0
CERKL	17	10	1.06061	0.526386	11.1184	0.0603844	1	11	6	1.48174	0.2997	7.10108	0.105851	1	2.198e-17	0	0	0
MIR4731	1	0	inf	0.615871	0.0622966	0.0603959	1	0	0	inf	1	0.0397875	1	1	-	0	0	0
RBMS3	74	34	1.36521	0.0801972	61.149	0.06045	1	40	24	1.35109	0.150419	39.0546	0.461029	1	0.24968	0	0	0
ZBTB11	4	1	2.49658	0.364834	1.45962	0.0606773	1	0	1	0	1	0.93223	1	1	1.0995e-12	0	0	0
TENT2	8	1	4.99886	0.0841322	4.15187	0.0606951	1	4	3	1.07606	0.615613	2.65171	0.275293	1	2.7326e-05	0	0	0
RORB	23	15	0.956078	0.622974	16.0813	0.0607981	1	14	10	1.13053	0.467286	10.2708	0.156069	1	1	0	1	1
USP30	7	1	4.37275	0.123798	3.44112	0.0608437	1	1	1	0.806863	0.800626	2.19777	0.888949	1	2.1526e-06	0	0	3
TLN2	15	8	1.1702	0.449527	9.52059	0.0608582	1	9	7	1.03765	0.574012	6.0806	0.161196	1	0.99378	0	0	0
MIR648	1	0	inf	0.615871	0.0630189	0.0610743	1	0	0	inf	1	0.0402489	1	1	-	0	0	0
NUAK1	11	2	3.43809	0.0721217	6.40014	0.0614183	1	3	2	1.2107	0.599449	4.08764	0.774459	1	0.012676	0	0	2
METTL11B	4	2	1.24772	0.577215	1.46576	0.0614183	1	2	0	inf	0.306213	0.936148	0.240768	1	-	0	0	0
ME1	23	11	1.30614	0.294179	16.1029	0.0614914	1	7	12	0.469085	0.968317	10.2846	0.886807	1	4.5364e-09	0	0	0
SLC25A28	1	0	inf	0.615871	0.0635276	0.0615517	1	0	0	inf	1	0.0405737	1	1	0.84978	0	0	0
LOC101928525	1	0	inf	0.615871	0.0636584	0.0616745	1	1	0	inf	0.553419	0.0406573	0.0398419	1	-	0	0	0
THEGL	9	3	1.87339	0.260417	4.89946	0.0617278	1	2	0	inf	0.306213	3.12918	0.819333	1	4.2658e-14	0	0	0
EPM2AIP1	2	0	inf	0.379255	0.400709	0.0617422	1	1	0	inf	0.553419	0.255924	0.2258	1	0.0045542	0	0	0
LOC105375512	3	1	1.8719	0.50277	0.894838	0.0620097	1	1	1	0.806863	0.800626	0.571514	0.43533	1	-	0	0	0
CLASP1	30	14	1.33944	0.229254	22.0713	0.0621546	1	11	6	1.48174	0.2997	14.0965	0.830625	1	-	0	0	2
ECRP	1	0	inf	0.615871	0.064172	0.0621563	1	0	0	inf	1	0.0409853	1	1	-	0	0	0
GRIK1-AS1	4	0	inf	0.143772	1.47231	0.0622148	1	1	1	0.806863	0.800626	0.940331	0.609501	1	-	0	0	0
ARHGAP45	2	0	inf	0.379255	0.402706	0.0622791	1	0	0	inf	1	0.2572	1	1	4.3962e-11	0	0	0
PPP1R2P2	2	0	inf	0.379255	0.402859	0.0623201	1	0	0	inf	1	0.257297	1	1	-	0	0	0
CIZ1	4	3	0.831431	0.740401	1.47326	0.0623313	1	0	0	inf	1	0.94094	1	1	2.7825e-09	0	0	0
ZNF484	5	3	1.03959	0.630719	2.10224	0.062349	1	1	2	0.403212	0.911017	1.34266	0.73885	1	9.6822e-05	0	0	0
GTF2B	5	4	0.779332	0.765855	2.10276	0.0624007	1	2	0	inf	0.306213	1.34299	0.38833	1	0.0075251	0	0	0
CBLN2	3	1	1.8719	0.50277	0.898157	0.0625539	1	0	0	inf	1	0.573634	1	1	0.029236	0	0	0
MINDY2	9	2	2.81137	0.14121	4.91302	0.0625636	1	2	1	1.61444	0.579843	3.13784	0.820516	1	2.7141e-11	0	0	0
KIAA0232	13	6	1.35269	0.359585	7.97703	0.062698	1	3	11	0.219046	0.998046	5.09476	0.883106	1	1	0	0	1
LCMT1	6	1	3.747	0.180171	2.77296	0.0627771	1	0	1	0	1	1.77103	1	1	0.00025092	0	0	0
TCERG1	7	3	1.45625	0.422723	3.4673	0.0627961	1	2	2	0.806778	0.763175	2.21449	0.648948	1	1	0	0	0
ACTG1P4	1	0	inf	0.615871	0.0648566	0.0627982	1	1	0	inf	0.553419	0.0414226	0.0405764	1	-	0	0	0
ADCY5	17	7	1.51725	0.237723	11.1807	0.0628286	1	13	4	2.63191	0.0625857	7.1409	0.0309026	1	1	0	1	2
LINC01339	17	6	1.77093	0.157897	11.1833	0.0629288	1	8	2	3.23566	0.103128	7.14251	0.422511	1	-	0	0	0
MIR4711	1	1	0.62361	0.852486	0.0650254	0.0629563	1	0	0	inf	1	0.0415304	1	1	-	0	0	0
KIF11	6	3	1.24786	0.52261	2.77526	0.062974	1	2	1	1.61444	0.579843	1.7725	0.528932	1	1	1	1	0
LEPROTL1	6	2	1.87264	0.349289	2.77574	0.0630144	1	2	2	0.806778	0.763175	1.7728	0.529023	1	0.027223	0	0	0
ULK2	8	2	2.49829	0.194018	4.18799	0.0631232	1	6	6	0.806437	0.747482	2.67478	0.0547271	1	4.5273e-13	0	0	0
PFDN5	1	0	inf	0.615871	0.0656553	0.0635464	1	0	0	inf	1	0.0419327	1	1	0.0052546	0	0	0
LINC01941	3	2	0.935521	0.709673	0.904535	0.0636058	1	0	2	0	1	0.577708	1	1	-	0	0	0
SAMSN1	12	9	0.831045	0.743133	7.21463	0.0636464	1	2	1	1.61444	0.579843	4.60783	0.944071	1	1.0817e-06	0	0	0
MIR219A1	1	0	inf	0.615871	0.0658368	0.0637164	1	0	0	inf	1	0.0420486	1	1	-	0	0	0
GPBP1	10	4	1.56089	0.321579	5.68351	0.0638565	1	6	3	1.61552	0.369158	3.62994	0.160027	1	0.99998	0	0	0
PRMT3	13	6	1.35269	0.359585	8.00343	0.0639624	1	10	6	1.34644	0.376291	5.11162	0.0360592	1	6.9003e-13	0	0	0
PDZRN3	20	6	2.08524	0.0762111	13.6795	0.0641533	1	11	5	1.77905	0.204893	8.73681	0.263298	1	0.38168	0	0	0
AXL	4	2	1.24772	0.577215	1.48843	0.064199	1	1	1	0.806863	0.800626	0.950631	0.613503	1	2.4167e-06	0	0	0
PCDHAC1	11	2	3.43809	0.0721217	6.45561	0.0643922	1	3	2	1.2107	0.599449	4.12306	0.779379	1	7.1599e-10	0	0	2
BTBD1	7	2	2.18538	0.262629	3.48866	0.0644171	1	1	1	0.806863	0.800626	2.22813	0.89227	1	3.5279e-08	0	0	0
GTF2E2	10	6	1.03964	0.579566	5.69396	0.0644643	1	5	5	0.806523	0.745915	3.63661	0.300576	1	0.39887	0	0	0
MIR646HG	23	8	1.79842	0.101487	16.1952	0.0645138	1	10	5	1.61661	0.269167	10.3436	0.58425	1	-	0	0	0
BAZ2B	28	10	1.75241	0.0828826	20.4409	0.0645652	1	10	7	1.15346	0.485707	13.0552	0.837801	1	1	0	1	1
CDRT3	1	0	inf	0.615871	0.0668099	0.064627	1	0	0	inf	1	0.0426701	1	1	-	0	0	0
LINC00620	11	5	1.37335	0.377318	6.46007	0.0646356	1	4	5	0.644934	0.839681	4.12591	0.590734	1	-	0	0	0
PIFO	2	0	inf	0.379255	0.411515	0.0646658	1	0	0	inf	1	0.262826	1	1	2.0661e-05	0	0	0
MTX2	9	3	1.87339	0.260417	4.94972	0.0648612	1	0	6	0	1	3.16129	1	1	0.00031335	0	0	0
DOK6	43	21	1.28057	0.213843	33.5278	0.0649051	1	14	22	0.510499	0.984584	21.4135	0.963831	1	0.019635	0	0	0
APC2	1	0	inf	0.615871	0.0672428	0.0650318	1	0	0	inf	1	0.0429465	1	1	3.5209e-11	0	0	0
RAP2A	7	4	1.09169	0.576524	3.49803	0.0651365	1	1	2	0.403212	0.911017	2.23412	0.892914	1	0.75606	0	0	0
MS4A14	3	0	inf	0.233521	0.914119	0.0652018	1	1	1	0.806863	0.800626	0.583829	0.442241	1	6.9623e-05	0	0	0
ARHGAP22-IT1	1	1	0.62361	0.852486	0.0674559	0.0652311	1	0	0	inf	1	0.0430827	1	1	-	0	0	0
ASXL2	16	8	1.24857	0.387295	10.4314	0.0653749	1	4	2	1.61498	0.448384	6.6623	0.898842	1	1	0	1	0
ACKR1	1	0	inf	0.615871	0.0676144	0.0653792	1	0	0	inf	1	0.0431839	1	1	0.01935	0	0	0
LINC02099	9	4	1.4044	0.397891	4.96152	0.0656106	1	4	0	inf	0.0936926	3.16882	0.390532	1	-	0	0	0
LOC100499489	2	0	inf	0.379255	0.415056	0.0656339	1	0	1	0	1	0.265088	1	1	-	0	0	0
LINC01534	2	0	inf	0.379255	0.415249	0.0656867	1	0	0	inf	1	0.265211	1	1	-	0	0	0
NRBP2	2	0	inf	0.379255	0.415456	0.0657436	1	0	0	inf	1	0.265343	1	1	7.1065e-12	0	0	0
TMEM114	8	6	0.831238	0.735163	4.22972	0.0660022	1	3	7	0.344971	0.974113	2.70143	0.506727	1	0.00063465	1	0	0
LINC01812	5	2	1.56009	0.454825	2.1399	0.0661573	1	0	0	inf	1	1.36671	1	1	-	0	0	0
JAKMIP3	7	5	0.872951	0.706512	3.51312	0.0663043	1	5	2	2.01961	0.322962	2.24376	0.077313	1	1.1001e-07	0	0	0
CALN1	59	54	0.67602	0.984093	47.8995	0.0664037	1	30	38	0.632212	0.97697	30.5924	0.566812	1	0.0010595	0	0	0
ASB8	2	1	1.24758	0.670724	0.417966	0.0664331	1	1	0	inf	0.553419	0.266946	0.234286	1	0.00046412	0	0	0
NUDT14	1	0	inf	0.615871	0.0687433	0.0664337	1	0	0	inf	1	0.0439049	1	1	5.5147e-09	0	0	0
SELE	2	0	inf	0.379255	0.41821	0.0665003	1	0	0	inf	1	0.267102	1	1	9.6039e-12	0	0	0
FBXO17	4	0	inf	0.143772	1.50712	0.0665399	1	0	2	0	1	0.962569	1	1	6.1044e-20	0	0	0
ZKSCAN2	3	1	1.8719	0.50277	0.92261	0.066631	1	0	0	inf	1	0.589251	1	1	0.69037	0	0	0
FYB1	18	7	1.60696	0.19439	12.0945	0.0666595	1	5	5	0.806523	0.745915	7.7245	0.883471	1	0.99906	0	0	0
TIAM2	23	8	1.79842	0.101487	16.2637	0.0668211	1	15	8	1.51643	0.229574	10.3873	0.105196	1	2.2663e-06	0	0	0
LOC285762	7	4	1.09169	0.576524	3.51982	0.0668266	1	6	1	4.85185	0.10551	2.24803	0.0272658	1	-	0	0	0
LOC100190986	2	0	inf	0.379255	0.419397	0.0668272	1	0	0	inf	1	0.26786	1	1	-	0	0	0
LOC100133286	6	2	1.87264	0.349289	2.82311	0.0671439	1	5	0	inf	0.0518105	1.80306	0.0366283	1	-	0	0	0
SNTG2	28	16	1.09224	0.455034	20.5302	0.0672326	1	25	18	1.1221	0.416373	13.1122	0.00222695	1	8.2424e-24	0	0	2
SLX4IP	21	10	1.31167	0.305137	14.5996	0.0673366	1	7	6	0.941259	0.653357	9.32448	0.821199	1	1.4289e-10	0	0	0
BSPH1	3	3	0.623395	0.842131	0.927154	0.0674018	1	0	0	inf	1	0.592154	1	1	1.0756e-05	0	0	0
LINC00254	2	0	inf	0.379255	0.42172	0.0674687	1	0	1	0	1	0.269344	1	1	-	0	0	0
HNRNPUL2-BSCL2	3	1	1.8719	0.50277	0.927686	0.0674922	1	0	0	inf	1	0.592493	1	1	-	0	0	0
BOP1	1	0	inf	0.615871	0.0699078	0.0675202	1	0	0	inf	1	0.0446486	1	1	9.5566e-14	0	0	0
FAHD1	2	1	1.24758	0.670724	0.421965	0.0675364	1	1	1	0.806863	0.800626	0.2695	0.236239	1	-	0	0	0
ADAMTS2	18	9	1.24871	0.370343	12.1192	0.0676484	1	5	7	0.575458	0.893159	7.74028	0.884501	1	0.00096048	0	0	0
SLC49A4	11	2	3.43809	0.0721217	6.51464	0.0676584	1	3	1	2.42272	0.396512	4.16076	0.784519	1	7.5125e-07	0	0	0
AVL9	7	3	1.45625	0.422723	3.53098	0.0677034	1	2	3	0.537559	0.872325	2.25517	0.658676	1	1.8038e-05	0	0	0
GSTTP2	7	2	2.18538	0.262629	3.53495	0.0680164	1	3	4	0.60469	0.851692	2.2577	0.392714	1	-	0	0	0
SPAG16	108	57	1.18755	0.169851	92.9399	0.0680967	1	46	52	0.707931	0.963432	59.3588	0.968131	1	8.208e-14	0	0	0
TRAPPC6B	4	3	0.831431	0.740401	1.51967	0.0681353	1	2	1	1.61444	0.579843	0.97058	0.25342	1	0.00805	0	0	0
MPC1	3	0	inf	0.233521	0.932079	0.0682417	1	0	1	0	1	0.595299	1	1	0.10085	0	0	0
MAPKAPK5	6	2	1.87264	0.349289	2.83557	0.068256	1	5	4	1.0087	0.629604	1.81102	0.0372088	1	0.2748	0	0	0
RICTOR	15	4	2.34469	0.089805	9.68989	0.0683038	1	8	4	1.61606	0.312662	6.18873	0.282387	1	1	0	0	0
ATRIP	1	0	inf	0.615871	0.0707599	0.0683145	1	0	0	inf	1	0.0451929	1	1	1.392e-06	0	0	0
MRPS33	3	1	1.8719	0.50277	0.933513	0.0684872	1	1	0	inf	0.553419	0.596215	0.449107	1	0.00015308	0	0	0
CTTN	5	0	inf	0.0885059	2.16295	0.0685498	1	1	0	inf	0.553419	1.38143	0.748781	1	0.99237	0	0	0
ATXN1	49	27	1.1338	0.346708	39.0323	0.0687199	1	20	15	1.0766	0.484705	24.9291	0.863455	1	1	0	0	0
RIIAD1	2	0	inf	0.379255	0.426707	0.0688528	1	1	0	inf	0.553419	0.272529	0.238548	1	0.012809	0	0	0
DOK7	2	0	inf	0.379255	0.426837	0.0688891	1	0	1	0	1	0.272612	1	1	2.2571e-14	0	0	0
N4BP3	2	0	inf	0.379255	0.426867	0.0688975	1	1	0	inf	0.553419	0.272631	0.238626	1	1.1748e-09	0	0	0
NUP160	5	1	3.12161	0.258644	2.16784	0.0690644	1	3	3	0.806693	0.750515	1.38456	0.162783	1	-	0	0	0
LINC01246	3	2	0.935521	0.709673	0.936951	0.0690774	1	2	0	inf	0.306213	0.598411	0.121378	1	-	0	0	0
PDXDC1	5	2	1.56009	0.454825	2.16832	0.0691144	1	1	0	inf	0.553419	1.38486	0.749641	1	0.00077855	0	0	0
MIR31HG	16	5	2.00046	0.122724	10.5189	0.0691638	1	10	8	1.00872	0.589574	6.71817	0.142113	1	-	0	0	0
PIWIL2	8	2	2.49829	0.194018	4.27438	0.0691716	1	4	3	1.07606	0.615613	2.72995	0.292522	1	1.3292e-05	0	0	0
NOP2	2	0	inf	0.379255	0.427981	0.0692079	1	0	0	inf	1	0.273342	1	1	1	0	0	0
C22orf39	2	0	inf	0.379255	0.428479	0.069347	1	0	0	inf	1	0.273661	1	1	2.8455e-10	0	0	0
PRKCZ-AS1	1	0	inf	0.615871	0.0719085	0.0693839	1	0	0	inf	1	0.0459264	1	1	-	0	0	0
LINC02329	2	0	inf	0.379255	0.428634	0.0693901	1	0	0	inf	1	0.273759	1	1	-	0	0	0
CNTFR-AS1	3	1	1.8719	0.50277	0.938936	0.0694191	1	1	0	inf	0.553419	0.599679	0.451012	1	-	0	0	0
COLGALT2	13	4	2.0309	0.1552	8.11749	0.0696183	1	4	7	0.460164	0.942039	5.18447	0.75992	1	4.098e-07	0	0	0
GNG10	2	0	inf	0.379255	0.429452	0.0696189	1	0	0	inf	1	0.274282	1	1	0.0012707	0	0	0
SOX30	7	1	4.37275	0.123798	3.55548	0.0696502	1	3	2	1.2107	0.599449	2.27081	0.396206	1	0.98558	0	0	0
TMEM45A	11	0	inf	0.0048058	6.55102	0.0697235	1	9	0	inf	0.00483518	4.184	0.0273601	1	2.5615e-07	0	0	0
PDXK	5	2	1.56009	0.454825	2.17453	0.0697702	1	2	0	inf	0.306213	1.38883	0.404303	1	0.76925	0	0	0
SLC15A1	7	0	inf	0.0335295	3.5585	0.0698925	1	3	2	1.2107	0.599449	2.27274	0.396719	1	1.506e-19	0	0	0
IL20	2	0	inf	0.379255	0.430663	0.0699574	1	1	0	inf	0.553419	0.275055	0.24047	1	5.2177e-06	0	0	0
LINC00710	5	1	3.12161	0.258644	2.17718	0.0700517	1	2	0	inf	0.306213	1.39052	0.404891	1	-	0	0	0
UGT2B4	5	0	inf	0.0885059	2.17743	0.0700776	1	1	1	0.806863	0.800626	1.39068	0.751093	1	3.7494e-14	0	0	0
ZDHHC11	2	1	1.24758	0.670724	0.431774	0.0702689	1	1	0	inf	0.553419	0.275765	0.241009	1	3.881e-15	0	0	0
USP44	4	1	2.49658	0.364834	1.53679	0.0703441	1	0	1	0	1	0.981513	1	1	1.3921e-16	0	0	0
GALNT14	26	16	1.01364	0.551148	18.9189	0.0704333	1	15	5	2.43028	0.0583765	12.0831	0.235546	1	2.1481e-14	0	0	2
GATA6	6	0	inf	0.0544783	2.86093	0.0705509	1	1	2	0.403212	0.911017	1.82721	0.839139	1	0.95443	1	0	0
CSNK1G2	5	1	3.12161	0.258644	2.18199	0.0705625	1	1	2	0.403212	0.911017	1.39359	0.751817	1	0.9922	0	0	0
MAF	2	0	inf	0.379255	0.433288	0.0706937	1	0	0	inf	1	0.276732	1	1	0.027936	1	1	0
DUSP19	3	0	inf	0.233521	0.946426	0.0707157	1	0	0	inf	1	0.604463	1	1	1.1001e-06	0	0	0
DCUN1D2	6	4	0.935465	0.672441	2.86334	0.0707722	1	4	0	inf	0.0936926	1.82876	0.113373	1	5.9888e-08	0	0	0
HDHD5	3	0	inf	0.233521	0.946824	0.0707849	1	0	0	inf	1	0.604717	1	1	7.2135e-12	0	0	0
CHURC1-FNTB	16	6	1.66628	0.197366	10.5556	0.0707988	1	6	10	0.482804	0.954445	6.74165	0.665088	1	-	0	0	0
MIR6839	1	0	inf	0.615871	0.0734879	0.0708526	1	0	0	inf	1	0.0469352	1	1	-	0	0	0
LINC00514	3	0	inf	0.233521	0.947293	0.0708663	1	3	0	inf	0.169397	0.605016	0.0236137	1	-	0	0	0
TRY2P	2	0	inf	0.379255	0.434035	0.0709036	1	1	0	inf	0.553419	0.277209	0.242104	1	-	0	0	0
HEXIM1	2	1	1.24758	0.670724	0.435065	0.0711935	1	0	0	inf	1	0.277867	1	1	1	0	0	0
LOC101928796	1	1	0.62361	0.852486	0.0738906	0.0712267	1	0	0	inf	1	0.0471924	1	1	-	0	0	0
MIR4428	1	0	inf	0.615871	0.0739301	0.0712634	1	0	0	inf	1	0.0472176	1	1	-	0	0	0
LOC101929353	4	2	1.24772	0.577215	1.54443	0.0713418	1	2	1	1.61444	0.579843	0.986394	0.259236	1	-	0	0	0
CD40	2	0	inf	0.379255	0.435696	0.0713712	1	0	0	inf	1	0.27827	1	1	0.030332	0	0	0
CCDC181	9	1	5.62532	0.0566609	5.05048	0.0714386	1	2	2	0.806778	0.763175	3.22563	0.832113	1	1.1929e-06	0	0	0
LINC02210-CRHR1	19	7	1.69672	0.15734	13.0409	0.0714683	1	18	5	2.92021	0.0198967	8.32893	0.00243529	1	-	0	0	0
RNF207-AS1	1	0	inf	0.615871	0.0741915	0.0715061	1	0	0	inf	1	0.0473846	1	1	-	0	0	0
RPL14	2	0	inf	0.379255	0.436694	0.0716527	1	1	1	0.806863	0.800626	0.278907	0.24339	1	0.9992	0	0	0
GRWD1	2	0	inf	0.379255	0.436802	0.0716831	1	0	0	inf	1	0.278976	1	1	1.5375e-06	0	0	0
ANXA5	4	1	2.49658	0.364834	1.54711	0.0716941	1	2	0	inf	0.306213	0.988108	0.259866	1	3.4484e-09	0	0	0
SLCO2A1	10	0	inf	0.00781183	5.81397	0.0717132	1	1	1	0.806863	0.800626	3.71326	0.975602	1	1.5426e-17	0	0	0
LARGE1	61	41	0.926695	0.685087	49.9778	0.071715	1	37	24	1.24808	0.239283	31.9198	0.205735	1	0.00055141	0	0	0
KIAA1586	2	0	inf	0.379255	0.43731	0.0718265	1	0	0	inf	1	0.279301	1	1	0.081767	0	0	2
ABCC2	5	4	0.779332	0.765855	2.19499	0.0719555	1	1	1	0.806863	0.800626	1.40189	0.75387	1	1.3868e-45	0	0	0
PANX1	8	0	inf	0.020634	4.31262	0.0719587	1	2	1	1.61444	0.579843	2.75438	0.761039	1	1.1259e-06	0	0	0
CA10	53	39	0.845278	0.816068	42.7689	0.0720117	1	23	21	0.882613	0.714677	27.3156	0.820584	1	0.29277	0	0	0
B4GALT4-AS1	8	1	4.99886	0.0841322	4.31559	0.0721778	1	5	1	4.04143	0.167639	2.75627	0.145579	1	-	0	0	0
LINC02516	9	3	1.87339	0.260417	5.06392	0.0723466	1	2	4	0.402949	0.93323	3.23422	0.83321	1	-	0	0	0
TMEM236	4	0	inf	0.143772	1.55327	0.0725056	1	2	1	1.61444	0.579843	0.992042	0.261314	1	0.0009473	0	0	0
PRKDC	15	2	4.69367	0.0168961	9.78011	0.0725084	1	7	3	1.88561	0.273068	6.24635	0.433201	1	1	0	0	2
TMEM25	2	0	inf	0.379255	0.440236	0.0726545	1	0	0	inf	1	0.28117	1	1	1.2663e-12	0	0	0
CD200R1L	4	0	inf	0.143772	1.55492	0.0727239	1	1	0	inf	0.553419	0.993096	0.629572	1	0.103	0	0	0
ACBD7	1	2	0.311662	0.943368	0.0755691	0.0727843	1	0	0	inf	1	0.0482644	1	1	0.00019535	0	0	0
ALX4	5	1	3.12161	0.258644	2.20308	0.0728296	1	3	0	inf	0.169397	1.40706	0.168211	1	3.2353e-05	1	0	0
BACH1-IT2	2	1	1.24758	0.670724	0.440891	0.0728403	1	0	0	inf	1	0.281588	1	1	-	0	0	0
UBE2F-SCLY	11	4	1.71747	0.255788	6.60469	0.0728433	1	6	1	4.85185	0.10551	4.21828	0.249847	1	-	0	0	0
INTS4P1	3	1	1.8719	0.50277	0.95868	0.0728602	1	0	1	0	1	0.612289	1	1	-	0	0	0
LINC02039	4	1	2.49658	0.364834	1.55612	0.0728825	1	3	0	inf	0.169397	0.993862	0.0791758	1	-	0	0	0
TRABD2B	27	13	1.2977	0.274377	19.8547	0.073012	1	16	8	1.61825	0.181046	12.6808	0.208875	1	0.10649	0	0	0
EIF2A	5	1	3.12161	0.258644	2.20626	0.0731746	1	2	1	1.61444	0.579843	1.40909	0.411301	1	4.1979e-16	0	0	0
TMC8	1	1	0.62361	0.852486	0.0760403	0.0732211	1	0	0	inf	1	0.0485653	1	1	1.1963e-24	0	0	0
ROR1-AS1	4	0	inf	0.143772	1.56168	0.0736213	1	1	1	0.806863	0.800626	0.997414	0.631168	1	-	0	0	0
IQGAP3	3	0	inf	0.233521	0.963675	0.0737427	1	0	1	0	1	0.615479	1	1	1.1458e-40	0	0	2
SLC12A4	3	1	1.8719	0.50277	0.963698	0.0737466	1	0	0	inf	1	0.615493	1	1	4.9725e-19	0	0	0
NCBP1	4	0	inf	0.143772	1.56338	0.0738475	1	1	2	0.403212	0.911017	0.998498	0.631568	1	1	0	0	0
AFF1	18	7	1.60696	0.19439	12.269	0.0738591	1	9	9	0.806181	0.757138	7.83594	0.384565	1	0.94292	0	0	0
BANP	11	4	1.71747	0.255788	6.62224	0.0738822	1	3	0	inf	0.169397	4.22949	0.793632	1	1	0	0	0
DSG2	6	3	1.24786	0.52261	2.89722	0.0739126	1	1	2	0.403212	0.911017	1.85039	0.842825	1	1.4192e-07	0	0	0
NSUN2	3	3	0.623395	0.842131	0.965111	0.0739972	1	1	0	inf	0.553419	0.616396	0.460113	1	6.6264e-15	1	0	0
ZSWIM6	24	12	1.24914	0.328072	17.3221	0.0741887	1	11	3	2.96833	0.06611	11.0633	0.547642	1	1	0	0	0
CYGB	2	1	1.24758	0.670724	0.446445	0.0744214	1	1	0	inf	0.553419	0.285135	0.248087	1	0.00094609	0	0	0
URAD	3	0	inf	0.233521	0.968063	0.0745217	1	0	0	inf	1	0.618282	1	1	0.026923	0	0	0
WNK4	2	0	inf	0.379255	0.446938	0.0745622	1	0	0	inf	1	0.28545	1	1	3.9577e-25	0	0	0
WT1	6	2	1.87264	0.349289	2.90647	0.0747838	1	1	0	inf	0.553419	1.8563	0.843751	1	1	1	0	0
MROH8	6	2	1.87264	0.349289	2.90944	0.0750643	1	2	1	1.61444	0.579843	1.8582	0.554254	1	-	0	0	0
VMP1	11	3	2.29101	0.150413	6.64458	0.0752183	1	7	4	1.41343	0.405986	4.24375	0.137585	1	1	0	0	0
NDUFA9	6	3	1.24786	0.52261	2.91228	0.0753343	1	0	1	0	1	1.86002	1	1	0.0030823	0	0	0
FBXL18	5	2	1.56009	0.454825	2.22787	0.0755445	1	2	3	0.537559	0.872325	1.42289	0.416044	1	2.2193e-11	0	0	0
LOC105371789	2	0	inf	0.379255	0.450603	0.0756124	1	0	1	0	1	0.287791	1	1	-	0	0	0
SYNPR	23	8	1.79842	0.101487	16.515	0.0757745	1	13	6	1.75269	0.17987	10.5478	0.262985	1	3.0788e-06	0	0	0
CTIF	30	17	1.10155	0.438292	22.5333	0.0757892	1	14	15	0.751622	0.830435	14.3916	0.576411	1	0.98932	0	0	0
CCDC148-AS1	10	7	0.890713	0.690559	5.87849	0.0758135	1	4	6	0.537151	0.902192	3.75447	0.517156	1	-	0	0	0
MIR1469	1	0	inf	0.615871	0.0788449	0.0758167	1	0	0	inf	1	0.0503566	1	1	-	0	0	0
PDE3A	32	20	0.997929	0.563918	24.2769	0.0758591	1	15	18	0.670282	0.906705	15.5052	0.585101	1	2.9736e-05	0	0	0
NCOR1	16	4	2.50172	0.0672826	10.6664	0.0758794	1	8	5	1.29214	0.436596	6.81239	0.373355	1	1	0	1	2
MS4A12	2	0	inf	0.379255	0.45156	0.0758871	1	1	0	inf	0.553419	0.288402	0.25054	1	8.2554e-12	0	0	0
ME3	22	7	1.96631	0.0789302	15.6707	0.0759149	1	17	7	1.96696	0.0910438	10.0086	0.0272279	1	-	0	0	0
LOC101929626	2	0	inf	0.379255	0.45206	0.0760311	1	0	0	inf	1	0.288721	1	1	-	0	0	0
HPN	3	0	inf	0.233521	0.977342	0.0761813	1	0	1	0	1	0.624208	1	1	0.99992	0	0	0
TRPM3	76	55	0.858805	0.826895	63.8951	0.0761889	1	65	34	1.55866	0.0225968	40.8084	0.000290604	0.414443	0.88921	0	1	0
VWA2	7	3	1.45625	0.422723	3.63831	0.0764788	1	2	1	1.61444	0.579843	2.32371	0.674578	1	5.3973e-25	0	0	0
CNOT9	4	0	inf	0.143772	1.58303	0.0764915	1	3	1	2.42272	0.396512	1.01105	0.0823444	1	0.96252	0	0	0
DSTNP2	1	0	inf	0.615871	0.0795938	0.0765086	1	0	0	inf	1	0.0508349	1	1	-	0	0	0
RPL13P5	1	0	inf	0.615871	0.0795938	0.0765086	1	0	0	inf	1	0.0508349	1	1	-	0	0	0
COL25A1	46	32	0.89522	0.725821	36.6847	0.0765166	1	27	17	1.28501	0.257349	23.4297	0.256229	1	5.6094e-16	0	0	0
CNOT1	6	2	1.87264	0.349289	2.92582	0.076625	1	3	1	2.42272	0.396512	1.86866	0.287827	1	1	0	1	2
LOC105374060	32	19	1.05094	0.493981	24.3046	0.0767012	1	13	15	0.697626	0.873198	15.5228	0.773425	1	-	0	0	0
MAP1B	12	4	1.87414	0.200547	7.45707	0.0767543	1	4	6	0.537151	0.902192	4.76268	0.700069	1	1	0	0	2
SH3TC1	2	1	1.24758	0.670724	0.455002	0.0768788	1	0	0	inf	1	0.2906	1	1	7.4294e-54	0	0	0
LINC00643	4	3	0.831431	0.740401	1.5867	0.0769909	1	1	0	inf	0.553419	1.01339	0.637014	1	-	0	0	0
KRT19	1	0	inf	0.615871	0.0803261	0.0771846	1	0	0	inf	1	0.0513026	1	1	0.00027968	0	0	0
LOC101929563	23	9	1.59786	0.154257	16.5539	0.0772305	1	13	11	0.9534	0.628401	10.5726	0.265573	1	-	0	0	0
MACC1	9	4	1.4044	0.397891	5.13466	0.0772401	1	4	2	1.61498	0.448384	3.2794	0.415107	1	1.1079e-27	0	0	0
PLSCR1	5	2	1.56009	0.454825	2.24376	0.0773132	1	2	2	0.806778	0.763175	1.43304	0.419519	1	0.72255	0	0	0
MARCO	7	3	1.45625	0.422723	3.64877	0.0773674	1	6	3	1.61552	0.369158	2.33039	0.0316392	1	5.1597e-19	0	0	0
POLN	17	14	0.756189	0.8317	11.5229	0.077439	1	8	7	0.921952	0.663733	7.35941	0.454679	1	1.4557e-20	0	0	0
LINC02728	3	2	0.935521	0.709673	0.984467	0.0774665	1	0	0	inf	1	0.628758	1	1	-	0	0	0
KIF17	5	4	0.779332	0.765855	2.24572	0.0775332	1	0	0	inf	1	1.43429	1	1	3.1223e-21	0	0	0
LOC645177	5	3	1.03959	0.630719	2.24603	0.0775677	1	2	2	0.806778	0.763175	1.43449	0.420015	1	-	0	0	0
ZFYVE21	2	0	inf	0.379255	0.457454	0.0775877	1	0	0	inf	1	0.292166	1	1	3.493e-06	0	0	0
SNORD11	1	0	inf	0.615871	0.0808183	0.0776387	1	0	0	inf	1	0.0516169	1	1	-	0	0	0
HCG14	1	0	inf	0.615871	0.0808198	0.0776401	1	0	0	inf	1	0.0516179	1	1	-	0	0	0
INPP1	4	1	2.49658	0.364834	1.59187	0.0776964	1	1	1	0.806863	0.800626	1.01669	0.63821	1	0.58563	0	0	2
CLVS2	11	2	3.43809	0.0721217	6.68546	0.0777028	1	4	3	1.07606	0.615613	4.26987	0.617403	1	0.0023741	0	0	0
SLC35G2	3	1	1.8719	0.50277	0.986203	0.0777811	1	0	3	0	1	0.629867	1	1	1.3522e-05	0	0	0
SLC19A3	5	1	3.12161	0.258644	2.24878	0.0778766	1	2	2	0.806778	0.763175	1.43625	0.420615	1	1.1837e-07	1	0	0
STIP1	2	0	inf	0.379255	0.458506	0.0778923	1	0	1	0	1	0.292838	1	1	1	0	0	0
PALD1	8	6	0.831238	0.735163	4.39151	0.0779205	1	2	2	0.806778	0.763175	2.80476	0.769732	1	4.7598e-10	0	0	0
ETFB	3	3	0.623395	0.842131	0.987601	0.0780349	1	0	1	0	1	0.63076	1	1	2.0734e-05	1	0	2
LINC02487	2	0	inf	0.379255	0.459202	0.0780942	1	0	0	inf	1	0.293282	1	1	-	0	0	0
DNA2	4	1	2.49658	0.364834	1.59479	0.0780967	1	1	1	0.806863	0.800626	1.01856	0.638885	1	6.4236e-27	0	0	0
FAM163B	3	2	0.935521	0.709673	0.988022	0.0781115	1	1	1	0.806863	0.800626	0.631029	0.467956	1	0.010091	0	0	0
RCE1	1	0	inf	0.615871	0.0813792	0.0781559	1	0	0	inf	1	0.0519752	1	1	0.051389	0	0	0
ANKRD2	2	1	1.24758	0.670724	0.459777	0.0782611	1	0	0	inf	1	0.29365	1	1	1.0639e-13	0	0	0
SLC27A5	2	0	inf	0.379255	0.459797	0.078267	1	0	0	inf	1	0.293663	1	1	2.025e-14	0	0	0
SIAH3	10	3	2.08214	0.199318	5.91619	0.0782756	1	8	6	1.0762	0.556566	3.77855	0.0390277	1	0.0019898	0	0	0
KRBA2	3	1	1.8719	0.50277	0.989599	0.0783982	1	1	0	inf	0.553419	0.632036	0.468491	1	0.27717	0	0	0
SP6	3	1	1.8719	0.50277	0.989699	0.0784164	1	0	0	inf	1	0.6321	1	1	0.012974	0	0	0
GET4	2	0	inf	0.379255	0.460383	0.0784372	1	0	0	inf	1	0.294037	1	1	2.6714e-05	0	0	0
LINC02474	4	0	inf	0.143772	1.59797	0.0785336	1	1	1	0.806863	0.800626	1.02059	0.639617	1	-	0	0	0
LINC01271	3	0	inf	0.233521	0.991178	0.0786858	1	0	0	inf	1	0.633044	1	1	-	0	0	0
ARRDC2	2	0	inf	0.379255	0.46143	0.0787416	1	0	0	inf	1	0.294706	1	1	8.6314e-14	0	0	0
LINC01307	8	2	2.49829	0.194018	4.40282	0.078799	1	2	3	0.537559	0.872325	2.81199	0.770955	1	-	0	0	0
COL8A2	5	2	1.56009	0.454825	2.25784	0.0788991	1	2	0	inf	0.306213	1.44203	0.42259	1	5.5441e-05	0	0	0
C10orf67	17	7	1.51725	0.237723	11.5603	0.0791627	1	9	5	1.4543	0.346618	7.38332	0.322076	1	8.1073e-10	0	0	0
MIR5687	1	0	inf	0.615871	0.0825221	0.0792089	1	0	0	inf	1	0.0527051	1	1	-	0	0	0
CCN1	1	0	inf	0.615871	0.082632	0.0793101	1	0	0	inf	1	0.0527753	1	1	0.97461	0	0	0
NAALAD2	6	0	inf	0.0544783	2.95447	0.079397	1	3	2	1.2107	0.599449	1.88695	0.292759	1	3.4057e-18	0	0	0
MYADML2	2	0	inf	0.379255	0.463951	0.0794758	1	0	0	inf	1	0.296316	1	1	4.8887e-07	0	0	0
MIR339	1	0	inf	0.615871	0.0829824	0.0796326	1	0	0	inf	1	0.0529991	1	1	-	0	0	0
ALCAM	23	11	1.30614	0.294179	16.618	0.0796676	1	10	8	1.00872	0.589574	10.6135	0.616124	1	0.99507	0	0	0
OR8H3	1	0	inf	0.615871	0.0831023	0.079743	1	0	0	inf	1	0.0530757	1	1	-	0	0	0
TM4SF19-TCTEX1D2	2	0	inf	0.379255	0.464897	0.0797519	1	0	0	inf	1	0.29692	1	1	-	0	0	0
TEX22	3	1	1.8719	0.50277	0.997526	0.0798469	1	1	1	0.806863	0.800626	0.637099	0.471176	1	8.2267e-09	0	0	0
DSCAM	72	42	1.07068	0.403577	60.4197	0.0798899	1	40	32	1.00884	0.534588	38.5888	0.431356	1	1	0	1	1
LOC101928075	5	2	1.56009	0.454825	2.26676	0.0799123	1	3	1	2.42272	0.396512	1.44773	0.178151	1	-	0	0	0
ACAP1	2	0	inf	0.379255	0.465573	0.0799494	1	0	0	inf	1	0.297352	1	1	0.0019408	0	0	0
SUFU	12	4	1.87414	0.200547	7.51351	0.0800347	1	4	1	3.23172	0.261221	4.79872	0.705576	1	1	0	0	0
HNF4A-AS1	3	1	1.8719	0.50277	0.998606	0.0800452	1	0	0	inf	1	0.637789	1	1	-	0	0	0
MGAT5B	8	6	0.831238	0.735163	4.41986	0.0801333	1	1	3	0.268661	0.960298	2.82287	0.940565	1	4.2632e-09	0	0	0
PSMD9	3	1	1.8719	0.50277	1.00017	0.0803319	1	0	0	inf	1	0.638785	1	1	1.8911e-07	0	0	0
HSD3B7	1	1	0.62361	0.852486	0.0839178	0.0804931	1	1	0	inf	0.553419	0.0535965	0.0521856	1	5.5364e-14	0	0	0
MANBAL	6	1	3.747	0.180171	2.96636	0.0805647	1	3	1	2.42272	0.396512	1.89455	0.294809	1	0.73581	0	0	0
SNORD114-30	1	0	inf	0.615871	0.0839985	0.0805674	1	0	0	inf	1	0.0536481	1	1	-	0	0	0
WARS2-AS1	16	6	1.66628	0.197366	10.7645	0.0805783	1	6	5	0.968254	0.642061	6.87509	0.683055	1	-	0	0	0
PELP1	3	1	1.8719	0.50277	1.00307	0.0808678	1	0	1	0	1	0.640643	1	1	0.17976	0	0	0
COL11A1	20	6	2.08524	0.0762111	14.1064	0.0809323	1	7	3	1.88561	0.273068	9.00943	0.794077	1	1	1	0	0
PDZD2	35	18	1.21493	0.301911	27.0769	0.0809548	1	18	14	1.0378	0.532226	17.2934	0.464205	1	0.99174	0	0	0
SYNM	3	1	1.8719	0.50277	1.0036	0.0809656	1	3	1	2.42272	0.396512	0.640981	0.027357	1	5.5073e-30	0	0	0
SFTA3	7	1	4.37275	0.123798	3.69065	0.0809874	1	3	0	inf	0.169397	2.35714	0.419054	1	-	0	0	0
ASS1	6	2	1.87264	0.349289	2.97331	0.0812508	1	1	2	0.403212	0.911017	1.89899	0.85028	1	1.3731e-18	1	0	0
OR2G6	1	0	inf	0.615871	0.084845	0.0813453	1	0	0	inf	1	0.0541887	1	1	0.36759	0	0	0
LINC02025	3	2	0.935521	0.709673	1.00577	0.0813665	1	0	0	inf	1	0.642367	1	1	-	0	0	0
DNM1	6	1	3.747	0.180171	2.97504	0.0814229	1	1	2	0.403212	0.911017	1.9001	0.850446	1	0.99997	0	1	3
FAM111B	4	0	inf	0.143772	1.61884	0.0814308	1	0	1	0	1	1.03392	1	1	0.1073	0	0	0
ALKBH8	8	1	4.99886	0.0841322	4.43675	0.0814687	1	2	1	1.61444	0.579843	2.83366	0.774591	1	2.6572e-05	0	0	0
TMTC3	7	1	4.37275	0.123798	3.69673	0.0815217	1	2	4	0.402949	0.93323	2.36103	0.682977	1	1.0615e-06	0	0	0
MIR1185-2	1	0	inf	0.615871	0.085079	0.0815602	1	0	0	inf	1	0.0543381	1	1	-	0	0	0
CT75	7	1	4.37275	0.123798	3.69863	0.0816881	1	0	1	0	1	2.36223	1	1	-	0	0	0
LINC01445	4	2	1.24772	0.577215	1.62112	0.0817513	1	1	0	inf	0.553419	1.03538	0.644907	1	-	0	0	0
UBC	1	0	inf	0.615871	0.0853983	0.0818535	1	0	0	inf	1	0.0545421	1	1	0.98506	0	0	0
SLC24A4	19	8	1.48395	0.231456	13.288	0.0819068	1	7	3	1.88561	0.273068	8.48677	0.742409	1	5.169e-10	1	0	0
NECAB1	19	8	1.48395	0.231456	13.2905	0.0820167	1	5	5	0.806523	0.745915	8.48836	0.925119	1	4.5278e-05	0	0	0
OBI1	6	1	3.747	0.180171	2.98226	0.0821401	1	2	2	0.806778	0.763175	1.90471	0.567587	1	1.14e-16	0	0	0
PTP4A3	3	1	1.8719	0.50277	1.0101	0.0821682	1	0	1	0	1	0.645129	1	1	0.038563	0	0	0
WASHC3	8	3	1.66476	0.334837	4.44564	0.0821771	1	2	3	0.537559	0.872325	2.83934	0.775536	1	0.088043	0	0	0
CALR3	1	0	inf	0.615871	0.0857749	0.0821992	1	0	0	inf	1	0.0547826	1	1	6.1702e-10	0	0	0
ZNF740	2	2	0.623503	0.838678	0.47365	0.0823211	1	0	0	inf	1	0.30251	1	1	0.0011453	0	0	0
FETUB	3	0	inf	0.233521	1.0116	0.082447	1	0	1	0	1	0.646086	1	1	0.00061677	0	0	0
TMEM184C	3	1	1.8719	0.50277	1.0116	0.0824481	1	1	0	inf	0.553419	0.64609	0.475909	1	0.30126	0	0	0
ITCH	12	12	0.622426	0.91468	7.55807	0.0826857	1	4	0	inf	0.0936926	4.82718	0.709872	1	1	1	0	0
ZSWIM7	3	1	1.8719	0.50277	1.013	0.0827083	1	1	0	inf	0.553419	0.646983	0.476377	1	5.2859e-05	0	0	0
DMXL1	16	6	1.66628	0.197366	10.8083	0.0827305	1	11	6	1.48174	0.2997	6.90301	0.0917797	1	1	0	0	0
LINC01539	9	1	5.62532	0.0566609	5.21125	0.0827605	1	4	1	3.23172	0.261221	3.32832	0.425909	1	-	0	0	0
CARM1	6	0	inf	0.0544783	2.9889	0.0828032	1	3	2	1.2107	0.599449	1.90895	0.298696	1	1	0	0	0
SOX9-AS1	8	4	1.248	0.483675	4.45578	0.0829893	1	6	3	1.61552	0.369158	2.84581	0.0691778	1	-	0	0	0
ELFN2	8	0	inf	0.020634	4.45589	0.0829978	1	3	5	0.483487	0.914918	2.84588	0.541411	1	0.71193	0	0	0
MICALCL	8	6	0.831238	0.735163	4.45738	0.0831181	1	3	7	0.344971	0.974113	2.84684	0.541636	1	-	0	0	0
FGF11	2	0	inf	0.379255	0.476417	0.0831384	1	0	0	inf	1	0.304277	1	1	6.4184e-08	0	0	0
STAC3	1	0	inf	0.615871	0.0868051	0.0831442	1	0	0	inf	1	0.0554406	1	1	6.0056e-06	0	0	0
LOC101928273	7	1	4.37275	0.123798	3.71509	0.0831451	1	4	2	1.61498	0.448384	2.37275	0.215601	1	-	0	0	0
YTHDF3	6	1	3.747	0.180171	2.99339	0.0832527	1	2	2	0.806778	0.763175	1.91181	0.569599	1	1	0	0	0
RAP1GAP	6	3	1.24786	0.52261	2.99349	0.0832627	1	2	1	1.61444	0.579843	1.91188	0.569617	1	0.013201	0	0	0
SMARCAD1	8	4	1.248	0.483675	4.46005	0.0833325	1	2	1	1.61444	0.579843	2.84854	0.777059	1	1	0	0	0
SHROOM3	34	12	1.77471	0.0551866	26.2733	0.0833351	1	14	12	0.941077	0.639435	16.7802	0.784278	1	0.99975	0	0	0
LOC102724163	2	0	inf	0.379255	0.477234	0.0833802	1	0	0	inf	1	0.304799	1	1	-	0	0	0
PCM1	9	7	0.801413	0.759743	5.21971	0.0833844	1	6	7	0.690854	0.828161	3.33372	0.121214	1	2.8258e-12	0	0	2
LINC01537	2	0	inf	0.379255	0.477529	0.0834677	1	0	0	inf	1	0.304988	1	1	-	0	0	0
GRB10	17	13	0.814732	0.773195	11.6518	0.0834822	1	6	9	0.536743	0.927278	7.44177	0.752133	1	1	0	0	3
BPIFB1	3	1	1.8719	0.50277	1.01792	0.0836261	1	1	0	inf	0.553419	0.650121	0.478017	1	2.2966e-06	0	0	0
B3GNT10	3	0	inf	0.233521	1.01819	0.0836782	1	1	1	0.806863	0.800626	0.650299	0.47811	1	-	0	0	0
LINC02341	7	2	2.18538	0.262629	3.72171	0.0837349	1	3	4	0.60469	0.851692	2.37698	0.424265	1	-	0	0	0
LOC730100	160	106	0.938662	0.712593	142.864	0.0838362	1	119	86	1.12303	0.233764	91.2445	0.00304229	1	-	0	0	0
CBR3-AS1	2	0	inf	0.379255	0.479094	0.0839315	1	0	1	0	1	0.305987	1	1	-	0	0	0
RHBDD2	2	0	inf	0.379255	0.479099	0.0839332	1	0	0	inf	1	0.305991	1	1	0.0039227	0	0	0
SFMBT2	28	14	1.24943	0.304916	21.0415	0.0839981	1	14	10	1.13053	0.467286	13.4388	0.475078	1	0.99987	0	0	0
DCT	13	7	1.15892	0.473793	8.38386	0.0840675	1	3	5	0.483487	0.914918	5.3546	0.902209	1	1.7965e-13	0	0	0
ELOVL5	10	7	0.890713	0.690559	6.00282	0.0841186	1	4	5	0.644934	0.839681	3.83388	0.533421	1	0.999	0	0	0
MEGF6	4	1	2.49658	0.364834	1.63927	0.084319	1	2	2	0.806778	0.763175	1.04697	0.281514	1	7.0088e-68	0	0	0
LINC01393	8	1	4.99886	0.0841322	4.47316	0.0843925	1	0	3	0	1	2.85691	1	1	-	0	0	0
MBD3L1	1	0	inf	0.615871	0.0881879	0.0844112	1	0	1	0	1	0.0563237	1	1	0.29406	0	0	0
LINC00560	2	1	1.24758	0.670724	0.481066	0.0845174	1	1	0	inf	0.553419	0.307247	0.264531	1	-	0	0	0
ADO	2	0	inf	0.379255	0.481155	0.084544	1	1	0	inf	0.553419	0.307304	0.264573	1	0.0012302	0	0	0
GLG1	12	4	1.87414	0.200547	7.58906	0.0845616	1	5	5	0.806523	0.745915	4.84697	0.532258	1	0.99968	0	0	0
SLC26A4	6	3	1.24786	0.52261	3.00799	0.0847253	1	0	2	0	1	1.92114	1	1	2.1047e-20	0	0	0
KCNIP2	3	0	inf	0.233521	1.0239	0.0847491	1	0	0	inf	1	0.653941	1	1	0.0037811	0	0	0
MAPK1	11	12	0.570394	0.940522	6.79755	0.0847749	1	5	4	1.0087	0.629604	4.34145	0.437562	1	0.99852	0	0	0
ATL2	9	6	0.93541	0.658394	5.23991	0.0848854	1	4	4	0.806608	0.746314	3.34662	0.429938	1	0.0042585	0	0	0
PSMC4	2	0	inf	0.379255	0.482367	0.0849046	1	1	1	0.806863	0.800626	0.308078	0.265142	1	0.99983	0	0	0
GALP	1	1	0.62361	0.852486	0.089089	0.0852358	1	0	0	inf	1	0.0568993	1	1	0.0002765	0	0	0
MAP3K7CL	10	3	2.08214	0.199318	6.02306	0.0855207	1	1	1	0.806863	0.800626	3.8468	0.978652	1	0.0013331	0	0	0
LOC107984507	2	0	inf	0.379255	0.48451	0.0855435	1	0	0	inf	1	0.309447	1	1	-	0	0	0
MIR1302-4	1	0	inf	0.615871	0.0895236	0.0856333	1	0	0	inf	1	0.0571769	1	1	-	0	0	0
GPATCH8	10	3	2.08214	0.199318	6.02679	0.0857806	1	5	5	0.806523	0.745915	3.84919	0.341727	1	1	0	0	0
CELF4	25	16	0.974376	0.599905	18.4923	0.0857808	1	13	10	1.04931	0.54113	11.8106	0.402389	1	0.83316	0	0	1
SMIM15-AS1	10	1	6.25214	0.0378721	6.02787	0.0858561	1	6	3	1.61552	0.369158	3.84988	0.191868	1	-	0	0	0
HDAC3	2	0	inf	0.379255	0.486852	0.0862433	1	1	0	inf	0.553419	0.310942	0.267244	1	0.99784	0	0	0
ERP27	4	5	0.498402	0.917467	1.65277	0.0862528	1	4	2	1.61498	0.448384	1.05559	0.0225876	1	3.8159e-06	0	0	0
MDGA1	7	1	4.37275	0.123798	3.74975	0.0862597	1	2	4	0.402949	0.93323	2.39488	0.690444	1	1.8355e-10	0	0	0
MIR4270	1	0	inf	0.615871	0.0902381	0.0862864	1	0	0	inf	1	0.0576332	1	1	-	0	0	0
TAFA4	23	12	1.19675	0.375836	16.786	0.0863047	1	14	19	0.592082	0.952622	10.7209	0.193543	1	8.8922e-07	0	0	0
LINC02397	4	1	2.49658	0.364834	1.65329	0.0863286	1	2	0	inf	0.306213	1.05592	0.284804	1	-	0	0	0
THBS2	2	1	1.24758	0.670724	0.487491	0.0864344	1	1	1	0.806863	0.800626	0.31135	0.267543	1	0.99983	0	0	0
SPEN	8	0	inf	0.020634	4.49898	0.0865024	1	1	1	0.806863	0.800626	2.8734	0.943494	1	1	0	1	2
C4orf45	13	1	8.13476	0.0109186	8.42685	0.0865639	1	6	4	1.21098	0.513292	5.38205	0.450764	1	7.1044e-09	0	0	0
RNF111	12	8	0.935355	0.651916	7.62253	0.0866175	1	4	6	0.537151	0.902192	4.86835	0.716006	1	1	0	0	0
LINC02231	10	5	1.24814	0.453161	6.043	0.0869157	1	4	2	1.61498	0.448384	3.85954	0.538618	1	-	0	0	0
LINC02233	12	13	0.574283	0.944094	7.62735	0.086916	1	5	2	2.01961	0.322962	4.87143	0.536665	1	-	0	0	0
ALDH1L2	6	1	3.747	0.180171	3.02955	0.0869267	1	0	0	inf	1	1.93491	1	1	3.5661e-25	0	0	0
CNOT7	4	1	2.49658	0.364834	1.65763	0.0869552	1	2	0	inf	0.306213	1.05869	0.285822	1	0.99998	0	0	0
CCDC47	3	1	1.8719	0.50277	1.03565	0.0869752	1	1	0	inf	0.553419	0.661451	0.483898	1	5.3199e-09	0	0	0
SNN	3	0	inf	0.233521	1.03573	0.0869896	1	0	0	inf	1	0.661499	1	1	0.012131	0	0	0
CACNA1S	5	7	0.444721	0.955095	2.32814	0.0870746	1	2	0	inf	0.306213	1.48693	0.437792	1	5.7202e-18	0	0	0
LINC00449	1	0	inf	0.615871	0.0911813	0.0871478	1	0	0	inf	1	0.0582356	1	1	-	0	0	0
FADS6	3	0	inf	0.233521	1.0366	0.0871562	1	1	1	0.806863	0.800626	0.662058	0.484211	1	2.2382e-09	0	0	0
SLC6A1	5	2	1.56009	0.454825	2.32914	0.0871936	1	3	5	0.483487	0.914918	1.48757	0.18804	1	1	0	1	1
LINC01856	4	0	inf	0.143772	1.65978	0.0872668	1	1	3	0.268661	0.960298	1.06007	0.653568	1	-	0	0	0
HMGCL	3	0	inf	0.233521	1.03806	0.0874331	1	0	0	inf	1	0.662985	1	1	3.4381e-06	1	0	0
CMTR1	5	1	3.12161	0.258644	2.33181	0.0875124	1	2	0	inf	0.306213	1.48928	0.438579	1	0.99987	0	0	0
HSP90B1	2	1	1.24758	0.670724	0.491194	0.0875454	1	0	0	inf	1	0.313716	1	1	1	0	0	0
PSMC2	3	1	1.8719	0.50277	1.03875	0.0875662	1	3	2	1.2107	0.599449	0.663431	0.0298441	1	1	0	0	0
PSORS1C1	2	2	0.623503	0.838678	0.491542	0.08765	1	0	0	inf	1	0.313938	1	1	0.093846	0	0	0
HS6ST1	3	2	0.935521	0.709673	1.04009	0.0878211	1	0	2	0	1	0.664283	1	1	0.9948	0	0	0
LINC02817	3	0	inf	0.233521	1.04058	0.0879157	1	1	0	inf	0.553419	0.664599	0.48552	1	-	0	0	0
TEAD2	2	0	inf	0.379255	0.492564	0.0879572	1	1	0	inf	0.553419	0.31459	0.269912	1	8.636e-15	0	0	0
ERICH4	1	0	inf	0.615871	0.0921146	0.0879994	1	0	0	inf	1	0.0588317	1	1	0.01415	0	0	0
LINC01376	5	2	1.56009	0.454825	2.33659	0.0880861	1	3	1	2.42272	0.396512	1.49233	0.189231	1	-	0	0	0
LINC02694	2	0	inf	0.379255	0.493055	0.0881053	1	0	0	inf	1	0.314904	1	1	-	0	0	0
LOC102725080	2	1	1.24758	0.670724	0.493496	0.0882379	1	0	1	0	1	0.315185	1	1	-	0	0	0
SEMA3E	25	13	1.20089	0.361257	18.5592	0.088375	1	13	11	0.9534	0.628401	11.8534	0.407273	1	2.6734e-06	0	0	0
SAP30BP	6	3	1.24786	0.52261	3.04362	0.0883794	1	4	1	3.23172	0.261221	1.9439	0.132897	1	1.8441e-05	0	0	0
RMND5A	5	0	inf	0.0885059	2.33931	0.0884131	1	0	1	0	1	1.49407	1	1	0.54328	0	0	0
SLC2A9	18	12	0.935244	0.647682	12.5924	0.0885347	1	13	6	1.75269	0.17987	8.04251	0.0658647	1	3.6151e-10	0	0	0
MIR4482	1	1	0.62361	0.852486	0.0927653	0.0885926	1	0	0	inf	1	0.0592473	1	1	-	0	0	0
SYK	9	4	1.4044	0.397891	5.29091	0.0887469	1	6	7	0.690854	0.828161	3.37919	0.126841	1	1	0	0	0
PRSS55	3	0	inf	0.233521	1.04553	0.0888641	1	0	0	inf	1	0.667759	1	1	6.4159e-21	0	0	0
ANKRD28	21	6	2.19013	0.0587384	15.1379	0.0888681	1	8	7	0.921952	0.663733	9.66824	0.748399	1	0.99914	0	0	0
LOC645485	4	1	2.49658	0.364834	1.67209	0.0890595	1	0	0	inf	1	1.06793	1	1	-	0	0	0
AMDHD2	2	0	inf	0.379255	0.496315	0.0890887	1	0	0	inf	1	0.316986	1	1	2.1307e-05	0	0	0
KCNN4	3	1	1.8719	0.50277	1.04682	0.0891127	1	1	1	0.806863	0.800626	0.668585	0.487567	1	5.7806e-08	0	0	0
RGS21	8	0	inf	0.020634	4.53074	0.0891401	1	1	3	0.268661	0.960298	2.89369	0.944628	1	0.1831	0	0	0
RAB1A	4	1	2.49658	0.364834	1.67353	0.0892697	1	0	2	0	1	1.06885	1	1	0.99665	0	0	0
MAT2B	2	1	1.24758	0.670724	0.497165	0.0893455	1	1	0	inf	0.553419	0.317529	0.272054	1	0.34116	0	0	0
NUFIP2	5	1	3.12161	0.258644	2.3484	0.0895091	1	3	0	inf	0.169397	1.49987	0.191121	1	1	0	0	0
PCDHAC2	7	0	inf	0.0335295	3.78576	0.089566	1	2	1	1.61444	0.579843	2.41789	0.695433	1	0.98019	0	0	2
GPBP1L1	6	2	1.87264	0.349289	3.05527	0.0895925	1	1	2	0.403212	0.911017	1.95134	0.857916	1	0.1744	0	0	0
LINC01432	5	1	3.12161	0.258644	2.34979	0.0896774	1	3	2	1.2107	0.599449	1.50076	0.191344	1	-	0	0	0
KRCC1	4	0	inf	0.143772	1.67637	0.0896861	1	0	1	0	1	1.07066	1	1	0.0073678	0	0	0
PLXNA4	50	32	0.97419	0.593657	40.8042	0.0897803	1	27	19	1.14848	0.379906	26.0608	0.452836	1	1	0	0	2
NMT2	7	1	4.37275	0.123798	3.79018	0.089976	1	2	1	1.61444	0.579843	2.42071	0.69604	1	0.00018066	0	0	0
LINC01471	6	1	3.747	0.180171	3.06179	0.090275	1	1	3	0.268661	0.960298	1.9555	0.858506	1	-	0	0	0
CPPED1	20	7	1.78653	0.126133	14.3213	0.0903878	1	11	6	1.48174	0.2997	9.14668	0.31154	1	8.5499e-11	0	0	0
EDARADD	9	5	1.12301	0.535254	5.31226	0.0903937	1	4	3	1.07606	0.615613	3.39283	0.440074	1	0.0010068	0	0	0
NEK9	4	1	2.49658	0.364834	1.68134	0.0904188	1	2	0	inf	0.306213	1.07384	0.291381	1	9.0222e-13	0	0	0
RPL5	1	1	0.62361	0.852486	0.094811	0.0904552	1	0	0	inf	1	0.0605538	1	1	1	0	0	0
SLC18A1	5	3	1.03959	0.630719	2.357	0.0905539	1	3	3	0.806693	0.750515	1.50537	0.192502	1	9.7767e-25	0	0	0
TTC9B	1	1	0.62361	0.852486	0.094924	0.090558	1	0	0	inf	1	0.060626	1	1	0.0015378	0	0	0
ODF3B	1	0	inf	0.615871	0.0949657	0.0905959	1	0	0	inf	1	0.0606526	1	1	7.6706e-10	0	0	0
LINC02410	4	0	inf	0.143772	1.68268	0.0906151	1	1	1	0.806863	0.800626	1.07469	0.658596	1	-	0	0	0
LOC100129603	4	4	0.623288	0.850084	1.68353	0.0907412	1	5	0	inf	0.0518105	1.07523	0.00494863	1	-	0	0	0
GPATCH2	24	11	1.36332	0.251575	17.7556	0.0907693	1	7	11	0.51201	0.949812	11.3402	0.934325	1	5.0967e-08	0	0	0
TDRD10	5	5	0.62318	0.859269	2.35892	0.0907875	1	1	1	0.806863	0.800626	1.50659	0.778336	1	7.1755e-11	0	0	0
MIR644A	1	0	inf	0.615871	0.0953128	0.0909115	1	0	0	inf	1	0.0608743	1	1	-	0	0	0
SCO1	4	3	0.831431	0.740401	1.6852	0.0909882	1	2	0	inf	0.306213	1.0763	0.292285	1	1.3812e-05	1	0	0
OR13F1	1	0	inf	0.615871	0.095618	0.0911889	1	0	0	inf	1	0.0610692	1	1	0.21534	0	0	0
RNF2	8	2	2.49829	0.194018	4.55591	0.0912626	1	6	6	0.806437	0.747482	2.90976	0.0750952	1	0.99993	0	0	0
NCR3	1	0	inf	0.615871	0.0958998	0.0914449	1	0	0	inf	1	0.0612492	1	1	0.00026044	0	0	0
SHPRH	9	4	1.4044	0.397891	5.32589	0.0914552	1	8	6	1.0762	0.556566	3.40154	0.0231274	1	4.4387e-10	0	0	0
SEMA3C	20	5	2.50344	0.0412853	14.3493	0.0916703	1	9	10	0.725166	0.82445	9.16457	0.565824	1	1.8515e-05	0	0	0
MRTFA	19	11	1.07775	0.502253	13.5039	0.0918072	1	6	11	0.438672	0.972064	8.62466	0.859543	1	0.99999	0	0	0
USP8	8	2	2.49829	0.194018	4.56421	0.0919688	1	2	2	0.806778	0.763175	2.91506	0.787801	1	1	0	0	0
FBLN5	9	5	1.12301	0.535254	5.33404	0.0920923	1	12	2	4.86207	0.0179377	3.40674	0.000227325	0.414443	0.24602	0	0	0
REEP1	14	2	4.37951	0.0245516	9.33708	0.0921129	1	9	5	1.4543	0.346618	5.9634	0.149006	1	4.5825e-05	0	0	0
PHLDA1	2	0	inf	0.379255	0.506306	0.0921225	1	1	0	inf	0.553419	0.323367	0.276292	1	-	0	0	0
ZNRD1ASP	8	5	0.997943	0.620929	4.56648	0.0921627	1	3	2	1.2107	0.599449	2.91651	0.557848	1	-	0	0	0
SORCS2	31	18	1.07484	0.466647	23.8973	0.0921699	1	27	13	1.68409	0.0803456	15.2627	0.00414305	1	1.2887e-27	0	0	0
POLR3GL	2	0	inf	0.379255	0.506506	0.0921834	1	0	1	0	1	0.323495	1	1	6.4454e-07	0	0	0
CCDC50	8	5	0.997943	0.620929	4.56714	0.0922189	1	3	2	1.2107	0.599449	2.91693	0.557945	1	4.4911e-11	0	0	0
SMILR	18	4	2.81605	0.0367881	12.6688	0.0922555	1	6	7	0.690854	0.828161	8.09128	0.816983	1	-	0	0	0
GTF2IRD1P1	6	3	1.24786	0.52261	3.08242	0.0924545	1	5	2	2.01961	0.322962	1.96868	0.0498711	1	-	0	0	0
MIR1255B2	1	1	0.62361	0.852486	0.0970143	0.092457	1	0	0	inf	1	0.061961	1	1	-	0	0	0
SLC35A3	8	2	2.49829	0.194018	4.57087	0.0925384	1	2	1	1.61444	0.579843	2.91932	0.788473	1	0.004244	0	0	0
BNIP2	3	0	inf	0.233521	1.06519	0.0926746	1	0	1	0	1	0.680314	1	1	9.3282e-08	0	0	0
KIAA1614-AS1	2	0	inf	0.379255	0.508154	0.092687	1	1	1	0.806863	0.800626	0.324548	0.277146	1	-	0	0	0
LINC01615	2	1	1.24758	0.670724	0.508381	0.0927563	1	0	0	inf	1	0.324692	1	1	-	0	0	0
SYT17	13	4	2.0309	0.1552	8.53226	0.0928792	1	4	6	0.537151	0.902192	5.44938	0.792498	1	0.016036	0	0	2
LEKR1	25	7	2.23637	0.0368231	18.673	0.0929028	1	13	5	2.10438	0.112665	11.9261	0.415581	1	0.00012131	0	0	0
LINC02369	5	4	0.779332	0.765855	2.37819	0.0931535	1	2	1	1.61444	0.579843	1.5189	0.448481	1	-	0	0	0
ANXA7	5	1	3.12161	0.258644	2.37823	0.0931588	1	5	1	4.04143	0.167639	1.51893	0.0194809	1	8.2809e-11	0	0	0
OR51L1	3	2	0.935521	0.709673	1.0678	0.0931856	1	1	2	0.403212	0.911017	0.681982	0.494386	1	0.12521	0	0	0
WDR89	5	0	inf	0.0885059	2.37905	0.0932599	1	3	1	2.42272	0.396512	1.51945	0.196051	1	0.00052927	0	0	0
OR4D1	1	0	inf	0.615871	0.0980569	0.0934027	1	0	0	inf	1	0.0626269	1	1	0.0059309	0	0	0
GLCCI1-DT	5	0	inf	0.0885059	2.38178	0.093598	1	2	1	1.61444	0.579843	1.5212	0.449243	1	-	0	0	0
INSC	15	12	0.7787	0.80179	10.1878	0.0936044	1	8	2	3.23566	0.103128	6.50671	0.328223	1	8.9541e-22	0	0	0
EIF2S3B	3	0	inf	0.233521	1.07107	0.0938266	1	1	0	inf	0.553419	0.684067	0.495439	1	0.003313	0	0	0
AXDND1	12	6	1.24828	0.427912	7.73719	0.0938922	1	7	5	1.13013	0.536639	4.94158	0.229325	1	1.1448e-20	0	0	0
MEIS3	2	0	inf	0.379255	0.51231	0.0939598	1	1	0	inf	0.553419	0.327201	0.279061	1	2.1009e-11	0	0	0
C11orf71	2	1	1.24758	0.670724	0.512554	0.0940346	1	0	0	inf	1	0.327357	1	1	0.17232	0	0	0
LINC02462	14	3	2.91834	0.060277	9.37058	0.0940687	1	6	10	0.482804	0.954445	5.98479	0.551875	1	-	0	0	0
ROR2	25	19	0.819393	0.791655	18.7019	0.0940758	1	17	13	1.05566	0.51765	11.9445	0.0983069	1	0.34186	1	1	0
OLFML2B	5	3	1.03959	0.630719	2.38589	0.0941075	1	4	1	3.23172	0.261221	1.52382	0.0686674	1	7.2881e-14	0	0	0
ODF3L2	2	0	inf	0.379255	0.51285	0.0941258	1	0	0	inf	1	0.327547	1	1	0.00044989	0	0	0
C1orf68	1	0	inf	0.615871	0.0989989	0.0942563	1	0	0	inf	1	0.0632286	1	1	0.0059064	0	0	0
H2BC17	1	0	inf	0.615871	0.0990412	0.0942946	1	0	0	inf	1	0.0632556	1	1	5.8763e-06	0	0	0
SPSB1	9	6	0.93541	0.658394	5.36194	0.0942953	1	2	1	1.61444	0.579843	3.42456	0.85592	1	0.66903	0	0	0
SILC1	7	2	2.18538	0.262629	3.83644	0.0943378	1	3	1	2.42272	0.396512	2.45026	0.443365	1	-	0	0	0
KIF2C	2	0	inf	0.379255	0.513993	0.0944769	1	0	0	inf	1	0.328277	1	1	0.99989	0	0	0
FRG1	2	0	inf	0.379255	0.51429	0.0945683	1	1	0	inf	0.553419	0.328466	0.279973	1	0.41076	0	0	2
ENOPH1	4	2	1.24772	0.577215	1.70948	0.0946131	1	1	0	inf	0.553419	1.09181	0.664392	1	0.10041	0	0	0
MIR2052	1	0	inf	0.615871	0.0993951	0.0946151	1	0	0	inf	1	0.0634816	1	1	-	0	0	0
TMCO1	5	7	0.444721	0.955095	2.3901	0.0946316	1	2	0	inf	0.306213	1.52651	0.451007	1	4.7636e-07	1	0	0
LHPP	11	9	0.761573	0.79997	6.94473	0.0946438	1	6	2	2.4246	0.225793	4.43545	0.286084	1	3.4654e-08	0	0	0
PCDH9	77	51	0.940382	0.667802	65.746	0.0946842	1	50	25	1.6277	0.0294085	41.9906	0.124716	1	0.99993	0	0	2
ANKRD45	8	0	inf	0.020634	4.59773	0.0948539	1	3	3	0.806693	0.750515	2.93647	0.562428	1	2.0231e-06	0	0	0
SH2B2	4	0	inf	0.143772	1.7118	0.094962	1	2	1	1.61444	0.579843	1.09329	0.298513	1	8.5e-18	0	0	0
CDSN	1	1	0.62361	0.852486	0.0998148	0.094995	1	0	0	inf	1	0.0637496	1	1	0.082649	0	0	0
AOX1	7	3	1.45625	0.422723	3.84349	0.0950125	1	6	2	2.4246	0.225793	2.45476	0.0390671	1	6.121e-31	0	0	0
LOC105369595	1	1	0.62361	0.852486	0.0998654	0.0950408	1	0	0	inf	1	0.0637819	1	1	-	0	0	0
LY9	4	1	2.49658	0.364834	1.71256	0.0950775	1	0	1	0	1	1.09378	1	1	5.9549e-17	0	0	0
LOC101928844	3	0	inf	0.233521	1.07791	0.0951752	1	0	1	0	1	0.688437	1	1	-	0	0	0
LINC02270	4	0	inf	0.143772	1.71392	0.0952826	1	1	0	inf	0.553419	1.09464	0.665341	1	-	0	0	0
DBT	7	4	1.09169	0.576524	3.84653	0.0953034	1	4	1	3.23172	0.261221	2.45669	0.233208	1	3.5871e-09	1	0	0
ARL8A	2	1	1.24758	0.670724	0.51686	0.0953594	1	0	0	inf	1	0.330108	1	1	0.83657	0	0	0
FLNB	13	8	1.01359	0.583504	8.5727	0.0953752	1	3	4	0.60469	0.851692	5.4752	0.910079	1	0.00051263	1	0	0
MEIS1-AS3	3	0	inf	0.233521	1.07909	0.0954095	1	2	0	inf	0.306213	0.689194	0.152057	1	-	0	0	0
UBE2R2	10	6	1.03964	0.579566	6.16063	0.0954252	1	5	4	1.0087	0.629604	3.93466	0.358401	1	0.99997	0	0	0
TMEM175	3	2	0.935521	0.709673	1.07934	0.0954583	1	2	0	inf	0.306213	0.689351	0.152112	1	4.9658e-13	0	0	0
IFTAP	9	3	1.87339	0.260417	5.37712	0.095507	1	5	3	1.34567	0.484912	3.43425	0.262202	1	8.7577e-05	0	0	0
LOC102723322	2	0	inf	0.379255	0.517697	0.0956174	1	0	0	inf	1	0.330642	1	1	-	0	0	0
PDCL3	2	1	1.24758	0.670724	0.517755	0.0956353	1	0	0	inf	1	0.330679	1	1	1.0877e-07	0	0	0
EBF3	11	2	3.43809	0.0721217	6.96044	0.0957363	1	5	5	0.806523	0.745915	4.44548	0.457519	1	1	0	1	1
LOC105369306	2	1	1.24758	0.670724	0.518137	0.0957534	1	0	0	inf	1	0.330923	1	1	-	0	0	0
HTR1A	2	1	1.24758	0.670724	0.518228	0.0957814	1	3	1	2.42272	0.396512	0.330981	0.00472454	1	0.00023419	0	0	0
MIR6755	1	0	inf	0.615871	0.100685	0.0957824	1	0	0	inf	1	0.0643055	1	1	-	0	0	0
NDEL1	4	1	2.49658	0.364834	1.71725	0.0957868	1	1	1	0.806863	0.800626	1.09677	0.666053	1	0.99993	0	0	0
SMIM32	1	0	inf	0.615871	0.100781	0.0958693	1	0	0	inf	1	0.0643669	1	1	-	0	0	0
AQR	9	6	0.93541	0.658394	5.38368	0.0960334	1	2	2	0.806778	0.763175	3.43845	0.857461	1	1	0	0	0
ZNF56	7	0	inf	0.0335295	3.85439	0.0960602	1	3	1	2.42272	0.396512	2.46172	0.446329	1	-	0	0	0
PDYN-AS1	10	1	6.25214	0.0378721	6.16988	0.0961146	1	4	0	inf	0.0936926	3.94057	0.554835	1	-	0	0	0
PLEKHO1	2	1	1.24758	0.670724	0.519796	0.0962657	1	0	1	0	1	0.331983	1	1	0.02395	0	0	0
CNBD1	52	29	1.12017	0.358072	42.8649	0.0963382	1	28	31	0.725476	0.912554	27.3769	0.477882	1	7.5512e-06	0	0	0
BMS1P21	4	0	inf	0.143772	1.72157	0.0964423	1	3	1	2.42272	0.396512	1.09953	0.099489	1	-	0	0	0
SLC5A8	7	4	1.09169	0.576524	3.85928	0.0965327	1	2	0	inf	0.306213	2.46484	0.705411	1	5.4197e-13	0	0	0
BRSK2	2	0	inf	0.379255	0.520724	0.0965525	1	1	0	inf	0.553419	0.332575	0.282925	1	1	0	1	1
EXOC3	1	0	inf	0.615871	0.101541	0.0965555	1	0	0	inf	1	0.0648519	1	1	0.9951	0	0	2
CHMP1A	2	1	1.24758	0.670724	0.520826	0.0965842	1	0	1	0	1	0.33264	1	1	7.8713e-05	1	0	2
FAM41C	2	0	inf	0.379255	0.520888	0.0966033	1	0	1	0	1	0.33268	1	1	-	0	0	0
PRKG1	115	64	1.12483	0.254081	101.307	0.0968039	1	48	52	0.739374	0.944489	64.7027	0.986924	1	0.65595	0	0	0
PCNX1	19	7	1.69672	0.15734	13.6092	0.0969019	1	10	5	1.61661	0.269167	8.69189	0.372069	1	1	0	0	0
LINC02549	11	4	1.71747	0.255788	6.97748	0.0969298	1	5	3	1.34567	0.484912	4.45637	0.459595	1	-	0	0	0
GAS6-DT	2	0	inf	0.379255	0.522113	0.0969826	1	1	0	inf	0.553419	0.333463	0.283561	1	-	0	0	0
LCE1F	1	0	inf	0.615871	0.102059	0.0970241	1	0	0	inf	1	0.0651832	1	1	0.0013223	0	0	0
LINC01987	3	1	1.8719	0.50277	1.0878	0.0971389	1	0	0	inf	1	0.694754	1	1	-	0	0	0
RBL2	5	0	inf	0.0885059	2.41098	0.0972507	1	0	3	0	1	1.53984	1	1	0.0002199	0	0	0
NCRNA00250	2	0	inf	0.379255	0.523277	0.0973434	1	1	0	inf	0.553419	0.334206	0.284094	1	-	0	0	0
LINC02423	2	0	inf	0.379255	0.523382	0.097376	1	1	0	inf	0.553419	0.334273	0.284142	1	-	0	0	0
SEC23B	4	0	inf	0.143772	1.72828	0.0974657	1	1	1	0.806863	0.800626	1.10382	0.668397	1	1.5141e-18	1	0	0
AKR1A1	2	0	inf	0.379255	0.523922	0.0975436	1	0	1	0	1	0.334618	1	1	6.5462e-06	0	0	0
RNF133	1	0	inf	0.615871	0.102701	0.0976028	1	0	0	inf	1	0.0655927	1	1	0.35086	0	0	0
NPIPB2	2	1	1.24758	0.670724	0.52415	0.097614	1	0	0	inf	1	0.334763	1	1	-	0	0	0
MIR1278	1	0	inf	0.615871	0.102718	0.0976189	1	0	0	inf	1	0.065604	1	1	-	0	0	0
ADAM9	10	5	1.24814	0.453161	6.19093	0.0976938	1	10	2	4.04814	0.0440628	3.95401	0.00754107	1	0.0017242	0	0	0
CTNNA3	140	96	0.905829	0.788353	124.94	0.0979942	1	87	82	0.85043	0.866509	79.7968	0.224025	1	2.6395e-13	0	0	2
DPY19L4	6	4	0.935465	0.672441	3.13441	0.0980706	1	2	4	0.402949	0.93323	2.00188	0.594503	1	4.8323e-26	0	0	0
PCDH17	13	6	1.35269	0.359585	8.61586	0.0980841	1	8	4	1.61606	0.312662	5.50277	0.190856	1	0.99988	0	0	0
MNAT1	26	13	1.24928	0.316091	19.6729	0.0981961	1	5	11	0.365399	0.986228	12.5647	0.994894	1	2.047e-10	0	0	0
CDKN2C	2	0	inf	0.379255	0.526034	0.0981993	1	0	0	inf	1	0.335967	1	1	0.21407	0	0	0
OTUD7A	14	9	0.970107	0.617932	9.44031	0.0982215	1	5	6	0.671735	0.83246	6.02933	0.71885	1	1	0	1	2
C1orf195	2	0	inf	0.379255	0.526408	0.0983157	1	0	0	inf	1	0.336206	1	1	-	0	0	0
SNORD52	1	0	inf	0.615871	0.103536	0.0983562	1	0	0	inf	1	0.0661261	1	1	-	0	0	0
COPA	4	4	0.623288	0.850084	1.73417	0.0983667	1	0	0	inf	1	1.10758	1	1	1	0	0	0
LOC101928858	3	0	inf	0.233521	1.09442	0.098463	1	0	1	0	1	0.698985	1	1	-	0	0	0
RNF216P1	6	3	1.24786	0.52261	3.13844	0.0985137	1	1	6	0.134111	0.99648	2.00446	0.865266	1	-	0	0	0
ITGA2	10	8	0.779017	0.78114	6.20292	0.0986005	1	0	3	0	1	3.96167	1	1	2.8962e-16	0	0	0
LINC02871	2	1	1.24758	0.670724	0.527593	0.0986844	1	0	0	inf	1	0.336963	1	1	-	0	0	0
DHX29	5	1	3.12161	0.258644	2.42252	0.0987136	1	2	2	0.806778	0.763175	1.54721	0.45785	1	0.00026533	0	0	0
MIR4490	1	0	inf	0.615871	0.104037	0.0988079	1	0	0	inf	1	0.0664462	1	1	-	0	0	0
MIR921	1	0	inf	0.615871	0.104151	0.0989105	1	0	0	inf	1	0.0665189	1	1	-	0	0	0
ITPR1	32	15	1.33364	0.222495	24.9692	0.0989445	1	22	12	1.48409	0.176593	15.9473	0.0870003	1	1	1	1	2
TRAPPC3L	5	1	3.12161	0.258644	2.42463	0.098983	1	1	1	0.806863	0.800626	1.54856	0.787447	1	2.4676e-07	0	0	0
C9orf129	3	0	inf	0.233521	1.09722	0.0990239	1	1	1	0.806863	0.800626	0.70077	0.503797	1	-	0	0	0
FAM167A	3	2	0.935521	0.709673	1.09732	0.099044	1	0	2	0	1	0.700833	1	1	3.3767e-11	0	0	0
JMJD1C-AS1	1	0	inf	0.615871	0.104314	0.0990575	1	0	0	inf	1	0.066623	1	1	-	0	0	0
THOC5	4	2	1.24772	0.577215	1.73879	0.0990775	1	0	0	inf	1	1.11053	1	1	0.00037767	0	0	0
TMEM178B	47	17	1.73423	0.0313304	38.4246	0.0990852	1	25	13	1.55796	0.127141	24.541	0.489814	1	0.99334	0	0	0
PPP2R2D	6	2	1.87264	0.349289	3.14363	0.0990852	1	1	2	0.403212	0.911017	2.00777	0.865712	1	0.82517	0	0	0
ELAVL2	21	8	1.6411	0.156051	15.3648	0.0991568	1	7	11	0.51201	0.949812	9.81317	0.857631	1	1	0	0	2
KANSL1	6	6	0.623073	0.86857	3.14497	0.0992339	1	3	1	2.42272	0.396512	2.00863	0.325659	1	1	1	1	1
LINC02653	18	6	1.87564	0.125028	12.8086	0.0993232	1	4	0	inf	0.0936926	8.18058	0.962507	1	-	0	0	0
MIR4657	1	0	inf	0.615871	0.104753	0.0994526	1	0	0	inf	1	0.0669032	1	1	-	0	0	0
LRRC1	13	2	4.06552	0.0354379	8.63906	0.0995597	1	9	4	1.81887	0.235203	5.51759	0.107142	1	0.23392	0	0	2
REV3L	17	11	0.963751	0.619037	11.9685	0.0995874	1	6	10	0.482804	0.954445	7.644	0.773937	1	1	0	0	0
HYPK	1	0	inf	0.615871	0.104957	0.099637	1	0	0	inf	1	0.067034	1	1	0.011998	0	0	0
SMIM3	4	1	2.49658	0.364834	1.74248	0.0996462	1	1	1	0.806863	0.800626	1.11289	0.671391	1	0.0073412	0	0	0
GPR135	2	0	inf	0.379255	0.530813	0.0996881	1	0	0	inf	1	0.339019	1	1	8.1298e-12	0	0	0
SLC19A1	4	2	1.24772	0.577215	1.74281	0.0996977	1	0	0	inf	1	1.1131	1	1	1.1457e-15	0	0	0
PCARE	2	0	inf	0.379255	0.530897	0.0997144	1	0	0	inf	1	0.339073	1	1	9.5786e-22	0	0	0
HYDIN	10	1	6.25214	0.0378721	6.218	0.0997475	1	5	4	1.0087	0.629604	3.9713	0.365557	1	4.1066e-08	1	0	2
RPS14P3	1	0	inf	0.615871	0.105095	0.099761	1	0	0	inf	1	0.067122	1	1	-	0	0	0
GUCA1B	2	2	0.623503	0.838678	0.53111	0.099781	1	0	1	0	1	0.339209	1	1	4.2763e-05	0	0	0
CRLF1	2	0	inf	0.379255	0.531115	0.0997823	1	0	0	inf	1	0.339212	1	1	8.2171e-10	0	0	0
IGSF11	23	11	1.30614	0.294179	17.1029	0.0997897	1	9	4	1.81887	0.235203	10.9232	0.761128	1	0.00098609	0	0	0
OR56A5	1	0	inf	0.615871	0.105142	0.0998029	1	0	0	inf	1	0.0671517	1	1	0.0017721	0	0	0
PDE8A	17	9	1.179	0.428137	11.9729	0.0998252	1	7	10	0.56352	0.922143	7.64683	0.64162	1	0.02985	0	0	0
DDX58	6	4	0.935465	0.672441	3.15092	0.0998914	1	1	2	0.403212	0.911017	2.01243	0.866336	1	3.5096e-20	0	0	0
SNORD78	1	0	inf	0.615871	0.10524	0.0998918	1	0	0	inf	1	0.0672148	1	1	-	0	0	0
SNORD79	1	0	inf	0.615871	0.10524	0.0998918	1	0	0	inf	1	0.0672148	1	1	-	0	0	0
TLN1	3	1	1.8719	0.50277	1.10154	0.0998932	1	0	1	0	1	0.703528	1	1	1	0	0	0
SCARNA20	1	0	inf	0.615871	0.10532	0.0999638	1	0	0	inf	1	0.0672658	1	1	-	0	0	0
SPATA20	1	0	inf	0.615871	0.10534	0.0999814	1	0	0	inf	1	0.0672784	1	1	3.686e-18	0	0	0
PTH2R	17	2	5.32254	0.00786379	11.976	0.0999953	1	8	6	1.0762	0.556566	7.64884	0.497047	1	6.2653e-20	0	0	0
QPRT	3	1	1.8719	0.50277	1.10213	0.100012	1	3	0	inf	0.169397	0.703904	0.0346183	1	2.5278e-05	0	0	0
TMTC1	26	12	1.35401	0.243762	19.7179	0.100052	1	4	10	0.321586	0.989432	12.5934	0.998555	1	5.3693e-13	0	0	0
LOC101927815	25	11	1.42054	0.213326	18.8473	0.100127	1	12	9	1.07633	0.524429	12.0374	0.542672	1	-	0	0	0
MIR4308	1	0	inf	0.615871	0.105539	0.100161	1	0	0	inf	1	0.0674057	1	1	-	0	0	0
CNNM1	8	4	1.248	0.483675	4.65906	0.100263	1	3	2	1.2107	0.599449	2.97564	0.57133	1	0.04038	0	0	0
FAM86HP	1	0	inf	0.615871	0.105742	0.100344	1	0	0	inf	1	0.0675355	1	1	-	0	0	0
MIR605	1	0	inf	0.615871	0.10577	0.100368	1	0	0	inf	1	0.0675528	1	1	-	0	0	0
METTL6	3	0	inf	0.233521	1.10401	0.100392	1	0	1	0	1	0.705106	1	1	2.679e-07	0	0	0
FLG	1	0	inf	0.615871	0.105813	0.100407	1	0	0	inf	1	0.0675802	1	1	0.00020386	1	0	0
MIR577	1	0	inf	0.615871	0.105854	0.100444	1	0	0	inf	1	0.067607	1	1	-	0	0	0
TRIP10	2	1	1.24758	0.670724	0.533398	0.100496	1	2	1	1.61444	0.579843	0.34067	0.0463901	1	2.6598e-11	0	0	0
VDAC2	3	2	0.935521	0.709673	1.10479	0.10055	1	4	0	inf	0.0936926	0.705606	0.00591408	1	0.99998	0	0	0
COX7B2	22	6	2.29509	0.0449162	16.2574	0.100636	1	12	8	1.21154	0.426248	10.3833	0.347543	1	0.12407	0	0	0
CDH5	5	1	3.12161	0.258644	2.43806	0.100702	1	1	0	inf	0.553419	1.55714	0.789262	1	0.0011152	0	0	0
DIDO1	6	3	1.24786	0.52261	3.15832	0.100713	1	3	2	1.2107	0.599449	2.01715	0.327966	1	1	0	0	0
FOXR1	2	0	inf	0.379255	0.534238	0.100759	1	0	0	inf	1	0.341207	1	1	1.0993e-06	0	0	0
FBXL3	4	3	0.831431	0.740401	1.74968	0.10076	1	5	2	2.01961	0.322962	1.11748	0.00579853	1	0.92069	0	0	0
COX17	2	0	inf	0.379255	0.534637	0.100884	1	1	0	inf	0.553419	0.341462	0.289269	1	0.41948	0	0	0
CKLF	3	0	inf	0.233521	1.10665	0.100926	1	1	1	0.806863	0.800626	0.706793	0.506776	1	6.9093e-07	0	0	0
MEIG1	2	1	1.24758	0.670724	0.534884	0.100961	1	0	0	inf	1	0.341619	1	1	5.5381e-05	0	0	0
LOC106660606	2	0	inf	0.379255	0.534911	0.10097	1	0	0	inf	1	0.341636	1	1	-	0	0	0
LINC01594	7	2	2.18538	0.262629	3.90501	0.101013	1	2	5	0.322183	0.965845	2.49404	0.711478	1	-	0	0	0
SNORD155	1	0	inf	0.615871	0.106654	0.101163	1	0	1	0	1	0.0681174	1	1	-	0	0	0
DGCR2	7	5	0.872951	0.706512	3.90682	0.101192	1	3	6	0.402686	0.952537	2.4952	0.454955	1	0.0036491	0	0	0
BDKRB2	6	0	inf	0.0544783	3.16266	0.101197	1	1	4	0.201386	0.982291	2.01992	0.867334	1	8.0397e-05	0	0	0
DYRK1A	19	9	1.31846	0.316959	13.6954	0.101208	1	15	9	1.3472	0.310453	8.74699	0.0338363	1	1	1	1	1
ARHGEF33	9	3	1.87339	0.260417	5.44887	0.101355	1	3	3	0.806693	0.750515	3.48008	0.675453	1	2.5561e-14	0	0	0
URGCP	6	0	inf	0.0544783	3.16438	0.101389	1	0	2	0	1	2.02102	1	1	0.14269	0	0	0
ZSCAN5B	2	0	inf	0.379255	0.536266	0.101395	1	0	0	inf	1	0.342502	1	1	-	0	0	0
LINC01884	2	0	inf	0.379255	0.536696	0.101529	1	0	0	inf	1	0.342776	1	1	-	0	0	0
PBLD	5	2	1.56009	0.454825	2.44549	0.10166	1	2	2	0.806778	0.763175	1.56188	0.462669	1	4.0131e-05	0	0	0
LINC01849	2	2	0.623503	0.838678	0.537144	0.10167	1	0	0	inf	1	0.343063	1	1	-	0	0	0
HCG23	1	0	inf	0.615871	0.10731	0.101753	1	0	0	inf	1	0.0685367	1	1	-	0	0	0
GNG5	2	0	inf	0.379255	0.537451	0.101766	1	1	0	inf	0.553419	0.343259	0.290545	1	0.49897	0	0	0
LYZL6	2	0	inf	0.379255	0.537672	0.101836	1	0	0	inf	1	0.3434	1	1	3.8567e-12	0	0	0
PRND	2	0	inf	0.379255	0.537682	0.101839	1	1	0	inf	0.553419	0.343406	0.29065	1	0.47708	0	0	0
SCARNA15	1	0	inf	0.615871	0.107531	0.101951	1	0	0	inf	1	0.0686775	1	1	-	0	0	0
CARNS1	1	0	inf	0.615871	0.107636	0.102046	1	0	0	inf	1	0.0687451	1	1	2.043e-23	0	0	0
ANKRD50	7	2	2.18538	0.262629	3.91549	0.102056	1	2	0	inf	0.306213	2.50074	0.712855	1	0.99991	0	0	0
GABRB1	42	30	0.871668	0.757284	34.0049	0.102103	1	19	22	0.694356	0.906714	21.7182	0.749151	1	0.72406	0	0	0
DOCK2	45	20	1.40861	0.12512	36.7207	0.102274	1	16	15	0.859758	0.72695	23.4528	0.956759	1	1	0	0	0
LINC00261	5	1	3.12161	0.258644	2.45033	0.102286	1	3	3	0.806693	0.750515	1.56497	0.207631	1	-	0	0	0
CAMK2B	9	3	1.87339	0.260417	5.46024	0.102299	1	1	0	inf	0.553419	3.48734	0.969418	1	0.9993	0	1	0
LINC02325	19	9	1.31846	0.316959	13.7186	0.102382	1	8	7	0.921952	0.663733	8.76176	0.647473	1	-	0	0	0
CEP63	8	5	0.997943	0.620929	4.68388	0.102501	1	6	3	1.61552	0.369158	2.9915	0.083063	1	2.2086e-17	1	0	0
LOC100379224	2	1	1.24758	0.670724	0.53988	0.10253	1	1	0	inf	0.553419	0.34481	0.291645	1	-	0	0	0
NDST2	1	0	inf	0.615871	0.108283	0.102626	1	0	0	inf	1	0.0691579	1	1	0.99183	0	0	0
ITGA7	3	0	inf	0.233521	1.11508	0.102638	1	2	1	1.61444	0.579843	0.712175	0.160048	1	5.1167e-16	1	0	0
SNORD95	1	0	inf	0.615871	0.108299	0.102641	1	0	0	inf	1	0.0691686	1	1	-	0	0	0
VWC2	17	6	1.77093	0.157897	12.0269	0.102759	1	9	7	1.03765	0.574012	7.68134	0.363068	1	0.00031916	0	0	0
MYH16	4	1	2.49658	0.364834	1.76281	0.102808	1	3	3	0.806693	0.750515	1.12587	0.104849	1	-	0	0	0
FAM107A	7	1	4.37275	0.123798	3.92328	0.102834	1	3	0	inf	0.169397	2.50572	0.457652	1	4.659e-08	0	0	0
CCDC24	1	1	0.62361	0.852486	0.108657	0.102962	1	1	0	inf	0.553419	0.0693971	0.0670439	1	9.686e-14	0	0	0
HDAC5	3	1	1.8719	0.50277	1.11679	0.102988	1	0	1	0	1	0.71327	1	1	1	0	0	0
PRRT3-AS1	2	1	1.24758	0.670724	0.541352	0.102993	1	0	0	inf	1	0.34575	1	1	-	0	0	0
MIR2681	1	1	0.62361	0.852486	0.108881	0.103163	1	0	0	inf	1	0.06954	1	1	-	0	0	0
OR51B5	12	6	1.24828	0.427912	7.87579	0.103166	1	6	2	2.4246	0.225793	5.0301	0.389321	1	-	0	0	0
MIGA2	3	1	1.8719	0.50277	1.11811	0.103258	1	1	0	inf	0.553419	0.714116	0.510375	1	2.0817e-05	0	0	0
EPRS1	5	1	3.12161	0.258644	2.45813	0.103299	1	3	0	inf	0.169397	1.56995	0.208907	1	0.019023	0	0	0
RERG-AS1	2	1	1.24758	0.670724	0.542393	0.103322	1	1	0	inf	0.553419	0.346415	0.292781	1	-	0	0	0
SNX2	6	5	0.74803	0.787541	3.18177	0.103341	1	2	0	inf	0.306213	2.03213	0.60262	1	0.95844	0	0	0
CXCL13	13	5	1.62398	0.250113	8.69837	0.103392	1	6	3	1.61552	0.369158	5.55547	0.480564	1	0.74418	0	0	0
MIR4795	1	0	inf	0.615871	0.109212	0.10346	1	0	0	inf	1	0.0697515	1	1	-	0	0	0
ADAMTS5	6	0	inf	0.0544783	3.18302	0.103481	1	3	0	inf	0.169397	2.03292	0.332235	1	7.2782e-12	0	0	0
ABI3BP	19	5	2.37759	0.0549097	13.7402	0.103487	1	10	11	0.732412	0.824903	8.77556	0.383048	1	8.88e-43	0	0	0
LINC00298	8	3	1.66476	0.334837	4.69503	0.103515	1	4	0	inf	0.0936926	2.99862	0.352459	1	-	0	0	0
SNHG14	48	29	1.03281	0.49623	39.4845	0.103563	1	29	30	0.777209	0.863141	25.2179	0.25055	1	-	0	0	0
NOVA1	18	3	3.75645	0.0157379	12.8924	0.103716	1	8	6	1.0762	0.556566	8.23408	0.579209	1	0.99969	0	0	0
ADORA2B	4	2	1.24772	0.577215	1.76904	0.103786	1	0	0	inf	1	1.12985	1	1	3.4422e-08	0	0	0
SMAP1	20	5	2.50344	0.0412853	14.6025	0.103803	1	14	11	1.02719	0.556461	9.32632	0.0914903	1	0.98683	0	0	0
SRGN	3	1	1.8719	0.50277	1.12117	0.103885	1	0	1	0	1	0.716071	1	1	0.58787	0	0	0
MIR5706	1	0	inf	0.615871	0.109893	0.10407	1	0	0	inf	1	0.0701861	1	1	-	0	0	0
BAIAP2L2	3	1	1.8719	0.50277	1.12227	0.10411	1	1	1	0.806863	0.800626	0.716773	0.511675	1	9.2051e-26	0	0	0
ERCC6	11	6	1.14393	0.501872	7.07815	0.104161	1	6	1	4.85185	0.10551	4.52067	0.300604	1	1.1276e-23	1	0	0
NDUFA5	8	0	inf	0.020634	4.70251	0.104198	1	5	0	inf	0.0518105	3.00339	0.185307	1	0.0036771	0	0	2
LINC02480	2	1	1.24758	0.670724	0.545327	0.104248	1	1	0	inf	0.553419	0.348289	0.294105	1	-	0	0	0
LMBRD1	13	3	2.70911	0.0826118	8.71223	0.104301	1	2	7	0.229879	0.991473	5.56432	0.974844	1	1.0635e-10	1	0	0
GALK1	1	0	inf	0.615871	0.11026	0.104399	1	0	0	inf	1	0.0704208	1	1	8.2649e-10	1	0	0
PYM1	3	2	0.935521	0.709673	1.12401	0.104467	1	3	0	inf	0.169397	0.717884	0.0363535	1	0.78399	0	0	0
STX18-AS1	19	13	0.911105	0.673881	13.7609	0.104554	1	5	5	0.806523	0.745915	8.78879	0.937479	1	-	0	0	0
BRCA1	5	3	1.03959	0.630719	2.46786	0.104569	1	1	2	0.403212	0.911017	1.57617	0.793234	1	1.4282e-34	1	0	0
CMBL	4	0	inf	0.143772	1.77458	0.104659	1	0	0	inf	1	1.13339	1	1	0.10477	0	0	0
TRIT1	5	2	1.56009	0.454825	2.46927	0.104755	1	1	2	0.403212	0.911017	1.57707	0.793421	1	2.7308e-10	0	0	0
MIR4654	1	0	inf	0.615871	0.110696	0.104789	1	0	0	inf	1	0.0706992	1	1	-	0	0	0
ODF3L1	1	0	inf	0.615871	0.110718	0.104808	1	0	0	inf	1	0.070713	1	1	0.0096794	0	0	0
GNPDA2	4	2	1.24772	0.577215	1.77639	0.104945	1	1	1	0.806863	0.800626	1.13454	0.678431	1	0.00015196	0	0	0
VCAN	10	3	2.08214	0.199318	6.2851	0.104945	1	2	3	0.537559	0.872325	4.01416	0.909454	1	1	0	0	0
FAAP20	2	0	inf	0.379255	0.547602	0.104967	1	0	0	inf	1	0.349742	1	1	2.1113e-05	0	0	0
LINC02565	2	0	inf	0.379255	0.547608	0.10497	1	0	0	inf	1	0.349746	1	1	-	0	0	0
SLC7A13	3	1	1.8719	0.50277	1.12646	0.10497	1	0	1	0	1	0.719447	1	1	4.7967e-11	0	0	0
FLT4	3	0	inf	0.233521	1.12659	0.104996	1	2	1	1.61444	0.579843	0.719529	0.162621	1	1	1	0	0
NEURL2	1	0	inf	0.615871	0.110995	0.105057	1	0	1	0	1	0.0708901	1	1	1.7433e-06	0	0	0
LINC00968	6	0	inf	0.0544783	3.19827	0.105211	1	0	2	0	1	2.04267	1	1	-	0	0	0
SNORD114-9	1	0	inf	0.615871	0.111211	0.10525	1	0	0	inf	1	0.0710284	1	1	-	0	0	0
MIR4772	1	0	inf	0.615871	0.111217	0.105256	1	0	0	inf	1	0.0710321	1	1	-	0	0	0
DPYD-AS1	24	15	0.997933	0.572764	18.0957	0.105357	1	14	6	1.88835	0.135946	11.5573	0.27272	1	-	0	0	0
C21orf62	3	1	1.8719	0.50277	1.12873	0.105436	1	1	1	0.806863	0.800626	0.720894	0.513683	1	1.6501e-05	0	0	0
LHX8	5	3	1.03959	0.630719	2.47456	0.10545	1	1	1	0.806863	0.800626	1.58045	0.794118	1	0.96499	0	0	0
HSPA12B	2	1	1.24758	0.670724	0.549346	0.10552	1	2	0	inf	0.306213	0.350856	0.0488824	1	6.851e-17	0	0	0
ARAP1	7	1	4.37275	0.123798	3.95035	0.105565	1	5	1	4.04143	0.167639	2.523	0.111916	1	1.0276e-06	0	0	0
SHISA8	2	1	1.24758	0.670724	0.549527	0.105578	1	1	2	0.403212	0.911017	0.350971	0.295996	1	3.1756e-11	0	0	0
CABYR	3	2	0.935521	0.709673	1.12959	0.105615	1	0	0	inf	1	0.721448	1	1	2.4456e-08	0	0	0
SNHG22	4	2	1.24772	0.577215	1.78147	0.105749	1	2	0	inf	0.306213	1.13779	0.31478	1	-	0	0	0
C1orf167	2	0	inf	0.379255	0.550122	0.105766	1	2	0	inf	0.306213	0.351351	0.0490047	1	2.0768e-39	0	0	0
SNAP47	6	0	inf	0.0544783	3.20327	0.105782	1	2	2	0.806778	0.763175	2.04586	0.606266	1	0.00045511	0	0	0
MMS22L	14	3	2.91834	0.060277	9.5635	0.105828	1	8	5	1.29214	0.436596	6.10801	0.271019	1	0.60789	0	0	0
MYADML	1	0	inf	0.615871	0.11189	0.105857	1	0	1	0	1	0.0714618	1	1	-	0	0	0
LINC02141	21	10	1.31167	0.305137	15.5046	0.105859	1	22	9	1.98204	0.0557191	9.90248	0.000617507	0.608373	-	0	0	0
CKLF-CMTM1	4	1	2.49658	0.364834	1.78231	0.105883	1	2	1	1.61444	0.579843	1.13832	0.314976	1	-	0	0	0
RPAP2	11	3	2.29101	0.150413	7.10195	0.105916	1	3	5	0.483487	0.914918	4.53587	0.830416	1	3.1162e-08	0	0	0
ANGEL1	3	1	1.8719	0.50277	1.13115	0.105937	1	0	2	0	1	0.722444	1	1	3.6347e-17	0	0	0
MIR17	1	0	inf	0.615871	0.111985	0.105942	1	0	0	inf	1	0.0715224	1	1	-	0	0	0
MIR18A	1	0	inf	0.615871	0.111985	0.105942	1	0	0	inf	1	0.0715224	1	1	-	0	0	0
MIR19A	1	0	inf	0.615871	0.111985	0.105942	1	0	0	inf	1	0.0715224	1	1	-	0	0	0
MPZ	1	0	inf	0.615871	0.112022	0.105975	1	0	0	inf	1	0.0715459	1	1	0.11125	0	0	0
CATIP-AS2	4	1	2.49658	0.364834	1.78335	0.106049	1	1	1	0.806863	0.800626	1.13899	0.679858	1	-	0	0	0
PHF7	2	0	inf	0.379255	0.551039	0.106058	1	0	0	inf	1	0.351937	1	1	0.29226	0	0	2
PACSIN1	8	0	inf	0.020634	4.72408	0.106183	1	1	5	0.161021	0.992104	3.01717	0.95106	1	0.9996	0	0	0
MS4A6E	2	1	1.24758	0.670724	0.552301	0.106458	1	0	0	inf	1	0.352743	1	1	0.023221	0	0	0
GFRA1	21	10	1.31167	0.305137	15.5174	0.106486	1	13	6	1.75269	0.17987	9.91064	0.200051	1	0.99765	0	0	0
MIR548F4	1	0	inf	0.615871	0.112613	0.106503	1	0	0	inf	1	0.0719233	1	1	-	0	0	0
GSPT1	5	0	inf	0.0885059	2.48299	0.106561	1	1	1	0.806863	0.800626	1.58583	0.795223	1	0.99979	0	0	0
PLEKHD1	6	2	1.87264	0.349289	3.21053	0.106612	1	6	5	0.968254	0.642061	2.0505	0.0184558	1	3.5823e-13	0	0	0
UTS2R	2	2	0.623503	0.838678	0.552787	0.106613	1	0	0	inf	1	0.353053	1	1	-	0	0	0
LDLR-AS1	1	0	inf	0.615871	0.112747	0.106623	1	0	0	inf	1	0.0720089	1	1	-	0	0	0
TMEM95	1	0	inf	0.615871	0.112801	0.106672	1	1	0	inf	0.553419	0.0720438	0.0695099	1	3.3903e-07	0	0	0
GSTA1	2	0	inf	0.379255	0.553109	0.106716	1	0	0	inf	1	0.353259	1	1	1.5619e-07	0	0	0
MIR7849	1	0	inf	0.615871	0.112899	0.106759	1	0	0	inf	1	0.0721063	1	1	-	0	0	0
SLC13A5	4	3	0.831431	0.740401	1.7882	0.106819	1	0	2	0	1	1.14208	1	1	0.69544	0	0	0
SLC25A26	21	13	1.00759	0.566871	15.5281	0.10701	1	4	7	0.460164	0.942039	9.91745	0.989021	1	0.016242	0	0	0
GRK3	18	8	1.40544	0.277752	12.9538	0.107011	1	11	7	1.26936	0.402613	8.2733	0.212136	1	0.23882	0	0	0
SENP2	3	1	1.8719	0.50277	1.13667	0.107078	1	0	0	inf	1	0.725968	1	1	1	0	0	0
TEX36	14	6	1.45716	0.298089	9.58354	0.107098	1	4	5	0.644934	0.839681	6.12081	0.859255	1	0.00025205	0	0	0
AMN	1	0	inf	0.615871	0.11329	0.107108	1	0	0	inf	1	0.0723561	1	1	1.7753e-15	0	0	0
LINC02059	2	0	inf	0.379255	0.554405	0.107128	1	0	0	inf	1	0.354087	1	1	-	0	0	0
CYCSP52	1	0	inf	0.615871	0.113411	0.107216	1	0	0	inf	1	0.0724333	1	1	-	0	0	0
PPP3CB	6	2	1.87264	0.349289	3.21629	0.107274	1	3	6	0.402686	0.952537	2.05418	0.337985	1	1	0	0	0
LOC101928135	55	35	0.979811	0.583358	46.0008	0.107274	1	37	28	1.06742	0.448969	29.3798	0.0976581	1	-	0	0	0
WDFY2	20	10	1.24885	0.355007	14.672	0.107297	1	12	6	1.61715	0.23421	9.37067	0.234361	1	2.9956e-05	0	0	0
GAN	10	4	1.56089	0.321579	6.31613	0.107401	1	5	3	1.34567	0.484912	4.03398	0.377802	1	1.4835e-06	0	0	0
LINC02178	2	1	1.24758	0.670724	0.555419	0.107451	1	0	0	inf	1	0.354735	1	1	-	0	0	0
CDK17	12	3	2.5	0.112096	7.93793	0.107496	1	4	0	inf	0.0936926	5.06979	0.744634	1	0.83367	0	0	0
CCM2L	3	0	inf	0.233521	1.1387	0.107499	1	1	0	inf	0.553419	0.727265	0.516771	1	7.9568e-08	0	0	0
PGR-AS1	5	1	3.12161	0.258644	2.49026	0.107525	1	0	1	0	1	1.59048	1	1	-	0	0	0
ERCC6L2	17	7	1.51725	0.237723	12.114	0.107596	1	8	6	1.0762	0.556566	7.73693	0.509756	1	2.3379e-13	0	0	0
CLEC12A	4	0	inf	0.143772	1.79378	0.107711	1	0	2	0	1	1.14565	1	1	3.4313e-06	0	0	0
KNOP1	3	0	inf	0.233521	1.13997	0.107763	1	0	0	inf	1	0.728075	1	1	4.7588e-07	0	0	0
LHX4	5	3	1.03959	0.630719	2.49264	0.107841	1	1	2	0.403212	0.911017	1.592	0.796481	1	0.56683	1	0	0
CHST4	3	1	1.8719	0.50277	1.14045	0.107863	1	0	1	0	1	0.728382	1	1	0.34323	0	0	0
LINC02057	3	3	0.623395	0.842131	1.14058	0.107889	1	0	3	0	1	0.728464	1	1	-	0	0	0
MIR101-1	1	0	inf	0.615871	0.114393	0.108092	1	0	0	inf	1	0.0730602	1	1	-	0	0	0
KCNC2	19	12	0.987484	0.591831	13.8293	0.108125	1	11	13	0.68126	0.873803	8.83249	0.274344	1	0.041992	0	0	3
CBY1	2	0	inf	0.379255	0.558042	0.108288	1	1	0	inf	0.553419	0.356409	0.299814	1	0.049034	0	0	0
SPACA9	2	0	inf	0.379255	0.558176	0.108331	1	0	1	0	1	0.356495	1	1	2.2125e-06	0	0	0
ZNF600	3	1	1.8719	0.50277	1.14279	0.108349	1	0	2	0	1	0.729876	1	1	-	0	0	0
TMEM270	1	0	inf	0.615871	0.114735	0.108398	1	0	0	inf	1	0.073279	1	1	4.0928e-11	0	0	0
EEFSEC	25	15	1.03981	0.5225	19.0387	0.108468	1	15	9	1.3472	0.310453	12.1596	0.242609	1	9.2605e-16	0	0	0
HOXA-AS2	2	1	1.24758	0.670724	0.55867	0.108489	1	0	0	inf	1	0.356811	1	1	-	0	0	0
LSMEM2	1	0	inf	0.615871	0.114951	0.10859	1	0	0	inf	1	0.0734167	1	1	4.023e-08	0	0	0
SEMA3B	1	0	inf	0.615871	0.114951	0.10859	1	0	0	inf	1	0.0734167	1	1	6.7562e-24	0	0	0
CLPTM1L	2	1	1.24758	0.670724	0.559095	0.108624	1	0	0	inf	1	0.357082	1	1	7.718e-07	0	0	0
NDOR1	2	0	inf	0.379255	0.559408	0.108724	1	1	0	inf	0.553419	0.357282	0.300425	1	3.1478e-20	0	0	0
C6orf120	1	0	inf	0.615871	0.115156	0.108773	1	0	0	inf	1	0.073548	1	1	-	0	0	0
DEFB121	2	0	inf	0.379255	0.559675	0.10881	1	2	1	1.61444	0.579843	0.357452	0.0505218	1	0.00082022	0	0	0
LINC01544	3	2	0.935521	0.709673	1.14508	0.108827	1	0	0	inf	1	0.731338	1	1	-	0	0	0
BTBD9-AS1	1	0	inf	0.615871	0.115226	0.108835	1	0	0	inf	1	0.0735923	1	1	-	0	0	0
PBOV1	1	0	inf	0.615871	0.115402	0.108992	1	0	0	inf	1	0.0737048	1	1	0.12346	0	0	0
RFPL4A	1	0	inf	0.615871	0.11543	0.109017	1	0	0	inf	1	0.0737227	1	1	0.10591	0	0	0
LOC101928211	3	2	0.935521	0.709673	1.14648	0.109119	1	0	0	inf	1	0.732232	1	1	-	0	0	0
ARIH1	12	3	2.5	0.112096	7.96537	0.10944	1	5	6	0.671735	0.83246	5.08731	0.574692	1	1	0	0	0
LINC01138	2	2	0.623503	0.838678	0.561681	0.109452	1	0	1	0	1	0.358734	1	1	-	0	0	0
MTRNR2L9	1	0	inf	0.615871	0.115983	0.10951	1	0	0	inf	1	0.0740759	1	1	-	0	0	0
PITHD1	1	0	inf	0.615871	0.11599	0.109516	1	0	0	inf	1	0.0740806	1	1	0.057682	0	0	0
GHET1	1	0	inf	0.615871	0.115996	0.109521	1	0	0	inf	1	0.0740843	1	1	-	0	0	0
EIF3I	1	0	inf	0.615871	0.116077	0.109594	1	0	0	inf	1	0.0741361	1	1	-	0	0	0
LINC01381	2	1	1.24758	0.670724	0.56239	0.109679	1	1	0	inf	0.553419	0.359187	0.301756	1	-	0	0	0
MIRLET7A2	1	1	0.62361	0.852486	0.11618	0.109685	1	0	0	inf	1	0.0742016	1	1	-	0	0	0
CNNM4	5	1	3.12161	0.258644	2.50651	0.109693	1	0	0	inf	1	1.60085	1	1	2.3853e-06	0	0	0
LOC101929420	4	1	2.49658	0.364834	1.80613	0.109695	1	1	0	inf	0.553419	1.15354	0.684481	1	-	0	0	0
ENPEP	10	2	3.12464	0.101475	6.34524	0.109734	1	10	5	1.61661	0.269167	4.05257	0.00885099	1	5.4005e-25	0	0	0
SMAGP	3	1	1.8719	0.50277	1.14959	0.109768	1	0	1	0	1	0.734217	1	1	0.0068785	0	0	0
DCHS2	23	13	1.10418	0.460342	17.3269	0.110097	1	14	4	2.83562	0.0433244	11.0663	0.224888	1	2.025e-36	0	0	0
MRPL19	3	1	1.8719	0.50277	1.15126	0.110119	1	0	0	inf	1	0.735286	1	1	7.2962e-10	0	0	0
G2E3	5	1	3.12161	0.258644	2.51076	0.110265	1	2	2	0.806778	0.763175	1.60357	0.476222	1	0.88794	0	0	0
MIR23B	1	0	inf	0.615871	0.116928	0.110351	1	0	0	inf	1	0.0746794	1	1	-	0	0	0
MIR27B	1	0	inf	0.615871	0.116928	0.110351	1	0	0	inf	1	0.0746794	1	1	-	0	0	0
SMARCD3	5	0	inf	0.0885059	2.51197	0.110427	1	1	0	inf	0.553419	1.60434	0.798978	1	0.99998	0	0	0
NDRG4	5	3	1.03959	0.630719	2.51214	0.11045	1	1	1	0.806863	0.800626	1.60445	0.799	1	3.6914e-07	0	0	0
SNRPG	2	0	inf	0.379255	0.565074	0.11054	1	0	0	inf	1	0.360901	1	1	0.53276	0	0	0
ZNF37A	7	2	2.18538	0.262629	3.99903	0.110573	1	3	2	1.2107	0.599449	2.5541	0.469986	1	0.0017263	0	0	0
GGT7	3	2	0.935521	0.709673	1.15456	0.110812	1	0	0	inf	1	0.737395	1	1	0.0065805	0	0	0
COMMD7	3	1	1.8719	0.50277	1.15459	0.110817	1	1	3	0.268661	0.960298	0.737411	0.521649	1	8.5558e-09	0	0	0
DHX58	1	0	inf	0.615871	0.117463	0.110826	1	0	0	inf	1	0.075021	1	1	8.6113e-15	0	0	0
SLC30A6	6	2	1.87264	0.349289	3.24727	0.110867	1	1	1	0.806863	0.800626	2.07396	0.874313	1	8.3119e-07	0	0	0
LINC02278	3	0	inf	0.233521	1.15518	0.110941	1	0	0	inf	1	0.737787	1	1	-	0	0	0
OR7C1	5	3	1.03959	0.630719	2.51585	0.11095	1	0	0	inf	1	1.60682	1	1	-	0	0	0
LOC100506688	3	3	0.623395	0.842131	1.15536	0.110979	1	0	0	inf	1	0.737904	1	1	-	0	0	0
COL6A1	1	0	inf	0.615871	0.117769	0.111098	1	0	0	inf	1	0.0752163	1	1	4.3002e-14	0	1	0
PRMT7	5	3	1.03959	0.630719	2.51756	0.111181	1	4	3	1.07606	0.615613	1.60792	0.0799082	1	1.6648e-16	0	0	0
LMNB1-DT	2	0	inf	0.379255	0.567243	0.111237	1	0	0	inf	1	0.362286	1	1	-	0	0	0
ZBTB20	71	27	1.65337	0.0153409	60.9057	0.111248	1	28	18	1.25843	0.272519	38.8992	0.971394	1	1	0	1	1
PSTPIP1	5	0	inf	0.0885059	2.51942	0.111432	1	0	4	0	1	1.6091	1	1	5.6518e-26	0	0	0
LOC100506388	1	0	inf	0.615871	0.118198	0.11148	1	0	0	inf	1	0.0754908	1	1	-	0	0	0
TEX33	3	0	inf	0.233521	1.15794	0.111522	1	1	2	0.403212	0.911017	0.739553	0.522673	1	6.58e-09	0	0	0
LINC02304	2	1	1.24758	0.670724	0.568223	0.111553	1	1	0	inf	0.553419	0.362912	0.304352	1	-	0	0	0
ZNF407	51	31	1.0265	0.50357	42.4878	0.111575	1	24	24	0.804889	0.814765	27.1361	0.752259	1	1	0	0	0
MTMR3	13	5	1.62398	0.250113	8.82653	0.111971	1	6	6	0.806437	0.747482	5.63732	0.49446	1	1	0	0	0
FANCI	6	4	0.935465	0.672441	3.25739	0.112054	1	1	0	inf	0.553419	2.08043	0.875123	1	8.029e-36	1	0	0
KCTD16	35	19	1.15045	0.367131	27.9998	0.112092	1	21	11	1.54558	0.159621	17.8829	0.259994	1	0.9425	0	0	0
PIK3AP1	13	3	2.70911	0.0826118	8.82868	0.112118	1	5	1	4.04143	0.167639	5.63869	0.66368	1	1	0	0	0
FXN	5	3	1.03959	0.630719	2.52489	0.112172	1	0	2	0	1	1.61259	1	1	0.16411	0	0	3
MIR6507	1	0	inf	0.615871	0.119003	0.112195	1	0	0	inf	1	0.076005	1	1	-	0	0	0
DKK4	1	0	inf	0.615871	0.119153	0.112328	1	0	0	inf	1	0.0761004	1	1	2.849e-08	0	0	0
KRT80	3	0	inf	0.233521	1.16182	0.11234	1	0	1	0	1	0.74203	1	1	1.9477e-09	0	0	0
UBR2	9	4	1.4044	0.397891	5.57828	0.112405	1	1	1	0.806863	0.800626	3.56273	0.971639	1	0.96381	0	0	0
SCFD2	50	23	1.36105	0.135183	41.6024	0.112446	1	23	19	0.976595	0.593576	26.5706	0.781674	1	8.3809e-17	0	0	2
ABHD8	1	0	inf	0.615871	0.119347	0.1125	1	0	0	inf	1	0.0762242	1	1	0.24812	0	0	0
GPR153	2	0	inf	0.379255	0.571181	0.112506	1	0	0	inf	1	0.364802	1	1	5.9199e-09	0	0	0
HAS1	2	0	inf	0.379255	0.571188	0.112508	1	0	0	inf	1	0.364806	1	1	8.5726e-09	0	0	0
FES	1	0	inf	0.615871	0.119383	0.112532	1	0	0	inf	1	0.0762473	1	1	7.838e-23	0	0	0
NDST4	29	9	2.01817	0.0409112	22.6609	0.112622	1	19	12	1.28001	0.315118	14.473	0.145339	1	2.8025e-09	0	0	0
URB1	6	4	0.935465	0.672441	3.26223	0.112624	1	0	2	0	1	2.08352	1	1	3.3675e-49	0	0	0
LSM5	1	0	inf	0.615871	0.119635	0.112756	1	1	0	inf	0.553419	0.0764086	0.0735624	1	0.2335	0	0	0
GPATCH3	1	0	inf	0.615871	0.119777	0.112882	1	0	0	inf	1	0.0764989	1	1	5.9317e-13	0	0	0
ZFHX3	32	14	1.42956	0.167535	25.3363	0.112882	1	16	10	1.29318	0.332598	16.1817	0.55118	1	1	0	1	3
FRAS1	35	25	0.871926	0.745265	28.0271	0.113118	1	17	20	0.68354	0.906381	17.9003	0.616091	1	5.7234e-52	1	0	0
DFFA	2	0	inf	0.379255	0.573528	0.113264	1	0	2	0	1	0.3663	1	1	0.0076339	0	0	0
PCOTH	1	0	inf	0.615871	0.120301	0.113347	1	0	0	inf	1	0.0768338	1	1	-	0	0	0
MIR135A2	1	0	inf	0.615871	0.120362	0.1134	1	0	0	inf	1	0.0768726	1	1	-	0	0	0
SLC25A25-AS1	2	0	inf	0.379255	0.574035	0.113428	1	0	0	inf	1	0.366624	1	1	-	0	0	0
MIR124-2	1	0	inf	0.615871	0.120473	0.113499	1	0	0	inf	1	0.0769435	1	1	-	0	0	0
ABAT	12	6	1.24828	0.427912	8.0223	0.113541	1	9	7	1.03765	0.574012	5.12368	0.0764672	1	1.1435e-10	0	0	2
PLEKHA7	22	5	2.75536	0.0228274	16.5277	0.113576	1	9	6	1.21126	0.462794	10.5559	0.726191	1	1.1159e-18	0	0	0
MAPK6	5	3	1.03959	0.630719	2.53684	0.113798	1	3	2	1.2107	0.599449	1.62023	0.221881	1	0.99718	0	0	0
OR2C3	1	0	inf	0.615871	0.120836	0.113821	1	0	0	inf	1	0.0771755	1	1	0.32722	0	0	0
MIR4762	1	0	inf	0.615871	0.120876	0.113856	1	0	0	inf	1	0.0772012	1	1	-	0	0	0
PRRC2B	9	2	2.81137	0.14121	5.59547	0.113921	1	2	8	0.201034	0.995813	3.57371	0.8717	1	1	0	0	0
RAD52	7	3	1.45625	0.422723	4.03106	0.113935	1	2	3	0.537559	0.872325	2.57455	0.727663	1	3.718e-16	0	0	0
THEG	2	1	1.24758	0.670724	0.575855	0.114017	1	2	0	inf	0.306213	0.367786	0.0531293	1	9.5525e-13	0	0	0
CHODL	33	20	1.02941	0.520263	26.2612	0.114119	1	14	13	0.86821	0.713529	16.7725	0.783744	1	4.9204e-08	0	0	0
AMOTL2	2	0	inf	0.379255	0.576289	0.114157	1	0	1	0	1	0.368064	1	1	0.054525	0	0	0
PIP5K1C	6	2	1.87264	0.349289	3.27605	0.11426	1	3	4	0.60469	0.851692	2.09235	0.348302	1	5.632e-08	1	0	0
MIR4319	1	0	inf	0.615871	0.121353	0.114278	1	0	0	inf	1	0.0775054	1	1	-	0	0	0
ABCA13	42	13	2.02739	0.014708	34.3781	0.114377	1	23	18	1.03142	0.526102	21.9566	0.439945	1	2.163e-140	0	0	2
PAFAH1B1	10	4	1.56089	0.321579	6.40334	0.114477	1	4	4	0.806608	0.746314	4.08968	0.583851	1	1	1	1	0
GPR21	1	0	inf	0.615871	0.121709	0.114594	1	0	1	0	1	0.077733	1	1	0.67461	0	0	0
SLC22A20P	4	1	2.49658	0.364834	1.83653	0.114649	1	0	3	0	1	1.17295	1	1	-	0	0	0
ZNF37BP	5	4	0.779332	0.765855	2.5438	0.114751	1	3	2	1.2107	0.599449	1.62467	0.223037	1	-	0	0	0
PRR25	2	0	inf	0.379255	0.57846	0.114861	1	1	1	0.806863	0.800626	0.369451	0.308886	1	-	0	0	3
ORC3	7	3	1.45625	0.422723	4.04	0.114884	1	2	1	1.61444	0.579843	2.58027	0.728781	1	0.0034802	0	0	0
MIR199A2	1	0	inf	0.615871	0.122038	0.114886	1	1	0	inf	0.553419	0.0779434	0.0749832	1	-	0	0	0
FBXO3-DT	1	0	inf	0.615871	0.122122	0.11496	1	0	0	inf	1	0.077997	1	1	-	0	0	0
HSDL2	8	1	4.99886	0.0841322	4.81989	0.115249	1	6	2	2.4246	0.225793	3.07836	0.0920239	1	0.00069197	0	0	0
LINC01793	10	4	1.56089	0.321579	6.41536	0.115472	1	5	5	0.806523	0.745915	4.09736	0.390176	1	-	0	0	0
SKP1	4	2	1.24772	0.577215	1.84173	0.115505	1	1	2	0.403212	0.911017	1.17627	0.691574	1	0.98015	0	0	0
LOC101927954	1	0	inf	0.615871	0.122761	0.115525	1	0	0	inf	1	0.078405	1	1	-	0	0	0
FRS2	11	2	3.43809	0.0721217	7.23126	0.115746	1	1	6	0.134111	0.99648	4.61846	0.990132	1	0.99911	0	0	0
DCTN4	6	2	1.87264	0.349289	3.28868	0.115766	1	4	0	inf	0.0936926	2.10041	0.161435	1	0.8694	0	0	0
ISM1	10	4	1.56089	0.321579	6.41897	0.115771	1	4	2	1.61498	0.448384	4.09966	0.585754	1	4.3288e-05	0	0	0
NADK2	6	3	1.24786	0.52261	3.28907	0.115812	1	2	2	0.806778	0.763175	2.10066	0.620555	1	2.022e-05	0	0	0
GGCX	2	0	inf	0.379255	0.581664	0.115901	1	0	1	0	1	0.371497	1	1	2.1534e-15	0	0	0
C22orf31	1	0	inf	0.615871	0.123203	0.115916	1	0	0	inf	1	0.0786873	1	1	1.0201e-05	0	0	0
ZNRF2	10	1	6.25214	0.0378721	6.42122	0.115959	1	5	1	4.04143	0.167639	4.1011	0.390906	1	0.00041803	0	0	0
KAZN-AS1	9	2	2.81137	0.14121	5.61955	0.116064	1	5	2	2.01961	0.322962	3.58909	0.291476	1	-	0	0	0
GALNT17	48	33	0.905938	0.710399	39.8947	0.11619	1	34	26	1.05608	0.471105	25.4799	0.0610013	1	0.018539	0	0	0
GCNT2	11	11	0.622534	0.9083	7.23695	0.11619	1	3	4	0.60469	0.851692	4.62209	0.839696	1	7.6578e-10	0	0	0
LIM2	2	0	inf	0.379255	0.582694	0.116236	1	1	0	inf	0.553419	0.372154	0.310752	1	0.00039384	0	0	0
H2AC6	1	0	inf	0.615871	0.12369	0.116346	1	0	0	inf	1	0.0789984	1	1	0.033436	0	0	0
RPS7P5	2	1	1.24758	0.670724	0.583458	0.116485	1	0	1	0	1	0.372642	1	1	-	0	0	0
NPFFR1	5	4	0.779332	0.765855	2.55658	0.116509	1	1	1	0.806863	0.800626	1.63284	0.804625	1	4.681e-08	0	0	0
LINC00111	4	3	0.831431	0.740401	1.84825	0.116584	1	1	1	0.806863	0.800626	1.18044	0.692855	1	-	0	0	0
SARNP	6	3	1.24786	0.52261	3.29574	0.116612	1	3	3	0.806693	0.750515	2.10492	0.351698	1	0.91777	0	0	0
APTX	6	2	1.87264	0.349289	3.29592	0.116633	1	3	1	2.42272	0.396512	2.10503	0.351728	1	2.0332e-07	1	0	0
LOC107984282	2	1	1.24758	0.670724	0.583914	0.116634	1	0	0	inf	1	0.372934	1	1	-	0	0	0
TAF11	2	0	inf	0.379255	0.58401	0.116665	1	1	0	inf	0.553419	0.372995	0.311331	1	0.54959	0	0	0
CNOT10	8	4	1.248	0.483675	4.83577	0.116791	1	6	4	1.21098	0.513292	3.08851	0.0931029	1	0.99985	0	0	0
IST1	3	1	1.8719	0.50277	1.18314	0.116878	1	2	1	1.61444	0.579843	0.755649	0.175362	1	0.06061	0	0	0
PRKRIP1	1	1	0.62361	0.852486	0.124615	0.117163	1	0	0	inf	1	0.0795889	1	1	1.0619e-06	0	0	0
VSTM2B	5	1	3.12161	0.258644	2.56157	0.117198	1	4	1	3.23172	0.261221	1.63602	0.0838561	1	1.125e-10	0	0	0
RABGAP1L	68	42	1.01002	0.522321	58.356	0.117233	1	38	26	1.18243	0.300237	37.2708	0.47414	1	0.00064396	0	0	0
KLF13	10	5	1.24814	0.453161	6.43657	0.117239	1	3	3	0.806693	0.750515	4.1109	0.7777	1	0.00012029	0	0	0
ADAT2	5	0	inf	0.0885059	2.56223	0.11729	1	0	2	0	1	1.63644	1	1	3.7037e-08	0	0	0
GLI1	1	0	inf	0.615871	0.124795	0.117322	1	1	0	inf	0.553419	0.0797036	0.07661	1	1.2705e-07	0	0	0
MIR12126	1	0	inf	0.615871	0.124839	0.117361	1	1	0	inf	0.553419	0.0797319	0.0766362	1	-	0	0	0
GTPBP10	5	0	inf	0.0885059	2.56369	0.117492	1	1	2	0.403212	0.911017	1.63737	0.80551	1	0.0015134	0	0	0
MTMR12	9	3	1.87339	0.260417	5.6355	0.117495	1	2	1	1.61444	0.579843	3.59928	0.87424	1	1	0	0	0
SYT9	20	9	1.38825	0.268518	14.8681	0.11756	1	14	6	1.88835	0.135946	9.49597	0.101616	1	0.021462	0	0	0
ADD3-AS1	10	2	3.12464	0.101475	6.44044	0.117564	1	6	3	1.61552	0.369158	4.11337	0.232831	1	-	0	0	0
C9orf16	1	0	inf	0.615871	0.125114	0.117604	1	1	0	inf	0.553419	0.0799076	0.0767984	1	-	0	0	0
MIR3663HG	3	1	1.8719	0.50277	1.18677	0.117656	1	0	0	inf	1	0.757962	1	1	-	0	0	0
CADM2	99	57	1.08572	0.344829	87.3541	0.117823	1	64	48	1.07813	0.386222	55.7912	0.15117	1	0.96757	0	0	2
MIR874	1	0	inf	0.615871	0.125437	0.117889	1	0	0	inf	1	0.0801139	1	1	-	0	0	0
MRGPRF	1	0	inf	0.615871	0.125498	0.117942	1	0	0	inf	1	0.0801527	1	1	0.012521	0	0	0
PRKCH	22	6	2.29509	0.0449162	16.6158	0.118004	1	8	9	0.716289	0.824652	10.6122	0.829952	1	0.99725	0	0	0
LINC00235	1	0	inf	0.615871	0.125581	0.118016	1	0	0	inf	1	0.0802059	1	1	-	0	0	0
SCARNA21B	1	0	inf	0.615871	0.125718	0.118136	1	0	0	inf	1	0.0802931	1	1	-	0	0	0
CFAP97	5	5	0.62318	0.859269	2.5687	0.118187	1	2	3	0.537559	0.872325	1.64057	0.488075	1	6.7916e-11	0	0	0
PLEKHG7	8	2	2.49829	0.194018	4.85027	0.118208	1	4	4	0.806608	0.746314	3.09776	0.37466	1	1.5698e-18	0	0	0
CDKN2A	5	0	inf	0.0885059	2.56899	0.118228	1	2	4	0.402949	0.93323	1.64076	0.488135	1	0.61755	0	0	0
PLAC9	2	1	1.24758	0.670724	0.588819	0.118234	1	0	1	0	1	0.376066	1	1	9.2555e-05	0	0	0
LINC02692	1	0	inf	0.615871	0.125872	0.118272	1	1	0	inf	0.553419	0.0803918	0.0772453	1	-	0	0	0
HMGCLL1	15	8	1.1702	0.449527	10.6006	0.118508	1	7	5	1.13013	0.536639	6.77038	0.515545	1	2.8291e-06	0	0	0
DHRS11	2	0	inf	0.379255	0.589898	0.118586	1	1	0	inf	0.553419	0.376755	0.313916	1	0.00029574	0	0	0
UBE2O	7	5	0.872951	0.706512	4.07631	0.118776	1	0	2	0	1	2.60345	1	1	1	0	0	0
IPW	2	0	inf	0.379255	0.590511	0.118787	1	0	0	inf	1	0.377147	1	1	-	0	0	0
ANO3	40	28	0.889768	0.726559	32.6936	0.11888	1	17	9	1.52818	0.202614	20.8807	0.830807	1	4.8836e-18	0	0	0
FILIP1	14	6	1.45716	0.298089	9.76506	0.119016	1	3	1	2.42272	0.396512	6.23674	0.947798	1	2.3721e-10	0	0	0
ADCY6-DT	1	0	inf	0.615871	0.12672	0.119019	1	0	1	0	1	0.0809331	1	1	-	0	0	0
SRR	2	0	inf	0.379255	0.591244	0.119027	1	1	0	inf	0.553419	0.377615	0.314506	1	0.00035805	0	0	0
MIR6889	1	0	inf	0.615871	0.126811	0.1191	1	0	0	inf	1	0.0809916	1	1	-	0	0	0
TEFM	2	1	1.24758	0.670724	0.592069	0.119297	1	0	0	inf	1	0.378142	1	1	0.0048195	0	0	0
LOC101928131	3	1	1.8719	0.50277	1.1947	0.119365	1	0	1	0	1	0.763028	1	1	-	0	0	0
SGSM1	10	4	1.56089	0.321579	6.46257	0.119427	1	6	5	0.968254	0.642061	4.12751	0.235102	1	3.3336e-11	0	0	0
COL4A1	10	4	1.56089	0.321579	6.46318	0.119479	1	4	3	1.07606	0.615613	4.1279	0.59111	1	1	1	1	0
LINC01185	5	0	inf	0.0885059	2.57812	0.119501	1	0	1	0	1	1.64659	1	1	-	0	0	0
AFMID	2	0	inf	0.379255	0.592716	0.119509	1	1	1	0.806863	0.800626	0.378555	0.31515	1	5.2576e-11	0	0	0
KRTAP3-2	1	0	inf	0.615871	0.127376	0.119598	1	0	0	inf	1	0.0813527	1	1	0.40686	0	0	0
NICN1	1	0	inf	0.615871	0.127399	0.119618	1	0	0	inf	1	0.081367	1	1	0.00017238	0	0	0
NLRP6	1	0	inf	0.615871	0.127415	0.119632	1	0	0	inf	1	0.0813772	1	1	5.4101e-19	0	0	0
HEYL	3	3	0.623395	0.842131	1.19627	0.119704	1	1	0	inf	0.553419	0.764031	0.534215	1	0.00040065	0	0	0
LINC02554	2	1	1.24758	0.670724	0.593563	0.119786	1	1	0	inf	0.553419	0.379096	0.31552	1	-	0	0	0
ZNF141	5	0	inf	0.0885059	2.58027	0.119801	1	2	1	1.61444	0.579843	1.64796	0.490422	1	0.052816	0	0	0
MASP2	1	0	inf	0.615871	0.127767	0.119942	1	0	0	inf	1	0.0816022	1	1	3.8935e-13	0	0	0
FAN1	4	1	2.49658	0.364834	1.86865	0.119986	1	0	1	0	1	1.19346	1	1	5.0023e-25	0	0	2
CDCA7L	5	5	0.62318	0.859269	2.58168	0.119999	1	1	1	0.806863	0.800626	1.64887	0.807732	1	2.583e-12	0	0	0
CA11	1	0	inf	0.615871	0.128098	0.120233	1	0	1	0	1	0.0818137	1	1	0.056753	0	0	0
LZTR1	1	0	inf	0.615871	0.128122	0.120254	1	0	1	0	1	0.0818287	1	1	4.6096e-132	0	1	1
ARCN1	4	2	1.24772	0.577215	1.87028	0.120261	1	2	0	inf	0.306213	1.19451	0.335388	1	1	0	1	0
USF3	5	2	1.56009	0.454825	2.58374	0.120287	1	0	1	0	1	1.65018	1	1	1	0	0	0
PTPRD	259	184	0.86822	0.927066	240.278	0.120648	1	179	147	0.981124	0.588591	153.461	0.0236916	1	1	0	0	0
LINC02018	5	5	0.62318	0.859269	2.5864	0.12066	1	0	0	inf	1	1.65188	1	1	-	0	0	0
PPP1R35	1	0	inf	0.615871	0.128592	0.120668	1	0	0	inf	1	0.0821291	1	1	6.0755e-11	0	0	0
SLC25A13	21	10	1.31167	0.305137	15.7961	0.120721	1	14	2	5.67743	0.00703958	10.0886	0.142083	1	4.8142e-18	0	0	0
MRPS35	6	3	1.24786	0.52261	3.33126	0.120914	1	3	1	2.42272	0.396512	2.12761	0.357818	1	2.2638e-06	0	0	0
TLE1	10	4	1.56089	0.321579	6.48011	0.120916	1	7	5	1.13013	0.536639	4.13871	0.125622	1	1	0	0	0
ARID1A	9	5	1.12301	0.535254	5.67383	0.120975	1	4	4	0.806608	0.746314	3.62376	0.489822	1	1	1	1	0
LCA5	7	1	4.37275	0.123798	4.09681	0.121003	1	3	2	1.2107	0.599449	2.61655	0.485716	1	2.7088e-07	0	0	0
ANKRD17	16	5	2.00046	0.122724	11.4903	0.121096	1	3	6	0.402686	0.952537	7.33862	0.977079	1	1	0	0	2
CLEC4O	2	1	1.24758	0.670724	0.597595	0.12111	1	0	1	0	1	0.381672	1	1	-	0	0	0
CCDC187	2	1	1.24758	0.670724	0.597749	0.121161	1	0	1	0	1	0.38177	1	1	1.305e-07	0	0	0
ATP8B1	10	7	0.890713	0.690559	6.48488	0.121322	1	2	3	0.537559	0.872325	4.14176	0.918272	1	1.5615e-09	1	0	0
NPLOC4	7	3	1.45625	0.422723	4.10019	0.121373	1	3	4	0.60469	0.851692	2.61871	0.486256	1	0.99965	0	0	0
DHRS12	5	0	inf	0.0885059	2.592	0.121447	1	2	0	inf	0.306213	1.65545	0.492794	1	1.0178e-07	0	0	0
CDH3	5	3	1.03959	0.630719	2.59222	0.121479	1	2	0	inf	0.306213	1.6556	0.492839	1	5.5142e-12	1	0	0
LOC339059	1	0	inf	0.615871	0.129528	0.12149	1	0	0	inf	1	0.0827271	1	1	-	0	0	0
MIR5047	1	0	inf	0.615871	0.129539	0.1215	1	0	0	inf	1	0.082734	1	1	-	0	0	0
PTPRS	12	9	0.831045	0.743133	8.12973	0.121516	1	5	3	1.34567	0.484912	5.19229	0.592574	1	1	0	0	0
MIR4785	1	0	inf	0.615871	0.129671	0.121616	1	0	0	inf	1	0.0828183	1	1	-	0	0	0
CAPZA2	7	2	2.18538	0.262629	4.10252	0.121627	1	3	7	0.344971	0.974113	2.62019	0.486627	1	0.98056	0	0	0
NAV2	61	26	1.47154	0.0604572	52.0303	0.12163	1	28	26	0.867388	0.745134	33.2307	0.840137	1	1	0	0	2
CRYL1	11	3	2.29101	0.150413	7.306	0.121656	1	4	2	1.61498	0.448384	4.66619	0.684962	1	8.7337e-10	0	0	0
TBPL2	3	1	1.8719	0.50277	1.20528	0.121659	1	0	2	0	1	0.769785	1	1	-	0	0	0
GTF2F1	2	0	inf	0.379255	0.599359	0.12169	1	2	0	inf	0.306213	0.382798	0.057	1	1.3398e-07	0	0	0
CAMSAP3	2	1	1.24758	0.670724	0.600519	0.122072	1	0	0	inf	1	0.383539	1	1	0.87472	0	0	0
PSPC1	11	6	1.14393	0.501872	7.31137	0.122086	1	7	10	0.56352	0.922143	4.66962	0.191275	1	0.99175	0	0	0
AGAP11	4	3	0.831431	0.740401	1.88127	0.122112	1	3	1	2.42272	0.396512	1.20152	0.120844	1	-	0	0	0
MPZL2	2	0	inf	0.379255	0.600696	0.122131	1	0	0	inf	1	0.383652	1	1	2.0835e-12	0	0	0
RTN4RL1	9	4	1.4044	0.397891	5.68667	0.122153	1	4	4	0.806608	0.746314	3.63196	0.491556	1	0.76658	0	0	0
CASP8AP2	4	1	2.49658	0.364834	1.88179	0.1222	1	2	0	inf	0.306213	1.20186	0.338044	1	-	0	0	0
MIR5189	1	0	inf	0.615871	0.130391	0.122248	1	0	0	inf	1	0.0832783	1	1	-	0	0	0
LINC02644	1	0	inf	0.615871	0.13052	0.122361	1	0	2	0	1	0.0833603	1	1	-	0	0	0
ATP6V1G2-DDX39B	2	2	0.623503	0.838678	0.601509	0.122398	1	0	0	inf	1	0.384171	1	1	-	0	0	0
TNFRSF1B	7	1	4.37275	0.123798	4.10972	0.122417	1	6	2	2.4246	0.225793	2.62479	0.0508812	1	0.10032	0	0	0
PTPRT	102	61	1.04422	0.430147	90.3913	0.122446	1	65	53	0.989349	0.56118	57.731	0.18517	1	1	0	0	2
RALGAPB	11	9	0.761573	0.79997	7.31584	0.122446	1	6	3	1.61552	0.369158	4.67247	0.326781	1	1	0	1	1
LINC01585	2	1	1.24758	0.670724	0.601925	0.122536	1	0	1	0	1	0.384437	1	1	-	0	0	0
NOL10	10	3	2.08214	0.199318	6.49962	0.122583	1	3	4	0.60469	0.851692	4.15117	0.783221	1	3.7432e-09	0	0	0
EFEMP2	1	0	inf	0.615871	0.130804	0.12261	1	0	0	inf	1	0.0835419	1	1	0.61866	0	0	0
LOC284898	3	0	inf	0.233521	1.2097	0.122624	1	1	2	0.403212	0.911017	0.772613	0.538195	1	-	0	0	0
SLC6A12-AS1	1	0	inf	0.615871	0.130863	0.122662	1	0	0	inf	1	0.0835797	1	1	-	0	0	0
UAP1	5	3	1.03959	0.630719	2.60114	0.122738	1	1	1	0.806863	0.800626	1.6613	0.810107	1	-	0	0	0
SNRPD1	3	1	1.8719	0.50277	1.21032	0.122758	1	2	1	1.61444	0.579843	0.773004	0.181538	1	0.58546	0	0	0
SMC5-AS1	6	0	inf	0.0544783	3.3463	0.122759	1	2	1	1.61444	0.579843	2.13721	0.629861	1	-	0	0	0
MIR4535	1	0	inf	0.615871	0.130978	0.122763	1	0	0	inf	1	0.0836529	1	1	-	0	0	0
POLDIP3	4	4	0.623288	0.850084	1.88515	0.122769	1	0	1	0	1	1.204	1	1	0.98514	0	0	0
HSD17B4	9	6	0.93541	0.658394	5.69375	0.122804	1	1	1	0.806863	0.800626	3.63648	0.973655	1	0.0060144	1	0	0
ZNF791	2	1	1.24758	0.670724	0.603113	0.122927	1	0	1	0	1	0.385196	1	1	0.42416	0	0	0
ART1	3	0	inf	0.233521	1.21122	0.122956	1	1	0	inf	0.553419	0.773584	0.538643	1	1.268e-11	0	0	0
ZNF248	10	2	3.12464	0.101475	6.50416	0.122973	1	2	4	0.402949	0.93323	4.15407	0.919079	1	0.094813	0	0	0
EPB41	19	6	1.98041	0.0980534	14.1	0.122983	1	7	4	1.41343	0.405986	9.0054	0.79371	1	3.6736e-11	0	0	0
CDH1	9	3	1.87339	0.260417	5.69571	0.122985	1	4	3	1.07606	0.615613	3.63773	0.492775	1	0.85165	0	0	0
LOC100507437	1	0	inf	0.615871	0.131241	0.122994	1	0	0	inf	1	0.0838212	1	1	-	0	0	0
GALNT12	5	5	0.62318	0.859269	2.60334	0.123049	1	3	0	inf	0.169397	1.6627	0.232964	1	4.2237e-11	0	0	0
FAM167B	1	0	inf	0.615871	0.131361	0.123099	1	0	0	inf	1	0.0838978	1	1	0.030632	0	0	0
CALHM3	2	0	inf	0.379255	0.603963	0.123208	1	0	0	inf	1	0.385739	1	1	0.0090641	0	0	0
PRDM8	3	1	1.8719	0.50277	1.21251	0.123238	1	0	0	inf	1	0.774406	1	1	0.98264	0	0	0
TLCD1	1	1	0.62361	0.852486	0.131718	0.123412	1	0	0	inf	1	0.0841257	1	1	2.6022e-07	0	0	0
ERN1	10	2	3.12464	0.101475	6.51054	0.123522	1	2	3	0.537559	0.872325	4.15814	0.919344	1	0.95102	0	0	0
TMEM192	3	0	inf	0.233521	1.21388	0.123537	1	0	1	0	1	0.77528	1	1	2.2872e-06	0	0	0
LINC01648	4	1	2.49658	0.364834	1.88975	0.123551	1	0	0	inf	1	1.20695	1	1	-	0	0	0
MDC1	1	1	0.62361	0.852486	0.131958	0.123622	1	0	0	inf	1	0.0842787	1	1	8.4885e-12	0	0	0
LINC00940	1	0	inf	0.615871	0.131976	0.123638	1	0	0	inf	1	0.0842902	1	1	-	0	0	0
SETMAR	3	2	0.935521	0.709673	1.21463	0.1237	1	0	0	inf	1	0.775756	1	1	4.1432e-11	0	0	0
SARDH	5	2	1.56009	0.454825	2.6082	0.123739	1	1	1	0.806863	0.800626	1.6658	0.810961	1	6.8264e-29	0	0	0
PRDM16	14	10	0.872696	0.70849	9.83692	0.123938	1	7	15	0.374651	0.99283	6.28263	0.438996	1	1	0	0	0
NME4	1	0	inf	0.615871	0.132396	0.124006	1	0	0	inf	1	0.0845582	1	1	2.4002e-07	0	0	0
THSD7B	77	50	0.959639	0.626462	67.0023	0.12418	1	52	27	1.56709	0.0366759	42.7929	0.0944113	1	4.4018e-28	0	0	0
TRIP12	15	8	1.1702	0.449527	10.6873	0.124187	1	6	7	0.690854	0.828161	6.82572	0.676482	1	1	0	1	1
PON1	3	0	inf	0.233521	1.21691	0.124201	1	2	0	inf	0.306213	0.777215	0.183042	1	8.2563e-12	0	0	2
POU5F2	2	0	inf	0.379255	0.607106	0.124247	1	0	0	inf	1	0.387746	1	1	0.29452	0	0	0
SPIRE1	21	16	0.817537	0.782365	15.8666	0.124497	1	5	5	0.806523	0.745915	10.1337	0.973177	1	0.0084227	0	0	0
LINC02226	14	5	1.7494	0.199587	9.84685	0.124628	1	7	6	0.941259	0.653357	6.28898	0.440008	1	-	0	0	0
GLYATL3	4	1	2.49658	0.364834	1.8975	0.12487	1	2	1	1.61444	0.579843	1.21189	0.341667	1	5.3255e-05	0	0	0
ZNF44	3	0	inf	0.233521	1.22035	0.124955	1	0	0	inf	1	0.779411	1	1	0.0155	0	0	0
DEFB122	2	0	inf	0.379255	0.609454	0.125024	1	1	0	inf	0.553419	0.389246	0.322432	1	-	0	0	0
LOC100128325	1	0	inf	0.615871	0.133621	0.125079	1	0	0	inf	1	0.0853411	1	1	-	0	0	0
LOC728392	1	0	inf	0.615871	0.133644	0.125099	1	0	0	inf	1	0.0853557	1	1	-	0	0	0
NEGR1	82	51	1.00291	0.532156	71.7156	0.125115	1	61	34	1.4601	0.0480941	45.8032	0.0182113	1	0.99553	0	0	2
FAM214A	13	4	2.0309	0.1552	9.01295	0.125171	1	1	8	0.100473	0.999301	5.75638	0.996837	1	4.5953e-06	0	0	0
SUGT1P4-STRA6LP	7	0	inf	0.0335295	4.13795	0.125537	1	1	2	0.403212	0.911017	2.64282	0.92884	1	-	0	0	0
PHLDB2	20	8	1.5625	0.190954	15.0136	0.125538	1	9	7	1.03765	0.574012	9.58884	0.619041	1	6.2203e-12	0	0	0
GJA9-MYCBP	2	0	inf	0.379255	0.611212	0.125607	1	1	1	0.806863	0.800626	0.390368	0.323192	1	-	0	0	0
NPHP1	8	3	1.66476	0.334837	4.92517	0.125673	1	1	2	0.403212	0.911017	3.1456	0.956959	1	4.3801e-10	1	0	0
GLO1	4	2	1.24772	0.577215	1.90222	0.125678	1	4	0	inf	0.0936926	1.21491	0.0350769	1	-	0	0	2
AQP6	2	0	inf	0.379255	0.611772	0.125793	1	0	0	inf	1	0.390726	1	1	1.4095e-05	0	0	0
ATIC	4	1	2.49658	0.364834	1.90398	0.125979	1	3	0	inf	0.169397	1.21603	0.124008	1	4.7204e-17	1	0	0
CREB3L2-AS1	2	1	1.24758	0.670724	0.612344	0.125982	1	1	0	inf	0.553419	0.391091	0.323681	1	-	0	0	0
H2AC2P	2	2	0.623503	0.838678	0.612976	0.126192	1	0	0	inf	1	0.391495	1	1	-	0	0	0
TP53INP1	3	1	1.8719	0.50277	1.22631	0.126267	1	1	0	inf	0.553419	0.783217	0.543066	1	0.015664	0	0	0
GLOD4	3	1	1.8719	0.50277	1.22636	0.126278	1	0	2	0	1	0.783249	1	1	0.000537	0	0	0
NOP58	3	0	inf	0.233521	1.22656	0.126323	1	1	0	inf	0.553419	0.783378	0.54314	1	3.2866e-06	0	0	0
F2RL2	2	0	inf	0.379255	0.613766	0.126455	1	1	0	inf	0.553419	0.391999	0.324295	1	0.017969	0	0	0
SLC30A1	2	0	inf	0.379255	0.613808	0.126469	1	0	0	inf	1	0.392026	1	1	0.99829	0	0	0
CHRNB2	3	1	1.8719	0.50277	1.22734	0.126494	1	0	1	0	1	0.783874	1	1	1.6546e-09	0	1	0
CHTOP	2	1	1.24758	0.670724	0.613991	0.12653	1	0	0	inf	1	0.392143	1	1	0.0042515	0	0	0
CPLX1	4	0	inf	0.143772	1.90914	0.126865	1	5	1	4.04143	0.167639	1.21933	0.00826018	1	0.43467	0	0	0
NEK3	3	0	inf	0.233521	1.22922	0.126911	1	1	0	inf	0.553419	0.785079	0.543916	1	1.3421e-07	0	0	0
CACNG8	3	0	inf	0.233521	1.22926	0.12692	1	1	1	0.806863	0.800626	0.785106	0.543928	1	0.99615	0	0	0
ATP10A	12	9	0.831045	0.743133	8.2008	0.126962	1	2	3	0.537559	0.872325	5.23768	0.966862	1	2.795e-27	0	0	2
LRFN1	2	0	inf	0.379255	0.615432	0.127009	1	0	1	0	1	0.393063	1	1	1.8747e-06	0	0	0
BCL11A	13	9	0.900556	0.681841	9.03929	0.127104	1	7	3	1.88561	0.273068	5.77321	0.357322	1	1	0	1	1
MRGPRX3	3	1	1.8719	0.50277	1.23058	0.127211	1	1	0	inf	0.553419	0.785944	0.544311	1	5.4911e-05	0	0	0
MIR517A	1	0	inf	0.615871	0.136085	0.127231	1	1	0	inf	0.553419	0.0869144	0.0832444	1	-	0	0	0
ARL14EPL	4	1	2.49658	0.364834	1.91147	0.127266	1	5	2	2.01961	0.322962	1.22082	0.00830075	1	1.3526e-05	0	0	0
SLC35G5	1	0	inf	0.615871	0.136128	0.127269	1	1	0	inf	0.553419	0.0869419	0.0832697	1	0.00012	0	0	0
KLHL1	36	25	0.897097	0.710173	29.2941	0.127306	1	18	16	0.907081	0.677215	18.7095	0.596193	1	6.6213e-07	0	0	0
ZNF750	2	1	1.24758	0.670724	0.616689	0.127427	1	0	0	inf	1	0.393866	1	1	0.89035	1	0	0
MSH4	9	1	5.62532	0.0566609	5.74392	0.127479	1	6	3	1.61552	0.369158	3.66852	0.165439	1	4.0625e-13	0	0	0
CENPJ	4	0	inf	0.143772	1.91278	0.127491	1	1	0	inf	0.553419	1.22165	0.705257	1	7.0137e-29	1	0	0
SH3RF3	28	18	0.969987	0.603773	22.1102	0.127534	1	15	14	0.863688	0.72039	14.1213	0.442422	1	0.00083819	0	0	2
CCNH	9	4	1.4044	0.397891	5.74477	0.127559	1	2	4	0.402949	0.93323	3.66906	0.880937	1	7.3586e-05	0	0	0
LUZP1	10	5	1.24814	0.453161	6.55765	0.127618	1	2	2	0.806778	0.763175	4.18823	0.921279	1	-	0	0	0
ZNF211	2	1	1.24758	0.670724	0.617383	0.127658	1	0	0	inf	1	0.39431	1	1	1.0523e-08	0	0	0
SPA17	4	1	2.49658	0.364834	1.91397	0.127695	1	0	1	0	1	1.22241	1	1	0.052161	0	0	0
CSPP1	11	3	2.29101	0.150413	7.38388	0.12799	1	2	6	0.268339	0.98282	4.71593	0.948834	1	1.7793e-09	0	0	0
OR5M1	2	0	inf	0.379255	0.618455	0.128015	1	0	1	0	1	0.394994	1	1	0.29814	0	0	0
DHFR	3	0	inf	0.233521	1.2343	0.128035	1	0	0	inf	1	0.788323	1	1	0.060623	1	0	0
UGDH	3	0	inf	0.233521	1.23482	0.128151	1	0	1	0	1	0.788655	1	1	1.6496e-07	0	0	0
REELD1	3	0	inf	0.233521	1.2354	0.128278	1	0	1	0	1	0.789021	1	1	-	0	0	0
MYLK	23	11	1.30614	0.294179	17.6923	0.128283	1	12	12	0.805924	0.769145	11.2997	0.456464	1	1.0689e-12	0	0	3
DDX43	2	0	inf	0.379255	0.619437	0.128342	1	0	0	inf	1	0.395621	1	1	2.9514e-06	0	0	0
FZD10	1	0	inf	0.615871	0.137366	0.128349	1	0	0	inf	1	0.0877328	1	1	0.0020656	0	0	0
THRB-AS2	6	2	1.87264	0.349289	3.39154	0.128391	1	1	1	0.806863	0.800626	2.16611	0.885377	1	-	0	0	0
TMCO3	5	2	1.56009	0.454825	2.64159	0.128524	1	1	1	0.806863	0.800626	1.68713	0.81495	1	3.0428e-13	0	0	0
SLC38A9	5	2	1.56009	0.454825	2.64221	0.128613	1	0	1	0	1	1.68752	1	1	1.662e-07	0	0	0
TRAF3	15	5	1.87489	0.157372	10.7534	0.128623	1	6	4	1.21098	0.513292	6.86795	0.68211	1	1	0	0	0
ANAPC16	2	1	1.24758	0.670724	0.620981	0.128857	1	0	1	0	1	0.396607	1	1	0.33751	0	0	0
SYNRG	8	2	2.49829	0.194018	4.95685	0.128904	1	2	2	0.806778	0.763175	3.16584	0.82429	1	1	0	0	0
ARMT1	3	2	0.935521	0.709673	1.23829	0.12892	1	3	1	2.42272	0.396512	0.790868	0.0461186	1	0.00073976	0	0	0
DCTN2	2	0	inf	0.379255	0.621253	0.128948	1	0	2	0	1	0.396781	1	1	0.86818	0	0	0
PCDHA11	15	5	1.87489	0.157372	10.7598	0.129058	1	6	7	0.690854	0.828161	6.87204	0.682652	1	9.2892e-18	0	0	2
PBX4	6	6	0.623073	0.86857	3.39686	0.129061	1	2	0	inf	0.306213	2.1695	0.637934	1	1.0951e-07	0	0	0
LAPTM4B	6	2	1.87264	0.349289	3.39757	0.129151	1	3	3	0.806693	0.750515	2.16996	0.369221	1	2.7315e-06	0	0	0
SAMD4A	24	17	0.879719	0.716285	18.5923	0.129191	1	10	8	1.00872	0.589574	11.8745	0.746474	1	5.0502e-05	0	0	0
POPDC3	2	0	inf	0.379255	0.622125	0.129239	1	0	1	0	1	0.397338	1	1	5.6267e-05	0	0	0
SDC2	13	4	2.0309	0.1552	9.06965	0.129353	1	8	2	3.23566	0.103128	5.7926	0.227993	1	0.0014651	0	0	2
PRKCA-AS1	3	2	0.935521	0.709673	1.24041	0.129393	1	3	0	inf	0.169397	0.792227	0.0463114	1	-	0	0	0
NFATC1	4	3	0.831431	0.740401	1.92387	0.129407	1	4	1	3.23172	0.261221	1.22874	0.0363155	1	0.9982	0	0	0
C5orf66-AS2	3	0	inf	0.233521	1.24076	0.12947	1	0	2	0	1	0.792448	1	1	-	0	0	0
RHBDL2	5	0	inf	0.0885059	2.64912	0.129614	1	1	1	0.806863	0.800626	1.69194	0.815837	1	1.4703e-05	0	0	0
MAN2C1	1	0	inf	0.615871	0.138835	0.129629	1	0	0	inf	1	0.0886711	1	1	7.2121e-34	0	0	0
LOC107986876	1	0	inf	0.615871	0.138856	0.129646	1	1	0	inf	0.553419	0.0886842	0.0848655	1	-	0	0	0
GRB14	15	7	1.33798	0.34391	10.7691	0.129695	1	6	2	2.4246	0.225793	6.87803	0.683443	1	2.9315e-05	0	0	0
DUOX1	2	0	inf	0.379255	0.623531	0.129709	1	0	0	inf	1	0.398236	1	1	2.8856e-34	0	0	0
PKP4-AS1	7	6	0.727126	0.806359	4.1753	0.129727	1	2	1	1.61444	0.579843	2.66667	0.745229	1	-	0	0	0
TOMM70	4	2	1.24772	0.577215	1.92589	0.129758	1	1	2	0.403212	0.911017	1.23003	0.707715	1	1	0	0	0
KLF3-AS1	7	8	0.544844	0.925379	4.17582	0.129786	1	4	1	3.23172	0.261221	2.66701	0.278648	1	-	0	0	0
LOC101927727	1	0	inf	0.615871	0.139027	0.129796	1	1	0	inf	0.553419	0.0887937	0.0849657	1	-	0	0	0
FMO2	3	1	1.8719	0.50277	1.24232	0.129818	1	2	1	1.61444	0.579843	0.793446	0.188854	1	1.568e-05	0	0	0
TOX2	18	9	1.24871	0.370343	13.3524	0.129954	1	8	11	0.585413	0.918089	8.5279	0.618005	1	0.97605	0	0	0
HOXB7	1	0	inf	0.615871	0.139346	0.130073	1	0	0	inf	1	0.0889974	1	1	0.00012638	0	0	0
C22orf24	2	0	inf	0.379255	0.624803	0.130134	1	0	0	inf	1	0.399049	1	1	-	0	0	0
TSPAN18	18	10	1.12332	0.466435	13.356	0.130171	1	6	4	1.21098	0.513292	8.53018	0.852659	1	0.019768	0	0	0
VDR	6	3	1.24786	0.52261	3.40596	0.130212	1	4	2	1.61498	0.448384	2.17532	0.175816	1	0.0107	1	0	2
LSM14A	6	1	3.747	0.180171	3.40647	0.130276	1	5	4	1.0087	0.629604	2.17564	0.0698879	1	0.99797	0	0	0
KRTAP22-1	1	0	inf	0.615871	0.139642	0.13033	1	0	1	0	1	0.0891864	1	1	0.19669	0	0	0
KLK5	2	0	inf	0.379255	0.625671	0.130425	1	2	1	1.61444	0.579843	0.399603	0.0614455	1	1.7786e-05	0	0	0
EIF4E1B	3	1	1.8719	0.50277	1.24508	0.130432	1	3	2	1.2107	0.599449	0.795204	0.0467355	1	1.6007e-06	0	0	0
NUP153	10	5	1.24814	0.453161	6.59025	0.130494	1	5	2	2.01961	0.322962	4.20905	0.411933	1	1	0	0	0
MIR5691	1	1	0.62361	0.852486	0.140174	0.130793	1	0	1	0	1	0.0895263	1	1	-	0	0	0
SPICE1	7	2	2.18538	0.262629	4.18495	0.130821	1	2	1	1.61444	0.579843	2.67284	0.746369	1	8.59e-16	0	0	0
LINC01260	3	0	inf	0.233521	1.24694	0.130847	1	2	0	inf	0.306213	0.796392	0.189912	1	-	0	0	0
LOC100507443	4	5	0.498402	0.917467	1.93323	0.131034	1	1	1	0.806863	0.800626	1.23472	0.709082	1	-	0	0	0
TRIM3	4	1	2.49658	0.364834	1.93327	0.131041	1	1	0	inf	0.553419	1.23474	0.70909	1	1	0	0	0
JUP	3	2	0.935521	0.709673	1.24781	0.131043	1	2	0	inf	0.306213	0.796951	0.190112	1	0.73929	0	0	0
PIAS1	16	6	1.66628	0.197366	11.646	0.131115	1	5	4	1.0087	0.629604	7.43809	0.863358	1	1	0	0	0
PINK1	2	0	inf	0.379255	0.628055	0.131223	1	0	0	inf	1	0.401125	1	1	2.9907e-21	0	0	0
LOC105376453	1	0	inf	0.615871	0.140776	0.131316	1	0	0	inf	1	0.0899108	1	1	-	0	0	0
SOS1	13	7	1.15892	0.473793	9.09795	0.13147	1	11	6	1.48174	0.2997	5.81067	0.0352864	1	1	1	1	0
DNAH3	14	16	0.543932	0.967889	9.94814	0.131784	1	6	4	1.21098	0.513292	6.35367	0.609333	1	-	0	0	2
MIR3178	1	0	inf	0.615871	0.141461	0.131911	1	0	0	inf	1	0.0903484	1	1	-	0	0	0
RBM39	4	1	2.49658	0.364834	1.93828	0.131915	1	0	2	0	1	1.23794	1	1	1	0	0	0
LINC02005	9	2	2.81137	0.14121	5.79172	0.132019	1	5	5	0.806523	0.745915	3.69905	0.312598	1	-	0	0	0
DEFA5	1	0	inf	0.615871	0.141747	0.132159	1	1	0	inf	0.553419	0.090531	0.086554	1	5.9751e-05	0	0	0
RANBP1	1	0	inf	0.615871	0.141834	0.132235	1	0	0	inf	1	0.0905864	1	1	0.011895	0	0	0
PAFAH1B2	3	1	1.8719	0.50277	1.25315	0.132239	1	2	2	0.806778	0.763175	0.800363	0.191338	1	0.72538	0	0	2
LOC102725254	1	0	inf	0.615871	0.142053	0.132424	1	0	0	inf	1	0.0907261	1	1	-	0	0	0
EPSTI1	9	2	2.81137	0.14121	5.79715	0.13254	1	4	3	1.07606	0.615613	3.70252	0.506372	1	2.5252e-18	0	0	0
PPIL3	2	1	1.24758	0.670724	0.632017	0.132553	1	1	1	0.806863	0.800626	0.403656	0.332126	1	0.039929	0	0	0
UCKL1	1	0	inf	0.615871	0.142247	0.132593	1	0	0	inf	1	0.0908501	1	1	2.4001e-25	0	0	0
SLC24A3	45	29	0.967419	0.605147	37.6371	0.132751	1	33	22	1.21352	0.288021	24.038	0.0475079	1	0.99981	0	0	0
RNF165	14	6	1.45716	0.298089	9.96167	0.132757	1	7	8	0.705172	0.825761	6.36231	0.451687	1	0.98248	0	0	0
PCDHA2	16	5	2.00046	0.122724	11.6709	0.132757	1	7	7	0.806352	0.750148	7.45396	0.615523	1	3.2739e-17	0	0	2
DYTN	8	5	0.997943	0.620929	4.99534	0.132886	1	4	3	1.07606	0.615613	3.19042	0.395347	1	5.2071e-27	0	0	0
LCLAT1	21	10	1.31167	0.305137	16.0191	0.132902	1	8	5	1.29214	0.436596	10.2311	0.799876	1	0.13967	0	0	0
LINC00353	4	1	2.49658	0.364834	1.94412	0.132936	1	0	1	0	1	1.24167	1	1	-	0	0	0
PTBP3	11	7	0.980065	0.618094	7.44414	0.133013	1	7	5	1.13013	0.536639	4.75442	0.20286	1	0.98228	0	0	0
DTX3	1	0	inf	0.615871	0.142831	0.133099	1	0	0	inf	1	0.0912229	1	1	0.77648	0	0	0
MIR133A1HG	2	0	inf	0.379255	0.633762	0.133139	1	0	1	0	1	0.40477	1	1	-	0	0	0
ASCC3	33	20	1.02941	0.520263	26.7239	0.133151	1	15	16	0.754897	0.832343	17.068	0.724571	1	4.7255e-25	1	0	0
LGALSL	2	1	1.24758	0.670724	0.634194	0.133284	1	0	0	inf	1	0.405046	1	1	0.0010885	0	0	0
LRRC43	3	2	0.935521	0.709673	1.25824	0.133381	1	0	2	0	1	0.803611	1	1	2.1452e-21	0	0	0
UBE2G2	4	1	2.49658	0.364834	1.94681	0.133408	1	0	4	0	1	1.24339	1	1	0.064878	0	0	0
LOC101926935	2	0	inf	0.379255	0.634586	0.133416	1	0	0	inf	1	0.405297	1	1	-	0	0	0
CYSLTR2	7	2	2.18538	0.262629	4.20811	0.133464	1	4	3	1.07606	0.615613	2.68763	0.283182	1	0.45312	0	0	0
LOC101926944	4	1	2.49658	0.364834	1.94722	0.13348	1	3	0	inf	0.169397	1.24365	0.130113	1	-	0	0	0
ANKRD13B	2	0	inf	0.379255	0.634967	0.133544	1	0	0	inf	1	0.40554	1	1	0.00032358	0	0	0
KRTAP29-1	1	0	inf	0.615871	0.14338	0.133575	1	0	0	inf	1	0.0915735	1	1	0.29566	0	0	0
LOC101928896	4	3	0.831431	0.740401	1.94847	0.1337	1	3	1	2.42272	0.396512	1.24445	0.130291	1	-	0	0	0
ADCYAP1R1	6	0	inf	0.0544783	3.43365	0.133744	1	3	1	2.42272	0.396512	2.193	0.375409	1	7.2318e-09	0	0	0
GS1-124K5.11	7	5	0.872951	0.706512	4.21062	0.133753	1	9	2	3.64172	0.0678826	2.68924	0.0018635	1	-	0	0	0
PARD3	66	39	1.05659	0.43592	57.0912	0.13378	1	32	28	0.921116	0.673367	36.463	0.791979	1	3.6007e-06	0	0	0
PBX1-AS1	2	2	0.623503	0.838678	0.635692	0.133789	1	0	0	inf	1	0.406003	1	1	-	0	0	0
LINC01878	5	2	1.56009	0.454825	2.67773	0.133795	1	1	4	0.201386	0.982291	1.71021	0.819172	1	-	0	0	0
PRSS54	2	0	inf	0.379255	0.635721	0.133798	1	1	0	inf	0.553419	0.406021	0.333704	1	2.8551e-05	0	0	0
SETD3	9	5	1.12301	0.535254	5.81345	0.13411	1	5	5	0.806523	0.745915	3.71293	0.315278	1	0.99358	0	0	0
IL4R	6	2	1.87264	0.349289	3.43664	0.134127	1	5	2	2.01961	0.322962	2.19491	0.0719466	1	0.49751	0	0	0
DELE1	3	0	inf	0.233521	1.26188	0.1342	1	1	0	inf	0.553419	0.805934	0.553329	1	9.1069e-17	0	0	0
TMPRSS3	3	0	inf	0.233521	1.26195	0.134218	1	0	0	inf	1	0.805984	1	1	2.0523e-16	0	0	0
POLR1B	3	2	0.935521	0.709673	1.26288	0.134426	1	1	0	inf	0.553419	0.806575	0.553616	1	1	0	0	0
IFT74	11	5	1.37335	0.377318	7.4615	0.134479	1	1	9	0.0892604	0.999689	4.7655	0.991481	1	5.4995e-09	0	0	0
ATAD5	3	1	1.8719	0.50277	1.26313	0.134483	1	2	0	inf	0.306213	0.806735	0.193631	1	1	0	0	0
TMPRSS6	4	1	2.49658	0.364834	1.95375	0.134628	1	1	0	inf	0.553419	1.24782	0.712869	1	7.2591e-14	1	0	0
CLDND2	1	0	inf	0.615871	0.144633	0.13466	1	0	0	inf	1	0.092374	1	1	2.8204e-07	0	0	0
PTPRC	12	4	1.87414	0.200547	8.29919	0.134722	1	2	6	0.268339	0.98282	5.30052	0.968567	1	1	0	0	2
LOC100128770	2	0	inf	0.379255	0.638484	0.134729	1	1	0	inf	0.553419	0.407786	0.334879	1	-	0	0	0
LUADT1	4	2	1.24772	0.577215	1.95514	0.134874	1	5	0	inf	0.0518105	1.24871	0.00908668	1	-	0	0	0
SEMA3A	19	13	0.911105	0.673881	14.3074	0.135143	1	10	9	0.896152	0.682347	9.13781	0.430743	1	0.99876	0	0	0
LINC01257	5	2	1.56009	0.454825	2.68751	0.135239	1	3	2	1.2107	0.599449	1.71646	0.247127	1	-	0	0	0
LINC01299	5	2	1.56009	0.454825	2.68813	0.135331	1	2	1	1.61444	0.579843	1.71685	0.51197	1	-	0	0	0
LINC00654	2	0	inf	0.379255	0.640276	0.135334	1	0	1	0	1	0.408931	1	1	-	0	0	0
MMP26	28	18	0.969987	0.603773	22.2762	0.135345	1	15	11	1.10105	0.485341	14.2274	0.453647	1	4.0533e-13	0	0	0
TSC2	2	0	inf	0.379255	0.640408	0.135378	1	1	0	inf	0.553419	0.409015	0.335696	1	1	1	1	1
LHX6	4	1	2.49658	0.364834	1.95808	0.135392	1	1	0	inf	0.553419	1.25058	0.713662	1	0.67556	0	0	0
TRAF7	3	1	1.8719	0.50277	1.26726	0.135415	1	1	1	0.806863	0.800626	0.80937	0.554861	1	1.6501e-06	0	1	1
WDHD1	8	5	0.997943	0.620929	5.02051	0.135523	1	2	3	0.537559	0.872325	3.2065	0.829644	1	5.2042e-23	0	0	0
ESM1	2	0	inf	0.379255	0.641061	0.135598	1	0	0	inf	1	0.409432	1	1	0.15374	0	0	0
CMTM5	1	0	inf	0.615871	0.145765	0.135639	1	0	1	0	1	0.0930969	1	1	1.9847e-08	0	0	0
ACOT11	7	1	4.37275	0.123798	4.22844	0.135807	1	4	2	1.61498	0.448384	2.70062	0.286043	1	5.6614e-21	0	0	0
GALNT13	51	33	0.963394	0.612668	43.2458	0.135887	1	20	15	1.0766	0.484705	27.6202	0.945002	1	0.046128	0	0	2
IFNLR1	4	2	1.24772	0.577215	1.96141	0.13598	1	5	1	4.04143	0.167639	1.25271	0.00920346	1	3.9155e-05	0	0	0
LOC283299	6	3	1.24786	0.52261	3.45106	0.135986	1	0	1	0	1	2.20412	1	1	-	0	0	0
CIB4	7	2	2.18538	0.262629	4.23095	0.136097	1	3	2	1.2107	0.599449	2.70222	0.506918	1	7.2126e-07	0	0	0
HLTF-AS1	3	4	0.467332	0.918428	1.27033	0.136111	1	1	1	0.806863	0.800626	0.811336	0.555736	1	-	0	0	0
BNC2	44	23	1.19565	0.288398	36.8131	0.136145	1	30	27	0.895227	0.709307	23.5118	0.111115	1	1	0	0	0
NLRP7	2	1	1.24758	0.670724	0.642937	0.136232	1	0	0	inf	1	0.41063	1	1	-	0	0	0
OGFOD2	1	0	inf	0.615871	0.146456	0.136236	1	0	0	inf	1	0.0935385	1	1	-	0	0	0
SPARC	2	0	inf	0.379255	0.643909	0.136561	1	0	0	inf	1	0.411251	1	1	6.332e-05	0	0	0
CRYZL2P	5	2	1.56009	0.454825	2.69645	0.136564	1	0	1	0	1	1.72216	1	1	-	0	0	0
LINC01953	3	2	0.935521	0.709673	1.27256	0.136616	1	1	1	0.806863	0.800626	0.812759	0.556367	1	-	0	0	0
ABO	2	0	inf	0.379255	0.644095	0.136624	1	1	0	inf	0.553419	0.41137	0.337258	1	-	0	0	0
HTATSF1P2	1	0	inf	0.615871	0.146926	0.136642	1	0	0	inf	1	0.0938385	1	1	-	0	0	0
IREB2	6	3	1.24786	0.52261	3.45622	0.136654	1	0	2	0	1	2.20741	1	1	0.99998	0	0	0
LOC100288637	52	20	1.63102	0.0383935	44.1945	0.136749	1	32	17	1.52637	0.101806	28.2261	0.262465	1	-	0	0	0
MIR22	1	0	inf	0.615871	0.14716	0.136844	1	0	0	inf	1	0.0939879	1	1	-	0	0	0
KRT42P	4	1	2.49658	0.364834	1.9666	0.1369	1	1	2	0.403212	0.911017	1.25602	0.715216	1	-	0	0	0
LINC01298	2	0	inf	0.379255	0.645042	0.136944	1	0	0	inf	1	0.411975	1	1	-	0	0	0
VPS41	19	8	1.48395	0.231456	14.3372	0.136946	1	13	3	3.51113	0.0296682	9.15685	0.135936	1	4.1962e-14	0	0	0
TBL1XR1	18	20	0.559083	0.97452	13.4667	0.137021	1	7	6	0.941259	0.653357	8.60089	0.754416	1	1	1	1	1
LRRC37A5P	2	1	1.24758	0.670724	0.645333	0.137043	1	1	1	0.806863	0.800626	0.412161	0.337782	1	-	0	0	0
TPT1-AS1	5	1	3.12161	0.258644	2.69969	0.137046	1	0	0	inf	1	1.72423	1	1	-	0	0	0
SENP6	11	6	1.14393	0.501872	7.49229	0.137101	1	5	5	0.806523	0.745915	4.78517	0.521038	1	1	0	0	3
SLC7A11-AS1	11	4	1.71747	0.255788	7.49289	0.137153	1	4	3	1.07606	0.615613	4.78555	0.703573	1	-	0	0	0
GADL1	18	10	1.12332	0.466435	13.4698	0.137214	1	11	4	2.22503	0.125375	8.60286	0.248093	1	2.0692e-08	0	0	0
ART4	3	1	1.8719	0.50277	1.27538	0.137255	1	0	1	0	1	0.814556	1	1	0.0099215	0	0	0
ASIC4	3	0	inf	0.233521	1.27588	0.137369	1	0	0	inf	1	0.814876	1	1	0.00068066	0	0	0
ZNF473	3	1	1.8719	0.50277	1.27588	0.13737	1	3	0	inf	0.169397	0.81488	0.0495859	1	0.49846	0	0	0
LOC105377102	2	1	1.24758	0.670724	0.64637	0.137394	1	0	2	0	1	0.412823	1	1	-	0	0	0
ZNF273	3	0	inf	0.233521	1.27722	0.137674	1	0	1	0	1	0.815733	1	1	1.4108e-05	0	0	0
MAP2K1	9	2	2.81137	0.14121	5.85301	0.137962	1	8	3	2.15593	0.197115	3.73819	0.0370497	1	0.96688	1	1	0
LOC439933	5	0	inf	0.0885059	2.7063	0.13803	1	0	0	inf	1	1.72845	1	1	-	0	0	0
MIR365A	1	0	inf	0.615871	0.148576	0.138066	1	0	0	inf	1	0.0948925	1	1	-	0	0	0
ANKRD60	3	2	0.935521	0.709673	1.27896	0.138071	1	1	0	inf	0.553419	0.816848	0.558178	1	-	0	0	0
CLEC7A	2	1	1.24758	0.670724	0.648478	0.138108	1	0	1	0	1	0.41417	1	1	9.5203e-06	0	0	0
SRSF1	2	0	inf	0.379255	0.648859	0.138237	1	0	1	0	1	0.414413	1	1	0.99999	0	1	3
PLCB1	71	45	0.983758	0.574678	61.9135	0.13827	1	26	41	0.506076	0.997903	39.5429	0.990897	1	1	1	0	2
MIR9851	1	0	inf	0.615871	0.148851	0.138302	1	0	0	inf	1	0.095068	1	1	-	0	0	0
TPSD1	1	0	inf	0.615871	0.149017	0.138445	1	0	0	inf	1	0.0951739	1	1	4.3492e-13	0	0	0
TRAPPC8	9	1	5.62532	0.0566609	5.85841	0.138493	1	6	3	1.61552	0.369158	3.74164	0.175905	1	1	0	0	0
SOCS6	6	1	3.747	0.180171	3.47056	0.13852	1	1	2	0.403212	0.911017	2.21657	0.891018	1	0.99993	0	0	0
[truncated: 21,648 more rows]
