# Supplementary material for: Noncoding de novo mutations in SCN2A are associated with autism spectrum disorders
Source: iScience. 2025 Aug 5;28(9):113258. doi: 10.1016/j.isci.2025.113258 (PMC12392654; doi:10.1016/j.isci.2025.113258)
Supplement: Table S7. Noncoding DNMs (with CADD ≥15) of genes within intergenic regions, related to Table 2 [file mmc8.xlsx]

## Sheet: Table S7
Noncoding DNMs (with CADD ≥15) of genes within intergenic regions
							SPARK								SSC
gene	chr	start (hg38)	end	length_coding_mutations	prot_all	length_mutations_intergeic_region_with_cadd≥15	Count of noncoding DNMs in intergenic region for case	Count of noncoding DNMs in intergenic region for control	Count of noncoding DNMs with cadd≥15 in intergenic region for case	Count of noncoding DNMs with cadd≥15 in intergenic region for control	FC_intergenic_noncoding with DNMs≥15	Fisher_exact_p_value	Expected intergenic DNMs in case	case-only p value for intergenic DNMs	Count of noncoding DNMs in intergenic region for case	Count of noncoding DNMs in intergenic region for control	Count of noncoding DNMs with cadd≥15 in intergenic region for case	Count of noncoding DNMs with cadd≥15 in intergenic region for control	FC_intergenic_noncoding with DNMs≥15	Fisher_exact_p_value	Expected intergenic DNMs in case	case-only p value for intergenic DNMs	SFARI_gene_score	NDD_gene	pLI_score	ASD_known_gene
KLHL29	2	23785066	23929534	2628	5.08e-06	533	53	25	6	0	inf	0.0544783	0.00722862	1.96928e-16	31	22	0	0	0	1	0.00468582	1	-	0	0.99999	0
DIAPH3	13	60240717	60737900	3582	4.47e-05	565	94	59	8	2	2.49487	0.194018	0.0494675	8.51036e-16	51	47	2	1	1.6139	0.579843	0.0320664	0.000503269	-	0	5.5797e-21	0
PRKD1	14	30046443	30396718	2739	4.07e-05	271	72	41	6	2	1.87115	0.349289	0.0282528	6.89478e-13	45	37	4	1	3.22779	0.261221	0.0183144	4.61951e-09	-	0	2.9012e-09	1
MZT1	13	73284459	73301740	249	4.68e-06	511	51	27	7	1	4.36602	0.123798	0.067384	1.17998e-12	26	26	0	2	0	1	0.0436805	1	-	0	0.0005738	0
ZNF326	1	90460816	90493260	1749	2.34e-05	618	42	15	6	0	inf	0.0544783	0.0580102	5.03627e-11	20	18	0	1	0	1	0.0376041	1	-	0	0.019099	0
ICOS	2	204801537	204824322	600	7.15e-06	301	25	29	5	1	3.11859	0.258644	0.0251658	8.23698e-11	20	19	2	1	1.6139	0.579843	0.0163133	0.000131624	-	0	0.0032269	0
GYPA	4	145032546	145061788	453	6.02e-06	9	34	11	3	0	inf	0.233521	0.000839132	9.84162e-11	24	13	0	0	0	1	0.000543953	1	-	0	0.0025102	0
ETV1	7	13935490	14028677	1434	1.84e-05	837	102	60	6	1	3.7423	0.180171	0.0753501	2.38308e-10	51	44	0	1	0	1	0.0488444	1	-	0	0.053448	0
MED13L	12	116399070	116714936	6633	9.43e-05	340	71	68	5	2	1.55929	0.454825	0.0339133	3.63413e-10	50	42	0	0	0	1	0.0219837	1	1	1	1	1
NOVA1	14	26917164	27066642	1524	1.86e-05	519	63	43	5	4	0.779647	0.765855	0.0444411	1.39209e-09	42	29	1	0	inf	0.553419	0.0288082	0.0283972	-	0	0.99969	0
NUDT12	5	102886561	102895949	1389	1.53e-05	243	97	66	4	3	0.831623	0.740401	0.0187795	5.10512e-09	46	37	0	3	0	1	0.0121735	1	-	0	2.0485e-09	0
IZUMO3	9	24543226	24545647	720	8.51e-07	13	130	59	2	2	0.623717	0.838678	0.000107803	5.8103e-09	65	70	2	1	1.6139	0.579843	6.98813e-05	2.44158e-09	-	0	3.634e-12	0
SNX19	11	130748316	130785834	2979	4.39e-05	254	22	22	4	0	inf	0.143772	0.0262614	1.94061e-08	12	7	0	1	0	1	0.0170235	1	-	0	1.6774e-14	0
SMIM21	18	73122818	73139518	306	4.19e-06	54	16	16	3	0	inf	0.233521	0.00518771	2.31786e-08	14	11	0	1	0	1	0.00336284	1	-	0	0.0033161	0
FIGN	2	164466061	164591437	2280	3.34e-05	2796	76	55	7	4	1.09151	0.576524	0.287368	2.49837e-08	42	42	0	1	0	1	0.186281	1	-	0	1	0
EPHA4	2	222290747	222436968	2961	4.56e-05	788	137	87	5	1	3.11859	0.258644	0.0851417	3.47334e-08	72	54	3	1	2.42084	0.396512	0.0551916	2.68854e-05	-	0	1	0
PKHD1	6	51483878	51949731	12225	0.000164335	66	40	28	3	1	1.87115	0.50277	0.00622465	4.00097e-08	34	24	1	0	inf	0.553419	0.00403502	0.00402689	-	1	2.4623e-48	0
MEIS2	15	37184373	37391667	1434	2.73e-05	2664	40	21	7	1	4.36602	0.123798	0.355826	1.0504e-07	28	27	1	1	0.806948	0.800626	0.230658	0.205989	1	0	1	1
TMCO5A	15	38228524	38243435	867	1.01e-05	509	62	32	4	1	2.49487	0.364834	0.0416016	1.20721e-07	35	22	0	1	0	1	0.0269675	1	-	0	4.8181e-10	0
ALCAM	3	105086252	105290783	1752	2.3e-05	455	126	76	4	0	inf	0.143772	0.0419078	1.24285e-07	70	55	1	0	inf	0.553419	0.027166	0.0268003	-	0	0.99507	0
ZIC4	3	147106645	147121885	1155	2.72e-05	2553	37	6	7	0	inf	0.0335295	0.42182	3.26321e-07	12	15	2	0	inf	0.306213	0.273438	0.0312199	-	0	0.0056074	0
TFEC	7	115580604	115624495	1044	1.26e-05	653	31	14	4	0	inf	0.143772	0.0552933	3.72638e-07	20	12	0	0	0	1	0.0358429	1	-	0	0.00030496	0
ANKRD30A	10	37414883	37520397	4026	4.32e-05	12	86	52	2	0	inf	0.379255	0.000903401	4.07821e-07	62	29	0	0	0	1	0.000585614	1	-	0	1.2771e-46	0
NSUN3	3	93781970	93845334	1023	1.23e-05	681	50	37	4	0	inf	0.143772	0.0574468	4.33425e-07	24	16	0	1	0	1	0.0372389	1	-	0	0.0061612	0
HS3ST3B1	17	14204835	14248963	1173	2.66e-05	99	46	21	3	0	inf	0.233521	0.015751	6.43644e-07	25	23	1	0	inf	0.553419	0.0102103	0.0101584	-	0	0.0001675	0
GBE1	3	81539557	81810668	2109	2.7e-05	182	30	14	3	0	inf	0.233521	0.0163474	7.19235e-07	19	10	0	1	0	1	0.0105969	1	2	0	1.4534e-08	0
CDH8	16	61687511	62055307	2400	3.55e-05	752	184	132	4	4	0.623717	0.850084	0.0780413	1.45214e-06	142	101	4	2	1.6139	0.448384	0.0505889	2.62089e-07	2	0	1	0
MN1	22	28146902	28196531	3963	8.59e-05	1285	31	20	5	1	3.11859	0.258644	0.195417	2.01869e-06	19	11	0	0	0	1	0.126676	1	-	0	0.9922	1
VRK2	2	58275966	58386828	1527	1.78e-05	1089	91	56	4	0	inf	0.143772	0.0890632	2.44166e-06	61	49	1	0	inf	0.553419	0.0577337	0.0560987	-	0	1.3034e-11	0
TTC29	4	147628309	147861047	1428	1.46e-05	33	29	13	2	0	inf	0.379255	0.00236716	2.79731e-06	18	14	0	1	0	1	0.00153447	1	-	0	2.4823e-05	0
ZFAT	8	135490724	135725106	3732	5.6e-05	264	40	28	3	0	inf	0.233521	0.0277933	3.50447e-06	17	22	0	0	0	1	0.0180165	1	-	0	1.8214e-09	0
FOXP1	3	71008397	71179834	2040	3.14e-05	2173	33	18	5	1	3.11859	0.258644	0.234665	4.8795e-06	19	20	0	0	0	1	0.152118	1	1	1	1	1
LRRN1	3	3886325	3888476	2151	3.02e-05	343	31	22	3	1	1.87115	0.50277	0.033787	6.26763e-06	20	9	0	0	0	1	0.0219019	1	-	0	0.98007	0
CCSER1	4	91229435	92520208	2703	2.44e-05	534	50	31	3	0	inf	0.233521	0.0338201	6.28588e-06	33	25	0	0	0	1	0.0219233	1	2	0	0.13745	0
REG3G	2	79253219	79255402	528	6.27e-06	43	32	22	2	0	inf	0.379255	0.00358254	6.40201e-06	17	11	0	0	0	1	0.00232232	1	-	0	1.8995e-07	0
DUSP26	8	33449530	33455033	636	1.3e-05	26	69	49	2	1	1.24743	0.670724	0.00372863	6.93408e-06	50	26	2	2	0.806948	0.763175	0.00241702	2.91629e-06	-	0	0.0021566	0
KCNH8	3	19190211	19575591	3324	4.68e-05	481	43	23	3	1	1.87115	0.50277	0.0475138	1.72524e-05	38	33	1	1	0.806948	0.800626	0.0308	0.0303305	-	0	2.655e-14	0
CD180	5	66478684	66492469	1986	2.43e-05	556	32	18	3	0	inf	0.233521	0.04773	1.74862e-05	27	14	1	0	inf	0.553419	0.0309401	0.0304664	-	0	5.5203e-05	0
CAAP1	9	26842298	26892713	1086	1.56e-05	64	34	21	2	0	inf	0.379255	0.00645007	2.07125e-05	34	21	1	0	inf	0.553419	0.00418114	0.00417242	-	0	0.0036318	0
FSCB	14	44973712	44976190	2478	2.87e-05	97	153	83	2	1	1.24743	0.670724	0.0078821	3.0901e-05	86	64	0	0	0	1	0.00510943	1	-	0	0.35754	0
ACTL7B	9	111616962	111618210	1248	2.97e-05	52	77	51	2	2	0.623717	0.838678	0.0086823	3.74737e-05	42	25	0	1	0	1	0.00562815	1	-	0	1.8669e-07	0
PDCD6IP	3	33840220	33908017	2622	3.22e-05	116	53	45	2	1	1.24743	0.670724	0.00999472	4.96157e-05	25	27	0	1	0	1	0.00647891	1	-	0	0.18399	0
MPHOSPH6	16	82182335	82203780	483	5.11e-06	138	34	28	2	0	inf	0.379255	0.0102434	5.21063e-05	32	17	1	1	0.806948	0.800626	0.00664008	0.00661808	-	0	3.8194e-08	0
ATG4C	1	63269457	63329830	1377	1.54e-05	909	17	8	3	2	0.935576	0.709673	0.0713247	5.73296e-05	4	7	1	2	0.403474	0.911017	0.046235	0.0451825	-	0	8.6097e-12	0
KIF4B	5	154393419	154397124	3705	4.69e-05	128	74	48	2	0	inf	0.379255	0.011368	6.41281e-05	54	38	0	0	0	1	0.00736911	1	-	0	2.4793e-18	0
SMYD2	1	214454597	214510127	1302	1.86e-05	114	18	10	2	0	inf	0.379255	0.0114261	6.47823e-05	5	7	0	1	0	1	0.00740674	1	-	0	4.7349e-14	0
IL20RB	3	136676955	136729065	936	1.33e-05	749	38	28	3	1	1.87115	0.50277	0.0746702	6.56167e-05	26	28	0	1	0	1	0.0484036	1	-	0	2.1511e-05	0
MCTP2	15	94841494	95022263	2637	3.83e-05	113	28	24	2	0	inf	0.379255	0.0115148	6.57887e-05	10	16	0	1	0	1	0.00746427	1	-	0	1.2854e-26	0
ANKRD7	7	117864884	117880015	765	9.68e-06	151	76	36	2	0	inf	0.379255	0.0134054	8.90537e-05	55	45	1	0	inf	0.553419	0.00868983	0.00865218	-	0	2.736e-06	0
EIF3E	8	109214113	109260931	1338	1.63e-05	974	21	9	3	0	inf	0.233521	0.0832492	9.03503e-05	9	10	0	0	0	1	0.0539648	1	-	0	0.00028106	0
OR52K1	11	4510130	4511075	945	1.26e-05	1	7	3	1	0	inf	0.615871	9.35467e-05	9.35423e-05	5	4	0	0	0	1	6.064e-05	1	-	0	3.1395e-06	0
FTCDNL1	2	200677427	200713685	417	5.36e-07	1680	12	6	2	0	inf	0.379255	0.0151505	0.000113617	4	4	0	0	0	1	0.00982106	1	-	0	-	0
WWOX	16	78133675	79245693	1245	2.2e-05	126	50	25	2	1	1.24743	0.670724	0.0156212	0.000120747	29	21	1	1	0.806948	0.800626	0.0101261	0.0100751	2	0	2.9926e-33	0
HTR2A	13	47408971	47470041	1416	2.1e-05	153	60	37	2	0	inf	0.379255	0.0159198	0.000125383	39	21	0	0	0	1	0.0103197	1	-	0	0.35656	0
ACVR2A	2	148602721	148684843	1542	1.94e-05	1058	51	34	3	2	0.935576	0.709673	0.0933883	0.000126584	47	39	2	3	0.537965	0.872325	0.0605374	0.00176009	-	0	1	0
COG6	13	40229863	40325230	1974	2.69e-05	170	19	11	2	1	1.24743	0.670724	0.0162534	0.000130664	12	15	1	0	inf	0.553419	0.010536	0.0104807	-	0	1.5813e-07	0
NUP35	2	183989185	184025859	981	1.22e-05	189	62	47	2	0	inf	0.379255	0.0164908	0.000134488	38	36	0	1	0	1	0.0106899	1	-	0	0.00015083	0
RBFOX1	16	7383002	7760747	1257	2.79e-05	646	111	60	3	3	0.623717	0.842131	0.100598	0.000157376	63	43	2	1	1.6139	0.579843	0.0652112	0.00203603	2	0	1	0
MAGEB17	X	16188505	16189516	1011	7.99e-06	3	7	5	1	0	inf	0.615871	0.000166344	0.00016633	5	8	0	0	0	1	0.000107829	1	-	0	-	0
EXOC5	14	57675326	57735366	2127	2.02e-05	276	15	12	2	0	inf	0.379255	0.01839	0.000167038	8	12	1	0	inf	0.553419	0.011921	0.0118502	2	0	0.97521	0
MAP3K7	6	91226219	91296602	1821	2.53e-05	189	54	33	2	4	0.311859	0.965956	0.0184231	0.000167635	43	29	2	2	0.806948	0.763175	0.0119424	7.07456e-05	-	0	0.99991	0
ANGPT1	8	108264082	108509786	1497	1.93e-05	205	58	24	2	0	inf	0.379255	0.018543	0.00016981	27	24	0	0	0	1	0.0120201	1	-	0	0.99987	0
SLC6A15	12	85255410	85285899	2193	2.66e-05	219	97	72	2	0	inf	0.379255	0.018637	0.000171527	75	60	0	0	0	1	0.0120811	1	-	0	0.15878	0
FOXP2	7	114066566	114329981	2223	2.87e-05	2977	22	8	4	0	inf	0.143772	0.269656	0.000177734	20	12	1	0	inf	0.553419	0.1748	0.160375	1	1	1	1
RPS29	14	50044529	50053064	204	4.47e-06	694	103	59	3	2	0.935576	0.709673	0.106691	0.000186883	63	49	2	1	1.6139	0.579843	0.0691604	0.00228412	-	0	0.98427	0
CREB1	2	208420359	208461782	1026	1.3e-05	235	17	11	2	1	1.24743	0.670724	0.0208907	0.000215196	9	3	3	0	inf	0.169397	0.013542	4.09725e-07	-	0	1	0
TFAP2A	6	10398649	10415218	1314	2.8e-05	3564	95	66	5	3	1.03953	0.630719	0.532832	0.000230245	60	65	1	0	inf	0.553419	0.345399	0.292062	-	1	0.99993	0
ADAMTS3	4	73148852	73434479	3618	5.06e-05	227	35	14	2	1	1.24743	0.670724	0.022274	0.000244412	20	15	1	0	inf	0.553419	0.0144387	0.014335	-	0	1.1514e-09	0
OR4A5	11	51411447	51412395	948	1.12e-05	3	49	33	1	0	inf	0.615871	0.000248668	0.000248637	34	23	0	0	0	1	0.000161195	1	-	0	-	0
HNF4G	8	76452227	76476331	1338	1.8e-05	1252	46	36	3	1	1.87115	0.50277	0.118171	0.00025177	22	32	1	2	0.403474	0.911017	0.0766022	0.0737417	-	0	0.99746	0
LINGO2	9	27948848	27950669	1821	2.51e-05	235	83	44	2	1	1.24743	0.670724	0.0227259	0.000254354	48	43	0	1	0	1	0.0147317	1	-	0	-	0
PEX2	8	77895496	77896414	918	1.08e-05	290	22	14	2	1	1.24743	0.670724	0.0239369	0.000281958	14	9	1	1	0.806948	0.800626	0.0155167	0.0153969	-	1	1.7812e-05	0
PARD3B	2	205410722	206480537	3432	4.81e-05	252	40	17	2	0	inf	0.379255	0.0247792	0.000301981	21	12	1	1	0.806948	0.800626	0.0160627	0.0159344	2	0	8.6234e-21	0
KCNT2	1	196197353	196577439	3408	4.11e-05	313	9	9	2	0	inf	0.379255	0.0264835	0.000344559	8	5	0	0	0	1	0.0171675	1	-	0	0.000141	1
CADM1	11	115047193	115375112	1329	2.18e-05	2808	45	21	4	0	inf	0.143772	0.32316	0.000351399	29	21	2	2	0.806948	0.763175	0.209483	0.0191052	2	0	0.99958	0
SPRY2	13	80910892	80911840	948	1.55e-05	1177	44	30	3	1	1.87115	0.50277	0.135017	0.000370842	34	38	0	1	0	1	0.0875226	1	2	0	0.35349	0
PELO	5	52096228	52097674	1158	1.98e-05	233	43	19	2	1	1.24743	0.670724	0.0279513	0.000383434	32	21	2	0	inf	0.306213	0.0181189	0.000162179	-	0	3.4905e-05	0
LRP12	8	105502900	105601125	2580	3.46e-05	302	44	26	2	1	1.24743	0.670724	0.0284153	0.000396149	30	21	3	1	2.42084	0.396512	0.0184198	1.02731e-06	-	0	1	0
CSMD3	8	113236999	114449083	11124	0.000143279	316	149	97	2	1	1.24743	0.670724	0.0285561	0.000400045	81	73	0	0	0	1	0.018511	1	3	0	0.96917	0
C9orf72	9	27548233	27567118	1446	1.74e-05	343	17	23	2	0	inf	0.379255	0.0289577	0.000411268	13	10	1	0	inf	0.553419	0.0187714	0.0185963	-	0	0.0018894	0
DMRT2	9	1051613	1057273	1686	2.17e-05	323	79	47	2	1	1.24743	0.670724	0.0291672	0.000417181	56	41	0	2	0	1	0.0189071	1	-	0	1.9105e-11	0
XYLT1	16	17202551	17564653	2880	4.9e-05	245	92	49	2	0	inf	0.379255	0.0292455	0.000419403	61	44	3	1	2.42084	0.396512	0.0189579	1.11956e-06	-	0	0.99252	0
C18orf63	18	71985100	72021748	2058	2.06e-06	62	12	4	1	0	inf	0.615871	0.000435415	0.00043532	4	6	0	0	0	1	0.00028225	1	-	0	0.00017335	0
CD82	11	44616212	44640676	804	1.5e-05	232	22	10	2	0	inf	0.379255	0.0303678	0.000451871	12	9	0	0	0	1	0.0196854	1	-	0	1.2361e-09	0
CCT6B	17	33255066	33288412	1593	1.99e-05	1672	25	8	3	0	inf	0.233521	0.146542	0.000470092	10	6	0	1	0	1	0.0949935	1	-	0	0.0078857	0
EPHA3	3	89156898	89528652	2952	4.09e-05	319	247	173	2	3	0.415811	0.924681	0.031009	0.000470954	217	163	2	2	0.806948	0.763175	0.020101	0.000199339	-	0	0.79379	0
FIBIN	11	27016073	27016709	636	1.08e-05	262	15	12	2	0	inf	0.379255	0.0312146	0.000477155	11	9	0	0	0	1	0.0202343	1	-	0	0.017654	0
NRIP1	21	16337036	16340513	3477	3.98e-05	393	31	28	2	1	1.24743	0.670724	0.0315617	0.000487714	28	17	0	0	0	1	0.0204593	1	-	0	0.98411	0
CTTNBP2NL	1	112958787	113000034	1920	2.38e-05	363	23	13	2	1	1.24743	0.670724	0.0315698	0.000487961	25	9	0	0	0	1	0.0204646	1	-	0	0.0033259	0
KCNV1	8	110980316	110986617	1503	2.38e-05	298	69	37	2	1	1.24743	0.670724	0.0331073	0.000536099	39	33	1	0	inf	0.553419	0.0214612	0.0212326	-	0	1	0
MED27	9	134735924	134955231	936	1.56e-05	288	18	8	2	1	1.24743	0.670724	0.0336768	0.000554492	6	8	1	0	inf	0.553419	0.0218304	0.0215938	-	0	1.6668e-06	0
UNC5D	8	35093302	35648081	2862	4.16e-05	337	74	50	2	1	1.24743	0.670724	0.0343671	0.000577192	60	33	3	0	inf	0.169397	0.0222779	1.81225e-06	3	0	0.9946	0
CDH5	16	66413240	66437072	2355	4.57e-05	253	43	33	2	1	1.24743	0.670724	0.0344457	0.000579805	34	32	1	0	inf	0.553419	0.0223288	0.0220814	-	0	0.0011152	0
NAV3	12	78225241	78604297	7092	9.33e-05	381	49	32	2	0	inf	0.379255	0.0351664	0.00060403	30	24	1	0	inf	0.553419	0.022796	0.0225381	2	0	1	0
STMND1	6	17102488	17131112	831	1.07e-06	67	26	17	1	0	inf	0.615871	0.000605267	0.000605084	18	11	0	0	0	1	0.000392354	1	-	0	1.2425e-05	0
CLINT1	5	157214653	157285978	1932	2.38e-05	411	41	20	2	0	inf	0.379255	0.0355223	0.000616173	16	12	0	0	0	1	0.0230267	1	-	0	0.99965	0
APOBEC1	12	7802142	7818468	711	1.05e-05	6	8	4	1	0	inf	0.615871	0.000621671	0.000621478	7	2	0	0	0	1	0.000402987	1	-	0	2.4428e-05	0
ELAC2	17	12896134	12921264	2481	3.98e-05	319	18	16	2	0	inf	0.379255	0.0359035	0.000629309	11	17	1	1	0.806948	0.800626	0.0232738	0.0230051	-	1	2.6682e-27	0
SPOCK1	5	136314342	136834247	1320	2.06e-05	328	29	22	2	0	inf	0.379255	0.0359134	0.000629653	23	17	0	0	0	1	0.0232802	1	-	0	0.37904	0
CMYA5	5	78985730	79095439	12210	0.000138716	458	14	3	2	0	inf	0.379255	0.0365061	0.000650352	10	4	1	0	inf	0.553419	0.0236645	0.0233867	-	0	1.6693e-53	0
DHX37	12	125432347	125473568	3474	6.97e-05	263	7	3	2	0	inf	0.379255	0.037021	0.000668597	1	0	0	0	0	1	0.0239982	1	-	0	0.18899	0
E2F7	12	77417794	77458415	2736	3.77e-05	385	44	31	2	0	inf	0.379255	0.0372199	0.000675712	39	21	3	1	2.42084	0.396512	0.0241272	2.29887e-06	-	0	0.018304	0
HAS2	8	122626348	122641580	1659	2.16e-05	414	44	23	2	0	inf	0.379255	0.0378179	0.000697321	37	19	3	1	2.42084	0.396512	0.0245148	2.41076e-06	-	0	0.99934	0
PIK3R1	5	67522503	67593429	2175	3.12e-05	376	22	12	2	0	inf	0.379255	0.0378419	0.000698195	28	14	1	0	inf	0.553419	0.0245303	0.0242319	-	1	1	0
OR5T2	11	55999581	56000661	1080	1.24e-05	9	2	1	1	0	inf	0.615871	0.000724987	0.000724724	1	2	0	0	0	1	0.00046996	1	-	0	0.00014332	0
NXPE2	11	114549297	114577652	1680	8.35e-06	21	29	25	1	1	0.623717	0.852486	0.000732295	0.000732027	16	21	1	2	0.403474	0.911017	0.000474698	0.000474585	-	0	0.00053726	0
PSAT1	9	80912126	80944002	1113	1.59e-05	399	39	29	2	0	inf	0.379255	0.0399912	0.000778645	29	27	1	0	inf	0.553419	0.0259236	0.0255905	-	1	3.086e-14	0
TMEM161B	5	87492027	87564540	1464	1.65e-05	515	28	22	2	1	1.24743	0.670724	0.040723	0.00080701	17	11	0	0	0	1	0.026398	1	-	0	8.8597e-05	0
VWDE	7	12370808	12443342	4773	5.37e-06	103	7	2	1	0	inf	0.615871	0.000813036	0.000812705	7	8	0	0	0	1	0.000527036	1	-	0	5.0869e-61	0
INTU	4	128554189	128637591	2829	3.65e-05	452	106	74	2	0	inf	0.379255	0.0409155	0.000814554	74	67	1	2	0.403474	0.911017	0.0265228	0.0261741	-	0	4.7546e-15	0
GOLGA8S	15	23599992	23610281	1878	1.22e-05	19	1	4	1	0	inf	0.615871	0.000865979	0.000865604	1	1	0	0	0	1	0.000561356	1	-	0	-	0
GORAB	1	170501289	170521603	1185	1.78e-05	407	6	3	2	0	inf	0.379255	0.0428929	0.000894015	3	1	0	0	0	1	0.0278046	1	-	0	0.0053543	0
KYNU	2	143642936	143799741	1398	1.74e-05	511	43	23	2	2	0.623717	0.838678	0.0446224	0.000966451	31	24	2	1	1.6139	0.579843	0.0289257	0.000410367	-	0	1.0408e-08	0
OR5H15	3	97887543	97888485	942	1.03e-05	14	7	5	1	0	inf	0.615871	0.001074	0.00107342	8	2	0	0	0	1	0.000696201	1	-	0	-	0
RAB11FIP2	10	119768508	119805674	1539	1.92e-05	550	26	23	2	1	1.24743	0.670724	0.048141	0.00112225	16	8	0	0	0	1	0.0312065	1	-	0	0.98966	0
REEP3	10	65281305	65380629	768	8.02e-06	678	55	43	2	1	1.24743	0.670724	0.0496744	0.00119367	40	32	2	1	1.6139	0.579843	0.0322006	0.000507442	2	0	0.010593	0
MELK	9	36581678	36677334	1956	2.46e-05	571	26	17	2	1	1.24743	0.670724	0.0503839	0.00122743	11	8	0	0	0	1	0.0326605	1	-	0	9.4353e-14	0
COQ2	4	84185351	84206067	1266	1.4e-05	16	7	9	1	0	inf	0.615871	0.00124138	0.00124061	3	2	0	0	0	1	0.000804701	1	-	1	0.00017609	0
C1orf87	1	60456344	60538315	1641	2.01e-05	594	28	18	2	0	inf	0.379255	0.0510462	0.00125936	20	15	0	0	0	1	0.0330898	1	-	0	9.3612e-14	0
ZMAT4	8	40389741	40683195	690	9.1e-06	553	37	24	2	0	inf	0.379255	0.051169	0.00126532	19	17	0	0	0	1	0.0331694	1	-	0	0.0011093	0
TLE3	15	70342435	70389137	2319	3.87e-05	1779	43	21	3	1	1.87115	0.50277	0.208294	0.0012894	31	25	1	1	0.806948	0.800626	0.135023	0.126304	1	0	1	0
PLXNA2	1	208200587	208391267	5685	0.000102006	412	35	14	2	2	0.623717	0.838678	0.0518659	0.00129942	19	14	0	1	0	1	0.0336212	1	-	0	0.0004233	0
CACNA2D3	3	54156740	55108233	3276	4.33e-05	562	15	12	2	0	inf	0.379255	0.0521159	0.00131176	13	8	0	1	0	1	0.0337832	1	1	0	0.99934	0
UNC5C	4	96090384	96470008	2796	4.37e-05	476	20	12	2	0	inf	0.379255	0.0521964	0.00131575	5	5	1	0	inf	0.553419	0.0338354	0.0332694	-	0	1.7051e-05	0
TTC34	1	2572806	2706156	1701	3.28e-06	98	14	5	1	0	inf	0.615871	0.00132582	0.00132494	17	17	0	0	0	1	0.000859441	1	-	0	-	0
ZFP42	4	188923961	188924894	933	1.52e-05	12	29	21	1	0	inf	0.615871	0.00137162	0.00137068	21	16	0	0	0	1	0.000889127	1	-	0	0.10974	0
CDH13	16	82660662	83828635	2283	3.43e-05	510	39	19	2	0	inf	0.379255	0.0537586	0.00139424	23	21	0	1	0	1	0.0348481	1	2	0	0.99802	0
IRX1	5	3596219	3601154	1443	3.57e-05	321	78	43	2	1	1.24743	0.670724	0.0557181	0.00149578	60	39	0	0	0	1	0.0361183	1	-	0	9.2303e-07	0
BARHL2	1	91177868	91182752	1164	2.33e-05	1586	10	6	3	1	1.87115	0.50277	0.222739	0.00155989	3	3	2	0	inf	0.306213	0.144386	0.00947266	-	0	0.61752	0
DEFA5	8	6912952	6914219	285	3.98e-06	16	12	13	1	0	inf	0.615871	0.00156765	0.00156642	13	2	0	0	0	1	0.0010162	1	-	0	5.9751e-05	0
LMO1	11	8246162	8284909	471	8.02e-06	1881	11	6	3	1	1.87115	0.50277	0.224715	0.00159943	2	3	0	1	0	1	0.145668	1	-	0	0.029523	0
NRP1	10	33469003	33623310	2772	4.22e-05	540	25	11	2	1	1.24743	0.670724	0.057677	0.00160072	17	20	0	0	0	1	0.0373881	1	-	0	1	0
ZPLD1	3	102153958	102196462	1296	1.83e-05	600	65	42	2	1	1.24743	0.670724	0.0594411	0.00169815	52	34	0	2	0	1	0.0385317	1	-	0	5.7637e-08	0
EPHA7	6	93953143	94129059	2997	3.89e-05	657	89	66	2	2	0.623717	0.838678	0.0598298	0.00171999	61	52	2	2	0.806948	0.763175	0.0387837	0.00073292	-	0	1	0
METTL7A	12	51318821	51323933	735	1.04e-05	19	6	1	1	0	inf	0.615871	0.00188621	0.00188443	1	1	0	0	0	1	0.0012227	1	-	0	0.003007	0
CNTN4	3	2613187	3097904	3081	4.37e-05	667	42	26	2	1	1.24743	0.670724	0.0663751	0.00210774	39	19	1	1	0.806948	0.800626	0.0430265	0.042114	2	0	4.6153e-12	0
OR2V2	5	180581942	180582890	948	1.2e-05	24	3	2	1	0	inf	0.615871	0.00213144	0.00212917	3	2	0	0	0	1	0.00138167	1	-	0	0.35931	0
SLIT2	4	20255438	20620632	4590	6.88e-05	656	131	85	2	3	0.415811	0.924681	0.0689873	0.00227296	92	67	3	0	inf	0.169397	0.0447198	1.44145e-05	-	0	1	0
OTUD1	10	23728386	23729832	1446	3.89e-06	122	23	21	1	0	inf	0.615871	0.00230266	0.00230002	18	7	0	0	0	1	0.00149266	1	-	0	0.00034551	0
XRCC2	7	152345726	152373164	843	1.07e-05	26	19	7	1	0	inf	0.615871	0.00231536	0.00231268	16	9	0	0	0	1	0.00150089	1	-	0	1.481e-07	0
CAPN8	1	223715198	223853348	2046	3.64e-06	193	15	3	1	0	inf	0.615871	0.00240903	0.00240613	4	4	0	0	0	1	0.00156161	1	-	0	1.1531e-24	0
CDH18	5	19473334	19839095	2373	3.2e-05	762	87	60	2	1	1.24743	0.670724	0.0720936	0.00247716	60	51	1	0	inf	0.553419	0.0467334	0.0456582	-	0	0.0002815	0
GRSF1	4	71690035	71705544	1443	1.57e-05	33	3	2	1	0	inf	0.615871	0.00251905	0.00251588						1			-	0	-	0
RPS12	6	133135907	133138681	399	5.82e-06	25	12	9	1	0	inf	0.615871	0.00255847	0.0025552	13	8	0	0	0	1	0.00165848	1	-	0	0.96723	0
UBE2QL1	5	6449006	6491462	486	1.1e-06	162	14	9	1	0	inf	0.615871	0.00257253	0.00256923	7	5	0	0	0	1	0.0016676	1	-	0	0.27762	0
LINC00692	3	25900179	25904870	333	3.7e-07	336	55	32	1	1	0.623717	0.852486	0.00261931	0.00261588	28	19	0	1	0	1	0.00169792	1	-	0	-	0
DACH1	13	72014786	72440907	2127	3.64e-05	2272	64	33	3	2	0.935576	0.709673	0.272792	0.00276125	43	32	4	1	3.22779	0.261221	0.176833	3.53822e-05	-	0	0.99997	0
ASCC3	6	100957261	101315873	6609	8.22e-05	33	33	14	1	1	0.623717	0.852486	0.00287965	0.00287551	26	17	1	0	inf	0.553419	0.00186668	0.00186494	-	1	4.7255e-25	0
ADAM28	8	24151662	24211917	2328	2.88e-05	34	28	10	1	0	inf	0.615871	0.00295106	0.00294671	23	13	1	0	inf	0.553419	0.00191297	0.00191114	-	0	1.3536e-25	0
IL22RA2	6	137466760	137482886	792	1e-05	34	3	2	1	0	inf	0.615871	0.00301192	0.00300739	1	2	0	0	0	1	0.00195242	1	-	0	1.7165e-12	0
KCNU1	8	36641928	36793438	3450	4.17e-05	37	73	52	1	3	0.207906	0.978264	0.00313768	0.00313276	55	35	3	0	inf	0.169397	0.00203394	1.40024e-09	-	0	1.771e-11	0
C12orf75	12	105724669	105761254	192	3.4e-07	260	21	12	1	1	0.623717	0.852486	0.00323028	0.00322507	12	8	0	0	0	1	0.00209398	1	-	0	0.32606	0
OR2M4	1	248402230	248403166	936	1.17e-05	37	3	3	1	0	inf	0.615871	0.0032449	0.00323964						1			-	0	-	0
CUX1	7	101459310	101892322	4551	8.31e-05	2269	15	5	3	0	inf	0.233521	0.290682	0.00329702	11	7	0	0	0	1	0.18843	1	2	0	1	0
PGM2	4	37828354	37863233	1839	2.34e-05	38	14	8	1	1	0.623717	0.852486	0.0033924	0.00338665	4	5	0	0	0	1	0.00219907	1	-	0	1.0484e-06	0
FGD2	6	36973593	36995939	1968	3.42e-05	28	19	13	1	0	inf	0.615871	0.00341388	0.00340806	12	7	0	0	0	1	0.00221299	1	-	0	4.1784e-13	0
GFI1	1	92941585	92949044	1269	2.22e-05	692	6	2	2	0	inf	0.379255	0.0849351	0.0034091	10	5	0	0	0	1	0.0550577	1	-	0	0.047992	0
SRD5A3	4	56212503	56236258	957	1.48e-05	32	7	6	1	0	inf	0.615871	0.00347208	0.00346606	2	6	0	0	0	1	0.00225071	1	-	1	1.4658e-06	0
PBX1	1	164529059	164815913	1293	1.96e-05	807	76	51	2	0	inf	0.379255	0.0858264	0.00347897	54	36	1	1	0.806948	0.800626	0.0556354	0.0541161	2	0	1	1
LHX8	1	75596399	75626580	1071	1.49e-05	885	27	10	2	0	inf	0.379255	0.0863833	0.00352297	11	4	0	1	0	1	0.0559965	1	-	0	0.96499	0
ACTR3B	7	152456967	152551638	1257	1.95e-05	33	47	16	1	0	inf	0.615871	0.00359172	0.00358528	33	19	1	0	inf	0.553419	0.00232827	0.00232556	-	0	0.99999	0
EOGT	3	69026768	69058997	1332	1.85e-05	37	4	2	1	0	inf	0.615871	0.00360544	0.00359895	1	2	0	0	0	1	0.00233717	1	-	1	4.7627e-07	0
ZNF608	5	123973592	124080682	4539	6.64e-05	2928	32	13	3	0	inf	0.233521	0.300517	0.00361674	20	15	3	1	2.42084	0.396512	0.194805	0.00106539	-	0	1	0
ADCY8	8	131792635	132052579	3756	6.36e-05	742	72	56	2	0	inf	0.379255	0.0881505	0.00366431	41	39	0	0	0	1	0.0571421	1	-	0	0.00047428	0
FERD3L	7	19184484	19184985	501	1.11e-05	568	34	22	2	0	inf	0.379255	0.0882924	0.00367576	15	17	0	0	0	1	0.057234	1	-	0	0.0022837	0
PAX7	1	18958097	19062533	1563	3.18e-05	624	13	9	2	1	1.24743	0.670724	0.0890722	0.00373905	5	6	0	0	0	1	0.0577395	1	-	0	0.97631	0
AGMO	7	15240909	15601470	1338	1.59e-05	45	25	12	1	0	inf	0.615871	0.00375183	0.0037448	13	14	0	0	0	1	0.00243206	1	2	0	6.2279e-16	0
CRBN	3	3192548	3221371	1329	1.74e-05	989	36	21	2	1	1.24743	0.670724	0.0908469	0.00388497	28	20	1	0	inf	0.553419	0.0588899	0.0571895	-	1	1.0163e-10	0
CLNK	4	10492090	10669493	1287	1.43e-05	50	38	21	1	0	inf	0.615871	0.00389778	0.00389019	23	23	0	0	0	1	0.00252667	1	-	0	1.1497e-11	0
GGTLC2	22	22988815	22990211	657	1.02e-05	36	8	8	1	1	0.623717	0.852486	0.00392127	0.00391359	6	6	0	1	0	1	0.0025419	1	-	0	0.00043104	0
NRXN3	14	79117567	80328307	3186	5.4e-05	767	39	18	2	0	inf	0.379255	0.091208	0.00391498	17	8	0	0	0	1	0.059124	1	1	1	1	1
OR1F1	16	3254246	3255185	939	1.2e-05	44	2	4	1	0	inf	0.615871	0.0039451	0.00393733	5	3	0	0	0	1	0.00255734	1	-	0	-	0
DSCR4	21	39426948	39493349	357	4.93e-06	41	15	4	1	0	inf	0.615871	0.00397239	0.00396451	9	6	0	0	0	1	0.00257503	1	-	0	-	0
IL33	9	6241694	6256168	813	8.54e-06	56	12	10	1	0	inf	0.615871	0.0041271	0.00411859	8	14	0	1	0	1	0.00267532	1	-	0	3.3665e-07	0
PCMTD1	8	52732910	52773711	1074	1.28e-05	50	15	13	1	0	inf	0.615871	0.00418086	0.00417213	7	7	0	0	0	1	0.00271017	1	-	0	0.99679	0
SH3BGRL	X	80457699	80552726	345	3.91e-06	54	38	54	1	0	inf	0.615871	0.00429379	0.00428459	22	52	0	0	0	1	0.00278338	1	-	0	-	0
FRMD4B	3	69221011	69435140	3105	4.1e-05	1034	18	15	2	0	inf	0.379255	0.0957927	0.00430538	17	12	0	0	0	1	0.0620959	1	-	0	0.01293	0
ZNHIT6	1	86119740	86173967	1413	1.87e-05	47	8	3	1	0	inf	0.615871	0.00436402	0.00435451	5	1	0	0	0	1	0.0028289	1	-	0	0.00028662	0
GRIN2B	12	13715716	14019142	4455	7.67e-05	802	30	22	2	0	inf	0.379255	0.096875	0.00440006	20	19	0	0	0	1	0.0627975	1	1	1	1	1
TPP2	13	103249388	103330666	3750	4.84e-05	49	8	9	1	0	inf	0.615871	0.00443711	0.00442728	8	8	0	0	0	1	0.00287628	1	-	0	1	0
TPK1	7	144150637	144532695	732	9.56e-06	51	96	73	1	1	0.623717	0.852486	0.00467312	0.00466221	73	60	0	0	0	1	0.00302927	1	-	0	1.9419e-06	0
APBB1IP	10	26781255	26856417	2001	2.86e-05	47	12	8	1	0	inf	0.615871	0.0047131	0.00470201	5	7	0	0	0	1	0.00305518	1	-	0	0.34009	0
ETAA1	2	67624580	67637170	2781	3.05e-05	62	26	14	1	1	0.623717	0.852486	0.00477068	0.00475932	17	16	1	0	inf	0.553419	0.00309251	0.00308773	-	0	2.7613e-10	0
URI1	19	30433454	30505976	1608	2.25e-05	50	25	15	1	0	inf	0.615871	0.00490858	0.00489655	16	7	2	0	inf	0.306213	0.0031819	5.05153e-06	-	0	1.7511e-07	0
RBM24	6	17281812	17292350	711	1.12e-05	946	19	9	2	0	inf	0.379255	0.104551	0.00509906	9	7	0	0	0	1	0.0677735	1	-	0	0.85017	0
BNIP2	15	59956267	59981639	1308	1.2e-05	80	20	11	1	0	inf	0.615871	0.00514936	0.00513612	18	9	0	0	0	1	0.00333798	1	-	0	9.3282e-08	0
HSD17B4	5	118788448	118877689	2286	2.78e-05	61	3	6	1	1	0.623717	0.852486	0.00520461	0.00519109	11	5	0	0	0	1	0.0033738	1	-	1	0.0060144	0
CCNG1	5	162866262	162869571	888	9.76e-06	68	73	46	1	0	inf	0.615871	0.00524367	0.00522995	56	33	0	1	0	1	0.00339912	1	2	0	0.64673	0
RBM43	2	152107419	152118241	1074	1.17e-05	69	23	19	1	0	inf	0.615871	0.00527376	0.00525988	22	16	1	0	inf	0.553419	0.00341862	0.00341279	-	0	4.4736e-05	0
PRDM1	6	106534428	106555361	2478	4.17e-05	2930	59	18	3	0	inf	0.233521	0.345933	0.00533507	26	17	2	1	1.6139	0.579843	0.224245	0.0216822	-	0	1	0
ABHD5	3	43732484	43760024	1050	1.41e-05	58	17	12	1	0	inf	0.615871	0.00546446	0.00544956	11	13	0	0	0	1	0.00354224	1	-	1	3.3648e-07	0
KRBA1	7	149416729	149431136	3090	3.89e-05	62	8	2	1	0	inf	0.615871	0.00547611	0.00546115	6	5	0	0	0	1	0.00354979	1	-	0	5.7156e-32	0
CXXC4	4	105393478	105412959	1104	2.86e-05	603	56	20	2	1	1.24743	0.670724	0.109598	0.00558459	28	12	2	1	1.6139	0.579843	0.0710452	0.0024073	-	0	0.96813	0
GPR180	13	95254181	95279425	1323	1.58e-05	67	5	2	1	0	inf	0.615871	0.00561386	0.00559813	3	5	1	1	0.806948	0.800626	0.00363909	0.00363247	-	0	1.2569e-16	0
PIK3C3	18	39535256	39661101	2664	3.5e-05	61	23	13	1	0	inf	0.615871	0.00562281	0.00560703	14	19	1	1	0.806948	0.800626	0.00364489	0.00363825	-	0	7.7533e-11	0
CCSER2	10	86130808	86273299	2505	2.92e-05	69	48	17	1	0	inf	0.615871	0.00564305	0.00562716	22	15	0	1	0	1	0.00365801	1	-	0	0.071833	0
SMLR1	6	131148553	131156095	324	4.05e-07	650	20	16	1	0	inf	0.615871	0.0057005	0.00568428	12	8	0	1	0	1	0.00369525	1	-	0	0.16839	0
RPL3	22	39708944	39715602	1212	1.98e-05	51	10	6	1	0	inf	0.615871	0.00584551	0.00582846	3	4	0	1	0	1	0.00378925	1	-	0	1	0
IFNL2	19	39759208	39760653	603	9.4e-06	54	2	2	1	0	inf	0.615871	0.00590601	0.0058886	2	0	0	0	0	1	0.00382847	1	-	0	1.58e-06	0
CTBP2	10	126678086	126716328	2958	6.19e-05	770	22	14	2	1	1.24743	0.670724	0.113051	0.00592842	12	12	0	0	0	1	0.0732831	1	-	0	0.81302	0
ASTN2	9	119188129	120177216	3867	6.62e-05	948	30	10	2	1	1.24743	0.670724	0.113863	0.00601069	5	8	0	0	0	1	0.0738096	1	2	0	0.99097	0
ZNF566	19	36939878	36967459	1260	1.44e-05	77	2	1	1	0	inf	0.615871	0.00617408	0.00615506	1	1	0	0	0	1	0.00400224	1	-	0	2.7496e-08	0
ANKRD29	18	21181189	21242694	906	1.45e-05	55	1	3	1	0	inf	0.615871	0.00617578	0.00615675	1	0	0	0	0	1	0.00400334	1	-	0	9.6692e-09	0
GCFC2	2	75891791	75937981	2346	2.77e-05	75	53	35	1	2	0.311859	0.943368	0.00621302	0.00619376	38	38	2	0	inf	0.306213	0.00402748	8.08856e-06	-	0	2.1357e-05	0
MAB21L3	1	116655236	116675986	1089	1.71e-05	57	19	10	1	0	inf	0.615871	0.00627961	0.00625993	10	3	0	0	0	1	0.00407065	1	-	0	1.2656e-12	0
SHOX	X	591632	605371	879	1.81e-05	44	121	75	1	0	inf	0.615871	0.0063567	0.00633654	121	108	0	0	0	1	0.00412062	1	2	1	-	0
CDH11	16	64981505	65038772	2391	4e-05	999	153	127	2	2	0.623717	0.838678	0.117256	0.00636002	104	84	0	2	0	1	0.0760092	1	2	0	1	0
KLF5	13	73633465	73650024	1374	1.78e-05	1292	32	32	2	1	1.24743	0.670724	0.117432	0.00637834	18	11	0	0	0	1	0.0761231	1	-	0	0.96632	0
PCDH7	4	30723044	31144471	3768	8.38e-05	755	95	52	2	0	inf	0.379255	0.117807	0.00641755	65	47	0	0	0	1	0.0763661	1	-	0	-	0
PCDH17	13	58206680	58299428	3480	8.21e-05	713	52	33	2	0	inf	0.379255	0.118017	0.00643955	31	14	0	0	0	1	0.0765022	1	-	0	0.99988	0
NEK1	4	170315660	170523781	3861	3.82e-05	94	9	6	1	0	inf	0.615871	0.00652501	0.00650377	5	2	0	0	0	1	0.00422972	1	-	1	8.761e-23	0
OR13F1	9	107266543	107267503	960	1.2e-05	75	10	11	1	0	inf	0.615871	0.0065775	0.00655592	13	14	0	0	0	1	0.00426375	1	-	0	0.21534	0
ATP6V1G3	1	198492520	198509780	357	3.9e-06	87	11	6	1	0	inf	0.615871	0.00666815	0.00664597	13	12	0	0	0	1	0.00432251	1	-	0	0.0039532	0
C16orf54	16	29755597	29756272	675	7.76e-06	85	8	2	1	0	inf	0.615871	0.00685593	0.00683248	2	0	0	0	0	1	0.00444424	1	-	0	0.37681	0
ANGPTL5	11	101762009	101778640	1167	1.36e-05	85	17	6	1	0	inf	0.615871	0.00694987	0.00692577	10	6	0	0	0	1	0.00450513	1	-	0	2.558e-06	0
HIF1AN	10	102295715	102307894	1050	1.45e-05	1277	9	7	2	1	1.24743	0.670724	0.123725	0.00705102	4	13	0	3	0	1	0.0802029	1	-	0	0.32234	0
GPAM	10	113913307	113941542	2487	3.28e-05	77	62	45	1	3	0.207906	0.978264	0.00712489	0.00709957	45	39	0	1	0	1	0.00461859	1	-	0	0.00077136	0
MTPN	7	135614673	135661848	357	4.48e-06	84	57	43	1	2	0.311859	0.943368	0.00739569	0.00736841	34	23	0	0	0	1	0.00479413	1	-	0	0.64462	0
EPSTI1	13	43462385	43566301	1233	1.75e-05	75	4	1	1	0	inf	0.615871	0.00746837	0.00744055	3	0	0	0	0	1	0.00484124	1	-	0	2.5252e-18	0
IGF2BP3	7	23351980	23509729	1740	2.63e-05	1207	3	0	2	0	inf	0.379255	0.127998	0.00752517						1			-	0	-	0
SLC30A5	5	68390082	68425444	2298	2.72e-05	91	8	9	1	0	inf	0.615871	0.00755701	0.00752853	1	4	0	0	0	1	0.0048987	1	-	0	0.01687	0
AGR3	7	16899205	16918242	501	5.48e-06	99	28	25	1	0	inf	0.615871	0.00759745	0.00756866	15	15	1	0	inf	0.553419	0.00492491	0.0049128	-	0	2.6792e-09	0
PFDN4	20	52824639	52835689	405	4.36e-06	101	13	10	1	0	inf	0.615871	0.00762856	0.00759953	13	10	0	0	0	1	0.00494508	1	-	0	0.34724	0
ETNK1	12	22778097	22837888	1359	1.99e-05	75	28	20	1	2	0.311859	0.943368	0.00770521	0.0076756	13	16	1	0	inf	0.553419	0.00499477	0.00498232	-	0	0.99938	0
UQCRFS1	19	29698454	29704025	825	9.6e-06	95	12	7	1	0	inf	0.615871	0.00775587	0.00772587	9	7	0	0	0	1	0.00502761	1	-	0	0.34148	0
CENPW	6	126661419	126669638	267	4.69e-06	63	16	9	1	0	inf	0.615871	0.00776411	0.00773405	11	20	0	0	0	1	0.00503295	1	-	0	0.87806	0
ALG10B	12	38710695	38715015	1422	1.66e-05	95	205	138	1	0	inf	0.615871	0.00778075	0.00775056	147	141	0	0	0	1	0.00504374	1	-	0	1.6136e-07	0
DCDC1	11	31284609	31349827	1065	1.26e-05	1584	11	4	2	0	inf	0.379255	0.131482	0.00792215	11	12	1	1	0.806948	0.800626	0.0852308	0.0816997	-	0	5.0279e-41	0
EMC2	8	109455887	109498827	894	1.07e-05	95	29	13	1	0	inf	0.615871	0.00797736	0.00794563	9	10	0	0	0	1	0.00517119	1	-	0	3.231e-05	0
TNFSF18	1	173010506	173020102	600	6.12e-06	113	28	12	1	0	inf	0.615871	0.00808664	0.00805403	12	7	0	0	0	1	0.00524202	1	-	0	0.046503	0
UFL1	6	96969749	97001379	2385	3.01e-05	92	18	16	1	0	inf	0.615871	0.00814621	0.00811312	13	8	1	0	inf	0.553419	0.00528064	0.00526672	-	0	6.3302e-12	0
ATP11B	3	182511547	182635892	3534	4.25e-05	97	27	13	1	0	inf	0.615871	0.00818434	0.00815094	15	9	2	0	inf	0.306213	0.00530536	1.40237e-05	-	0	0.74824	0
ZNF518B	4	10444727	10447952	3225	4.08e-05	93	33	23	1	0	inf	0.615871	0.00825473	0.00822076	25	17	0	0	0	1	0.00535099	1	-	0	0.63437	0
FBXL17	5	107197420	107717392	2106	1.6e-05	155	35	20	1	0	inf	0.615871	0.00826196	0.00822792	18	17	0	0	0	1	0.00535567	1	-	0	0.079709	0
CWC22	2	180809855	180858068	2727	2.9e-05	113	50	28	1	0	inf	0.615871	0.00843103	0.00839559	27	23	1	1	0.806948	0.800626	0.00546527	0.00545036	-	0	1.9051e-07	0
NMU	4	56465312	56502359	525	6.24e-06	102	6	5	1	0	inf	0.615871	0.0085058	0.00846973	4	4	0	0	0	1	0.00551374	1	-	0	0.1017	0
ARSJ	4	114823429	114899990	1800	2.37e-05	94	45	24	1	0	inf	0.615871	0.00868347	0.00864588	17	13	0	0	0	1	0.00562891	1	-	0	2.6717e-08	0
SNX16	8	82713731	82752221	1035	1.07e-05	122	62	40	1	1	0.623717	0.852486	0.00884897	0.00880994	44	31	0	0	0	1	0.00573619	1	-	0	6.4246e-09	0
SC5D	11	121174084	121178221	900	1.16e-05	101	10	6	1	0	inf	0.615871	0.00913327	0.00909169	7	8	0	0	0	1	0.00592049	1	-	1	5.7811e-06	0
XCL1	1	168545875	168550458	345	4.88e-06	93	10	7	1	0	inf	0.615871	0.0092294	0.00918694	4	3	0	0	0	1	0.0059828	1	-	0	0.013172	0
GMPS	3	155588659	155655481	2082	2.41e-05	114	9	8	1	0	inf	0.615871	0.00925829	0.00921556	5	6	0	0	0	1	0.00600153	1	-	0	0.089334	0
PCDH1	5	141233606	141257827	3714	6.19e-05	3624	18	14	3	1	1.87115	0.50277	0.423766	0.0092618	6	2	1	0	inf	0.553419	0.274699	0.240199	-	0	0.99935	0
C1orf94	1	34643390	34684362	1797	2.12e-05	1724	36	19	2	1	1.24743	0.670724	0.142697	0.00926257	16	12	0	1	0	1	0.0925008	1	-	0	8.0493e-13	0
DDX47	12	12966301	12982488	1368	2.09e-05	88	6	2	1	0	inf	0.615871	0.00943262	0.00938827	1	4	0	0	0	1	0.00611453	1	-	0	1.129e-14	0
TRIM7	5	180622165	180632110	1536	2.59e-05	80	2	2	1	0	inf	0.615871	0.00946429	0.00941965	3	1	0	0	0	1	0.00613506	1	-	0	2.7513e-11	0
SHOX2	3	157815815	157823813	1068	2.39e-05	917	28	18	2	3	0.415811	0.924681	0.143974	0.00942124	15	8	2	0	inf	0.306213	0.093329	0.00409343	-	0	0.084255	0
MAN1A2	1	117910805	118065579	1926	2.43e-05	107	9	4	1	0	inf	0.615871	0.0094716	0.00942689	4	3	0	0	0	1	0.0061398	1	-	0	0.9542	0
C1orf52	1	85718311	85725316	549	1.02e-05	73	6	1	1	0	inf	0.615871	0.00951569	0.00947056	2	1	0	0	0	1	0.00616838	1	-	0	0.85995	0
RAB18	10	27793298	27826980	621	7.58e-06	112	18	6	1	0	inf	0.615871	0.00959147	0.00954562	11	6	0	0	0	1	0.0062175	1	-	1	0.95005	0
NEUROD6	7	31377868	31378882	1014	1.44e-05	1457	18	10	2	0	inf	0.379255	0.145169	0.00957067	18	13	0	0	0	1	0.0941032	1	-	0	0.99721	0
FBXO5	6	153292297	153304094	1344	1.67e-05	112	14	5	1	0	inf	0.615871	0.00976393	0.00971642	7	3	0	0	0	1	0.0063293	1	-	0	0.99953	0
TLR4	9	120466750	120476926	2520	2.9e-05	121	54	30	1	1	0.623717	0.852486	0.0097695	0.00972194	46	24	0	0	0	1	0.00633291	1	-	0	0.00040578	0
RAB38	11	87847155	87908552	636	1.07e-05	83	21	12	1	0	inf	0.615871	0.00979703	0.00974919	15	14	0	0	0	1	0.00635075	1	-	0	7.062e-05	0
PTPRC	1	198608398	198725310	3921	4.89e-05	112	5	9	1	0	inf	0.615871	0.00979985	0.00975199	7	3	0	0	0	1	0.00635259	1	2	0	1	0
RGS13	1	192613464	192628653	480	5.46e-06	124	4	1	1	0	inf	0.615871	0.00989607	0.00984726	2	4	0	0	0	1	0.00641495	1	-	0	0.14034	0
ARAP3	5	141033516	141060053	4635	7.38e-05	1328	11	3	2	0	inf	0.379255	0.148352	0.00997409	5	3	0	0	0	1	0.0961668	1	-	0	9.4499e-10	0
MAP2K4	17	11924203	12044577	1200	1.5e-05	115	36	27	1	0	inf	0.615871	0.0100855	0.0100348	20	15	0	0	0	1	0.00653775	1	-	0	0.99999	0
CDH19	18	64172048	64239441	2319	2.9e-05	116	55	33	1	0	inf	0.615871	0.0101776	0.010126	32	28	1	0	inf	0.553419	0.00659744	0.00657573	-	0	1.7338e-08	0
C8orf74	8	10530175	10557981	885	1.52e-05	85	3	1	1	0	inf	0.615871	0.0102426	0.0101903	3	0	0	0	0	1	0.00663957	1	-	0	2.7321e-13	0
RAD51B	14	68290260	69061320	1155	1.32e-05	1878	8	2	2	0	inf	0.379255	0.150583	0.0102613	6	2	0	0	0	1	0.0976131	1	-	0	1.6763e-10	0
PURB	7	44924008	44924947	939	2.78e-05	50	8	4	1	0	inf	0.615871	0.0103858	0.010332	7	6	0	0	0	1	0.0067324	1	-	0	0.0010045	0
OR2B2	6	27879023	27880097	1074	1.22e-05	132	3	2	1	0	inf	0.615871	0.0105201	0.0104649	1	3	0	0	0	1	0.00681946	1	-	0	0.30734	0
DZIP1L	3	137781657	137822813	2304	3.5e-05	100	1	0	1	0	inf	0.615871	0.010658	0.0106014	2	0	0	0	0	1	0.00690885	1	-	0	2.3878e-30	0
LRPPRC	2	44115738	44223086	4185	5.13e-05	124	17	7	1	0	inf	0.615871	0.0106643	0.0106077	11	10	0	0	0	1	0.00691296	1	-	1	2.0831e-11	0
FBXO10	9	37512543	37541765	2871	4.61e-05	96	1	1	1	0	inf	0.615871	0.0108151	0.0107568						1			-	0	-	0
CDH6	5	31267580	31323415	2373	3.68e-05	1422	67	51	2	0	inf	0.379255	0.154717	0.010803	39	30	0	2	0	1	0.100293	1	-	0	0.94733	0
GAL	11	68452391	68458455	372	7.68e-06	75	7	3	1	0	inf	0.615871	0.0108635	0.0108047	4	3	0	0	0	1	0.00704206	1	-	0	0.013691	0
DNAH5	5	13692092	13944547	13875	0.000195066	113	47	33	1	0	inf	0.615871	0.0111459	0.0110841	37	25	2	1	1.6139	0.579843	0.00722516	2.59761e-05	-	0	6.9926e-79	0
NUDT7	16	77756479	77775847	717	1.03e-05	111	23	16	1	1	0.623717	0.852486	0.0111874	0.0111251	12	14	0	0	0	1	0.00725206	1	-	0	6.9841e-10	0
IMMP2L	7	110303657	111161503	528	7.33e-06	115	53	31	1	0	inf	0.615871	0.011201	0.0111385	25	23	1	0	inf	0.553419	0.00726086	0.00723457	2	0	0.011901	0
BPGM	7	134346259	134363783	780	1.13e-05	111	11	4	1	0	inf	0.615871	0.0112823	0.0112189	8	6	0	0	0	1	0.00731353	1	-	0	0.0005669	0
PLA2G5	1	20411323	20417185	417	7.85e-06	86	6	2	1	0	inf	0.615871	0.0113585	0.0112943	2	1	0	0	0	1	0.00736296	1	-	0	0.0064913	0
ARL4A	7	12727879	12728482	603	6.53e-06	150	81	52	1	1	0.623717	0.852486	0.0113966	0.0113319	63	37	0	1	0	1	0.00738767	1	-	0	0.49024	0
C10orf90	10	128114432	128209889	2100	3.29e-05	104	14	9	1	0	inf	0.615871	0.0114314	0.0113663	14	8	0	0	0	1	0.00741021	1	-	0	3.8105e-14	0
TUBGCP5	15	22833524	22873248	3075	4.2e-05	121	3	1	1	0	inf	0.615871	0.0115952	0.0115283	6	4	0	0	0	1	0.0075164	1	2	0	6.4337e-20	0
NMUR2	5	151771751	151784674	1248	1.99e-05	104	17	11	1	0	inf	0.615871	0.0116349	0.0115674	13	13	0	1	0	1	0.0075421	1	-	0	4.2036e-07	0
JPH3	16	87636752	87730266	2247	5.21e-05	72	11	10	1	0	inf	0.615871	0.0117127	0.0116444	4	4	0	0	0	1	0.00759255	1	-	0	0.99998	0
PPP2R3A	3	135720340	135864008	3453	4.07e-05	1949	40	21	2	1	1.24743	0.670724	0.161176	0.011674	25	18	0	1	0	1	0.104479	1	-	0	2.6949e-17	0
TRPC6	11	101323685	101454234	2796	3.66e-05	128	38	19	1	0	inf	0.615871	0.0117556	0.0116867	31	9	0	0	0	1	0.00762034	1	2	0	6.2698e-08	0
ADAMTSL1	9	18474230	18908546	5289	8.33e-05	1460	39	28	2	2	0.623717	0.838678	0.16133	0.0116951	33	27	1	0	inf	0.553419	0.104579	0.0992964	-	0	1.4567e-24	0
STEAP4	7	87908712	87913584	1380	1.76e-05	132	24	16	1	0	inf	0.615871	0.0118113	0.0117418	24	14	0	0	0	1	0.00765646	1	-	0	1.0932e-10	0
FZD1	7	90894195	90896139	1944	5.22e-05	860	38	12	2	0	inf	0.379255	0.162018	0.0117897	15	17	0	1	0	1	0.105025	1	-	0	0.012167	0
SHISA9	16	12995921	13329266	1275	2.63e-06	824	33	39	1	1	0.623717	0.852486	0.0119251	0.0118543	32	35	2	3	0.537965	0.872325	0.00773024	2.97248e-05	-	0	0.79071	0
PCLO	7	82387890	82791908	15429	0.000183055	144	31	13	1	0	inf	0.615871	0.0119866	0.011915	20	20	0	0	0	1	0.0077701	1	2	0	1	0
TECRL	4	65145789	65275069	1092	1.29e-05	145	164	107	1	0	inf	0.615871	0.0120178	0.0119459	83	71	0	1	0	1	0.00779032	1	-	0	1.9309e-06	0
PDZRN4	12	41582257	41967692	3111	4.6e-05	117	15	14	1	0	inf	0.615871	0.0121376	0.0120642	9	14	0	0	0	1	0.007868	1	-	0	2.4202e-12	0
PKIA	8	79510619	79514056	231	2.42e-06	166	62	29	1	1	0.623717	0.852486	0.0122012	0.012127	36	40	4	0	inf	0.0936926	0.00790919	1.6202e-10	-	0	0.35901	0
FOXN2	2	48573353	48602582	1296	1.55e-05	146	23	10	1	0	inf	0.615871	0.0122509	0.0121762	19	13	0	0	0	1	0.00794145	1	-	0	0.021319	0
TMEM178B	7	140774110	141170586	885	1.77e-06	880	4	4	1	1	0.623717	0.852486	0.0123482	0.0122722	3	2	0	0	0	1	0.00800448	1	-	0	0.99334	0
PAIP1	5	43527477	43556948	1440	1.52e-05	169	2	0	1	0	inf	0.615871	0.0125158	0.0124378	1	1	0	0	0	1	0.00811313	1	-	0	0.00086728	0
C1orf141	1	67558687	67592923	1203	1.29e-05	168	3	0	1	0	inf	0.615871	0.0126393	0.0125598	1	0	0	0	0	1	0.0081932	1	-	0	0.0022129	0
EIF3H	8	117657244	117768036	1059	1.52e-05	1669	17	17	2	0	inf	0.379255	0.168071	0.0126368	19	10	0	0	0	1	0.108949	1	-	0	6.8943e-05	0
PPP1R21	2	48668092	48741883	2343	2.94e-05	147	5	4	1	0	inf	0.615871	0.0129414	0.012858	6	4	0	0	0	1	0.00838905	1	-	0	3.058e-19	0
MBOAT2	2	8998808	9143743	1563	1.86e-05	157	18	6	1	0	inf	0.615871	0.0131082	0.0130227	9	9	0	0	0	1	0.00849717	1	-	0	0.17251	0
PIRT	17	10728548	10728962	414	6.23e-06	125	30	15	1	0	inf	0.615871	0.0131974	0.0131107	12	9	0	0	0	1	0.00855496	1	-	0	0.010589	0
LCA5	6	80196720	80228611	2094	2.45e-05	161	15	7	1	0	inf	0.615871	0.0132161	0.0131292	17	6	0	0	0	1	0.00856714	1	-	0	2.7088e-07	0
USP15	12	62654195	62798155	2946	3.37e-05	166	7	6	1	0	inf	0.615871	0.0133228	0.0132344	5	3	0	0	0	1	0.00863626	1	2	0	1	0
DOCK10	2	225630437	225907091	6561	7.73e-05	163	33	22	1	1	0.623717	0.852486	0.0134737	0.0133833	24	14	1	1	0.806948	0.800626	0.00873409	0.00869606	-	0	1.2336e-15	0
TEX26	13	31506852	31549044	870	1.02e-05	165	9	7	1	0	inf	0.615871	0.0135723	0.0134806	5	4	0	0	0	1	0.00879803	1	-	0	4.6662e-10	0
DOK5	20	53092485	53267018	921	1.62e-05	111	60	43	1	1	0.623717	0.852486	0.0136983	0.0136049	38	33	0	0	0	1	0.00887971	1	-	0	1.0109e-05	0
SIPA1L2	1	232534872	232651085	5169	8.52e-05	119	35	16	1	0	inf	0.615871	0.0137616	0.0136674	20	16	0	2	0	1	0.00892073	1	-	0	1	0
TBC1D2	9	100961662	101017823	2754	4.97e-05	109	1	0	1	0	inf	0.615871	0.0138009	0.0137061	1	1	0	0	0	1	0.00894622	1	-	0	2.6662e-12	0
TYRP1	9	12693996	12709182	1614	2.11e-05	152	131	99	1	1	0.623717	0.852486	0.0139416	0.0138448	108	80	0	0	0	1	0.00903739	1	-	1	3.8385e-21	0
ZSWIM6	5	60628099	60840144	3648	6.81e-06	1066	6	7	1	1	0.623717	0.852486	0.0139617	0.0138647	5	4	0	1	0	1	0.00905045	1	-	0	1	0
ANXA1	9	75773451	75785023	1041	1.41e-05	147	74	45	1	2	0.311859	0.943368	0.0139693	0.0138722	43	36	1	1	0.806948	0.800626	0.00905537	0.00901449	2	0	4.7246e-08	0
INHBA	7	41729247	41739972	1281	2.23e-05	1459	33	18	2	0	inf	0.379255	0.178197	0.0141112	17	10	0	0	0	1	0.115513	1	-	0	1	0
RPL10L	14	47120294	47120939	645	1.13e-05	116	13	11	1	0	inf	0.615871	0.0142583	0.0141571	8	9	0	1	0	1	0.00924266	1	-	0	0.00019799	0
PLIN2	9	19116245	19126424	1314	1.82e-05	147	13	6	1	0	inf	0.615871	0.0142851	0.0141835	6	6	0	0	0	1	0.00926006	1	-	0	4.0436e-11	0
RIMS3	1	41092188	41107597	927	1.71e-05	112	9	4	1	0	inf	0.615871	0.0144952	0.0143906	3	3	0	0	0	1	0.00939626	1	2	0	0.025136	0
FERMT1	20	6057819	6100201	2034	2.9e-05	145	11	22	1	2	0.311859	0.943368	0.0145046	0.0143999	9	6	0	0	0	1	0.00940233	1	-	0	3.5449e-11	0
CCDC174	3	14693343	14712701	1404	2.06e-05	141	5	4	1	0	inf	0.615871	0.0145147	0.0144099	5	2	0	0	0	1	0.00940892	1	-	0	1.0325e-06	0
STARD3NL	7	38247105	38268455	705	9.29e-06	157	16	10	1	0	inf	0.615871	0.014515	0.0144101	10	4	1	0	inf	0.553419	0.00940907	0.00936494	-	0	0.084279	0
FA2H	16	74748087	74808653	1119	1.81e-05	128	10	6	1	0	inf	0.615871	0.0145261	0.0144211	5	1	0	0	0	1	0.00941627	1	-	0	0.0052712	0
CALN1	7	71252759	71868354	786	1.25e-05	131	11	13	1	0	inf	0.615871	0.0146167	0.0145104	11	1	0	0	0	1	0.009475	1	-	0	0.0010595	0
DMRTA1	9	22447064	22451910	1515	2.4e-05	132	29	19	1	2	0.311859	0.943368	0.0146711	0.014564	20	13	1	0	inf	0.553419	0.00951027	0.00946519	-	0	3.6433e-12	0
PDE7A	8	66631524	66753743	1449	1.92e-05	162	12	7	1	0	inf	0.615871	0.0150604	0.0149476	6	7	0	1	0	1	0.00976266	1	-	0	0.0018932	0
PDP1	8	94930142	94935901	1689	2.24e-05	162	4	3	1	0	inf	0.615871	0.0150738	0.0149608	3	7	0	1	0	1	0.00977133	1	-	0	0.93829	0
CDK15	2	202671387	202755617	1290	1.76e-05	160	16	5	1	1	0.623717	0.852486	0.0153155	0.0151989	2	6	0	0	0	1	0.00992804	1	-	0	5.2281e-19	0
HES1	3	193854169	193856022	843	1.93e-05	1168	19	13	2	0	inf	0.379255	0.187613	0.0155454	3	5	0	0	0	1	0.121617	1	-	0	0.8424	0
STK31	7	23749904	23871985	3060	3.51e-05	196	22	9	1	0	inf	0.615871	0.0157736	0.0156499	16	7	1	0	inf	0.553419	0.010225	0.0101729	-	0	6.5895e-14	0
TMEM230	20	5081436	5093674	552	7.07e-06	176	5	1	1	0	inf	0.615871	0.0158155	0.0156911	1	3	0	0	0	1	0.0102521	1	-	0	0.0063959	0
DYNC1LI1	3	32568290	32612262	1572	2.09e-05	170	12	5	1	0	inf	0.615871	0.0158574	0.0157323	3	5	0	0	0	1	0.0102793	1	-	0	0.98046	0
SNX13	7	17833668	17979918	2874	3e-05	217	20	13	1	0	inf	0.615871	0.0158922	0.0157666	23	12	0	0	0	1	0.0103018	1	-	0	0.96075	0
DSC3	18	28574140	28622626	2691	3.35e-05	183	30	32	1	0	inf	0.615871	0.0159835	0.0158564	23	18	0	0	0	1	0.010361	1	-	0	2.0361e-31	0
SREK1	5	65440204	65474696	1875	2.54e-05	174	4	0	1	0	inf	0.615871	0.0165376	0.0164016	1	2	0	0	0	1	0.0107202	1	-	0	1	0
TPBGL	11	74952094	74953243	1149	4.03e-06	674	3	1	1	0	inf	0.615871	0.0165857	0.0164489	2	1	0	0	0	1	0.0107514	1	-	0	-	0
NSMCE2	8	126114572	126379127	744	9.51e-06	186	2	5	1	0	inf	0.615871	0.0166805	0.0165422	4	8	0	0	0	1	0.0108129	1	-	0	0.52215	0
KLHL42	12	27933263	27951099	1518	2.98e-05	122	11	7	1	0	inf	0.615871	0.0168033	0.0166629	7	5	0	0	0	1	0.0108924	1	-	0	8.7139e-08	0
ZFPM2	8	106331169	106815766	3456	4.44e-05	2162	36	32	2	3	0.415811	0.924681	0.194874	0.0166924	30	20	0	0	0	1	0.126324	1	-	1	1	0
DCAF4L2	8	88885011	88886199	1188	2.21e-05	131	22	21	1	0	inf	0.615871	0.0170977	0.0169523	23	17	0	0	0	1	0.0110833	1	-	0	6.7963e-07	0
EIF4EBP2	10	72164157	72181503	363	6.32e-06	140	3	1	1	0	inf	0.615871	0.0171013	0.0169559						1			-	0	-	0
CHST12	7	2472274	2473519	1245	3.58e-05	85	10	1	1	0	inf	0.615871	0.0171483	0.0170021	6	3	0	0	0	1	0.0111161	1	-	0	4.688e-07	0
PTGER4	5	40681095	40692480	1467	3.24e-05	111	38	30	1	2	0.311859	0.943368	0.0172	0.0170529	19	14	0	0	0	1	0.0111496	1	-	0	0.92053	0
IMPG1	6	76631805	76782205	2394	3.08e-05	194	29	18	1	1	0.623717	0.852486	0.0175113	0.0173588	14	18	0	0	0	1	0.0113514	1	-	0	3.5749e-20	0
DICER1	14	95556834	95599795	5769	7.58e-05	190	17	13	1	1	0.623717	0.852486	0.0175151	0.0173626	19	12	1	1	0.806948	0.800626	0.0113538	0.0112896	-	0	1	0
FSTL5	4	162306898	163032548	2544	3e-05	212	157	108	1	0	inf	0.615871	0.01754	0.0173871	84	74	1	2	0.403474	0.911017	0.01137	0.0113056	-	0	0.0019812	0
LSM14A	19	34663547	34718293	1392	2.02e-05	174	13	17	1	0	inf	0.615871	0.0177154	0.0175594	17	8	0	0	0	1	0.0114837	1	-	0	0.99797	0
ANTXR1	2	69240631	69472617	1695	2.61e-05	164	8	3	1	0	inf	0.615871	0.0177176	0.0175615	6	3	0	0	0	1	0.0114851	1	-	1	1	0
TFAP2B	6	50786604	50811105	1383	2.86e-05	1381	37	26	2	1	1.24743	0.670724	0.200367	0.0175833	21	25	0	1	0	1	0.129885	1	-	1	0.99997	0
LZTS1	8	20107232	20112692	1791	3.59e-05	127	17	16	1	1	0.623717	0.852486	0.0178604	0.0177019	18	12	0	0	0	1	0.0115777	1	-	0	1.4403e-08	0
CLDN17	21	31538260	31538935	675	9.64e-06	179	22	18	1	0	inf	0.615871	0.0179356	0.0177757	8	12	0	1	0	1	0.0116264	1	-	0	0.017399	0
TOMM7	7	22852788	22862398	168	2.1e-06	205	4	6	1	0	inf	0.615871	0.0179785	0.0178179	5	2	0	0	0	1	0.0116542	1	-	0	0.0041629	0
ITPR2	12	26492329	26985714	8106	0.00010816	193	6	7	1	0	inf	0.615871	0.0180679	0.0179056	6	2	1	0	inf	0.553419	0.0117122	0.0116439	-	0	8.467e-27	0
TFAP2D	6	50681768	50740577	1359	2.3e-05	1706	33	23	2	2	0.623717	0.838678	0.202571	0.0179462	20	27	0	0	0	1	0.131313	1	-	0	0.99977	0
C4orf33	4	130023765	130032946	600	6.84e-06	228	29	14	1	0	inf	0.615871	0.018236	0.0180707	19	21	1	0	inf	0.553419	0.0118212	0.0117516	-	0	0.00024559	0
C14orf180	14	105052767	105055120	483	5.52e-06	229	15	8	1	0	inf	0.615871	0.0183619	0.0181943	12	13	0	0	0	1	0.0119028	1	-	0	1.8714e-05	0
VPS13C	15	62146655	62352573	11262	0.000130477	226	7	5	1	0	inf	0.615871	0.0183703	0.0182026	3	5	0	0	0	1	0.0119082	1	-	0	1.7228e-66	0
SAAL1	11	18101945	18127588	1425	1.75e-05	215	3	0	1	0	inf	0.615871	0.0185247	0.0183542	1	1	0	0	0	1	0.0120083	1	-	0	5.7175e-09	0
ST8SIA4	5	100147550	100238659	1080	1.4e-05	205	106	63	1	0	inf	0.615871	0.0186444	0.0184716	59	59	1	1	0.806948	0.800626	0.0120859	0.0120131	-	0	0.096439	0
ADCK1	14	78285321	78399734	1572	2.85e-05	147	13	5	1	0	inf	0.615871	0.0186982	0.0185244	12	4	1	0	inf	0.553419	0.0121208	0.0120476	-	0	5.6789e-09	0
GALC	14	88401075	88459508	2058	2.94e-05	187	13	14	1	0	inf	0.615871	0.0187427	0.0185682	14	9	0	0	0	1	0.0121497	1	-	1	3.7445e-15	0
FSTL1	3	120115798	120169593	927	1.38e-05	181	7	5	1	0	inf	0.615871	0.0189046	0.018727	5	2	0	0	0	1	0.0122546	1	-	0	0.16949	0
GOT2	16	58742074	58768132	1293	2.1e-05	166	50	37	1	3	0.207906	0.978264	0.0189155	0.0187378	37	26	0	2	0	1	0.0122617	1	-	0	0.48978	0
UGT8	4	115544036	115597444	1626	2.05e-05	214	47	21	1	0	inf	0.615871	0.0189294	0.0187514	29	17	0	0	0	1	0.0122706	1	-	0	0.99867	0
RET	10	43572706	43623717	3345	6.33e-05	143	7	2	1	0	inf	0.615871	0.018986	0.0188069	2	4	1	0	inf	0.553419	0.0123073	0.0122319	-	1	1	0
FAM76B	11	95504724	95522642	1020	1.17e-05	238	28	16	1	0	inf	0.615871	0.0191537	0.0189714	20	9	1	0	inf	0.553419	0.012416	0.0123393	-	0	0.96251	0
HTATIP2	11	20385357	20404751	831	1.09e-05	209	14	6	1	0	inf	0.615871	0.0192336	0.0190498	5	4	0	0	0	1	0.0124679	1	-	0	1.0198e-09	0
AGTPBP1	9	88162023	88327448	3561	4.37e-05	225	36	17	1	1	0.623717	0.852486	0.0193723	0.0191859	19	20	0	0	0	1	0.0125578	1	-	0	0.0063262	0
SLC3A2	11	62623741	62656165	1896	3.07e-05	171	3	1	1	0	inf	0.615871	0.0194261	0.0192386	1	2	0	0	0	1	0.0125926	1	-	0	7.9817e-08	0
ALG2	9	101980215	101984176	1251	2.05e-05	169	1	0	1	0	inf	0.615871	0.01943	0.0192425	1	3	0	0	0	1	0.0125952	1	-	1	5.4769e-12	0
FAM229A	1	32827033	32827692	384	1.1e-06	968	2	1	1	0	inf	0.615871	0.0194548	0.0192668	1	1	0	0	0	1	0.0126112	1	-	0	0.00010025	0
STX11	6	144507764	144508628	864	2.22e-05	108	7	4	1	0	inf	0.615871	0.0194694	0.0192811	6	6	1	0	inf	0.553419	0.0126207	0.0125414	-	0	3.54e-08	0
XIRP2	2	167759992	168110636	10650	0.000125969	236	21	13	1	0	inf	0.615871	0.0195846	0.0193941	9	12	0	0	0	1	0.0126954	1	-	0	2.5392e-63	0
SLC14A2	18	43204629	43262484	2763	4.26e-05	183	4	6	1	0	inf	0.615871	0.0197956	0.019601	4	0	0	0	0	1	0.0128322	1	-	0	7.6431e-25	0
GPD2	2	157332617	157439430	2184	2.94e-05	2256	38	28	2	1	1.24743	0.670724	0.213071	0.0197187	13	19	1	1	0.806948	0.800626	0.138119	0.129005	2	0	0.00012496	0
DTWD1	15	49917364	49935775	915	9.82e-06	269	13	1	1	0	inf	0.615871	0.020255	0.0200512	6	8	0	0	0	1	0.01313	1	-	0	2.4358e-09	0
BNC2	9	16418986	16870646	3300	4.8e-05	2108	34	21	2	2	0.623717	0.838678	0.215123	0.0200735	20	15	1	1	0.806948	0.800626	0.13945	0.130163	-	0	1	0
SKOR1	15	68112041	68126174	2607	4.17e-05	1933	2	1	2	0	inf	0.379255	0.216928	0.0203877	1	3	0	0	0	1	0.14062	1	-	0	7.1104e-08	0
EVX1	7	27282649	27286044	1224	2.89e-05	1313	14	14	2	0	inf	0.379255	0.217506	0.0204886	4	11	0	0	0	1	0.140994	1	-	0	1.0816e-05	0
FSHB	11	30253449	30255347	390	5e-06	233	16	6	1	1	0.623717	0.852486	0.0209581	0.02074	13	8	1	0	inf	0.553419	0.0135857	0.0134938	-	0	0.023133	0
PRMT3	11	20409292	20529959	1596	2.17e-05	225	6	1	1	0	inf	0.615871	0.0214634	0.0212347	3	3	0	0	0	1	0.0139133	1	-	0	6.9003e-13	0
SH3RF1	4	170017669	170190363	2667	4.04e-05	203	16	8	1	1	0.623717	0.852486	0.0215747	0.0213436	9	5	0	0	0	1	0.0139854	1	3	0	0.034643	0
SLC30A10	1	220088790	220101782	1458	2.41e-05	187	20	14	1	0	inf	0.615871	0.0216866	0.0214531	9	6	0	0	0	1	0.0140579	1	-	0	0.01132	0
CKS2	9	91926207	91931340	240	3.21e-06	232	6	9	1	0	inf	0.615871	0.0217706	0.0215354	5	5	0	0	0	1	0.0141124	1	-	0	0.55094	0
CNTNAP4	16	76343793	76592580	3708	4.5e-05	256	41	25	1	0	inf	0.615871	0.0217973	0.0215614	31	21	0	1	0	1	0.0141297	1	2	0	8.3334e-17	0
RAB3GAP2	1	220324592	220445679	4182	5.06e-05	257	16	5	1	0	inf	0.615871	0.0218167	0.0215804	7	10	0	0	0	1	0.0141423	1	-	1	0.00066056	0
PSD3	8	18393252	18871093	3144	4.38e-05	226	23	12	1	0	inf	0.615871	0.0220897	0.0218475	15	10	0	0	0	1	0.0143193	1	2	0	0.010399	0
GALNT12	9	101569980	101611374	1746	2.49e-05	221	9	5	1	0	inf	0.615871	0.0221125	0.0218698	5	3	1	0	inf	0.553419	0.014334	0.0142318	-	0	4.2237e-11	0
CALCRL	2	188210910	188250322	1386	1.57e-05	279	21	14	1	0	inf	0.615871	0.0221733	0.0219293	14	19	0	1	0	1	0.0143735	1	-	0	0.015319	0
NNT	5	43609297	43704506	3261	4.35e-05	237	33	26	1	2	0.311859	0.943368	0.0221808	0.0219366	30	19	1	0	inf	0.553419	0.0143783	0.0142754	-	0	0.004583	0
TMEM167A	5	82352902	82373142	219	2.72e-06	256	8	5	1	0	inf	0.615871	0.0223077	0.0220607	6	6	0	0	0	1	0.0144606	1	-	0	0.045118	0
SV2C	5	75427575	75621372	2184	3.34e-05	208	20	10	1	0	inf	0.615871	0.0223176	0.0220704	14	14	0	0	0	1	0.014467	1	-	0	4.5597e-07	0
AHR	7	17338888	17382688	2547	3.23e-05	251	25	18	1	0	inf	0.615871	0.0223325	0.022085	24	7	0	0	0	1	0.0144766	1	-	0	0.0077533	0
RPL38	17	72200094	72205968	213	3.33e-06	204	28	22	1	0	inf	0.615871	0.0223761	0.0221276	18	12	2	0	inf	0.306213	0.0145049	0.000104185	-	0	0.97495	0
RASEF	9	85597591	85677782	2223	3.41e-05	210	58	47	1	2	0.311859	0.943368	0.0226008	0.0223473	33	25	2	0	inf	0.306213	0.0146506	0.000106277	-	0	6.864e-13	0
RSPO4	20	940999	982807	705	1.12e-05	203	9	8	1	0	inf	0.615871	0.0226264	0.0223723	3	3	0	0	0	1	0.0146671	1	-	1	1.6028e-08	0
TMEM135	11	86749087	87032375	1377	1.73e-05	257	21	11	1	0	inf	0.615871	0.0226535	0.0223988	19	12	0	0	0	1	0.0146847	1	-	1	0.0013624	0
TAS2R16	7	122634812	122635688	876	1.01e-05	282	13	5	1	0	inf	0.615871	0.0228116	0.0225534	5	8	0	1	0	1	0.0147872	1	-	0	0.0059416	0
PTPN12	7	77166863	77268597	2343	2.71e-05	282	8	3	1	0	inf	0.615871	0.0228842	0.0226243	4	4	1	0	inf	0.553419	0.0148343	0.0147248	-	0	0.9646	0
CSRP2	12	77252731	77260040	582	8.3e-06	232	6	3	1	0	inf	0.615871	0.0232131	0.0229457	2	3	0	0	0	1	0.0150475	1	-	0	0.00040613	0
ABCA1	9	107546595	107665960	6786	9.64e-05	234	21	19	1	0	inf	0.615871	0.0233222	0.0230523	19	10	0	0	0	1	0.0151182	1	-	0	2.0444e-12	0
TAC4	17	47916003	47925379	342	4.74e-06	240	5	4	1	0	inf	0.615871	0.0233374	0.0230672	5	3	1	0	inf	0.553419	0.0151281	0.0150142	-	0	2.5426e-06	0
NUF2	1	163295841	163325259	1395	1.72e-05	270	4	4	1	0	inf	0.615871	0.0233565	0.0230858	3	4	0	1	0	1	0.0151404	1	-	0	0.011485	0
SLC38A1	12	46582752	46633583	1464	2.05e-05	238	16	6	1	0	inf	0.615871	0.0233819	0.0231106	8	5	0	0	0	1	0.0151569	1	-	0	0.96739	0
TCF7L1	2	85360807	85536585	1767	2.98e-05	198	6	2	1	0	inf	0.615871	0.023428	0.0231557	3	3	0	0	0	1	0.0151868	1	-	0	0.99564	0
XPNPEP1	10	111624941	111683191	2001	2.93e-05	230	94	68	1	2	0.311859	0.943368	0.0236286	0.0233516	61	44	1	2	0.403474	0.911017	0.0153168	0.0152001	-	0	0.23731	0
CDK19	6	110935737	111136339	1509	2.26e-05	225	9	4	1	0	inf	0.615871	0.0236424	0.0233651	5	4	0	0	0	1	0.0153258	1	3	0	0.48967	0
CYLD	16	50783609	50830419	2871	3.62e-05	268	1	0	1	0	inf	0.615871	0.0237083	0.0234294						1			-	0	-	0
AKTIP	16	53526323	53534171	879	1.22e-05	244	4	7	1	1	0.623717	0.852486	0.0237602	0.0234802	3	0	0	0	0	1	0.0154021	1	-	0	0.37022	0
ACTL6A	3	179280880	179305798	1290	1.71e-05	256	7	7	1	0	inf	0.615871	0.0238087	0.0235275	2	0	0	0	0	1	0.0154336	1	-	0	1	0
UBIAD1	1	11333588	11346188	1017	1.71e-05	202	8	11	1	0	inf	0.615871	0.0238296	0.0235479	8	10	0	0	0	1	0.0154471	1	-	0	0.0073408	0
COL24A1	1	86196228	86622079	5145	6.12e-05	286	6	6	1	0	inf	0.615871	0.0238683	0.0235857	4	3	0	0	0	1	0.0154722	1	-	0	1.2202e-40	0
TNFSF4	1	173155654	173176315	552	6.48e-06	290	9	6	1	0	inf	0.615871	0.0238849	0.0236019	2	4	0	0	0	1	0.015483	1	-	0	0.59367	0
PRLHR	10	120353643	120354756	1113	3.01e-05	126	21	15	1	2	0.311859	0.943368	0.0239074	0.0236238	11	3	0	0	0	1	0.0154975	1	-	0	0.14405	0
MSR1	8	15967593	16035497	1356	1.86e-05	252	60	51	1	0	inf	0.615871	0.0242518	0.0239601	54	41	1	0	inf	0.553419	0.0157208	0.0155979	2	0	3.7858e-19	0
RPS6KC1	1	213224746	213445977	3201	3.79e-05	293	31	21	1	3	0.207906	0.978264	0.0243394	0.0240456	15	12	2	0	inf	0.306213	0.0157776	0.000123165	-	0	0.00020571	0
LIN7A	12	81205243	81331501	702	1.01e-05	244	20	5	1	0	inf	0.615871	0.02463	0.0243291	6	4	0	0	0	1	0.0159659	1	-	0	1.5633e-05	0
ZBTB10	8	81399045	81431763	2616	3.46e-05	266	24	17	1	0	inf	0.615871	0.0246837	0.0243815	16	10	0	0	0	1	0.0160008	1	-	0	0.0032762	0
PDGFC	4	157684241	157892055	1038	1.37e-05	269	55	32	1	0	inf	0.615871	0.0249095	0.0246018	27	22	0	0	0	1	0.0161472	1	-	0	0.97587	0
FAM124A	13	51796637	51855392	1749	2.83e-05	221	6	8	1	0	inf	0.615871	0.0250887	0.0247766	8	6	0	0	0	1	0.0162633	1	-	0	1.0897e-09	0
TMEM154	4	153549697	153601085	552	7.46e-06	265	7	5	1	0	inf	0.615871	0.0251267	0.0248136	4	3	0	0	0	1	0.0162879	1	-	0	2.3168e-09	0
HACE1	6	105177536	105307517	2730	3.36e-05	294	151	93	1	2	0.311859	0.943368	0.0253871	0.0250676	84	85	6	2	2.42084	0.225793	0.0164568	2.72025e-14	3	0	9.7332e-05	0
DCLK3	3	36756818	36780150	1947	2.92e-05	242	6	4	1	0	inf	0.615871	0.0254637	0.0251423	12	7	1	0	inf	0.553419	0.0165064	0.0163709	-	0	1.0083e-07	0
ATP10B	5	159992459	160115081	4386	6.45e-05	248	7	4	1	0	inf	0.615871	0.0255878	0.0252632	5	4	0	0	0	1	0.0165868	1	-	0	6.7222e-32	0
PTPRJ	11	48002464	48188914	4014	6.11e-05	240	12	3	1	0	inf	0.615871	0.0256309	0.0253053	8	3	0	0	0	1	0.0166148	1	-	0	1.2654e-35	0
STK17B	2	197002170	197028107	1119	1.3e-05	315	2	2	1	0	inf	0.615871	0.0256752	0.0253484	3	2	0	0	0	1	0.0166435	1	-	0	0.00069296	0
CD34	1	208061082	208084425	1158	1.59e-05	267	12	5	1	0	inf	0.615871	0.0257211	0.0253931	1	2	0	1	0	1	0.0166733	1	-	0	1.0605e-10	0
WDR70	5	37379469	37752675	1965	2.97e-05	243	6	3	1	0	inf	0.615871	0.0257685	0.0254394	3	2	0	0	0	1	0.016704	1	-	0	1.0636e-07	0
ACTBL2	5	56777403	56778534	1131	1.82e-05	230	9	10	1	0	inf	0.615871	0.0259673	0.025633	12	9	0	0	0	1	0.0168328	1	-	0	1.9363e-12	0
LZTFL1	3	45867805	45883483	900	1.02e-05	328	1	2	1	0	inf	0.615871	0.0260808	0.0257436	1	0	0	0	0	1	0.0169064	1	-	0	0.0015345	0
PDGFD	11	103780421	104034655	1113	1.7e-05	244	16	14	1	0	inf	0.615871	0.0261477	0.0258088	20	13	0	0	0	1	0.0169498	1	-	0	5.5587e-07	0
CPSF2	14	92597328	92628088	2349	2.84e-05	311	11	11	1	0	inf	0.615871	0.0263806	0.0260357	8	7	0	0	0	1	0.0171008	1	-	0	0.0025652	0
RMDN2	2	38177721	38294133	1722	2.05e-05	318	2	0	1	0	inf	0.615871	0.0265606	0.0262109	5	0	0	0	0	1	0.0172174	1	-	0	2.7171e-07	0
MAGI1	3	65342052	66023983	4389	8.24e-05	206	30	18	1	0	inf	0.615871	0.0271343	0.0267695	14	28	0	1	0	1	0.0175893	1	-	0	0.85449	0
EED	11	85956271	85989567	1326	1.79e-05	287	14	5	1	0	inf	0.615871	0.027182	0.0268159	5	3	0	0	0	1	0.0176202	1	-	0	0.99913	1
SCAF8	6	155055034	155154529	3816	5.13e-05	289	15	8	1	0	inf	0.615871	0.0272582	0.02689	10	7	0	0	0	1	0.0176696	1	-	0	1	0
APOB	2	21224601	21266817	13692	0.000169868	315	16	11	1	0	inf	0.615871	0.0274186	0.0270461	12	10	0	1	0	1	0.0177736	1	-	0	1.1639e-11	0
MTX2	2	177134357	177202392	792	9.24e-06	336	15	12	1	0	inf	0.615871	0.0275027	0.027128	6	6	0	0	0	1	0.0178282	1	-	0	0.00031335	0
EXTL2	1	101339497	101354313	993	1.19e-05	328	15	5	1	0	inf	0.615871	0.0275779	0.0272011	2	1	0	0	0	1	0.0178769	1	-	0	3.6303e-05	0
CRISP1	6	49803028	49825113	750	9.9e-06	298	6	3	1	0	inf	0.615871	0.0275981	0.0272208	1	4	0	0	0	1	0.01789	1	-	0	2.2162e-14	0
GPATCH2L	14	76620706	76668194	1449	2.15e-05	266	15	12	1	0	inf	0.615871	0.0276912	0.0273113	10	6	0	1	0	1	0.0179503	1	-	0	0.0067752	0
CTSO	4	156847187	156874999	966	1.03e-05	372	34	21	1	0	inf	0.615871	0.0278287	0.027445	30	27	1	1	0.806948	0.800626	0.0180395	0.0178777	-	0	1.4176e-10	0
ISL1	5	50679505	50689444	1050	2.08e-05	1842	30	16	2	0	inf	0.379255	0.256008	0.0276792	23	9	1	1	0.806948	0.800626	0.165953	0.152914	-	0	0.99999	0
OCM2	7	97614269	97619416	330	5.12e-06	258	9	11	1	1	0.623717	0.852486	0.0280844	0.0276937	4	5	0	0	0	1	0.0182052	1	-	0	-	0
SLC9A9	3	142985543	143567164	1938	2.57e-05	302	15	7	1	0	inf	0.615871	0.028098	0.027707	7	8	0	0	0	1	0.0182141	1	2	1	6.3022e-16	1
UQCRB	8	97243332	97247758	423	4.23e-06	405	9	0	1	0	inf	0.615871	0.0284148	0.0280149	5	0	0	0	0	1	0.0184194	1	-	1	0.0051137	0
TTC30A	2	178481431	178483429	1998	2.97e-05	275	3	4	1	0	inf	0.615871	0.0286803	0.0282729	5	1	0	0	0	1	0.0185915	1	-	0	1.2156e-09	0
TRHR	8	110099741	110131684	1197	1.39e-05	354	28	11	1	0	inf	0.615871	0.0288412	0.0284293	11	9	0	0	0	1	0.0186958	1	-	0	0.034484	0
TBC1D1	4	37903716	38138956	3507	5.77e-05	251	14	7	1	0	inf	0.615871	0.0289737	0.0285579	10	7	1	0	inf	0.553419	0.0187817	0.0186064	-	0	3.7433e-20	0
RPN1	3	128339253	128369643	1824	2.6e-05	291	13	5	1	0	inf	0.615871	0.0291026	0.0286832						1			-	0	-	0
NDUFV2	18	9102741	9134277	750	8.84e-06	355	17	10	1	0	inf	0.615871	0.0293568	0.0289301	5	7	0	0	0	1	0.01903	1	-	0	0.82697	0
KRT75	12	52818300	52828088	1656	2.78e-05	250	2	1	1	0	inf	0.615871	0.0294452	0.0290159	2	1	0	0	0	1	0.0190873	1	-	0	6.7638e-10	0
GPR12	13	27332959	27333964	1005	1.93e-05	221	20	14	1	0	inf	0.615871	0.0297765	0.0293375	10	13	0	0	0	1	0.0193021	1	-	0	0.62181	0
ERC2	3	55717860	56469035	2874	3.92e-05	312	9	3	1	0	inf	0.615871	0.0298568	0.0294155						1			-	0	-	0
ZNF648	1	182025438	182027145	1707	3.55e-05	205	23	12	1	0	inf	0.615871	0.0299115	0.0294686	14	9	0	0	0	1	0.0193896	1	-	0	0.043028	0
TBX20	7	35242041	35293231	1344	1.93e-05	300	3	0	1	0	inf	0.615871	0.0302252	0.029773	1	2	0	0	0	1	0.0195929	1	-	1	0.9998	0
EFHB	3	19921122	19975510	2502	3e-05	361	16	11	1	0	inf	0.615871	0.030369	0.0299125	10	10	0	0	0	1	0.0196862	1	-	0	5.1093e-27	0
C2orf73	2	54558112	54587699	864	7.41e-06	507	10	8	1	1	0.623717	0.852486	0.0305072	0.0300465	6	2	0	0	0	1	0.0197757	1	-	0	1.8032e-08	0
EDIL3	5	83239237	83680192	1443	1.93e-05	328	105	72	1	0	inf	0.615871	0.030779	0.0303101	89	62	1	2	0.403474	0.911017	0.0199519	0.0197542	-	0	8.7263e-06	0
LRAT	4	155665478	155670288	693	1.34e-05	227	9	6	1	0	inf	0.615871	0.0307955	0.0303261	4	3	0	0	0	1	0.0199626	1	-	1	0.0010603	0
OTOL1	3	161214595	161221730	1434	1.5e-05	420	102	57	1	0	inf	0.615871	0.0308234	0.0303532	69	52	4	0	inf	0.0936926	0.0199808	6.53577e-09	-	0	4.462e-11	0
ATG10	5	81283389	81549244	663	8.86e-06	330	13	14	1	0	inf	0.615871	0.0309402	0.0304665	8	5	0	0	0	1	0.0200565	1	-	0	0.0003777	0
EN1	2	119600513	119604743	1179	2.74e-05	1669	23	12	2	1	1.24743	0.670724	0.272134	0.0309491	18	13	0	0	0	1	0.176406	1	-	0	0.52173	0
NMBR	6	142396784	142409795	1173	2.05e-05	263	77	54	1	0	inf	0.615871	0.0322479	0.0317335	44	30	1	0	inf	0.553419	0.0209041	0.0206872	-	0	0.00039181	0
KCNMA1	10	78647023	79397400	3660	5.95e-05	2427	26	10	2	1	1.24743	0.670724	0.276819	0.0319263	20	15	0	0	0	1	0.179443	1	2	1	1	1
GRB14	2	165349545	165477819	1623	2.22e-05	340	32	16	1	2	0.311859	0.943368	0.0326289	0.0321024	18	17	1	0	inf	0.553419	0.0211511	0.020929	-	0	2.9315e-05	0
NFASC	1	204913443	204985667	3723	6.92e-05	251	5	5	1	0	inf	0.615871	0.0327323	0.0322024	10	8	0	0	0	1	0.0212181	1	-	0	1	0
C8orf34	8	69243247	69730481	1617	1.63e-05	463	4	0	1	0	inf	0.615871	0.0327452	0.0322149	1	2	0	0	0	1	0.0212265	1	-	0	2.7453e-11	0
PLCH1	3	155198756	155393828	5082	6.65e-05	359	10	4	1	0	inf	0.615871	0.0329588	0.0324215	3	6	0	0	0	1	0.021365	1	-	0	0.00018352	0
PGBD5	1	230459170	230513367	1368	2.63e-05	245	14	5	1	0	inf	0.615871	0.0330465	0.0325064	9	5	0	0	0	1	0.0214218	1	-	0	0.99839	0
DTL	1	212209232	212276282	2193	2.92e-05	354	5	4	1	0	inf	0.615871	0.0330702	0.0325294	4	5	0	0	0	1	0.0214372	1	-	0	0.010213	0
APIP	11	34904263	34937831	729	9.83e-06	354	7	6	1	0	inf	0.615871	0.0334903	0.0329357	6	5	0	0	0	1	0.0217095	1	-	0	2.2365e-09	0
ACVR1B	12	52345527	52387894	1641	2.6e-05	302	3	0	1	0	inf	0.615871	0.0335708	0.0330135						1			-	0	-	0
SCG2	2	224462146	224464000	1854	2.28e-05	396	31	26	1	0	inf	0.615871	0.0341672	0.0335901	29	23	0	0	0	1	0.0221483	1	-	0	0.033958	0
NYAP2	2	226273596	226516281	1962	3.87e-05	247	35	39	1	0	inf	0.615871	0.0341821	0.0336045	28	20	0	0	0	1	0.0221579	1	-	0	-	0
NOL4	18	31432805	31803217	1917	3.17e-05	295	18	9	1	0	inf	0.615871	0.0342254	0.0336464	14	8	0	0	0	1	0.022186	1	-	0	1	0
ITM2B	13	48807496	48835360	801	1.04e-05	376	4	9	1	0	inf	0.615871	0.0342514	0.0336715	3	1	1	0	inf	0.553419	0.0222029	0.0219582	-	0	0.57507	0
MIS18BP1	14	45673311	45716489	3399	3.66e-05	459	33	12	1	0	inf	0.615871	0.0346763	0.0340819	13	16	0	0	0	1	0.0224783	1	-	0	1.7394e-13	0
RPF1	1	84944964	84963153	1050	1.62e-05	321	4	2	1	0	inf	0.615871	0.0347472	0.0341505	4	2	0	0	0	1	0.0225243	1	-	0	5.0047e-05	0
PHLDA1	12	76424315	76425521	1206	2.41e-05	248	21	21	1	0	inf	0.615871	0.0347705	0.034173	11	13	0	0	0	1	0.0225394	1	-	0	-	0
SFRP2	4	154702602	154709987	888	1.82e-05	242	20	17	1	0	inf	0.615871	0.0347987	0.0342002	14	15	0	1	0	1	0.0225577	1	-	0	0.0066712	0
C17orf67	17	54872424	54893171	273	4.36e-06	311	11	6	1	0	inf	0.615871	0.0348477	0.0342475	5	3	0	0	0	1	0.0225894	1	-	0	3.5482e-05	0
NPAS2	2	101521216	101612044	2475	4.22e-05	292	10	6	1	1	0.623717	0.852486	0.0349309	0.0343279	6	5	0	0	0	1	0.0226433	1	2	0	1	0
MOBP	3	39543560	39554913	246	3.72e-06	330	11	14	1	1	0.623717	0.852486	0.0350116	0.0344057	16	7	0	0	0	1	0.0226956	1	-	0	0.80481	0
TSKU	11	76506660	76507722	1062	2.18e-05	245	15	9	1	0	inf	0.615871	0.0352848	0.0346695	7	3	0	0	0	1	0.0228728	1	-	0	0.16521	0
TRPS1	8	116426250	116635864	3885	5.3e-05	3036	116	69	2	0	inf	0.379255	0.290587	0.0348675	68	56	1	1	0.806948	0.800626	0.188368	0.17169	-	1	1	0
PARP8	5	49962929	50137902	2565	3.4e-05	382	17	13	1	0	inf	0.615871	0.0355259	0.0349022	15	7	1	0	inf	0.553419	0.023029	0.0227659	-	0	0.0043003	0
BAIAP2L1	7	97922832	98030164	1536	2.65e-05	294	19	11	1	0	inf	0.615871	0.035587	0.0349612	9	12	0	0	0	1	0.0230687	1	3	0	0.0010937	0
XPO1	2	61705954	61761032	3216	3.75e-05	436	27	18	1	1	0.623717	0.852486	0.035669	0.0350404	14	11	0	0	0	1	0.0231218	1	2	0	1	0
PLCXD3	5	41313718	41510628	966	1.21e-05	409	11	10	1	0	inf	0.615871	0.0359436	0.0353053	2	8	0	0	0	1	0.0232998	1	-	0	1.953e-05	0
CA8	8	61121343	61193706	873	1.21e-05	372	66	33	1	2	0.311859	0.943368	0.0361746	0.0355281	39	29	0	0	0	1	0.0234496	1	-	1	0.23472	0
NUAK1	12	106460579	106532431	1986	3.46e-05	296	21	12	1	0	inf	0.615871	0.0361808	0.0355341	11	13	0	0	0	1	0.0234536	1	2	0	0.012676	0
PDE3A	12	20522218	20833205	3426	5.4e-05	328	11	8	1	1	0.623717	0.852486	0.0362719	0.0356219	11	11	0	1	0	1	0.0235126	1	-	0	2.9736e-05	0
GPR101	X	136112306	136113833	1527	2.69e-05	295	5	8	1	0	inf	0.615871	0.0364607	0.035804	6	7	0	1	0	1	0.023635	1	-	0	-	0
CDKL3	5	133634341	133702214	1779	1.53e-05	607	4	5	1	0	inf	0.615871	0.0366264	0.0359637						1			-	0	-	0
ABCA12	2	215797357	216002931	7788	9.97e-05	413	15	5	1	0	inf	0.615871	0.0370944	0.0364149	10	9	0	0	0	1	0.0240458	1	-	0	4.1989e-17	0
ANK2	4	113970884	114302627	11874	0.000158055	401	8	6	1	0	inf	0.615871	0.0374494	0.0367569	5	4	0	0	0	1	0.0242759	1	1	0	1	1
HTR1D	1	23519578	23520712	1134	1.84e-05	329	5	5	1	0	inf	0.615871	0.0374533	0.0367606	2	3	0	0	0	1	0.0242785	1	-	0	6.3231e-06	0
SCN5A	3	38591811	38674798	6051	0.000102388	317	5	4	1	0	inf	0.615871	0.0376332	0.0369338	3	4	0	0	0	1	0.024395	1	-	0	1	0
ADAMTS18	16	77317852	77468592	3666	5.67e-05	349	27	23	1	1	0.623717	0.852486	0.0378709	0.0371628	19	10	2	1	1.6139	0.579843	0.0245492	0.000296444	-	1	9.4612e-49	0
PCTP	17	53828464	53853461	645	7.88e-06	443	15	9	1	0	inf	0.615871	0.0379717	0.0372598	16	4	0	0	0	1	0.0246145	1	-	0	4.8559e-07	0
SLC30A8	8	118147566	118184920	1110	1.58e-05	384	13	5	1	0	inf	0.615871	0.0383491	0.0376231	6	6	0	0	0	1	0.0248591	1	-	0	1.2445e-05	0
CLEC1A	12	10223931	10251521	843	1.09e-05	423	1	0	1	0	inf	0.615871	0.0383733	0.0376463						1			-	0	-	0
MAP2K3	17	21188232	21217542	1044	1.89e-05	304	7	3	1	0	inf	0.615871	0.0386122	0.0378762	6	3	0	0	0	1	0.0250297	1	-	0	3.6455e-08	0
BCL11A	2	60687538	60780405	2508	5.48e-05	4765	19	9	3	0	inf	0.233521	0.730475	0.0379538	10	9	4	2	1.6139	0.448384	0.473518	0.00143864	1	0	1	1
PAPOLA	14	96968929	97031387	2238	2.81e-05	440	15	8	1	0	inf	0.615871	0.0387604	0.0380188	4	4	0	0	0	1	0.0251258	1	-	0	1	0
PTEN	10	89624226	89725229	1212	1.47e-05	458	10	14	1	0	inf	0.615871	0.0389735	0.0382238	13	4	1	0	inf	0.553419	0.0252639	0.0249475	1	1	0.048008	1
LRP1B	2	140990754	142888298	13800	0.000180974	426	103	78	1	1	0.623717	0.852486	0.0391955	0.0384373	70	52	1	0	inf	0.553419	0.0254078	0.0250877	-	0	1	0
TGFBI	5	135364744	135398915	2052	2.94e-05	391	7	4	1	0	inf	0.615871	0.039304	0.0385416	2	3	0	0	0	1	0.0254781	1	-	0	1.1763e-11	0
UBE2T	1	202300962	202304882	594	7.18e-06	465	1	2	1	0	inf	0.615871	0.0394349	0.0386674						1			-	0	-	0
PARD3	10	34400096	35103923	4071	6.28e-05	368	22	18	1	0	inf	0.615871	0.0398287	0.0390459	21	7	0	0	0	1	0.0258183	1	-	0	3.6007e-06	0
OSBPL3	7	24839801	24932091	2664	3.94e-05	386	10	6	1	0	inf	0.615871	0.0400534	0.0392618	3	3	0	0	0	1	0.0259639	1	-	0	8.3623e-08	0
FAM204A	10	120070368	120095927	702	8.4e-06	480	11	5	1	0	inf	0.615871	0.040297	0.0394959	2	3	0	1	0	1	0.0261218	1	-	0	0.018695	0
SEMA3C	7	80374209	80546097	2256	3.11e-05	417	41	30	1	1	0.623717	0.852486	0.0403317	0.0395292	20	23	0	0	0	1	0.0261443	1	-	0	1.8515e-05	0
LRRTM4	2	76975820	77748797	1773	2.43e-05	424	69	52	1	0	inf	0.615871	0.0407712	0.0399512	57	33	3	0	inf	0.169397	0.0264292	3.01646e-06	-	0	0.0019248	0
SIPA1L1	14	72054589	72205878	5415	8.21e-05	384	23	13	1	0	inf	0.615871	0.0408475	0.0400245	20	13	0	0	0	1	0.0264787	1	-	0	1	0
VSX2	14	74706264	74727622	1086	1.55e-05	409	2	1	1	0	inf	0.615871	0.0409557	0.0401284	2	2	0	0	0	1	0.0265488	1	-	1	4.1734e-10	0
MMP16	8	89053688	89339435	1824	2.62e-05	408	86	54	1	0	inf	0.615871	0.0411175	0.0402836	41	45	0	1	0	1	0.0266537	1	-	0	1	0
GABRG2	5	161495005	161580374	1548	2.04e-05	446	74	41	1	1	0.623717	0.852486	0.0412367	0.040398	49	29	0	0	0	1	0.026731	1	3	0	0.99941	1
MGAT4C	12	86373066	86383324	1437	1.71e-05	495	31	22	1	0	inf	0.615871	0.041327	0.0404847	22	19	0	0	0	1	0.0267895	1	-	0	0.20837	0
NRSN1	6	24134555	24146174	588	8.44e-06	413	86	44	1	3	0.207906	0.978264	0.0415915	0.0407385	54	47	0	1	0	1	0.026961	1	-	0	0.00013648	0
NAA11	4	80246341	80247031	690	1.17e-05	350	5	3	1	1	0.623717	0.852486	0.0416384	0.0407835	7	6	0	0	0	1	0.0269914	1	-	0	1.3956e-05	0
KDM4C	9	6792988	7174729	3171	4.41e-05	427	53	37	1	0	inf	0.615871	0.0416639	0.0408079	36	29	1	0	inf	0.553419	0.0270079	0.0266464	2	0	1.0245e-12	0
SMARCA1	X	128582285	128657347	3165	4.42e-05	428	17	26	1	0	inf	0.615871	0.0419355	0.0410684	8	15	0	0	0	1	0.027184	1	-	0	-	0
TAB2	6	149691133	149730855	2082	2.59e-05	483	11	8	1	0	inf	0.615871	0.0421556	0.0412795	5	3	0	0	0	1	0.0273267	1	-	1	1	0
ETS1	11	128332255	128443025	1458	2.21e-05	398	19	10	1	0	inf	0.615871	0.042326	0.0414428	15	14	1	1	0.806948	0.800626	0.0274371	0.0270641	-	0	0.99981	0
PLEKHA1	10	124152716	124189454	1215	1.82e-05	403	2	0	1	0	inf	0.615871	0.0423535	0.0414692	1	0	0	0	0	1	0.0274549	1	-	0	5.4421e-07	0
C11orf87	11	109294359	109294953	594	1.38e-05	264	59	45	1	0	inf	0.615871	0.0430315	0.0421188	39	39	0	1	0	1	0.0278944	1	-	0	0.55667	0
LCORL	4	17885342	18023374	1809	9.29e-06	1196	108	76	1	2	0.311859	0.943368	0.0430921	0.0421769	67	60	1	2	0.403474	0.911017	0.0279337	0.0275472	-	0	-	0
ADRA1D	20	4202169	4229604	1719	3.94e-05	268	25	20	1	1	0.623717	0.852486	0.0430968	0.0421813	17	9	0	0	0	1	0.0279367	1	-	0	4.3487e-10	0
FERMT2	14	53325094	53417286	2064	2.66e-05	479	8	5	1	1	0.623717	0.852486	0.0433109	0.0423864	6	2	0	0	0	1	0.0280755	1	-	0	1	0
AGA	4	178352861	178363529	1041	1.5e-05	429	20	10	1	0	inf	0.615871	0.0433698	0.0424428	11	10	0	0	0	1	0.0281137	1	-	1	3.0124e-05	0
NDST4	4	115748971	115998192	2619	3.18e-05	510	58	35	1	0	inf	0.615871	0.0434462	0.0425159	48	33	0	0	0	1	0.0281632	1	-	0	2.8025e-09	0
TINAGL1	1	32042749	32052580	1404	2.62e-05	333	4	0	1	0	inf	0.615871	0.0435981	0.0426614	6	2	0	0	0	1	0.0282617	1	-	0	5.0763e-07	0
TBC1D4	13	75860927	76055903	3897	6.35e-05	384	2	0	1	0	inf	0.615871	0.0439	0.0429503	4	3	0	0	0	1	0.0284574	1	-	0	6.7138e-32	0
CPB1	3	148545610	148577789	1254	1.93e-05	407	6	3	1	0	inf	0.615871	0.0439485	0.0429967	1	1	0	0	0	1	0.0284888	1	-	0	3.0528e-15	0
USP6NL	10	11504439	11574231	2538	3.74e-05	426	9	5	1	0	inf	0.615871	0.0440432	0.0430874	7	5	0	0	0	1	0.0285503	1	-	0	0.0039662	0
LRIG3	12	59266353	59314016	3360	4.53e-05	469	21	24	1	1	0.623717	0.852486	0.044363	0.0433934	20	20	0	1	0	1	0.0287576	1	-	0	1.3344e-15	0
IGSF21	1	18434622	18704820	1404	2.83e-05	314	13	7	1	0	inf	0.615871	0.0444057	0.0434342	2	6	0	0	0	1	0.0287852	1	-	0	2.6561e-05	0
PDE4D	5	58270490	59189449	2430	2.76e-05	562	2	1	1	0	inf	0.615871	0.0447846	0.0437966	2	2	0	0	0	1	0.0290308	1	-	1	0.9999	0
LMX1A	1	165173116	165324796	1149	1.83e-05	404	13	10	1	0	inf	0.615871	0.0451442	0.0441404	9	7	0	0	0	1	0.0292639	1	-	0	0.99383	0
ROR1	1	64240088	64644538	2814	3.93e-05	463	5	6	1	0	inf	0.615871	0.0453669	0.0443532	4	2	0	0	0	1	0.0294083	1	-	0	1	0
YIPF7	4	44624430	44653641	843	7.8e-06	699	13	9	1	1	0.623717	0.852486	0.0453768	0.0443627	4	9	0	0	0	1	0.0294147	1	-	0	5.1157e-12	0
FBXO33	14	39868719	39901366	1668	2.75e-05	394	72	42	1	0	inf	0.615871	0.0455746	0.0445516	50	41	2	3	0.537965	0.872325	0.0295429	0.000427891	2	0	0.0502	0
SATB2	2	200136933	200320760	2202	3.47e-05	3037	50	34	2	3	0.415811	0.924681	0.335774	0.0452092	32	21	1	0	inf	0.553419	0.217659	0.195601	2	1	1	1
LPAR3	1	85279528	85331803	1062	1.73e-05	406	11	5	1	0	inf	0.615871	0.0464021	0.0453419	5	3	0	0	0	1	0.0300793	1	-	0	0.77659	0
FAT3	11	92085278	92624279	13770	0.000195602	473	88	39	1	0	inf	0.615871	0.0471401	0.0460462	39	30	0	0	0	1	0.0305577	1	-	0	1	0
DNAJB9	7	108212170	108213797	672	7.97e-06	570	16	8	1	0	inf	0.615871	0.04743	0.0463228	11	7	1	0	inf	0.553419	0.0307457	0.0302779	-	0	0.0045075	0
ZNF385B	2	180307976	180634482	1416	1.93e-05	499	13	6	1	0	inf	0.615871	0.0477182	0.0465976	11	15	0	0	0	1	0.0309325	1	2	0	0.0026177	0
FGF23	12	4479508	4488748	756	1.6e-05	324	4	5	1	0	inf	0.615871	0.0481097	0.0469708	1	2	0	0	0	1	0.0311863	1	-	0	0.0087537	0
GABRA2	4	46252324	46390723	1356	1.67e-05	557	24	16	1	0	inf	0.615871	0.0481284	0.0469886	14	14	1	0	inf	0.553419	0.0311984	0.0307168	-	0	0.98364	0
ORC5	7	103767294	103848352	1308	1.58e-05	569	14	8	1	0	inf	0.615871	0.0482227	0.0470784	10	6	0	0	0	1	0.0312595	1	-	0	0.61839	0
ALG6	1	63836648	63902691	1524	1.82e-05	577	3	0	1	0	inf	0.615871	0.048345	0.047195	2	4	0	0	0	1	0.0313388	1	-	1	2.2093e-05	0
TRIM36	5	114462199	114515734	2187	2.62e-05	577	25	17	1	0	inf	0.615871	0.0484973	0.0473401	11	10	0	0	0	1	0.0314376	1	-	0	2.0284e-06	0
DCHS2	4	155155687	155312449	8751	0.00011336	535	26	17	1	0	inf	0.615871	0.0486234	0.0474602	16	13	0	0	0	1	0.0315193	1	-	0	2.025e-36	0
ABTB2	11	34173933	34379130	3078	5.04e-05	424	5	1	1	0	inf	0.615871	0.0487099	0.0475426	3	2	0	0	0	1	0.0315754	1	-	0	3.4257e-10	0
PAWR	12	79986386	80084024	1023	1.27e-05	560	12	17	1	0	inf	0.615871	0.0487759	0.0476055	11	6	0	0	0	1	0.0316182	1	-	0	0.00041742	0
KIF13B	8	28928020	29120551	5481	7.64e-05	499	6	6	1	0	inf	0.615871	0.0488004	0.0476288	3	0	0	0	0	1	0.031634	1	2	0	1.3757e-18	0
PCSK5	9	78506097	78973838	5583	8.65e-05	450	36	29	1	1	0.623717	0.852486	0.048916	0.0477388	24	21	1	0	inf	0.553419	0.0317089	0.0312115	-	0	2.6482e-16	0
NCOR2	12	124809947	124979797	7545	0.000143633	367	22	10	1	0	inf	0.615871	0.0490174	0.0478355	12	11	0	0	0	1	0.0317747	1	-	0	-	0
EVA1C	21	33785161	33887500	1326	1.99e-05	466	4	1	1	0	inf	0.615871	0.0490665	0.0478822	8	3	0	0	0	1	0.0318065	1	-	0	1.9028e-05	0
RRAGC	1	39305224	39325318	1200	1.41e-05	598	14	12	1	0	inf	0.615871	0.0492979	0.0481025	10	9	0	0	0	1	0.0319565	1	-	0	0.94116	0
WDR7	18	54339746	54694438	4473	6.55e-05	480	1	0	1	0	inf	0.615871	0.0493143	0.0481181	4	0	0	0	0	1	0.0319672	1	-	0	1	0
MFSD2A	1	40420964	40435240	1632	2.61e-05	446	14	4	1	0	inf	0.615871	0.0500432	0.0488116	6	4	0	0	0	1	0.0324396	1	-	0	0.20393	0
TAL2	9	108424777	108425104	327	4.26e-06	552	2	2	1	1	0.623717	0.852486	0.0504534	0.0492018	3	2	0	0	0	1	0.0327055	1	-	0	0.39829	0
PRKG1	10	52834350	54053660	2061	2.89e-05	514	6	4	1	0	inf	0.615871	0.0505676	0.0493104	3	2	0	1	0	1	0.0327796	1	-	0	0.65595	0
PRELID2	5	145144503	145214814	570	6.45e-06	637	54	58	1	2	0.311859	0.943368	0.0505724	0.0493149	58	37	4	2	1.6139	0.448384	0.0327827	4.68796e-08	-	0	0.0014459	0
TBX18	6	85446402	85473899	1824	3.09e-05	426	30	27	1	1	0.623717	0.852486	0.0506329	0.0493724	26	9	1	1	0.806948	0.800626	0.0328219	0.0322891	-	0	0.69658	1
MPV17L2	19	18304091	18306865	621	1.22e-05	369	1	1	1	0	inf	0.615871	0.0508609	0.0495892	3	1	0	0	0	1	0.0329697	1	-	0	3.927e-11	0
WSCD2	12	108589609	108642120	1698	3.28e-05	378	13	5	1	0	inf	0.615871	0.0512292	0.0499391	7	10	0	0	0	1	0.0332084	1	-	0	0.012419	0
INPP4B	4	142949934	143352412	2775	3.58e-05	566	29	17	1	0	inf	0.615871	0.0512302	0.0499401	17	16	0	0	0	1	0.0332091	1	-	0	0.0043619	0
ACVR1	2	158594042	158656005	1530	2.3e-05	489	9	10	1	0	inf	0.615871	0.0515745	0.0502671	11	5	0	0	0	1	0.0334323	1	-	1	2.3544e-08	0
PNOC	8	28186674	28196961	531	8.73e-06	450	9	6	1	0	inf	0.615871	0.0519065	0.0505824	6	7	0	0	0	1	0.0336475	1	-	0	0.0044476	0
SERPINB8	18	61645542	61654512	1125	1.49e-05	559	3	0	1	0	inf	0.615871	0.051944	0.0506179	5	5	0	0	0	1	0.0336718	1	-	0	5.903e-07	0
KIF2A	5	61602299	61681396	2235	2.26e-05	735	22	13	1	1	0.623717	0.852486	0.0521444	0.0508082	23	12	2	0	inf	0.306213	0.0338017	0.000558566	-	1	0.75979	1
C6	5	41142926	41203332	2805	3.62e-05	576	9	3	1	0	inf	0.615871	0.052154	0.0508173	3	5	0	0	0	1	0.0338079	1	-	0	5.8524e-27	0
MICU2	13	22067387	22178287	1305	1.8e-05	542	8	2	1	0	inf	0.615871	0.0524506	0.0510989	2	0	0	0	0	1	0.0340002	1	-	0	3.8643e-13	0
CHRM2	7	136699612	136701013	1401	1.68e-05	625	47	31	1	0	inf	0.615871	0.0525824	0.0512239	31	22	1	0	inf	0.553419	0.0340857	0.0335113	-	0	0.92225	0
SKOR2	18	44746292	44775554	3006	1.7e-05	1327	4	1	1	0	inf	0.615871	0.0526527	0.0512905	1	3	1	2	0.403474	0.911017	0.0341312	0.0335553	-	0	1.6468e-13	0
ZNF831	20	57766074	57829798	5034	8.39e-05	452	6	7	1	0	inf	0.615871	0.0528539	0.0514814	3	2	0	0	0	1	0.0342616	1	-	0	3.7888e-13	0
DLGAP1	18	3499182	3880068	2934	5.88e-05	376	31	21	1	0	inf	0.615871	0.0528682	0.051495	24	18	0	0	0	1	0.0342709	1	2	0	1	0
ACADSB	10	124768545	124813281	1299	1.57e-05	624	5	3	1	0	inf	0.615871	0.0529133	0.0515377	4	3	0	0	0	1	0.0343001	1	-	0	7.1168e-07	0
DGKB	7	14188755	14880888	2415	2.78e-05	658	22	18	1	0	inf	0.615871	0.0531426	0.0517553	24	12	0	1	0	1	0.0344488	1	-	0	0.00015543	0
CDCA7	2	174219691	174232392	1353	2.29e-05	448	36	20	1	1	0.623717	0.852486	0.0531992	0.0518089	18	15	2	0	inf	0.306213	0.0344855	0.000581128	-	0	0.0025103	0
MEGF11	15	66190271	66420741	3135	3.91e-05	611	3	0	1	0	inf	0.615871	0.0534651	0.0520609	1	2	1	0	inf	0.553419	0.0346578	0.0340641	2	0	6.234e-41	0
ZFAND3	6	37787721	38120165	684	1.21e-05	433	8	5	1	0	inf	0.615871	0.0537411	0.0523226	10	6	0	0	0	1	0.0348367	1	-	0	0.17295	0
TNRC18	7	5347736	5460877	8907	0.000140686	485	1	0	1	0	inf	0.615871	0.0537466	0.0523278						1			-	0	-	0
SIX2	2	45233308	45236249	876	2.26e-05	297	16	9	1	0	inf	0.615871	0.0537589	0.0523394	15	4	0	0	0	1	0.0348483	1	-	0	1.0192e-06	0
PAX8	2	113976109	114035971	1353	2.18e-05	477	9	2	1	1	0.623717	0.852486	0.0539221	0.0524941	6	2	0	0	0	1	0.0349541	1	-	1	0.99965	1
DAZL	3	16630166	16646009	948	1.08e-05	676	16	9	1	0	inf	0.615871	0.0540321	0.0525983	10	9	0	1	0	1	0.0350254	1	-	0	0.99995	0
COL11A1	1	103343574	103573734	5421	6.92e-05	604	72	41	1	0	inf	0.615871	0.0540945	0.0526574	39	33	0	0	0	1	0.0350658	1	-	1	1	0
EVI5	1	92979212	93257951	2433	3e-05	637	10	3	1	0	inf	0.615871	0.0551072	0.0536163	2	4	0	1	0	1	0.0357223	1	-	0	0.0052015	0
HAAO	2	42994576	43019676	861	1.14e-05	594	13	8	1	0	inf	0.615871	0.0551795	0.0536847	10	8	0	0	0	1	0.0357691	1	-	0	4.2786e-17	0
DERA	12	16064317	16189680	957	1.06e-05	713	4	1	1	0	inf	0.615871	0.0554081	0.053901	3	5	0	0	0	1	0.0359173	1	-	0	0.33836	0
NAA30	14	57857675	57876234	1089	2.39e-05	361	10	8	1	0	inf	0.615871	0.0555862	0.0540695	4	5	0	0	0	1	0.0360328	1	-	0	0.99818	0
FAT1	4	187509745	187630981	13767	0.000216637	509	25	17	1	0	inf	0.615871	0.0561954	0.0546456	27	16	1	0	inf	0.553419	0.0364277	0.0357722	2	0	1.443e-17	0
CNTN5	11	99426945	100226951	3303	4.15e-05	639	153	92	1	1	0.623717	0.852486	0.0563287	0.0547716	102	68	0	0	0	1	0.0365141	1	2	0	1.5085e-11	0
DHRS3	1	12628368	12677353	909	1.81e-05	404	6	4	1	0	inf	0.615871	0.0564398	0.0548766	7	2	1	0	inf	0.553419	0.0365861	0.0359249	-	0	0.016957	0
GINS3	16	58426505	58438633	768	1.21e-05	512	8	5	1	0	inf	0.615871	0.0565957	0.055024	3	5	0	0	0	1	0.0366872	1	-	0	9.7471e-06	0
KCNG1	20	49620575	49626875	1542	3.88e-05	321	20	18	1	0	inf	0.615871	0.0566685	0.0550928	16	9	0	0	0	1	0.0367344	1	-	0	0.0011197	0
PTBP2	1	97187420	97278961	1596	2.08e-05	620	20	24	1	0	inf	0.615871	0.0566907	0.0551137	19	14	0	0	0	1	0.0367488	1	2	0	0.99953	0
SVIL	10	29747175	29843987	6645	0.000112142	479	20	13	1	0	inf	0.615871	0.0567151	0.0551367	8	13	0	0	0	1	0.0367646	1	-	0	0.11091	0
INSIG2	2	118854132	118865898	678	8.81e-06	626	6	5	1	0	inf	0.615871	0.0570703	0.0554723	3	3	0	0	0	1	0.0369948	1	-	0	0.76631	0
SORL1	11	121323040	121500272	6645	0.000106349	513	22	21	1	1	0.623717	0.852486	0.057603	0.0559754	10	24	1	1	0.806948	0.800626	0.0373402	0.0366516	-	0	6.658e-08	0
RAX	18	56936235	56940438	1041	2.08e-05	412	6	4	1	1	0.623717	0.852486	0.0577563	0.0561201	1	0	0	0	0	1	0.0374395	1	-	1	0.00057974	0
SFR1	10	105881941	105885462	738	8.27e-06	738	2	1	1	0	inf	0.615871	0.0580223	0.0563711						1			-	0	-	0
TMEM164	X	109247002	109416679	894	1.45e-05	510	2	4	1	0	inf	0.615871	0.058035	0.0563831						1			-	0	-	0
ZDHHC21	9	14618963	14674338	798	9.91e-06	670	7	3	1	0	inf	0.615871	0.0583761	0.0567049	6	7	0	0	0	1	0.0378413	1	-	0	0.042602	0
MYCN	2	16082186	16086219	1395	3.13e-05	371	8	4	1	0	inf	0.615871	0.0584028	0.0567301	6	3	1	0	inf	0.553419	0.0378586	0.0371509	-	1	0.99969	1
ANXA2	15	60639828	60690112	1074	1.5e-05	599	18	17	1	1	0.623717	0.852486	0.0586953	0.057006	10	11	0	1	0	1	0.0380482	1	-	0	3.8504e-06	0
MMP19	12	56230819	56236614	1527	2.31e-05	556	1	3	1	0	inf	0.615871	0.0590116	0.0573042	6	2	0	0	0	1	0.0382532	1	-	0	1.329e-16	0
NKX1-1	4	1396719	1400119	1236	1.27e-05	821	17	10	1	0	inf	0.615871	0.0591859	0.0574684	16	11	0	0	0	1	0.0383662	1	-	0	-	0
LRRC3B	3	26751163	26751943	780	1.08e-05	610	42	30	1	1	0.623717	0.852486	0.0592582	0.0575366	35	29	0	1	0	1	0.0384131	1	-	0	-	0
SNRK	3	43344695	43390049	2298	3.45e-05	566	10	9	1	0	inf	0.615871	0.0596177	0.0578753	4	8	0	0	0	1	0.0386461	1	-	0	1	0
SIM2	21	38072046	38120393	2004	3.12e-05	553	9	7	1	0	inf	0.615871	0.0604048	0.0586166	8	4	1	0	inf	0.553419	0.0391564	0.0383997	-	0	0.0017792	0
JARID2	6	15246770	15520482	3741	7.05e-05	457	56	43	1	0	inf	0.615871	0.0604237	0.0586344	52	34	0	1	0	1	0.0391686	1	2	0	1	0
PRG4	1	186266007	186282910	4215	5.12e-05	709	5	5	1	0	inf	0.615871	0.0604238	0.0586345	6	3	0	0	0	1	0.0391687	1	-	0	1.1561e-12	0
ELAVL2	9	23692554	23762232	1080	1.46e-05	639	42	28	1	1	0.623717	0.852486	0.0606065	0.0588065	20	25	0	3	0	1	0.0392871	1	2	0	1	0
IL1RAPL2	X	103903594	105011654	2061	2.47e-05	724	2	6	1	0	inf	0.615871	0.0608761	0.0590602	2	5	0	0	0	1	0.0394619	1	2	0	-	0
MFAP3	5	153429282	153433273	1089	1.45e-05	653	12	9	1	0	inf	0.615871	0.0610018	0.0591785	2	2	0	0	0	1	0.0395434	1	-	0	0.54298	0
CGGBP1	3	88104622	88105126	504	6.72e-06	655	2	1	1	0	inf	0.615871	0.0612731	0.0594336	1	0	0	0	0	1	0.0397192	1	-	0	0.5802	0
RORB	9	77112892	77300534	1380	2.05e-05	588	2	0	1	0	inf	0.615871	0.0612832	0.0594432						1			-	0	-	0
AKAP6	14	32902699	33293979	6960	8.6e-05	709	8	6	1	0	inf	0.615871	0.0614646	0.0596138	6	4	0	0	0	1	0.0398434	1	-	0	1	0
PTPRD	9	8317873	8733843	5739	8.34e-05	604	37	16	1	1	0.623717	0.852486	0.0615824	0.0597245	21	16	0	0	0	1	0.0399197	1	-	0	1	0
DHH	12	49483641	49488295	1191	2.77e-05	378	1	1	1	0	inf	0.615871	0.0616807	0.059817	2	1	0	0	0	1	0.0399834	1	-	0	0.00026429	0
SHB	9	37919817	38068642	1530	2.62e-05	514	22	11	1	0	inf	0.615871	0.0617536	0.0598855	12	7	0	0	0	1	0.0400307	1	-	0	0.0034993	0
CSNK1A1L	13	37678379	37679393	1014	1.55e-05	581	17	12	1	0	inf	0.615871	0.0623102	0.0604087	10	13	0	1	0	1	0.0403915	1	-	0	4.1961e-06	0
PDHA2	4	96761301	96762468	1167	1.89e-05	553	38	32	1	0	inf	0.615871	0.0628356	0.0609021	27	18	0	0	0	1	0.0407321	1	-	0	0.52477	0
MNT	17	2290194	2304006	1749	2.96e-05	532	2	0	1	0	inf	0.615871	0.0631689	0.0612151						1			-	0	-	0
ETV6	12	11803061	12043980	1359	2.42e-05	508	13	10	1	0	inf	0.615871	0.0634672	0.0614951	8	9	0	0	0	1	0.0411415	1	-	0	0.99889	0
KCTD12	13	77459305	77460283	978	2.3e-05	386	55	36	1	1	0.623717	0.852486	0.0636892	0.0617034	38	23	0	0	0	1	0.0412854	1	-	0	2.7667e-06	0
PID1	2	229890347	230127521	747	1.13e-05	606	20	19	1	0	inf	0.615871	0.0643162	0.0622915	15	14	1	0	inf	0.553419	0.0416918	0.0408347	-	0	0.042702	0
GALNT5	2	158114594	158167860	2823	3.51e-05	743	34	16	1	0	inf	0.615871	0.0648149	0.062759	27	14	1	0	inf	0.553419	0.0420151	0.0411447	-	0	8.6798e-12	0
SLC8A1	2	40342392	40657420	2922	3.92e-05	689	107	66	1	0	inf	0.615871	0.0648507	0.0627926	45	41	0	0	0	1	0.0420383	1	-	0	-	0
LDB2	4	16504265	16900108	1122	1.78e-05	584	29	14	1	0	inf	0.615871	0.0650024	0.0629348	21	16	0	0	0	1	0.0421367	1	-	0	0.99814	0
LPP	3	188123908	188592267	1839	2.77e-05	619	3	5	1	0	inf	0.615871	0.0654151	0.0633215						1			-	0	-	0
SAMD13	1	84764240	84815457	351	4.76e-06	690	8	4	1	0	inf	0.615871	0.0656506	0.063542	5	1	0	0	0	1	0.0425568	1	-	0	0.33138	0
DEDD2	19	42703589	42721159	981	1.96e-05	469	5	4	1	0	inf	0.615871	0.065743	0.0636285						1			-	0	-	0
FAR2	12	29423382	29486727	1548	2.18e-05	667	37	21	1	1	0.623717	0.852486	0.0659024	0.0637777	25	25	0	0	0	1	0.0427201	1	-	0	0.96127	0
FUT8	14	66028281	66209128	1728	2.33e-05	697	53	27	1	0	inf	0.615871	0.0659378	0.0638109	29	17	0	0	0	1	0.042743	1	-	0	0.0025579	0
ALX4	11	44286403	44331612	1236	2.31e-05	503	14	5	1	0	inf	0.615871	0.0659555	0.0638275	8	6	1	0	inf	0.553419	0.0427545	0.0418534	-	1	3.2353e-05	0
PAX1	20	21686350	21695441	1605	3.53e-05	431	14	10	1	0	inf	0.615871	0.0665069	0.0643435	14	13	0	0	0	1	0.0431119	1	-	0	0.00066936	0
CASD1	7	94139396	94185070	2394	2.74e-05	832	7	3	1	0	inf	0.615871	0.0668097	0.0646268	4	1	0	0	0	1	0.0433082	1	-	0	0.33366	0
UST	6	149068566	149395252	1221	1.85e-05	632	13	15	1	0	inf	0.615871	0.0671835	0.0649764	7	8	0	0	0	1	0.0435505	1	-	0	0.013806	0
SORCS1	10	108336978	108924284	3597	5.86e-05	588	53	35	1	1	0.623717	0.852486	0.0672085	0.0649997	37	35	0	0	0	1	0.0435667	1	-	0	0.46787	0
PAX2	10	102506017	102587376	1254	2.44e-05	3032	18	12	2	1	1.24743	0.670724	0.413915	0.0653214	10	5	0	1	0	1	0.268313	1	-	1	0.99739	0
C3orf18	3	50597087	50603130	489	7.58e-06	623	4	3	1	0	inf	0.615871	0.0677545	0.0655101	2	2	1	0	inf	0.553419	0.0439207	0.0429701	-	0	0.00014064	0
ZFP64	20	50768684	50808175	2046	3.94e-05	503	43	23	1	1	0.623717	0.852486	0.0679592	0.0657014	23	19	0	1	0	1	0.0440534	1	-	0	0.99933	0
MED30	8	118533115	118552217	537	8.84e-06	589	28	12	1	1	0.623717	0.852486	0.0680272	0.065765	13	12	1	0	inf	0.553419	0.0440975	0.0431393	-	0	0.43804	0
SPRY1	4	124322746	124323706	960	1.2e-05	783	23	7	1	0	inf	0.615871	0.0686691	0.0663644	11	8	0	0	0	1	0.0445135	1	-	0	1.2202e-06	0
RAB28	4	13370181	13485774	666	8.22e-06	800	79	49	1	1	0.623717	0.852486	0.0692751	0.06693	52	36	0	1	0	1	0.0449064	1	-	0	0.0011135	0
FN1	2	216226277	216300525	7434	0.000112946	661	1	0	1	0	inf	0.615871	0.0704595	0.0680345	2	0	1	0	inf	0.553419	0.0456741	0.0446468	-	0	1	0
HCN1	5	45262022	45696195	2673	4.6e-05	588	163	121	1	1	0.623717	0.852486	0.0709947	0.0685331	137	107	0	0	0	1	0.0460211	1	3	0	1	1
SYT10	12	33529764	33592457	1572	2.26e-05	707	58	35	1	0	inf	0.615871	0.0713124	0.068829	40	35	0	0	0	1	0.046227	1	-	0	2.0591e-06	0
PAX4	7	127251117	127255574	1032	1.46e-05	724	6	3	1	0	inf	0.615871	0.0718623	0.069341						1			-	0	-	0
TTC30B	2	178415493	178417491	1998	2.98e-05	687	4	0	1	0	inf	0.615871	0.0718898	0.0693665	2	1	0	0	0	1	0.0466013	1	-	0	2.9927e-08	0
ST3GAL2	16	70415591	70432433	1053	2.35e-05	462	3	1	1	0	inf	0.615871	0.0723388	0.0697843						1			-	0	-	0
VWC2L	2	215278917	215440544	669	9.1e-06	763	10	4	1	0	inf	0.615871	0.0728164	0.0702285	7	2	0	0	0	1	0.047202	1	-	0	0.17566	0
VIT	2	36943513	37041504	2082	3.4e-05	641	10	4	1	0	inf	0.615871	0.0734422	0.0708102	7	2	0	0	0	1	0.0476076	1	-	0	4.6493e-40	0
HLX	1	221053199	221058046	1467	3.17e-05	485	33	19	1	0	inf	0.615871	0.0735293	0.0708911	18	12	1	1	0.806948	0.800626	0.0476641	0.046546	-	0	0.99791	0
SP3	2	174774668	174829899	2346	3.09e-05	800	28	21	1	1	0.623717	0.852486	0.0739282	0.0712616	16	13	0	0	0	1	0.0479227	1	-	0	1	0
DKK2	4	107845110	107956748	780	1.4e-05	589	44	45	1	0	inf	0.615871	0.0741717	0.0714878	35	33	0	0	0	1	0.0480805	1	-	0	0.60926	0
GJB5	1	35222931	35223753	822	1.42e-05	620	9	3	1	0	inf	0.615871	0.0751446	0.0723907	3	5	0	0	0	1	0.0487112	1	-	0	0.051838	0
PDLIM5	4	95376439	95585218	1878	2.05e-05	982	16	7	1	0	inf	0.615871	0.0752072	0.0724487	8	2	1	0	inf	0.553419	0.0487518	0.0475825	-	0	0.01463	0
NLGN1	3	173322388	173999093	2472	3.15e-05	845	47	22	1	1	0.623717	0.852486	0.0755455	0.0727624	20	26	0	1	0	1	0.048971	1	2	0	-	0
BOD1L2	18	54814543	54815062	519	8.27e-06	676	7	2	1	0	inf	0.615871	0.0755744	0.0727892						1			-	0	-	0
PPP1R3A	7	113517777	113559051	3369	3.85e-05	943	49	35	1	0	inf	0.615871	0.0756068	0.0728193	31	25	0	0	0	1	0.0490108	1	-	0	2.5385e-05	0
CLIP4	2	29344254	29404759	2118	2.77e-05	824	3	4	1	0	inf	0.615871	0.0756085	0.0728209						1			-	0	-	0
HS3ST2	16	22825931	22926883	1104	2.33e-05	511	26	16	1	0	inf	0.615871	0.0756654	0.0728736	12	12	0	0	0	1	0.0490488	1	-	0	0.0001327	0
CBLN1	16	49313314	49315376	582	1.25e-05	505	43	21	1	0	inf	0.615871	0.0760971	0.0732738	27	26	0	0	0	1	0.0493286	1	-	0	0.66826	0
MGAT5	2	135011974	135206418	2226	3.11e-05	778	29	13	1	0	inf	0.615871	0.0762613	0.073426	23	7	1	1	0.806948	0.800626	0.0494351	0.0482331	-	0	0.99998	0
CCDC34	11	27360367	27384741	1122	1.69e-05	723	10	3	1	0	inf	0.615871	0.076405	0.0735591	3	2	0	0	0	1	0.0495282	1	-	0	1.0712e-07	0
C1orf127	1	11007719	11042094	2472	3.19e-05	854	16	8	1	1	0.623717	0.852486	0.0773196	0.074406	11	10	0	0	0	1	0.0501211	1	-	0	-	0
RGS3	9	116222536	116359233	3597	5.92e-05	678	20	14	1	0	inf	0.615871	0.078289	0.0753028	10	5	0	0	0	1	0.0507495	1	-	0	-	0
KCND2	7	119914686	120387912	1893	3.49e-05	609	16	17	1	0	inf	0.615871	0.0787738	0.075751	12	13	0	0	0	1	0.0510637	1	2	0	0.99951	0
MYCL	1	40363043	40367560	1185	1.98e-05	672	5	4	1	0	inf	0.615871	0.0787781	0.075755	2	2	0	0	0	1	0.0510666	1	-	0	0.63109	0
HS3ST4	16	25703738	26147569	1371	2.33e-05	663	91	52	1	0	inf	0.615871	0.0790536	0.0760096	47	47	2	0	inf	0.306213	0.0512451	0.00126902	-	0	2.8367e-05	0
PRMT6	1	107599337	107600465	1128	2.98e-05	430	17	9	1	0	inf	0.615871	0.0797013	0.0766078	6	4	0	0	0	1	0.051665	1	-	0	1.3e-06	0
WNT11	11	75898108	75917451	1065	1.88e-05	645	10	16	1	1	0.623717	0.852486	0.0798836	0.0767762	8	4	0	0	0	1	0.0517831	1	-	0	2.2888e-05	0
SLITRK1	13	84453551	84455642	2091	3.65e-05	657	153	121	1	0	inf	0.615871	0.0804625	0.0773105	98	84	1	0	inf	0.553419	0.0521584	0.0508215	-	0	0.99995	0
THBS1	15	39874058	39887570	3513	5.86e-05	688	15	12	1	0	inf	0.615871	0.0805188	0.0773625	5	5	0	0	0	1	0.0521949	1	2	0	1	0
RBMS1	2	161132147	161349874	1221	1.71e-05	835	36	24	1	1	0.623717	0.852486	0.0820458	0.0787703	31	15	1	0	inf	0.553419	0.0531848	0.0517952	-	0	0.99978	0
MSC	8	72754895	72756413	621	1.53e-05	476	14	11	1	1	0.623717	0.852486	0.0822804	0.0789863	9	12	0	0	0	1	0.0533368	1	-	0	4.1074e-07	0
CDK5RAP3	17	46048512	46058868	1521	2.32e-05	769	2	7	1	2	0.311859	0.943368	0.0822952	0.079	3	3	0	0	0	1	0.0533465	1	-	0	1.7196e-13	0
BCL2	18	60795857	60985899	720	1.82e-05	466	16	8	1	0	inf	0.615871	0.0826446	0.0793217	14	5	0	0	0	1	0.0535729	1	-	0	0.98901	0
IKZF1	7	50358657	50468325	1434	2.84e-05	600	13	10	1	0	inf	0.615871	0.08337	0.0799894	5	5	1	0	inf	0.553419	0.0540432	0.0526088	3	0	1	0
NEGR1	1	71873128	72748177	1065	1.6e-05	792	56	39	1	0	inf	0.615871	0.0834805	0.080091	36	28	0	0	0	1	0.0541148	1	2	0	0.99553	0
TAX1BP1	7	27788143	27868448	2370	2.81e-05	1010	5	2	1	0	inf	0.615871	0.0840173	0.0805847	2	2	0	0	0	1	0.0544628	1	-	0	1.3244e-11	0
TRIM29	11	119983121	120008739	1767	3.36e-05	630	20	15	1	1	0.623717	0.852486	0.0840491	0.0806138	14	21	1	0	inf	0.553419	0.0544833	0.0530257	-	0	9.1649e-17	0
ROBO2	3	75986644	77695206	4185	6.24e-05	808	58	29	1	0	inf	0.615871	0.084526	0.0810522	34	25	1	0	inf	0.553419	0.0547925	0.0533184	2	0	-	0
TBX15	1	119427354	119474342	1491	1.94e-05	940	34	32	1	2	0.311859	0.943368	0.0858107	0.0822321	27	14	0	0	0	1	0.0556253	1	-	0	0.99578	0
BTRC	10	103113937	103310617	1818	2.53e-05	881	7	2	1	0	inf	0.615871	0.0860186	0.0824228	10	1	1	0	inf	0.553419	0.05576	0.0542339	2	0	0.0018219	0
AJAP1	1	4715485	4834559	1236	2.67e-05	568	78	47	1	1	0.623717	0.852486	0.0860856	0.0824843	46	37	2	1	1.6139	0.579843	0.0558035	0.00150029	-	0	0.9992	0
FOXO6	1	41827602	41848553	1680	8.14e-06	2535	12	10	1	0	inf	0.615871	0.0861753	0.0825666	7	6	1	0	inf	0.553419	0.0558616	0.05433	-	0	-	0
ZNF235	19	44791370	44807557	2217	2.64e-05	1034	3	1	1	0	inf	0.615871	0.086387	0.0827608	1	0	0	0	0	1	0.0559989	1	-	0	1.397e-09	0
POLA1	X	24712078	25014067	4389	5.42e-05	998	1	0	1	0	inf	0.615871	0.0864677	0.0828348						1			-	0	-	0
FIBCD1	9	133779450	133813994	1386	2.76e-05	621	6	4	1	0	inf	0.615871	0.0867615	0.0831042	5	8	0	0	0	1	0.0562416	1	-	0	3.9151e-19	0
KCNA4	11	30032263	30034225	1962	2.78e-05	873	14	2	1	0	inf	0.615871	0.086786	0.0831267	8	8	0	0	0	1	0.0562575	1	-	0	1	0
COL11A2	6	33131454	33160017	4953	7.47e-05	824	3	1	1	0	inf	0.615871	0.0871905	0.0834975	1	2	0	0	0	1	0.0565197	1	-	1	0.00019937	0
GRIK2	6	101847153	102516386	2727	3.74e-05	907	169	112	1	0	inf	0.615871	0.0872737	0.0835738	97	95	2	0	inf	0.306213	0.0565737	0.00154119	2	1	0.98689	0
GFRA2	8	21550789	21645671	1395	1.77e-05	981	25	14	1	0	inf	0.615871	0.0873288	0.0836243	16	15	0	0	0	1	0.0566094	1	-	0	0.10318	0
KDM2B	12	121868090	122018816	4011	7.9e-05	633	2	1	1	0	inf	0.615871	0.0874717	0.0837552						1			-	0	-	0
IRS2	13	110408650	110438400	4017	7.95e-05	631	15	10	1	0	inf	0.615871	0.0876162	0.0838876	10	6	0	0	0	1	0.0567957	1	-	0	4.0881e-07	0
EPHB1	3	134514473	134977962	2955	4.93e-05	749	41	29	1	2	0.311859	0.943368	0.087672	0.0839387	34	25	0	2	0	1	0.0568318	1	3	0	0.99979	0
ARHGEF37	5	148977332	149011754	2028	3.12e-05	821	10	1	1	0	inf	0.615871	0.0886175	0.0848044	3	3	1	0	inf	0.553419	0.0574447	0.0558259	-	0	1.4157e-14	0
GINS2	16	85711817	85722504	558	8.34e-06	853	2	0	1	0	inf	0.615871	0.089448	0.0855642						1			-	0	-	0
CNTN3	3	74313551	74570263	3087	4.02e-05	989	53	29	1	2	0.311859	0.943368	0.0903598	0.0863976	40	44	1	1	0.806948	0.800626	0.0585742	0.0568917	2	0	2.6887e-06	0
NTM	11	131781375	132205040	1068	1.88e-05	734	27	18	1	0	inf	0.615871	0.0906509	0.0866635	19	19	1	0	inf	0.553419	0.0587629	0.0570697	-	0	0.98694	0
ATOH8	2	85981312	86014013	966	2.64e-05	478	7	3	1	0	inf	0.615871	0.0916525	0.0875778	7	1	1	1	0.806948	0.800626	0.0594121	0.0576817	-	0	0.13119	0
FHIT	3	59737951	60522695	444	7.73e-06	753	20	13	1	0	inf	0.615871	0.0919774	0.0878742	12	8	0	1	0	1	0.0596227	1	2	0	3.036e-07	0
GPATCH2	1	217604486	217804313	1587	2.13e-05	987	14	14	1	0	inf	0.615871	0.0929414	0.0887531	12	9	0	1	0	1	0.0602477	1	-	0	5.0967e-08	0
RSPO3	6	127440337	127517152	819	1.08e-05	1013	35	24	1	1	0.623717	0.852486	0.0937214	0.0894636	19	15	0	0	0	1	0.0607533	1	-	0	0.014898	0
CPS1	2	211342487	211542709	4521	5.8e-05	1045	29	14	1	1	0.623717	0.852486	0.0940588	0.0897707	30	17	1	0	inf	0.553419	0.060972	0.0591504	-	1	1.65e-19	0
FBN2	5	127595146	127873296	8739	0.000131696	891	25	26	1	0	inf	0.615871	0.0942059	0.0899047	17	9	0	0	0	1	0.0610673	1	-	1	1	0
PTPRT	20	40709518	41818373	4326	7.58e-05	773	43	26	1	3	0.207906	0.978264	0.095028	0.0906526	25	13	1	1	0.806948	0.800626	0.0616003	0.0597413	2	0	1	0
TP63	3	189349304	189612291	2043	3.52e-05	796	15	8	1	0	inf	0.615871	0.0962226	0.0917382	13	11	0	0	0	1	0.0623746	1	-	1	1	0
RPRM	2	154334749	154335079	330	8.72e-06	525	56	47	1	0	inf	0.615871	0.0973311	0.0927444	38	27	0	1	0	1	0.0630932	1	-	0	0.11919	0
GDF6	8	97156790	97172920	1368	3.06e-05	623	15	12	1	1	0.623717	0.852486	0.0977717	0.093144	5	5	0	0	0	1	0.0633788	1	-	1	0.99957	0
ST6GALNAC5	1	77333360	77528891	1011	1.82e-05	781	7	3	1	0	inf	0.615871	0.0986418	0.0939328	8	1	0	0	0	1	0.0639428	1	-	0	5.4341e-08	0
FTO	16	53738096	54145827	1518	2.06e-05	1037	7	2	1	0	inf	0.615871	0.0987333	0.0940157	8	2	0	0	0	1	0.0640022	1	-	0	1.1171e-10	0
NXPH1	7	8475343	8791399	816	1.11e-05	1037	71	50	1	1	0.623717	0.852486	0.0989695	0.0942296	67	36	1	0	inf	0.553419	0.0641552	0.0621406	2	0	0.99588	0
FSTL4	5	132534786	132939674	2529	4.31e-05	830	27	11	1	0	inf	0.615871	0.0992421	0.0944766	10	11	0	0	0	1	0.064332	1	-	0	0.9993	0
WSCD1	17	5983978	6023981	1728	3.51e-05	699	20	23	1	0	inf	0.615871	0.0996162	0.0948153	15	23	0	0	0	1	0.0645745	1	-	0	4.9874e-09	0
LRRC55	11	56949367	56954954	1026	1.69e-05	863	11	9	1	0	inf	0.615871	0.0997332	0.0949211	3	9	0	0	0	1	0.0646503	1	-	0	0.013931	0
THSD7B	2	137639748	138434175	4830	6.31e-05	1090	47	23	1	0	inf	0.615871	0.0999075	0.0950789	27	23	0	0	0	1	0.0647633	1	-	0	4.4018e-28	0
RNLS	10	90045110	90342947	1029	1.42e-05	1038	17	9	1	0	inf	0.615871	0.100499	0.0956136	12	9	0	0	0	1	0.0651465	1	-	0	3.3258e-10	0
OPN1SW	7	128412593	128415844	1047	1.76e-05	853	2	0	1	0	inf	0.615871	0.100602	0.0957067						1			-	0	-	0
OXA1L	14	23235730	23240767	1488	2.48e-05	861	6	3	1	0	inf	0.615871	0.10068	0.0957773	6	3	0	0	0	1	0.0652638	1	-	0	9.2774e-11	0
MYO16	13	109318271	109859184	5577	8.82e-05	909	25	24	1	0	inf	0.615871	0.100861	0.0959409	17	15	0	0	0	1	0.0653811	1	2	0	1.5915e-06	0
SIRPA	20	1876093	1918214	1515	2.67e-05	816	7	5	1	0	inf	0.615871	0.100897	0.0959739	4	5	0	0	0	1	0.0654047	1	-	0	0.99999	0
ADO	10	64564819	64565632	813	1.62e-05	723	12	5	1	0	inf	0.615871	0.101077	0.0961366	6	6	0	0	0	1	0.0655214	1	-	0	0.0012302	0
EHBP1	2	62934326	63272635	3696	4.59e-05	1165	8	1	1	0	inf	0.615871	0.101507	0.0965252	4	6	0	0	0	1	0.0658002	1	-	0	0.0058824	0
PIP5K1B	9	71437530	71623365	1623	2.22e-05	1063	9	5	1	0	inf	0.615871	0.102013	0.0969826	7	6	1	0	inf	0.553419	0.0661284	0.0639894	-	0	0.00041749	0
SUPT3H	6	44797552	45290653	987	1.25e-05	1150	18	3	1	0	inf	0.615871	0.102183	0.097136	9	6	0	0	0	1	0.0662386	1	-	0	4.16e-06	0
KHDRBS3	8	136470109	136659327	1041	1.46e-05	1039	60	37	1	1	0.623717	0.852486	0.102237	0.0971843	49	41	0	1	0	1	0.0662732	1	-	0	0.00029321	0
KCNB2	8	73479969	73850326	2736	4.28e-05	946	17	8	1	0	inf	0.615871	0.103827	0.0986184	13	14	0	1	0	1	0.0673038	1	-	0	1	0
EDN2	1	41945079	41950272	537	8.9e-06	896	5	2	1	0	inf	0.615871	0.104187	0.0989432	3	3	0	0	0	1	0.0675374	1	-	0	-	0
TULP1	6	35466103	35480635	1629	2.96e-05	823	3	3	1	0	inf	0.615871	0.10492	0.0996038	3	3	0	0	0	1	0.0680128	1	-	0	2.8781e-14	0
WNT5A	3	55504119	55521013	1143	2.25e-05	783	16	13	1	0	inf	0.615871	0.10814	0.102498	13	7	0	0	0	1	0.0701001	1	-	1	0.99798	0
HTR4	5	147862765	148016577	1287	1.85e-05	1075	10	7	1	1	0.623717	0.852486	0.108415	0.102745	7	6	1	0	inf	0.553419	0.0702784	0.0678658	-	0	0.083675	0
ENC1	5	73930540	73932310	1770	2.64e-05	1039	9	3	1	0	inf	0.615871	0.108727	0.103024	2	0	0	0	0	1	0.0704801	1	-	0	0.062952	0
CADPS	3	62385080	62860704	4062	6.55e-05	968	14	8	1	1	0.623717	0.852486	0.109513	0.10373	9	5	0	0	0	1	0.07099	1	2	0	0.99978	0
IRX6	16	55359003	55364217	1341	2.8e-05	749	34	18	1	2	0.311859	0.943368	0.109724	0.103918	11	12	1	0	inf	0.553419	0.0711265	0.0686559	-	0	2.8974e-15	0
TPBG	6	83074678	83075941	1263	2.88e-05	698	26	19	1	0	inf	0.615871	0.111669	0.10566	14	13	0	2	0	1	0.0723877	1	-	0	0.00088284	0
ATRNL1	10	116853509	117704290	4140	5.15e-05	1284	8	7	1	0	inf	0.615871	0.112063	0.106012	5	3	0	0	0	1	0.0726428	1	-	0	0.27467	0
TOX3	16	52473136	52580635	1731	2.35e-05	1180	10	5	1	0	inf	0.615871	0.112394	0.106308	5	2	1	0	inf	0.553419	0.0728573	0.0702665	-	0	0.99492	0
HMG20A	15	77750749	77771657	1044	1.56e-05	1081	4	2	1	0	inf	0.615871	0.113329	0.107143	2	2	1	0	inf	0.553419	0.0734633	0.0708297	-	0	0.77779	0
PKDCC	2	42275339	42284828	1482	2.21e-05	1086	14	6	1	0	inf	0.615871	0.113622	0.107405	12	10	0	1	0	1	0.0736537	1	-	0	1.9983e-10	0
EN2	7	155251072	155255382	1002	1.69e-05	963	10	3	1	0	inf	0.615871	0.113955	0.107702	9	1	0	0	0	1	0.0738696	1	2	0	0.38949	0
SMAD2	18	45368197	45423127	1404	1.86e-05	1234	18	6	1	0	inf	0.615871	0.114697	0.108363	9	9	0	0	0	1	0.0743501	1	-	1	1	0
SAMD5	6	147830064	147885592	522	1.26e-05	698	42	24	1	1	0.623717	0.852486	0.118208	0.111488	28	14	2	1	1.6139	0.579843	0.076626	0.00279002	-	0	0.00085424	0
EMX1	2	73144981	73161083	873	1.66e-05	887	2	0	1	0	inf	0.615871	0.118333	0.1116	3	1	0	0	0	1	0.0767075	1	-	0	0.0011596	0
ANKFN1	17	54230870	54559908	2292	3.12e-05	1240	28	17	1	0	inf	0.615871	0.118427	0.111683	12	12	0	0	0	1	0.0767683	1	-	0	4.8473e-11	0
SOX17	8	55370698	55372555	1245	2.88e-05	732	21	10	1	0	inf	0.615871	0.118802	0.112016	7	9	0	0	0	1	0.0770113	1	-	1	0.86101	0
DLEU7	13	51287352	51417782	483	6.99e-06	1177	15	6	1	0	inf	0.615871	0.119508	0.112643	6	6	0	0	0	1	0.0774688	1	-	0	4.101e-08	0
ZNF521	18	22642675	22930910	3936	5.77e-05	1171	32	30	1	4	0.155929	0.99166	0.120439	0.113469	25	20	2	1	1.6139	0.579843	0.0780725	0.00289358	-	0	1	0
CDH23	10	73556868	73575035	3345	5.76e-05	1009	1	0	1	0	inf	0.615871	0.121901	0.114764	1	0	0	0	0	1	0.0790202	1	-	1	2.5204e-32	0
MITF	3	69788748	70014399	1563	2.57e-05	1059	26	17	1	0	inf	0.615871	0.122169	0.115001	14	9	1	0	inf	0.553419	0.0791937	0.076139	-	1	0.99186	0
CNR1	6	88853574	88854993	1419	2.45e-05	1029	26	15	1	0	inf	0.615871	0.124649	0.117193	17	13	0	0	0	1	0.0808015	1	2	0	0.31479	0
KAT6B	10	76602615	76790804	6222	8.74e-05	1267	8	3	1	0	inf	0.615871	0.124867	0.117386	14	4	0	0	0	1	0.0809429	1	3	1	1	1
PTER	10	16526383	16553255	1050	1.46e-05	1289	35	24	1	0	inf	0.615871	0.125749	0.118164	23	18	1	1	0.806948	0.800626	0.0815149	0.078281	-	0	9.631e-14	0
ITGA11	15	68595396	68724405	3567	5.44e-05	1178	9	4	1	0	inf	0.615871	0.126046	0.118426	3	6	0	0	0	1	0.0817074	1	-	0	4.5932e-20	0
PBX3	9	128509732	128728202	1305	1.96e-05	1200	18	14	1	1	0.623717	0.852486	0.126449	0.118781	11	12	0	1	0	1	0.0819686	1	-	0	0.9998	0
HDAC7	12	48177623	48213568	2976	4.38e-05	1231	2	1	1	0	inf	0.615871	0.127113	0.119366	2	1	0	0	0	1	0.0823986	1	-	0	1	0
RBM26	13	79894755	79979909	2943	3.69e-05	1445	24	18	1	1	0.623717	0.852486	0.127114	0.119367	11	16	1	0	inf	0.553419	0.0823995	0.079096	-	0	0.99989	0
ALDH1A2	15	58247394	58357848	1557	2.28e-05	1255	13	7	1	0	inf	0.615871	0.128938	0.120971	6	4	0	0	0	1	0.0835815	1	-	0	0.1615	0
TBCA	5	76987242	77072081	327	4.17e-06	1443	16	2	1	0	inf	0.615871	0.129105	0.121119	4	4	0	1	0	1	0.0836903	1	-	0	0.19572	0
FBXO11	2	48035256	48132859	2784	3.15e-05	1644	27	14	1	0	inf	0.615871	0.130507	0.122349	23	12	0	0	0	1	0.0845987	1	2	0	1	1
TRAF3IP2	6	111880607	111913289	1698	2.47e-05	1290	1	1	1	0	inf	0.615871	0.131655	0.123357	1	3	0	0	0	1	0.0853433	1	-	0	2.2467e-05	0
TMCC2	1	205197692	205241252	2130	4.44e-05	902	4	2	1	0	inf	0.615871	0.131917	0.123586	2	0	0	0	0	1	0.0855126	1	-	0	0.99112	0
CXCR4	2	136872438	136873509	1071	1.47e-05	1373	32	26	1	0	inf	0.615871	0.132217	0.123849	33	26	1	1	0.806948	0.800626	0.0857075	0.0821373	-	0	0.96886	0
EPB41L3	18	5394681	5489182	3264	5.55e-05	1127	12	7	1	0	inf	0.615871	0.134449	0.125802	8	5	0	0	0	1	0.087154	1	-	0	0.0022729	0
PRDM8	4	81121234	81124686	2070	4.46e-05	901	12	3	1	0	inf	0.615871	0.136201	0.127332	4	3	0	0	0	1	0.0882896	1	-	0	0.98264	0
FGF20	8	16850580	16859541	636	8.91e-06	1390	53	31	1	2	0.311859	0.943368	0.136623	0.127701	43	18	0	0	0	1	0.0885637	1	-	0	0.087613	0
MLLT3	9	20346440	20622255	1707	2.22e-05	1502	35	23	1	1	0.623717	0.852486	0.13705	0.128073	35	20	0	0	0	1	0.0888403	1	-	0	1	0
MIPOL1	14	37717093	38016176	1329	1.55e-05	1676	3	0	1	0	inf	0.615871	0.137142	0.128154	4	0	0	0	0	1	0.0888999	1	-	0	1.1141e-12	0
CADM3	1	159141555	159170712	1299	2.05e-05	1250	8	1	1	0	inf	0.615871	0.138403	0.129252	5	1	1	0	inf	0.553419	0.0897171	0.0858102	-	0	0.99991	0
SSBP2	5	80716322	81046861	1086	1.34e-05	1602	8	6	1	1	0.623717	0.852486	0.138684	0.129497	9	5	1	0	inf	0.553419	0.0898996	0.0859771	-	0	0.91664	0
CCDC171	9	15564086	15971834	3981	4.86e-05	1620	10	10	1	1	0.623717	0.852486	0.138755	0.129559	14	5	1	0	inf	0.553419	0.0899455	0.086019	-	0	4.0318e-37	0
MDGA1	6	37605143	37664587	2868	5.11e-05	1112	8	1	1	0	inf	0.615871	0.139007	0.129778	11	5	0	0	0	1	0.0901088	1	-	0	1.8355e-10	0
SSPN	12	26348605	26384009	732	1.12e-05	1317	11	7	1	1	0.623717	0.852486	0.141378	0.131839	7	3	0	0	0	1	0.0916459	1	-	0	1.1251e-05	0
CDC42EP3	2	37872965	37873730	765	1.11e-05	1391	29	11	1	0	inf	0.615871	0.141605	0.132036	20	8	0	0	0	1	0.0917929	1	-	0	0.93047	0
BMP4	14	54416749	54418940	1227	2.28e-05	1091	27	12	1	0	inf	0.615871	0.142234	0.132582	12	7	0	0	0	1	0.092201	1	-	1	0.99998	0
SALL3	18	76740274	76757322	3903	9.06e-05	875	77	45	1	0	inf	0.615871	0.142504	0.132816	70	60	0	1	0	1	0.0923758	1	-	0	0.00040848	0
PLXNC1	12	94542747	94699061	4707	7.2e-05	1331	14	8	1	0	inf	0.615871	0.142842	0.133109	9	6	1	0	inf	0.553419	0.0925948	0.0884373	-	0	0.00072242	0
FTH1	11	61732198	61734897	552	8.65e-06	1300	9	11	1	0	inf	0.615871	0.142926	0.133181	10	4	0	0	0	1	0.092649	1	-	0	0.99548	0
LPAR5	12	6729295	6730414	1119	2.35e-05	975	2	1	1	0	inf	0.615871	0.143659	0.133817						1			-	0	-	0
DNAJC22	12	49742655	49745285	1026	1.39e-05	1532	2	0	1	0	inf	0.615871	0.145618	0.135512						1			-	0	-	0
NRP2	2	206548014	206659782	2796	4.89e-05	1192	12	10	1	1	0.623717	0.852486	0.146264	0.13607	5	7	1	0	inf	0.553419	0.0948131	0.0904571	2	0	0.0056734	0
IKZF3	17	37922042	38020379	1530	2.44e-05	1316	2	0	1	0	inf	0.615871	0.147246	0.136918	2	0	1	0	inf	0.553419	0.0954497	0.091036	-	0	1	0
WNT9B	17	44929004	44954084	1074	1.97e-05	1153	4	3	1	0	inf	0.615871	0.148382	0.137898	2	2	0	0	0	1	0.096186	1	-	0	0.22636	0
PRRX1	1	170633359	170705327	738	1.41e-05	1107	24	13	1	0	inf	0.615871	0.148388	0.137904	6	11	0	2	0	1	0.0961902	1	-	1	0.8911	0
L3MBTL3	6	130363844	130460898	2343	3.15e-05	1576	4	6	1	0	inf	0.615871	0.148657	0.138135	5	8	0	0	0	1	0.096364	1	-	0	1	0
JAG1	20	10620145	10654178	3657	6.45e-05	1208	4	3	1	0	inf	0.615871	0.149483	0.138847	4	2	0	0	0	1	0.0968996	1	-	1	1	0
PRDM12	9	133540040	133557056	1104	2.37e-05	995	1	0	1	0	inf	0.615871	0.149862	0.139173	3	3	0	0	0	1	0.0971455	1	-	0	2.348e-05	0
CACNA1D	3	53529193	53845433	6546	0.000109419	1287	13	4	1	0	inf	0.615871	0.150933	0.140095	5	6	1	0	inf	0.553419	0.0978398	0.0932059	2	0	1	1
MYO18A	17	27401787	27493958	6165	9.88e-05	1343	5	4	1	0	inf	0.615871	0.151004	0.140156	6	3	0	0	0	1	0.0978859	1	-	0	1	0
TPH2	12	72332766	72425475	1473	2.05e-05	1550	19	11	1	0	inf	0.615871	0.151347	0.14045	7	5	0	1	0	1	0.0981077	1	-	0	0.71682	0
TCF7L2	10	114710515	114925731	1809	3.5e-05	1115	30	17	1	0	inf	0.615871	0.151354	0.140457	18	17	1	0	inf	0.553419	0.0981126	0.0934532	1	0	0.99541	1
RTN4RL1	17	1839789	1928159	1326	2.51e-05	1144	7	2	1	0	inf	0.615871	0.151931	0.140952	3	2	0	0	0	1	0.0984865	1	-	0	0.76658	0
BUB3	10	124914433	124923351	987	1.68e-05	1280	28	12	1	1	0.623717	0.852486	0.152859	0.141749	21	17	1	1	0.806948	0.800626	0.0990883	0.0943373	-	0	0.00064362	0
HOXA1	7	27134058	27135531	1008	2.09e-05	1065	17	6	1	0	inf	0.615871	0.154926	0.143522	7	8	1	0	inf	0.553419	0.100428	0.09555	-	1	9.0844e-06	0
CXXC5	5	139060108	139062492	969	2.06e-05	1042	5	6	1	1	0.623717	0.852486	0.155418	0.143943	3	4	2	0	inf	0.306213	0.100747	0.00474665	-	0	0.99552	0
DUSP6	12	89743030	89745816	1146	2.44e-05	1045	16	16	1	0	inf	0.615871	0.156103	0.144529	12	8	1	1	0.806948	0.800626	0.101191	0.0962396	-	0	0.99374	0
ID4	6	19837985	19838859	486	1.03e-05	1050	17	5	1	0	inf	0.615871	0.156128	0.14455	10	11	0	0	0	1	0.101207	1	-	0	6.9549e-05	0
MAFB	20	39316518	39317490	972	2.73e-05	794	40	17	1	0	inf	0.615871	0.156461	0.144835	18	9	0	0	0	1	0.101423	1	-	1	0.97964	0
RBM47	4	40427920	40440910	1782	4.8e-05	833	14	10	1	0	inf	0.615871	0.157423	0.145657	5	4	0	0	0	1	0.102047	1	-	0	0.033989	0
SMARCA2	9	2029022	2192739	4773	7.27e-05	1476	84	73	1	1	0.623717	0.852486	0.157732	0.145921	65	47	2	0	inf	0.306213	0.102247	0.00488419	1	1	1	1
ERG	21	39755324	39947624	1461	2.55e-05	1293	4	1	1	1	0.623717	0.852486	0.158335	0.146437	4	4	0	0	0	1	0.102638	1	2	0	1	0
CDH2	18	25532116	25756986	2721	3.81e-05	1621	139	95	1	1	0.623717	0.852486	0.159246	0.147214	81	77	3	2	1.21042	0.599449	0.103229	0.000169712	3	0	1	1
GLIS3	9	3828271	4286425	2793	5.29e-05	1210	30	10	1	0	inf	0.615871	0.16079	0.148529	10	8	1	0	inf	0.553419	0.104229	0.0989815	-	1	2.3362e-12	0
POU4F3	5	145718675	145720007	1017	2.58e-05	914	11	2	1	0	inf	0.615871	0.16268	0.150137	4	6	0	0	0	1	0.105455	1	-	0	0.91144	0
OTUD7B	1	149915755	149949445	2532	3.62e-05	1626	4	3	1	0	inf	0.615871	0.1631	0.150494	3	2	0	0	0	1	0.105727	1	-	0	0.8674	0
ARSI	5	149676776	149681936	1710	3.39e-05	1175	1	0	1	0	inf	0.615871	0.16343	0.150774	2	2	0	0	0	1	0.10594	1	-	0	4.7786e-07	0
NR3C2	4	149002494	149358012	2955	4.24e-05	1629	23	21	1	0	inf	0.615871	0.163991	0.15125	22	20	1	1	0.806948	0.800626	0.106304	0.100849	1	0	1	1
CYTH3	7	6204574	6312138	1200	2.06e-05	1364	5	1	1	0	inf	0.615871	0.164282	0.151497	6	3	0	0	0	1	0.106493	1	-	0	0.82302	0
ZNF536	19	30934469	31048071	3903	7.92e-05	4831	34	19	2	1	1.24743	0.670724	0.687786	0.151571	23	26	5	2	2.01737	0.322962	0.445845	0.000101452	-	0	1	0
HABP2	10	115312880	115348128	1683	2.36e-05	1703	14	14	1	0	inf	0.615871	0.167545	0.154262	14	10	0	2	0	1	0.108608	1	-	0	2.1129e-14	0
RUNX1T1	8	92972469	93107695	1848	3e-05	6179	59	42	2	2	0.623717	0.838678	0.703764	0.157114	31	31	3	3	0.806948	0.750515	0.456203	0.0112841	1	0	-	0
HOXB1	17	46606908	46608266	906	1.85e-05	1203	8	2	1	0	inf	0.615871	0.172345	0.158311	6	0	0	0	0	1	0.11172	1	-	1	0.053168	0
HAND1	5	153855365	153857568	648	1.69e-05	943	12	7	1	1	0.623717	0.852486	0.172549	0.158483	4	2	0	1	0	1	0.111852	1	-	0	0.01036	0
INHBB	2	121103764	121107450	1224	2.57e-05	1186	12	6	1	0	inf	0.615871	0.174713	0.160302	8	6	0	0	0	1	0.113255	1	-	0	0.92212	0
TRHDE	12	72666558	73056975	3075	4.98e-05	1557	31	19	1	0	inf	0.615871	0.176914	0.162148	22	13	1	0	inf	0.553419	0.114681	0.10835	-	0	1.567e-09	0
VAX1	10	118893518	118897567	1005	1.37e-05	1852	2	0	1	0	inf	0.615871	0.177127	0.162327						1			-	0	-	0
PTCH1	9	98209193	98270643	4344	8.35e-05	1333	16	6	1	0	inf	0.615871	0.17977	0.164537	18	16	0	0	0	1	0.116533	1	-	1	1	1
BCL9L	11	118769123	118780648	4500	7.82e-05	1482	4	1	1	1	0.623717	0.852486	0.180689	0.165305	1	2	0	0	0	1	0.117129	1	-	0	1	0
TUBG2	17	40811521	40818818	1356	2.55e-05	1387	3	1	1	0	inf	0.615871	0.182998	0.16723	7	3	0	0	0	1	0.118625	1	-	0	1.345e-09	0
DACT1	14	59104920	59113852	2511	4.68e-05	1402	9	14	1	0	inf	0.615871	0.183331	0.167508	5	9	0	1	0	1	0.118841	1	-	0	0.16435	0
SEMA3A	7	83590686	83823902	2316	3.21e-05	1897	27	21	1	0	inf	0.615871	0.184469	0.168454	17	13	1	0	inf	0.553419	0.119579	0.112706	-	0	0.99876	0
GLI3	7	42003927	42262852	4743	9.34e-05	1337	31	22	1	1	0.623717	0.852486	0.18472	0.168663	21	19	1	0	inf	0.553419	0.119742	0.11285	-	1	1	1
MPPED2	11	30433014	30601920	885	1.37e-05	1735	17	7	1	3	0.207906	0.978264	0.188437	0.171747	9	15	2	1	1.6139	0.579843	0.122151	0.00687985	-	0	0.99893	0
NFATC2	20	50007932	50159038	2778	5.93e-05	1263	23	18	1	0	inf	0.615871	0.189154	0.172341	15	10	0	0	0	1	0.122616	1	-	0	1	0
SOX14	3	137483626	137484349	723	1.65e-05	1187	38	32	1	1	0.623717	0.852486	0.190058	0.173089	25	24	0	2	0	1	0.123202	1	-	0	0.60852	0
RACGAP1	12	50384050	50410498	1899	2.6e-05	2019	3	1	1	0	inf	0.615871	0.193943	0.176295	1	0	0	0	0	1	0.12572	1	-	0	0.86594	0
ASCL1	12	103352022	103352733	711	1.8e-05	1092	15	3	1	0	inf	0.615871	0.193961	0.17631	9	1	0	1	0	1	0.125732	1	-	1	0.95254	0
EGLN3	14	34395096	34419958	720	1.45e-05	1384	35	26	1	0	inf	0.615871	0.195552	0.177619	20	18	0	0	0	1	0.126763	1	-	0	0.035401	0
PMFBP1	16	72153236	72205107	3024	4.13e-05	2042	11	5	1	1	0.623717	0.852486	0.195665	0.177713	4	3	0	0	0	1	0.126837	1	-	0	2.6416e-38	0
HPCA	1	33354499	33359463	582	1.18e-05	1409	2	0	1	0	inf	0.615871	0.200429	0.18162	2	1	0	0	0	1	0.129924	1	-	0	0.93033	0
LHX9	1	197886953	197898389	1194	2.53e-05	1355	13	7	1	0	inf	0.615871	0.20144	0.182447	8	5	1	0	inf	0.553419	0.13058	0.122414	-	0	0.99935	0
TLE1	9	84199112	84303155	2313	4.16e-05	1606	97	48	1	1	0.623717	0.852486	0.202653	0.183438	60	37	2	1	1.6139	0.579843	0.131366	0.00790883	-	0	1	0
TANK	2	162036173	162092029	1278	1.6e-05	2326	26	20	1	1	0.623717	0.852486	0.204309	0.18479	24	17	0	0	0	1	0.13244	1	-	0	0.99696	0
IRX5	16	54965110	54967785	1452	3.97e-05	1078	25	20	1	0	inf	0.615871	0.206791	0.186811	17	12	0	0	0	1	0.134049	1	-	1	0.99903	0
KCNJ3	2	155555287	155711825	1506	2.64e-05	1697	77	44	1	0	inf	0.615871	0.208713	0.188372	48	51	5	1	4.03474	0.167639	0.135295	3.37551e-07	-	0	1	0
TRIM8	10	104404374	104417111	1656	3.48e-05	1424	3	2	1	1	0.623717	0.852486	0.209951	0.189376	1	1	0	0	0	1	0.136097	1	3	0	1	0
EYA1	8	72111574	72267140	1779	2.57e-05	2134	28	26	1	0	inf	0.615871	0.216292	0.1945	20	16	1	1	0.806948	0.800626	0.140208	0.130822	-	1	1	0
ZNF703	8	37553497	37556192	1773	3.17e-05	1741	6	4	1	0	inf	0.615871	0.218393	0.196191	7	8	0	0	0	1	0.14157	1	-	0	2.9017e-07	0
CUX2	12	111471981	111786129	4461	8e-05	1760	4	3	1	0	inf	0.615871	0.221442	0.198638	5	3	0	0	0	1	0.143546	1	2	0	1	1
FZD7	2	202899370	202901095	1725	4.82e-05	1144	11	2	1	0	inf	0.615871	0.224271	0.200902	4	4	0	0	0	1	0.14538	1	-	0	0.00077559	0
HOXD12	2	176964529	176965488	813	1.91e-05	1380	1	1	1	1	0.623717	0.852486	0.227463	0.203448						1			-	0	-	0
BMP2	20	6750773	6759736	1191	2.06e-05	1900	29	9	1	0	inf	0.615871	0.230568	0.205917	19	11	0	0	0	1	0.149462	1	-	0	0.99999	1
CCND2	12	4383206	4409175	870	1.69e-05	1720	2	3	1	0	inf	0.615871	0.234415	0.208967						1			-	0	-	0
CELF4	18	34833773	35145604	1461	3.16e-05	1585	8	0	1	0	inf	0.615871	0.240523	0.213783	3	3	1	1	0.806948	0.800626	0.155915	0.144368	1	0	0.83316	0
NTNG2	9	135042218	135117498	1593	3.6e-05	1536	2	2	1	0	inf	0.615871	0.243538	0.216151	8	7	0	0	0	1	0.15787	1	-	0	0.98004	0
LMO3	12	16704155	16753794	504	5.92e-06	3087	25	14	1	0	inf	0.615871	0.2544	0.224619	19	20	0	1	0	1	0.16491	1	-	0	0.95463	0
TBX3	12	115109645	115121005	2232	4.01e-05	2114	94	68	1	1	0.623717	0.852486	0.266468	0.233919	51	46	2	1	1.6139	0.579843	0.172733	0.0133068	-	1	0.99457	0
SFPQ	1	35650056	35658650	2124	3.15e-05	2567	7	6	1	1	0.623717	0.852486	0.267099	0.234402	9	4	1	0	inf	0.553419	0.173142	0.158982	-	0	1	0
BCL11B	14	99640487	99737555	2685	6.23e-05	1675	37	27	1	0	inf	0.615871	0.272677	0.238661	23	17	3	0	inf	0.169397	0.176758	0.00080662	3	0	0.99531	1
GAS1	9	89560656	89561694	1038	2.09e-05	1959	28	16	1	0	inf	0.615871	0.276741	0.241749	23	22	1	0	inf	0.553419	0.179392	0.164222	-	0	0.00071006	0
SMAD7	18	46447741	46476794	1281	2.53e-05	2039	10	4	1	0	inf	0.615871	0.282539	0.246133	7	3	0	0	0	1	0.183151	1	-	0	0.99657	0
SOX6	11	15994354	16362794	2427	3.55e-05	2786	17	9	1	0	inf	0.615871	0.28591	0.24867	12	5	0	0	0	1	0.185336	1	-	0	1	0
ARX	X	25022786	25033854	1689	2.41e-05	2936	14	25	1	1	0.623717	0.852486	0.293923	0.254666	3	18	0	0	0	1	0.19053	1	1	1	-	1
NR4A2	2	157182255	157186698	1797	3.37e-05	2448	4	2	1	0	inf	0.615871	0.322094	0.27537	3	1	0	0	0	1	0.208792	1	1	0	1	1
TSHZ3	19	31767452	31840125	3246	5.85e-05	2998	15	13	1	0	inf	0.615871	0.379078	0.315508	13	12	0	2	0	1	0.245731	1	1	0	1	1
EMX2	10	119302778	119307743	759	1.87e-05	2238	29	17	1	1	0.623717	0.852486	0.386856	0.320811	15	13	1	0	inf	0.553419	0.250773	0.221801	-	1	0.97774	1
SP8	7	20823908	20826417	1527	3.26e-05	2747	2	1	1	0	inf	0.615871	0.411459	0.337317	5	2	0	0	0	1	0.266721	1	-	0	0.0037085	0
ESRRG	1	216680280	216880771	1413	2.11e-05	3941	18	9	1	0	inf	0.615871	0.412892	0.338266	17	5	0	0	0	1	0.26765	1	-	0	0.99427	0
DLX1	2	172950405	172952985	768	1.7e-05	2664	1	0	1	0	inf	0.615871	0.413725	0.338817						1			-	0	-	0
ONECUT1	15	53049751	53082081	1398	3.17e-05	2823	21	15	1	0	inf	0.615871	0.44911	0.361804	16	16	1	0	inf	0.553419	0.291128	0.25258	-	0	0.025505	0
PRDM13	6	100054910	100062635	2124	5.07e-05	2726	11	6	1	1	0.623717	0.852486	0.45653	0.366522	6	13	2	0	inf	0.306213	0.295937	0.0360377	-	0	0.076458	0
OTP	5	76926088	76934374	978	2.01e-05	3277	11	9	1	1	0.623717	0.852486	0.472523	0.376573	6	6	0	0	0	1	0.306305	1	-	0	0.5924	0
EVX2	2	176944834	176948504	1431	3.43e-05	3321	5	2	1	0	inf	0.615871	0.558487	0.427926	2	3	0	0	0	1	0.362029	1	-	0	0.00010667	0
SIX1	14	61113000	61115907	855	1.93e-05	4089	6	6	1	0	inf	0.615871	0.647587	0.476693	4	4	0	0	0	1	0.419787	1	-	1	0.25407	0
FOXB1	15	60297162	60298140	978	2.51e-05	3659	35	26	1	0	inf	0.615871	0.65885	0.482554	21	16	1	1	0.806948	0.800626	0.427088	0.347594	-	0	0.62356	0
NR2F2	15	96875334	96880851	1245	3e-05	4848	32	14	1	2	0.311859	0.943368	0.819604	0.559394	14	18	2	3	0.537965	0.872325	0.531294	0.0998383	-	0	1	0
LRFN5	14	42355828	42373378	2160	2.76e-05	120	175	93	0	0	0	1	0.0107579	1	107	90	0	0	0	1	0.0069736	1	2	0	0.16713	0
ALG10	12	34175534	34179850	1422	1.73e-05	113	149	102	0	0	0	1	0.00964527	1	148	140	0	0	0	1	0.00625238	1	-	0	5.7971e-06	0
BRINP3	1	190067147	190424020	2301	3.4e-05	140	149	108	0	1	0	1	0.0145138	1	83	84	1	0	inf	0.553419	0.00940829	0.00936417	3	0	1	0
CSMD1	8	2796106	4851938	10695	0.000149253	186	144	111	0	0	0	1	0.0182115	1	89	99	0	0	0	1	0.0118053	1	2	0	2.9798e-19	0
POM121L12	7	53103364	53104255	891	2e-05	6	131	82	0	1	0	1	0.000944916	1	76	64	0	0	0	1	0.000612525	1	-	0	-	0
CDH7	18	63430078	63548130	2358	3.58e-05	328	130	72	0	1	0	1	0.0349384	1	89	52	2	0	inf	0.306213	0.0226482	0.000252631	-	0	0.59126	0
SLC16A7	12	60098582	60173460	1437	1.8e-05	48	129	84	0	0	0	1	0.00421839	1	70	66	1	1	0.806948	0.800626	0.0027345	0.00273076	-	0	2.2409e-09	0
PRR20B	13	57722008	57723695	666	1.28e-06	272	126	96	0	2	0	1	0.0036677	1	90	57	1	0	inf	0.553419	0.00237753	0.0023747	-	0	-	0
DPP10	2	115919533	116599921	2403	3e-05	553	119	84	0	0	0	1	0.0484376	1	82	74	1	1	0.806948	0.800626	0.0313988	0.030911	2	0	1	0
CNTNAP2	7	145813968	148112708	3996	6.21e-05	457	109	85	0	0	0	1	0.0498278	1	69	68	0	0	0	1	0.0323	1	2	1	1.8568e-18	0
LUZP2	11	24518789	25100204	1041	1.24e-05	152	107	86	0	0	0	1	0.0127029	1	93	71	0	0	0	1	0.00823446	1	-	0	0.0041394	0
TMTC2	12	83081365	83526168	2511	3.38e-05	918	106	67	0	1	0	1	0.0866966	1	64	43	2	0	inf	0.306213	0.0561996	0.00152126	-	0	0.0016398	0
CDH9	5	26881244	26988440	2370	3.41e-05	882	106	76	0	1	0	1	0.0890357	1	85	62	0	0	0	1	0.0577158	1	2	0	0.65528	0
PCDH15	10	55581617	56424022	5874	7.72e-05	544	105	67	0	0	0	1	0.0501617	1	55	42	0	0	0	1	0.0325164	1	2	0	7.8892e-24	0
BCKDHB	6	80816410	81053521	1179	1.64e-05	163	105	68	0	1	0	1	0.0159077	1	55	41	0	1	0	1	0.0103119	1	-	1	1.4827e-11	0
CCDC85A	2	56411759	56611490	1662	2.34e-05	127	101	54	0	0	0	1	0.0125452	1	66	42	0	0	0	1	0.00813222	1	-	0	3.1092e-10	0
NRG3	10	83635096	84745361	2091	3.69e-05	534	101	83	0	1	0	1	0.0661155	1	60	41	0	0	0	1	0.0428582	1	-	0	0.0027088	0
GABRG1	4	46043004	46125930	1398	1.68e-05	214	97	56	0	0	0	1	0.0180429	1	49	39	0	0	0	1	0.011696	1	-	0	2.0088e-12	0
DDX18	2	118572353	118588300	2013	2.62e-05	41	97	66	0	0	0	1	0.00374396	1	79	55	1	0	inf	0.553419	0.00242696	0.00242401	-	0	0.97928	0
KIF2B	17	51900394	51902416	2022	3.16e-05	236	96	77	0	0	0	1	0.0258766	1	55	46	1	1	0.806948	0.800626	0.0167741	0.0166342	-	0	0.00021173	0
ARAP2	4	36069528	36231108	5115	6.14e-05	281	96	64	0	2	0	1	0.0236657	1	69	47	3	0	inf	0.169397	0.0153409	5.94843e-07	-	0	5.3829e-27	0
ZNF716	7	57509994	57529655	1488	1.43e-05	36	96	51	0	0	0	1	0.00242731	1	79	62	0	0	0	1	0.00157346	1	-	0	0.00046771	0
ZWINT	10	58118178	58120997	834	1.15e-05	49	93	61	0	0	0	1	0.00474043	1	56	48	0	0	0	1	0.0030729	1	-	0	4.8417e-14	0
LRRC4C	11	40135919	40137842	1923	2.65e-05	947	87	62	0	1	0	1	0.0915601	1	69	66	0	0	0	1	0.0593522	1	1	0	0.99998	0
BCHE	3	165491169	165548821	1809	2.1e-05	57	86	46	0	0	0	1	0.00464243	1	33	35	0	0	0	1	0.00300937	1	-	0	6.2149e-16	0
LGSN	6	63989925	64029848	1530	1.87e-05	500	84	53	0	0	0	1	0.0428756	1	38	45	1	0	inf	0.553419	0.0277933	0.0274107	-	0	4.6352e-08	0
ROBO1	3	78648062	79639061	4956	6.74e-05	796	83	61	0	1	0	1	0.0759506	1	59	46	2	1	1.6139	0.579843	0.0492337	0.00117292	-	0	3.1749e-31	0
PRR16	5	119816898	120022404	846	1.05e-05	276	83	51	0	0	0	1	0.0240335	1	54	43	1	1	0.806948	0.800626	0.0155793	0.0154586	-	0	0.83105	0
COL22A1	8	139601495	139895415	4881	7.85e-05	77	82	49	0	0	0	1	0.00868843	1	36	39	1	0	inf	0.553419	0.00563212	0.00561629	-	0	-	0
GNPDA2	4	44705097	44724224	831	9.59e-06	340	82	44	0	0	0	1	0.0275287	1	59	42	0	0	0	1	0.017845	1	-	0	0.00015196	0
TSN	2	122513355	122522943	687	1.07e-05	320	81	53	0	0	0	1	0.0349677	1	41	43	0	0	0	1	0.0226672	1	-	0	0.99971	0
SLITRK6	13	86368117	86370643	2526	3.02e-05	207	79	45	0	0	0	1	0.0173634	1	44	39	2	0	inf	0.306213	0.0112555	6.28697e-05	-	0	2.6871e-07	0
IPO11	5	61714840	61923145	3048	3.45e-05	424	79	49	0	0	0	1	0.0336713	1	41	39	0	0	0	1	0.0218268	1	-	0	0.095953	0
SPOCK3	4	167656071	168155324	1311	1.82e-05	86	78	58	0	0	0	1	0.00837639	1	63	38	0	0	0	1	0.00542985	1	-	0	0.15295	0
TUSC3	8	15397939	15615318	1047	1.57e-05	169	77	29	0	0	0	1	0.0177799	1	31	37	0	0	0	1	0.0115255	1	-	1	4.916e-15	0
TENM4	11	78369102	78780989	8310	0.000104641	500	77	47	0	0	0	1	0.0441734	1	49	44	0	0	0	1	0.0286346	1	-	0	1	0
PTCHD4	6	47846038	48036391	2541	3.72e-05	195	77	54	0	0	0	1	0.0200291	1	61	30	0	0	0	1	0.0129835	1	-	0	1.1301e-05	0
KCTD16	5	143586277	143853677	1287	1.85e-05	362	76	43	0	2	0	1	0.0365083	1	36	26	0	0	0	1	0.0236659	1	-	0	0.9425	0
EMB	5	49695106	49736985	984	1.03e-05	57	75	47	0	0	0	1	0.00418607	1	51	63	0	0	0	1	0.00271355	1	-	0	0.0062358	0
STXBP6	14	25281914	25444024	633	8.84e-06	426	75	56	0	2	0	1	0.0417395	1	49	26	2	1	1.6139	0.579843	0.0270569	0.000359503	-	0	2.0398e-06	0
HTR1A	5	63256277	63257546	1269	2.91e-05	243	74	60	0	1	0	1	0.0390955	1	46	43	1	0	inf	0.553419	0.025343	0.0250246	-	0	0.00023419	0
KLF4	9	110248031	110251453	1440	2.98e-05	777	74	52	0	1	0	1	0.112814	1	56	44	1	3	0.268983	0.960298	0.0731299	0.07052	-	0	0.096433	0
CNTN6	3	1189692	1445102	3087	3.83e-05	258	73	40	0	0	0	1	0.022458	1	56	39	3	2	1.21042	0.599449	0.014558	5.08646e-07	2	0	5.29e-42	0
GJA1	6	121767993	121769142	1149	1.64e-05	238	73	39	0	0	0	1	0.0238336	1	45	34	1	0	inf	0.553419	0.0154497	0.015331	-	1	0.96349	0
HTR1E	6	87725052	87726150	1098	1.74e-05	235	72	37	0	0	0	1	0.0261279	1	46	41	0	0	0	1	0.016937	1	-	0	0.07277	0
SDK1	7	3341218	4305016	6642	0.000129078	332	71	27	0	0	0	1	0.0452669	1	33	25	1	0	inf	0.553419	0.0293435	0.0289172	-	0	2.9077e-30	0
TUSC1	9	25677680	25678319	639	1.11e-05	105	71	51	0	0	0	1	0.0127968	1	53	29	1	1	0.806948	0.800626	0.0082953	0.00826098	-	0	7.1213e-07	0
GRM8	7	126079172	126883258	2727	3.98e-05	1322	69	40	0	0	0	1	0.135369	1	45	37	0	0	0	1	0.0877505	1	-	0	0.00023128	0
ANO3	11	26353822	26681991	2946	4.02e-05	439	69	41	0	0	0	1	0.0420288	1	38	37	0	0	0	1	0.0272445	1	-	0	4.8836e-18	0
SGCD	5	155756586	156186401	873	1.02e-05	493	68	53	0	0	0	1	0.0404131	1	49	35	1	1	0.806948	0.800626	0.0261971	0.0258569	-	0	0.053861	0
MC4R	18	58038583	58039582	999	1.31e-05	37	66	45	0	0	0	1	0.00340406	1	58	43	1	1	0.806948	0.800626	0.00220662	0.00220419	-	0	2.0768e-05	0
SGCZ	8	13947951	15095132	939	1.21e-05	118	66	33	0	0	0	1	0.0106682	1	48	22	0	0	0	1	0.00691548	1	-	0	1.3759e-12	0
ACO1	9	32405504	32450109	2670	3.97e-05	428	65	35	0	0	0	1	0.0446491	1	27	24	0	0	0	1	0.028943	1	-	0	1.4898e-14	0
FSHR	2	49189871	49381556	2088	2.5e-05	167	64	49	0	2	0	1	0.0140286	1	38	33	2	1	1.6139	0.579843	0.00909382	4.1099e-05	-	0	4.0622e-13	0
CNTNAP5	2	124783227	125671865	3921	5.46e-05	308	64	32	0	0	0	1	0.030091	1	44	22	1	0	inf	0.553419	0.0195059	0.0193169	2	0	2.7415e-08	0
SEMA6D	15	48051995	48063982	3222	4.63e-05	1504	63	38	0	1	0	1	0.151633	1	42	28	0	1	0	1	0.0982933	1	-	0	1	0
BTBD3	20	11898923	11904314	1569	2.25e-05	690	62	30	0	0	0	1	0.0694222	1	32	29	1	0	inf	0.553419	0.0450017	0.0440042	-	0	0.94501	0
TRIM48	11	55029743	55036814	675	7.78e-06	3	62	21	0	0	0	1	0.000242598	1	40	30	0	0	0	1	0.00015726	1	-	0	1.6017e-10	0
ASB3	2	53897639	54087056	1662	2.08e-05	1321	62	26	0	1	0	1	0.115991	1	41	39	0	2	0	1	0.0751892	1	-	0	3.1775e-12	0
GTSCR1	18	68297795	68317947	411	3.99e-07	545	61	37	0	0	0	1	0.00371208	1	30	26	1	0	inf	0.553419	0.00240629	0.0024034	-	0	-	0
CHRM3	1	240070751	240072524	1773	2.93e-05	29	60	24	0	0	0	1	0.00336238	1	26	36	0	0	0	1	0.0021796	1	2	0	0.99942	0
EFR3A	8	132916559	133023142	2466	2.83e-05	213	58	39	0	0	0	1	0.0171499	1	39	23	1	0	inf	0.553419	0.0111171	0.0110556	2	0	4.4594e-14	0
UTRN	6	144612964	145172133	10302	0.000136191	181	58	28	0	0	0	1	0.0167878	1	24	26	0	1	0	1	0.0108824	1	-	0	1.7571e-47	0
CBLB	3	105377813	105586421	2949	4.05e-05	594	58	42	0	1	0	1	0.0572343	1	45	38	0	0	0	1	0.0371011	1	-	0	0.99998	0
OLFM3	1	102269793	102462372	1377	1.77e-05	412	58	43	0	0	0	1	0.0371558	1	37	30	0	1	0	1	0.0240856	1	-	0	0.34745	0
SPRED2	2	65540634	65659121	1257	2.87e-05	499	58	38	0	3	0	1	0.079935	1	38	27	2	2	0.806948	0.763175	0.0518164	0.00129699	-	0	1.5939e-15	0
RGS18	1	192127767	192153684	708	7.58e-06	74	58	43	0	0	0	1	0.0055585	1	29	38	0	0	0	1	0.0036032	1	-	0	0.00093797	0
GRM3	7	86394461	86493671	2640	4.49e-05	561	57	37	0	0	0	1	0.0669414	1	34	33	0	0	0	1	0.0433936	1	-	0	0.98241	0
CDH12	5	21751845	22078785	2385	3.43e-05	260	57	30	0	0	0	1	0.0262343	1	34	22	0	1	0	1	0.0170059	1	-	0	0.0024174	0
IPMK	10	59955836	60027371	1251	1.68e-05	283	57	28	0	0	0	1	0.0266642	1	19	21	0	0	0	1	0.0172846	1	-	0	0.81534	0
CHSY3	5	129240522	129521484	2649	4.28e-05	488	57	41	0	0	0	1	0.0553186	1	38	30	0	0	0	1	0.0358593	1	-	0	2.2161e-06	0
ERCC4	16	14014022	14042204	2751	4.16e-05	274	57	28	0	1	0	1	0.0290699	1	44	24	2	1	1.6139	0.579843	0.018844	0.000175334	-	1	3.4481e-11	0
KCNJ2	17	68171180	68172464	1284	2.08e-05	585	56	26	0	1	0	1	0.0664881	1	36	20	0	1	0	1	0.0430997	1	-	0	0.37322	0
SLCO4C1	5	101572561	101631966	2175	2.76e-05	38	56	42	0	0	0	1	0.00338316	1	41	43	0	1	0	1	0.00219308	1	-	0	1.0945e-12	0
SNTB1	8	121551116	121824083	1617	3.13e-05	164	56	21	0	0	0	1	0.0222724	1	49	21	0	0	0	1	0.0144377	1	-	0	3.0957e-09	0
NRG1	8	32406244	32621920	1938	3.04e-05	1091	55	28	0	1	0	1	0.12007	1	45	30	0	1	0	1	0.0778332	1	-	0	-	0
RFPL4B	6	112670910	112671702	792	1.18e-05	47	55	31	0	1	0	1	0.00491297	1	30	23	0	1	0	1	0.00318475	1	-	0	-	0
RASGEF1B	4	82348921	82380662	1422	2e-05	396	55	46	0	1	0	1	0.0390765	1	31	33	0	2	0	1	0.0253306	1	-	0	0.06813	0
SNTG1	8	51306798	51705389	1554	2.08e-05	10	55	35	0	0	0	1	0.000939079	1	33	29	0	0	0	1	0.000608741	1	-	0	0.030604	0
SYT4	18	40850305	40857246	1278	1.53e-05	308	55	38	0	1	0	1	0.0258703	1	41	48	1	0	inf	0.553419	0.0167699	0.0166301	-	0	0.99993	0
PABPC4L	4	135121061	135122348	1287	5.4e-06	98	55	44	0	0	0	1	0.0028849	1	26	22	0	0	0	1	0.00187009	1	-	0	0.046129	0
PRDM9	5	23509142	23527882	2685	3.57e-05	9	54	33	0	0	0	1	0.000839568	1	30	33	0	0	0	1	0.000544236	1	-	0	1.2354e-13	0
CPNE8	12	39047683	39299336	1695	2e-05	286	54	22	0	0	0	1	0.0236764	1	23	23	0	0	0	1	0.0153478	1	-	0	0.0044875	0
POU3F4	X	82763332	82764418	1086	1.89e-05	475	54	67	0	0	0	1	0.0579983	1	21	46	0	0	0	1	0.0375964	1	-	0	-	0
TRAM1L1	4	118005439	118006549	1110	1.59e-05	34	53	47	0	0	0	1	0.00341698	1	28	27	0	0	0	1	0.002215	1	-	0	0.44603	0
GALR1	18	74962504	74980858	1050	2.34e-05	21	53	36	0	0	0	1	0.00328349	1	26	29	0	0	0	1	0.00212846	1	-	0	0.037796	0
CDH20	18	59157786	59221928	2406	4.41e-05	758	53	33	0	0	0	1	0.0974769	1	29	31	1	1	0.806948	0.800626	0.0631877	0.0612328	-	0	0.71447	0
ATXN7L3B	12	74931892	74932186	294	2.77e-06	99	53	38	0	0	0	1	0.00654421	1	30	20	1	0	inf	0.553419	0.00424217	0.00423318	-	0	0.037074	0
USP25	21	17102712	17250794	3168	3.9e-05	190	53	23	0	1	0	1	0.0164105	1	27	19	0	0	0	1	0.0106378	1	-	0	3.0044e-08	0
MAT2B	5	162932692	162945369	1005	1.17e-05	353	52	40	0	1	0	1	0.0288326	1	29	24	0	1	0	1	0.0186902	1	-	0	0.34116	0
DCC	18	49867157	51057023	4344	6.27e-05	250	52	25	0	1	0	1	0.0253167	1	25	27	0	1	0	1	0.0164111	1	2	0	1	0
KHDRBS2	6	62390867	62995853	1050	1.48e-05	1185	52	39	0	0	0	1	0.117187	1	30	31	0	1	0	1	0.0759646	1	2	0	0.051787	0
TOM1L1	17	52978226	53037987	1431	1.82e-05	426	52	36	0	1	0	1	0.0380129	1	35	26	1	0	inf	0.553419	0.0246412	0.0243401	-	0	6.1097e-17	0
CBLN2	18	70205410	70209395	675	1.32e-05	460	51	41	0	1	0	1	0.0631128	1	36	20	0	0	0	1	0.0409118	1	-	0	0.029236	0
TMX3	18	66344169	66382218	1365	1.57e-05	23	51	27	0	0	0	1	0.00185603	1	27	19	0	0	0	1	0.00120314	1	-	0	0.16673	0
RALYL	8	85097233	85833146	915	1.11e-05	694	50	28	0	1	0	1	0.0590678	1	32	33	0	0	0	1	0.0382897	1	-	0	0.011541	0
PPP2R3B	X	295101	347426	1728	3.86e-05	7	49	23	0	0	0	1	0.00109706	1	38	38	0	0	0	1	0.000711151	1	-	0	-	0
DCN	12	91539834	91572329	1080	1.48e-05	449	49	26	0	0	0	1	0.0431692	1	16	22	0	0	0	1	0.0279837	1	-	0	0.13978	0
ERBB4	2	212248339	213403254	3927	5.46e-05	830	49	35	0	1	0	1	0.0809654	1	33	34	1	0	inf	0.553419	0.0524844	0.0511309	-	0	1	0
CBLN4	20	54573612	54579227	606	1.32e-05	265	49	26	0	0	0	1	0.0404983	1	21	23	1	1	0.806948	0.800626	0.0262523	0.0259107	-	0	0.29843	0
PPARGC1A	4	23797444	23891580	2397	3.5e-05	3220	49	40	0	0	0	1	0.329872	1	31	24	0	1	0	1	0.213834	1	-	0	1	0
ANKRD50	4	125590141	125631666	4290	5.4e-05	250	48	24	0	0	0	1	0.0220783	1	31	16	0	0	0	1	0.0143119	1	-	0	0.99991	0
PCDH10	4	134071295	134111315	3123	7.2e-05	1587	48	26	0	2	0	1	0.256701	1	30	22	1	0	inf	0.553419	0.166402	0.153294	2	0	1	0
NTRK2	9	87285663	87636352	2517	4.02e-05	947	48	28	0	0	0	1	0.106116	1	26	22	0	0	0	1	0.0687881	1	-	0	1	1
SPATA31D1	9	84603733	84610116	4731	6.01e-05	79	48	25	0	0	0	1	0.00704106	1	29	25	0	1	0	1	0.00456425	1	-	0	0.20458	0
GUCY1A2	11	106558274	106888781	2292	3.08e-05	452	48	22	0	0	0	1	0.0426152	1	27	21	0	0	0	1	0.0276245	1	2	0	0.020476	0
THSD7A	7	11415420	11871572	4974	6.91e-05	875	48	29	0	0	0	1	0.0852845	1	17	20	0	0	0	1	0.0552842	1	-	0	0.011926	0
SASH1	6	148664203	148869694	3744	6.71e-05	532	47	34	0	1	0	1	0.0668941	1	29	26	0	1	0	1	0.0433629	1	2	0	0.99999	0
BRINP1	9	121929361	122075633	2286	4.08e-05	1305	47	34	0	0	0	1	0.163412	1	30	27	2	1	1.6139	0.579843	0.105929	0.00522957	-	0	1	0
TMEM38B	9	108456941	108536361	876	1.22e-05	96	46	28	0	1	0	1	0.0093803	1	24	28	1	2	0.403474	0.911017	0.00608061	0.00606216	-	0	4.1183e-07	0
CTNND2	5	10973564	11903965	3678	7.13e-05	286	46	33	0	1	0	1	0.0388986	1	26	30	1	0	inf	0.553419	0.0252153	0.0249001	2	0	1	0
N4BP1	16	48576814	48643883	2691	2.89e-05	200	46	31	0	0	0	1	0.0150697	1	31	18	0	1	0	1	0.00976865	1	-	0	0.99742	0
SLC39A10	2	196544766	196599765	2496	3.07e-05	768	46	33	0	2	0	1	0.0662742	1	33	12	2	2	0.806948	0.763175	0.0429611	0.000896819	-	0	1	0
HTR1B	6	78171947	78173120	1173	2.42e-05	1009	46	37	0	0	0	1	0.146049	1	29	38	0	0	0	1	0.0946736	1	2	0	0.12734	0
IPO8	12	30783793	30848581	3114	4.02e-05	159	46	35	0	0	0	1	0.014401	1	24	24	0	0	0	1	0.00933523	1	-	0	0.14865	0
AGBL1	15	86686952	87572071	3201	4.09e-05	920	46	29	0	0	0	1	0.0824736	1	40	23	1	0	inf	0.553419	0.0534621	0.0520581	-	0	2.4754e-46	0
NRXN1	2	50149081	51255411	4644	7.27e-05	701	46	36	0	0	0	1	0.0769927	1	36	28	1	0	inf	0.553419	0.0499092	0.0486842	1	1	1	1
EBF2	8	25702124	25902375	1728	2.89e-05	733	45	23	0	0	0	1	0.0860097	1	22	23	0	1	0	1	0.0557543	1	-	0	0.99998	0
TMTC1	12	29659778	29936684	2649	3.36e-05	318	45	29	0	0	0	1	0.0282992	1	21	24	0	0	0	1	0.0183445	1	-	0	5.3693e-13	0
NAALADL2	3	174577197	175520991	2388	2.79e-05	468	45	41	0	1	0	1	0.0383624	1	34	31	0	2	0	1	0.0248677	1	2	0	3.4036e-17	0
HSF2	6	122720882	122753365	1611	1.96e-05	200	45	23	0	0	0	1	0.0170718	1	20	23	1	0	inf	0.553419	0.0110665	0.0110055	-	0	0.99748	0
TLL1	4	166795056	167022028	3042	4.26e-05	502	45	32	0	0	0	1	0.0493223	1	25	25	1	0	inf	0.553419	0.0319724	0.0314666	-	1	0.99706	0
VWC2	7	49815031	49951781	978	1.49e-05	86	45	34	0	0	0	1	0.00919254	1	33	21	0	0	0	1	0.0059589	1	-	0	0.00031916	0
FUT10	8	33230094	33318970	1440	1.97e-05	17	45	23	0	0	0	1	0.00163171	1	21	16	2	1	1.6139	0.579843	0.00105773	5.58998e-07	-	0	3.1202e-10	0
GNAI1	7	79764476	79846809	1065	1.43e-05	239	45	28	0	0	0	1	0.0225151	1	28	29	0	0	0	1	0.014595	1	1	0	0.8627	1
OR4A47	11	48510344	48511274	930	1.01e-05	28	45	26	0	0	0	1	0.00213347	1	29	17	0	0	0	1	0.00138298	1	-	0	5.3097e-07	0
GRIA1	5	152871758	153190785	2751	4.35e-05	908	44	18	0	0	0	1	0.100734	1	24	16	1	0	inf	0.553419	0.0652988	0.0632125	2	0	0.99956	0
ADAMTS5	21	28296371	28338710	2793	5.49e-05	777	44	37	0	3	0	1	0.107155	1	30	36	0	0	0	1	0.0694613	1	-	0	7.2782e-12	0
HINT1	5	130495139	130500898	381	5.65e-06	74	44	28	0	0	0	1	0.00769919	1	31	24	0	0	0	1	0.00499086	1	-	1	1.9697e-05	0
RERGL	12	18234124	18242217	618	7.39e-06	1024	44	20	0	0	0	1	0.0859104	1	20	27	0	0	0	1	0.0556899	1	-	0	0.00018415	0
ANXA10	4	169013851	169108585	975	1.21e-05	109	44	30	0	0	0	1	0.00949067	1	31	27	0	0	0	1	0.00615216	1	-	0	1.6247e-07	0
TBC1D32	6	121401916	121655576	3774	4.37e-05	224	44	40	0	1	0	1	0.0181977	1	34	23	0	0	0	1	0.0117964	1	-	0	1.4916e-24	0
IL15	4	142640617	142654001	489	5.65e-06	156	44	23	0	1	0	1	0.012646	1	21	11	0	0	0	1	0.00819756	1	-	0	0.002307	0
FUT9	6	96651031	96652111	1080	1.34e-05	152	43	29	0	0	0	1	0.0132317	1	15	17	1	0	inf	0.553419	0.00857719	0.00854051	-	0	0.040683	0
DEFB115	20	29845466	29847435	267	2.72e-06	51	43	30	0	0	0	1	0.00364517	1	25	25	0	0	0	1	0.00236292	1	-	0	0.0059423	0
TRPC7	5	135549122	135700942	2589	4.58e-05	258	43	15	0	0	0	1	0.0320216	1	24	17	0	0	0	1	0.0207574	1	-	0	0.0011293	0
NPY	7	24324859	24331306	294	6.28e-06	177	43	29	0	0	0	1	0.0265262	1	20	17	1	0	inf	0.553419	0.0171952	0.0170482	-	0	0.0015886	0
GLRX3	10	131934684	131977656	1008	1.15e-05	27	43	25	0	1	0	1	0.00216118	1	31	33	0	0	0	1	0.00140095	1	-	0	0.084931	0
FAT4	4	126237566	126412923	14946	0.000210298	620	42	20	0	0	0	1	0.0612056	1	13	18	0	1	0	1	0.0396755	1	-	1	1	0
LYZL1	10	29578046	29599988	585	9.08e-06	262	42	21	0	1	0	1	0.0285313	1	23	15	1	0	inf	0.553419	0.0184949	0.0183249	-	0	8.4729e-08	0
RAI14	5	34688308	34830870	2952	3.65e-05	86	42	15	0	0	0	1	0.00746044	1	17	20	0	0	0	1	0.0048361	1	-	0	0.61717	0
SH3GL2	9	17579240	17795741	1059	1.38e-05	213	42	36	0	1	0	1	0.0194739	1	33	23	3	0	inf	0.169397	0.0126236	3.32114e-07	-	0	0.00010109	0
ARL6IP6	2	153575138	153616354	681	1.57e-05	1579	42	29	0	0	0	1	0.255402	1	24	25	0	0	0	1	0.16556	1	-	0	2.872e-08	0
PREP	6	105726018	105850766	2133	3.21e-05	118	42	25	0	0	0	1	0.0124591	1	25	23	0	1	0	1	0.00807638	1	-	0	1	0
WDR11	10	122610932	122668225	3675	4.99e-05	19	42	18	0	1	0	1	0.00181003	1	10	22	0	1	0	1	0.00117332	1	-	1	4.7612e-08	0
METTL4	18	2538998	2567215	1419	1.68e-05	178	41	44	0	2	0	1	0.0147855	1	33	45	1	0	inf	0.553419	0.00958445	0.00953867	-	0	2.4611e-08	0
HNRNPD	4	83276486	83294831	1068	1.32e-05	104	41	38	0	0	0	1	0.00901832	1	30	11	0	0	0	1	0.00584597	1	2	0	0.99998	1
MYT1L	2	1795638	1983549	3555	5.54e-05	393	41	25	0	1	0	1	0.0429687	1	24	20	1	0	inf	0.553419	0.0278537	0.0274694	1	1	1	1
MBL2	10	54527896	54531395	747	9.49e-06	25	41	23	0	0	0	1	0.00222831	1	29	33	1	0	inf	0.553419	0.00144446	0.00144342	-	0	0.027157	0
SH3BP4	2	235943646	235962460	2892	5.36e-05	91	41	21	0	0	0	1	0.0118331	1	36	25	0	0	0	1	0.00767058	1	-	0	0.00044112	0
SS18	18	23598317	23670533	1257	1.61e-05	902	41	16	0	0	0	1	0.0810563	1	27	21	1	0	inf	0.553419	0.0525433	0.0511868	-	0	0.99518	0
ZXDA	X	57934454	57936854	2400	4.23e-05	97	41	39	0	0	0	1	0.0119947	1	22	50	0	0	0	1	0.00777537	1	-	0	-	0
GRIN3A	9	104335455	104500261	3348	4.93e-05	449	40	23	0	0	0	1	0.0463871	1	25	14	1	1	0.806948	0.800626	0.0300696	0.029622	-	0	2.1062e-05	0
KCNK2	1	215256728	215408488	1281	2.04e-05	1214	40	20	0	0	0	1	0.13564	1	23	15	0	0	0	1	0.0879266	1	-	0	0.019359	0
SPTSSA	14	34904406	34931413	216	3.8e-06	143	40	13	0	0	0	1	0.0176504	1	20	12	1	0	inf	0.553419	0.0114416	0.0113764	-	0	0.00034901	0
OSTF1	9	77703608	77761657	645	8.4e-06	416	40	16	0	1	0	1	0.0380104	1	23	19	2	0	inf	0.306213	0.0246396	0.000298614	-	0	0.019359	0
NR5A2	1	199996975	200143338	1626	2.34e-05	669	40	25	0	2	0	1	0.0675478	1	37	23	0	0	0	1	0.0437867	1	-	0	0.049028	0
KCNS3	2	18112275	18113751	1476	2.33e-05	548	40	23	0	0	0	1	0.0606932	1	24	22	0	0	0	1	0.0393433	1	2	0	0.27776	0
ZNF804B	7	88389290	88966346	4050	4.69e-05	618	40	35	0	0	0	1	0.0502107	1	27	29	1	0	inf	0.553419	0.0325482	0.0320242	-	0	6.0204e-20	0
ZNF621	3	40567331	40574581	1320	1.64e-05	294	40	24	0	0	0	1	0.0256275	1	18	17	0	0	0	1	0.0166126	1	-	0	0.33647	0
FBXO15	18	71740695	71815020	1533	1.78e-05	188	39	26	0	0	0	1	0.0153153	1	26	22	0	1	0	1	0.00992787	1	-	0	1.2567e-06	0
BANK1	4	102712037	102994900	2358	2.71e-05	451	39	15	0	0	0	1	0.0363657	1	24	18	0	1	0	1	0.0235734	1	-	0	3.25e-20	0
IGFBP3	7	45954418	45960739	894	9.59e-06	139	39	22	0	0	0	1	0.0104613	1	23	33	0	0	0	1	0.00678135	1	-	0	0.060792	0
NEIL3	4	178231107	178283625	1818	2.48e-05	21	39	20	0	0	0	1	0.00200986	1	15	11	1	0	inf	0.553419	0.00130286	0.00130201	-	0	5.6704e-12	0
GYPC	2	127413839	127453718	387	6.56e-06	136	39	24	0	0	0	1	0.0161741	1	30	22	0	0	0	1	0.0104846	1	-	0	0.00079328	0
PAX3	2	223065892	223163334	1518	2.79e-05	722	39	25	0	1	0	1	0.093102	1	13	14	0	0	0	1	0.0603518	1	-	1	0.99985	0
PLD5	1	242253155	242687578	1611	2.06e-05	146	39	17	0	0	0	1	0.0130983	1	26	11	0	0	0	1	0.00849073	1	-	0	1.5639e-07	0
GLI2	2	121554896	121748251	4761	0.000102191	569	39	16	0	1	0	1	0.0856873	1	16	13	0	0	0	1	0.0555453	1	-	1	1	1
CTNNA2	2	79878682	80874997	2718	4.63e-05	432	39	20	0	0	0	1	0.0516303	1	31	23	0	0	0	1	0.0334685	1	-	0	0.97457	0
SPATA18	4	52917870	52961053	1617	2.69e-05	15	38	17	0	1	0	1	0.00175075	1	14	14	0	1	0	1	0.00113489	1	-	0	6.1258e-13	0
UBE2V2	8	48921014	48973388	438	6.02e-06	33	38	16	0	0	0	1	0.00318219	1	18	14	0	0	0	1	0.0020628	1	-	0	0.038349	0
MATN1	1	31186428	31196398	1491	2.61e-05	252	38	24	0	0	0	1	0.0309495	1	19	21	0	0	0	1	0.0200624	1	-	0	1.7023e-10	0
MBD2	18	51686146	51750929	1236	1.94e-05	203	38	18	0	1	0	1	0.0223547	1	25	14	2	0	inf	0.306213	0.014491	0.000103986	-	0	0.94669	0
AEBP2	12	19592633	19671654	1554	2.01e-05	297	38	21	0	0	0	1	0.026952	1	21	21	1	0	inf	0.553419	0.0174712	0.0173194	-	0	0.98672	0
DEFB112	6	50011287	50016364	342	4.71e-06	4	38	17	0	1	0	1	0.000386495	1	24	27	0	1	0	1	0.000250539	1	-	0	0.00084005	0
STAC	3	36422135	36587781	1209	1.71e-05	276	37	18	0	0	0	1	0.0273885	1	21	14	0	0	0	1	0.0177541	1	-	0	2.4065e-12	0
TCERG1L	10	132891424	133109898	1761	2.11e-05	163	37	17	0	0	0	1	0.0137025	1	31	31	0	0	0	1	0.00888242	1	-	0	4.8877e-12	0
CHD6	20	40033232	40179976	8148	0.000116647	406	37	20	0	0	0	1	0.0407791	1	17	17	0	0	0	1	0.0264344	1	-	0	1	0
BMP7	20	55746014	55841178	1296	2.52e-05	393	37	31	0	0	0	1	0.0536139	1	28	16	1	0	inf	0.553419	0.0347543	0.0341573	-	0	0.95824	0
COL8A1	3	99509526	99514980	2235	2.87e-05	383	37	29	0	1	0	1	0.0345058	1	27	22	0	0	0	1	0.0223678	1	-	0	0.011953	0
GRXCR1	4	42895283	43032557	873	1.32e-05	22	37	16	0	0	0	1	0.00233384	1	18	11	0	0	0	1	0.00151287	1	-	1	9.0463e-09	0
EPM2A	6	145948551	146056634	996	1.38e-05	235	37	21	0	1	0	1	0.0228443	1	22	21	0	0	0	1	0.0148084	1	-	0	3.9571e-07	0
MEX3B	15	82335500	82338046	1710	4.32e-05	918	37	18	0	0	0	1	0.162712	1	15	13	0	1	0	1	0.105475	1	-	0	2.8462e-07	0
FGFR2	10	123239370	123353331	2469	4.01e-05	846	37	31	0	1	0	1	0.0964014	1	33	15	1	1	0.806948	0.800626	0.0624905	0.060578	-	1	1	0
UNC13C	15	54305100	54919311	6645	7.31e-05	409	37	25	0	0	0	1	0.0315671	1	17	14	0	0	0	1	0.0204629	1	-	0	2.2317e-34	0
CTAGE1	18	19995536	19997774	2238	2.7e-05	536	37	19	0	2	0	1	0.0453689	1	15	14	1	1	0.806948	0.800626	0.0294096	0.0289813	-	0	-	0
HS3ST3A1	17	13399513	13504446	1221	2.47e-05	375	37	20	0	0	0	1	0.0532233	1	26	27	0	1	0	1	0.0345011	1	-	0	6.8097e-08	0
TNS3	7	47317673	47479234	4338	7.63e-05	118	37	37	0	0	0	1	0.0145615	1	19	18	0	0	0	1	0.00943925	1	-	0	0.99999	0
HS6ST1	2	129025735	129076137	1236	2.91e-05	211	36	16	0	0	0	1	0.0348535	1	32	20	0	0	0	1	0.0225932	1	-	0	0.9948	0
ARPP21	3	35723243	35835450	2442	3.15e-05	1155	36	28	0	0	0	1	0.104529	1	28	27	0	0	0	1	0.0677591	1	-	0	1.9636e-07	0
DIAPH2	X	95940057	96854316	3306	3.77e-05	464	36	51	0	0	0	1	0.0371233	1	19	48	0	0	0	1	0.0240645	1	-	0	-	0
IGF1	12	102811595	102874159	588	9.26e-06	1076	36	21	0	0	0	1	0.118887	1	19	10	0	1	0	1	0.0770666	1	3	1	0.75878	0
MEI4	6	78400388	78633063	1158	1.15e-06	144	36	26	0	0	0	1	0.00100332	1	24	21	0	0	0	1	0.000650388	1	-	0	2.03e-10	0
SPP2	2	234959430	234978657	636	9.71e-06	197	36	5	0	0	0	1	0.0211017	1	18	15	1	0	inf	0.553419	0.0136788	0.0135857	2	0	1.3296e-12	0
GPRIN3	4	90168930	90171261	2331	3.34e-05	187	36	16	0	0	0	1	0.018799	1	19	13	0	1	0	1	0.0121861	1	-	0	0.00033883	0
SLCO3A1	15	92397138	92706365	2133	4.19e-05	471	36	21	0	0	0	1	0.0649133	1	21	12	0	0	0	1	0.0420789	1	-	0	0.02307	0
ZC3H12C	11	109964137	110036462	2652	3.62e-05	404	36	17	0	0	0	1	0.0386906	1	25	12	0	0	0	1	0.0250805	1	-	0	0.99999	0
RGS17	6	153332708	153365153	633	7.04e-06	336	36	25	0	0	0	1	0.0262179	1	25	15	0	0	0	1	0.0169953	1	-	0	0.74334	0
FTMT	5	121187658	121188387	729	1.67e-05	82	36	27	0	0	0	1	0.0131793	1	26	19	0	0	0	1	0.00854325	1	-	0	0.012301	0
RREB1	6	7182144	7249201	5229	0.000101107	788	36	14	0	0	0	1	0.1069	1	17	13	0	0	0	1	0.0692962	1	-	0	1	0
NELL1	11	20691269	21596568	2433	3.38e-05	225	35	23	0	0	0	1	0.0219304	1	16	20	0	0	0	1	0.014216	1	-	0	1.6621e-13	0
PRDM5	4	121616265	121843763	1893	2.56e-05	382	35	28	0	0	0	1	0.0362445	1	24	15	0	0	0	1	0.0234949	1	-	0	3.643e-12	0
MGMT	10	131265479	131565261	717	1.25e-05	348	35	13	0	2	0	1	0.0425657	1	21	19	0	4	0	1	0.0275925	1	-	0	1.2539e-05	0
CNBD1	8	87878723	88394855	1311	1.28e-05	218	35	21	0	0	0	1	0.0149332	1	13	13	0	0	0	1	0.0096802	1	-	0	7.5512e-06	0
NPBWR1	8	53852467	53853454	987	2.46e-05	32	35	21	0	0	0	1	0.00559574	1	16	14	0	0	0	1	0.00362734	1	-	0	0.0022962	0
TDRD15	2	21360339	21366144	5805	5.63e-06	80	35	17	0	0	0	1	0.000544359	1	19	16	1	2	0.403474	0.911017	0.000352872	0.000352809	-	0	-	0
GRIN2A	16	9857005	10274268	4395	7.6e-05	740	35	32	0	0	0	1	0.0897793	1	23	12	0	1	0	1	0.0581978	1	1	1	1	1
DDX10	11	108535880	108811150	2628	3.34e-05	149	35	23	0	0	0	1	0.0132861	1	19	18	0	0	0	1	0.00861247	1	-	0	8.9325e-15	0
RAD51AP2	2	17692070	17699682	3480	3.95e-05	126	35	16	0	0	0	1	0.0100341	1	22	17	0	0	0	1	0.00650442	1	-	0	5.9787e-17	0
CCNG2	4	78079685	78087077	1035	1.22e-05	250	35	13	0	0	0	1	0.0206752	1	27	9	0	0	0	1	0.0134023	1	-	0	0.57124	0
CYLC2	9	105757662	105767960	1047	1.12e-05	29	35	14	0	0	0	1	0.0021765	1	4	11	0	0	0	1	0.00141088	1	2	0	1.3972e-08	0
FGF10	5	44305096	44388784	627	8.58e-06	1467	35	38	0	1	0	1	0.140844	1	22	17	0	0	0	1	0.0912999	1	-	1	0.99903	0
ANO5	11	22215038	22301311	2742	3.42e-05	245	35	26	0	1	0	1	0.0214395	1	21	18	0	0	0	1	0.0138978	1	-	1	2.0508e-26	0
SNX7	1	99127287	99225687	1356	1.5e-05	179	34	13	0	0	0	1	0.0138923	1	16	13	0	0	0	1	0.00900544	1	-	0	3.3654e-06	0
PMAIP1	18	57567409	57569985	165	2.16e-06	191	34	22	0	0	0	1	0.0175426	1	11	19	0	0	0	1	0.0113717	1	-	0	0.017876	0
P2RY1	3	152553571	152554693	1122	2.03e-05	369	34	23	0	1	0	1	0.0468402	1	23	18	0	0	0	1	0.0303634	1	-	0	0.0020278	0
OPRM1	6	154360295	154439856	1482	2.13e-05	621	34	24	0	0	0	1	0.0626199	1	23	18	1	0	inf	0.553419	0.0405923	0.0397794	-	0	4.1408e-07	0
ADAM29	4	175896676	175899139	2463	3e-05	383	34	28	0	0	0	1	0.0327299	1	21	14	0	0	0	1	0.0212166	1	-	0	0.0081041	0
TLE4	9	82187705	82340059	2322	3.76e-05	348	34	24	0	1	0	1	0.0395362	1	14	20	0	1	0	1	0.0256286	1	-	0	1	0
FOXK1	7	4721939	4802095	2202	4.51e-05	115	34	20	0	0	0	1	0.0165252	1	24	20	0	0	0	1	0.0107122	1	-	0	0.04499	0
TFAP2C	20	55204600	55213069	1353	2.59e-05	407	34	23	0	0	0	1	0.0546621	1	26	20	0	1	0	1	0.0354337	1	-	0	0.99883	0
ALX1	12	85674039	85695253	981	1.63e-05	1236	34	15	0	1	0	1	0.144088	1	18	17	0	2	0	1	0.0934023	1	-	1	0.00059969	0
GABRB2	5	160721087	160973649	1539	2.26e-05	496	34	16	0	0	0	1	0.0511024	1	13	14	0	0	0	1	0.0331262	1	1	0	0.99946	1
SYT1	12	79611299	79842904	1269	1.79e-05	1231	34	22	0	0	0	1	0.121826	1	19	15	0	0	0	1	0.0789714	1	-	0	0.99999	1
GRIA3	X	122318387	122616895	2685	3.95e-05	579	34	37	0	0	0	1	0.0597614	1	7	24	0	0	0	1	0.0387393	1	-	1	-	1
PXDNL	8	52232450	52721904	4392	6.79e-05	20	34	21	0	0	0	1	0.00216934	1	21	13	0	0	0	1	0.00140623	1	-	0	6.03e-32	0
SLC1A3	5	36608525	36686371	1629	2.45e-05	727	34	18	0	1	0	1	0.076713	1	14	13	0	1	0	1	0.0497279	1	-	0	0.30061	0
FAM83B	6	54735044	54806805	3036	3.86e-05	114	34	25	0	0	0	1	0.010169	1	25	20	0	0	0	1	0.0065919	1	-	0	6.5648e-08	0
EFNA5	5	106716955	107006314	687	1.08e-05	2028	34	21	0	1	0	1	0.223679	1	20	11	4	1	3.22779	0.261221	0.144996	1.64043e-05	-	0	0.9771	0
TRIB1	8	126443144	126448713	1119	1.4e-05	897	33	17	0	0	0	1	0.0787372	1	25	16	4	1	3.22779	0.261221	0.05104	2.71465e-07	-	0	0.018681	0
WDR72	15	53809895	54025346	3309	3.76e-05	192	33	13	0	0	0	1	0.0153067	1	18	19	0	0	0	1	0.00992231	1	-	0	1.1001e-34	0
SYNDIG1	20	24523733	24646140	777	1.41e-05	69	33	16	0	0	0	1	0.0087849	1	27	11	0	0	0	1	0.00569466	1	-	0	0.11412	0
NAMPT	7	105891528	105925330	1476	1.67e-05	193	33	13	0	0	0	1	0.0153206	1	20	16	0	0	0	1	0.00993134	1	-	0	0.99993	0
ATP6AP1L	5	81601220	81614119	675	1.06e-05	1218	33	27	0	1	0	1	0.134196	1	11	9	0	0	0	1	0.0869901	1	-	0	-	0
DUSP10	1	221875753	221913086	1449	2.36e-05	274	33	15	0	0	0	1	0.03131	1	18	10	0	0	0	1	0.0202962	1	-	0	0.085663	0
RGMB	5	98106372	98129457	1437	1.83e-05	923	33	16	0	0	0	1	0.082468	1	22	16	0	0	0	1	0.0534585	1	-	0	0.00070502	0
LY86	6	6588967	6654860	489	6.43e-06	41	33	20	0	0	0	1	0.00378247	1	21	15	0	0	0	1	0.00245192	1	-	0	0.00036229	0
CSNK1G3	5	122881357	122950090	1368	1.75e-05	106	33	21	0	0	0	1	0.00951365	1	16	11	1	0	inf	0.553419	0.00616706	0.00614808	-	0	-	0
TACR3	4	104510838	104640832	1398	2.36e-05	34	33	20	0	0	0	1	0.00402692	1	38	18	0	0	0	1	0.00261038	1	-	1	2.8116e-12	0
SPIN4	X	62569948	62570698	750	1.31e-05	45	33	57	0	0	0	1	0.00551458	1	48	48	0	0	0	1	0.00357473	1	-	0	-	0
DHRSX	X	2139081	2418966	993	1.65e-05	2	32	25	0	0	0	1	0.00023316	1	23	18	0	0	0	1	0.000151142	1	-	0	-	0
TAC1	7	97361924	97369232	390	5.57e-06	360	32	27	0	1	0	1	0.036073	1	15	17	0	0	0	1	0.0233837	1	-	0	0.30489	0
VGLL3	3	86996173	87039893	981	1.38e-05	331	32	28	0	0	0	1	0.0326684	1	22	20	0	1	0	1	0.0211767	1	-	0	0.00062668	0
SEMA3D	7	84628755	84751207	2334	3.03e-05	548	32	22	0	0	0	1	0.0499128	1	15	8	0	0	0	1	0.0323551	1	-	0	4.4615e-10	0
KITLG	12	88898972	88974055	822	9.37e-06	187	32	20	0	0	0	1	0.0149554	1	31	26	0	0	0	1	0.0096946	1	-	0	0.90363	1
TRIML1	4	189060712	189068526	1407	2.12e-05	35	32	22	0	0	0	1	0.00369998	1	14	17	1	0	inf	0.553419	0.00239845	0.00239557	-	0	2.3461e-15	0
CARD18	11	105009539	105010453	273	3.1e-06	8	32	19	0	0	0	1	0.000637351	1	22	12	0	0	0	1	0.000413152	1	-	0	0.004804	0
CPSF6	12	69633426	69656339	1656	2.58e-05	57	32	11	0	0	0	1	0.00623051	1	20	17	0	0	0	1	0.00403882	1	-	0	0.99999	0
KCNH7	2	163228338	163695028	3591	4.8e-05	793	32	24	0	1	0	1	0.0743684	1	31	14	1	0	inf	0.553419	0.048208	0.0470645	-	0	0.90106	0
SLC24A2	9	19516150	19786864	1986	2.74e-05	278	32	33	0	4	0	1	0.0269095	1	26	26	0	1	0	1	0.0174436	1	2	0	0.00039715	0
PRDM2	1	14042100	14143042	5157	7.29e-05	35	32	29	0	0	0	1	0.00347127	1	21	22	1	0	inf	0.553419	0.00225019	0.00224766	-	0	1	0
CDKN3	14	54863786	54886796	639	7.35e-06	116	32	13	0	0	0	1	0.00936125	1	18	8	1	0	inf	0.553419	0.00606827	0.0060499	-	0	0.38793	0
CPXCR1	X	88008415	88009321	906	8.78e-06	1	32	37	0	0	0	1	6.79917e-05	1	23	42	0	0	0	1	4.40744e-05	1	-	0	-	0
DCBLD2	3	98518215	98620170	2328	2.69e-05	402	32	26	0	0	0	1	0.03259	1	22	28	1	0	inf	0.553419	0.0211259	0.0209043	-	0	3.5756e-11	0
MAD2L1	4	120981272	120987889	618	9.12e-06	291	32	23	0	1	0	1	0.0301293	1	24	12	0	0	0	1	0.0195308	1	-	0	0.50172	0
HMX1	4	8869418	8873340	1047	8.19e-06	162	32	15	0	1	0	1	0.00889082	1	36	20	0	0	0	1	0.00576332	1	-	1	0.0020984	0
SHISA6	17	11144739	11461621	1656	3.77e-06	514	32	17	0	0	0	1	0.00820982	1	26	13	0	0	0	1	0.00532187	1	-	0	0.02374	0
RIMS1	6	72596726	73110416	5079	6.98e-05	402	32	24	0	0	0	1	0.0387608	1	18	12	1	0	inf	0.553419	0.025126	0.024813	1	0	0.94306	1
CADM2	3	85775631	86115933	1314	1.73e-05	1048	32	15	0	0	0	1	0.0968058	1	24	13	1	0	inf	0.553419	0.0627527	0.0608243	2	0	0.96757	0
TMEM106B	7	12254436	12271601	825	1.02e-05	66	31	21	0	0	0	1	0.00572506	1	9	19	0	0	0	1	0.00371117	1	-	0	0.045865	0
SPOPL	2	139307786	139326650	1179	1.47e-05	92	31	26	0	0	0	1	0.00804787	1	15	11	0	0	0	1	0.00521689	1	-	0	0.24411	0
AVPR1A	12	63541138	63544616	1257	3.11e-05	137	31	19	0	0	0	1	0.0237813	1	29	13	0	0	0	1	0.0154158	1	2	0	1.2533e-10	0
SLC26A7	8	92261879	92406502	1992	2.5e-05	358	31	14	0	1	0	1	0.0315227	1	15	9	0	0	0	1	0.020434	1	-	0	2.0905e-11	0
GPR149	3	154055487	154147404	2196	3.55e-05	112	31	13	0	0	0	1	0.0127029	1	19	15	0	0	0	1	0.00823445	1	-	0	3.6564e-18	0
MME	3	154801956	154898248	2253	2.97e-05	365	31	18	0	0	0	1	0.0337581	1	18	16	0	0	0	1	0.0218831	1	-	0	1.9574e-15	0
AGAP1	2	236403330	237032766	2574	5.62e-05	153	31	13	0	0	0	1	0.0234374	1	13	15	0	0	0	1	0.0151929	1	2	0	1	0
GAP43	3	115382625	115439729	825	9.94e-06	488	31	23	0	1	0	1	0.0412517	1	12	11	0	1	0	1	0.0267407	1	-	0	0.99644	0
MAP4K4	2	102314542	102507711	3720	4.29e-05	260	31	19	0	0	0	1	0.0210367	1	11	9	0	1	0	1	0.0136367	1	2	0	-	0
SFRP1	8	41122685	41166678	945	1.72e-05	481	31	16	0	1	0	1	0.061423	1	16	12	0	0	0	1	0.0398164	1	-	0	0.4785	0
IPO5	13	98622034	98674076	3348	4.55e-05	2	31	19	0	0	0	1	0.000190698	1	24	21	0	0	0	1	0.000123616	1	-	0	1	0
MMD	17	53471694	53499056	717	1.13e-05	433	31	15	0	0	0	1	0.0478781	1	9	7	0	0	0	1	0.0310361	1	-	0	2.9222e-06	0
MYLIP	6	16129553	16146982	1338	2.02e-05	312	31	13	0	0	0	1	0.0330476	1	19	13	0	0	0	1	0.0214225	1	-	0	6.0685e-05	0
KCNH5	14	63174225	63511904	2967	4.36e-05	448	31	25	0	1	0	1	0.0461888	1	23	13	0	1	0	1	0.0299411	1	3	0	0.10261	1
RDH14	2	18736456	18741838	1011	9.38e-06	610	31	13	0	0	0	1	0.0397074	1	16	23	1	2	0.403474	0.911017	0.0257396	0.0254112	-	0	5.1935e-07	0
ABRA	8	107773264	107782418	1146	1.81e-05	186	31	19	0	1	0	1	0.0206109	1	17	13	0	0	0	1	0.0133606	1	-	0	9.3408e-07	0
HTR1F	3	88039899	88041000	1101	1.27e-05	131	31	18	0	0	0	1	0.0106017	1	22	15	0	0	0	1	0.0068724	1	-	0	0.00011997	0
PAPSS1	4	108535404	108641335	1875	2.69e-05	88	31	26	0	0	0	1	0.00885775	1	31	17	2	0	inf	0.306213	0.00574188	1.64216e-05	-	0	4.7886e-10	0
NPS	10	129347632	129350903	270	3e-06	206	31	14	0	1	0	1	0.0160588	1	11	8	0	0	0	1	0.0104099	1	-	0	0.42769	0
TRABD2B	1	48231573	48462461	1554	3.82e-06	403	30	21	0	0	0	1	0.00695035	1	20	8	1	0	inf	0.553419	0.00450545	0.00449531	-	0	0.10649	0
POU1F1	3	87309043	87325612	954	1.13e-05	118	30	19	0	0	0	1	0.00980622	1	14	22	1	0	inf	0.553419	0.00635671	0.00633655	-	1	0.00040393	0
RAP2B	3	152880482	152881034	552	1.53e-05	264	30	15	0	0	0	1	0.0513388	1	19	15	0	1	0	1	0.0332795	1	-	0	0.2335	0
SNAI2	8	49831365	49833824	807	1.12e-05	112	30	14	0	0	0	1	0.0109057	1	6	12	0	0	0	1	0.00706941	1	-	0	0.99964	0
MAF	16	79628356	79633799	1212	2.97e-05	1244	30	30	0	0	0	1	0.213877	1	37	16	2	0	inf	0.306213	0.138642	0.00876701	-	1	0.027936	1
GPM6A	4	176556055	176733378	837	1.18e-05	494	30	27	0	0	0	1	0.0488622	1	21	19	0	0	0	1	0.0316741	1	-	0	0.99024	0
ZC3H15	2	187351109	187373460	1281	1.39e-05	281	30	15	0	0	0	1	0.0213925	1	13	11	0	0	0	1	0.0138673	1	-	0	0.99987	0
TMEM232	5	109756280	110003053	1974	2.02e-06	589	30	27	0	1	0	1	0.00422872	1	39	14	1	0	inf	0.553419	0.0027412	0.00273744	-	0	8.8374e-24	0
ACKR3	2	237489108	237490197	1089	2.11e-05	122	30	26	0	1	0	1	0.0165846	1	12	13	0	0	0	1	0.0107507	1	-	0	0.98125	0
UFM1	13	38924056	38934915	258	4.25e-06	297	30	11	0	0	0	1	0.0343254	1	4	11	0	0	0	1	0.0222508	1	-	0	0.62129	0
KCNE4	2	223917548	223918061	513	1.17e-05	739	30	28	0	0	0	1	0.11825	1	17	14	0	0	0	1	0.0766537	1	-	0	0.033645	0
GRIK3	1	37267451	37499709	2760	5.49e-05	1275	30	10	0	0	0	1	0.177936	1	18	10	3	0	inf	0.169397	0.115344	0.000234622	2	0	0.99999	0
PCDH19	X	99551274	99663595	3447	7.35e-05	1445	30	49	0	0	0	1	0.216174	1	20	44	0	0	0	1	0.140131	1	1	1	-	1
USP29	19	57640043	57642812	2769	3.11e-05	750	30	15	0	0	0	1	0.0591001	1	15	8	0	0	0	1	0.0383106	1	-	0	0.12378	0
ARL5B	10	18948566	18964145	540	6.7e-06	68	30	19	0	0	0	1	0.00591943	1	12	11	0	0	0	1	0.00383716	1	-	0	0.91123	0
TNKS	8	9413449	9634246	3984	6.43e-05	195	30	22	0	0	0	1	0.0220809	1	19	11	0	1	0	1	0.0143135	1	-	0	1.0997e-06	0
ST6GAL2	2	107423133	107460433	1590	3.34e-05	280	30	12	0	0	0	1	0.0412664	1	20	12	0	0	0	1	0.0267502	1	-	0	8.1987e-06	0
MBOAT1	6	20102516	20212465	1488	2.1e-05	254	29	21	0	2	0	1	0.0251501	1	17	15	0	1	0	1	0.0163031	1	-	0	1.1926e-15	0
KRR1	12	75893588	75905377	1146	1.45e-05	154	29	13	0	0	0	1	0.0136708	1	17	13	0	0	0	1	0.00886185	1	2	0	0.0090493	0
FAM3C	7	120990514	121023023	684	8.15e-06	227	29	17	0	0	0	1	0.0189765	1	18	12	0	0	0	1	0.0123012	1	-	0	0.1702	0
OTOR	20	16729046	16731763	387	5.39e-06	77	29	15	0	0	0	1	0.00752416	1	16	12	0	1	0	1	0.00487741	1	-	0	0.00047087	0
PCSK2	20	17207950	17462715	1917	3.5e-05	252	29	12	0	0	0	1	0.0322802	1	19	13	0	0	0	1	0.0209251	1	-	0	1	0
PARP11	12	3921288	3982395	1017	1.3e-05	264	29	13	0	1	0	1	0.0236764	1	11	12	0	0	0	1	0.0153478	1	-	0	1.8759e-08	0
RBMS3	3	29323172	30045353	1314	1.76e-05	2738	29	20	0	0	0	1	0.2573	1	17	12	0	0	0	1	0.16679	1	-	0	0.24968	0
RASSF9	12	86198479	86229979	1308	1.54e-05	191	29	26	0	0	0	1	0.0157774	1	14	11	0	0	0	1	0.0102274	1	-	0	1.7051e-08	0
MOCS1	6	39876822	39895317	1158	1.81e-05	598	29	12	0	0	0	1	0.0655784	1	12	15	0	0	0	1	0.0425101	1	-	1	1.2488e-09	0
OPRK1	8	54141856	54163597	1143	2.12e-05	54	29	20	0	0	0	1	0.00702705	1	18	19	0	0	0	1	0.00455516	1	-	0	0.00092914	0
SETMAR	3	4345054	4358930	2055	1.91e-05	121	29	11	0	0	0	1	0.00789035	1	24	19	0	0	0	1	0.00511478	1	-	0	4.1432e-11	0
NPTX2	7	98246773	98257941	1296	2.06e-05	637	29	14	0	0	0	1	0.0710381	1	12	22	0	1	0	1	0.0460492	1	-	0	1.443e-06	0
ACTRT2	1	2938250	2939384	1134	2.26e-05	64	28	14	0	1	0	1	0.0089488	1	16	16	0	2	0	1	0.00580091	1	-	0	0.28836	0
CDH10	5	24487771	24593599	2367	3.37e-05	212	28	18	0	0	0	1	0.0211766	1	13	19	0	0	0	1	0.0137274	1	2	0	0.18213	0
TINAG	6	54173348	54254723	1431	2e-05	220	28	20	0	0	0	1	0.0215726	1	18	10	0	1	0	1	0.0139841	1	-	0	1.5886e-23	0
GRIA4	11	105481724	105850466	2709	3.58e-05	347	28	17	0	0	0	1	0.0321731	1	19	15	0	0	0	1	0.0208557	1	-	0	0.99929	1
CACNA2D1	7	81579707	82072775	3276	4.1e-05	807	28	20	0	0	0	1	0.0708603	1	17	17	0	0	0	1	0.045934	1	2	0	0.99946	0
ARID1B	6	157099063	157529025	6750	0.000103466	366	28	14	0	0	0	1	0.0393609	1	26	20	0	0	0	1	0.025515	1	1	1	1	1
XKR9	8	71593293	71646659	1122	1.18e-05	153	28	15	0	1	0	1	0.0112894	1	13	9	0	0	0	1	0.00731815	1	-	0	2.5186e-11	0
TPRG1	3	188925173	189038609	828	1.12e-05	499	28	19	0	0	0	1	0.0473563	1	16	21	0	0	0	1	0.0306979	1	-	0	3.9782e-10	0
PTPRZ1	7	121513553	121701274	6948	8.39e-05	147	28	13	0	0	0	1	0.012454	1	14	19	0	0	0	1	0.00807309	1	-	0	0.14403	0
EDN1	6	12290862	12296300	639	1e-05	662	28	18	0	0	0	1	0.0726853	1	19	10	0	0	0	1	0.047117	1	-	0	0.0044888	0
PTPRK	6	128291371	128841503	4341	6.1e-05	419	28	15	0	0	0	1	0.0413089	1	9	10	0	0	0	1	0.0267778	1	-	0	0.10287	0
MAP2	2	210517894	210595121	5484	6.76e-05	105	28	9	0	0	0	1	0.00908088	1	17	8	0	0	0	1	0.00588653	1	-	0	1	0
KDR	4	55946107	55991460	4071	5.79e-05	240	28	17	0	0	0	1	0.0239485	1	19	15	0	1	0	1	0.0155242	1	-	0	1	0
CXCL13	4	78527019	78532193	330	4.1e-06	502	28	12	0	0	0	1	0.0437586	1	16	12	0	0	0	1	0.0283657	1	-	0	0.74418	0
RUNX1	21	36164431	36421196	1443	2.74e-05	2296	27	24	0	0	0	1	0.305876	1	13	6	0	0	0	1	0.198279	1	-	0	0.28954	0
SMOC2	6	168842050	169067118	1374	2.38e-05	181	27	16	0	0	0	1	0.0219967	1	21	21	2	0	inf	0.306213	0.014259	0.000100698	-	1	3.0026e-07	0
C6orf118	6	165693545	165723075	1410	2.29e-05	10	27	18	0	1	0	1	0.00113948	1	22	14	0	0	0	1	0.000738647	1	-	0	4.4704e-14	0
CLDN23	8	8559908	8560787	879	1.85e-05	156	27	14	0	0	0	1	0.0230355	1	15	20	0	0	0	1	0.0149323	1	-	0	0.00026011	0
NRBF2	10	64893230	64913978	864	9.38e-06	94	27	15	0	0	0	1	0.00715989	1	11	5	0	0	0	1	0.00464128	1	-	0	0.32495	0
STC1	8	23702282	23712036	744	1.17e-05	808	27	25	0	0	0	1	0.0891485	1	21	19	0	0	0	1	0.0577889	1	-	0	0.92256	0
TSPAN8	12	71519113	71551458	714	8.89e-06	411	27	18	0	0	0	1	0.0359033	1	19	13	0	0	0	1	0.0232737	1	-	0	0.00027363	0
COX18	4	73923830	73935366	1002	1.47e-05	45	27	15	0	0	0	1	0.00463182	1	22	10	0	0	0	1	0.0030025	1	-	0	1.633e-14	0
PLEKHA5	12	19282733	19522721	3849	4.52e-05	652	27	11	0	0	0	1	0.053719	1	21	16	0	0	0	1	0.0348224	1	-	0	0.99999	0
CYP7B1	8	65509198	65711144	1521	1.74e-05	1037	27	7	0	0	0	1	0.0832316	1	21	6	1	1	0.806948	0.800626	0.0539535	0.0525238	-	0	2.4054e-06	0
TRIM24	7	138145293	138269696	3153	4.44e-05	212	27	14	0	0	0	1	0.0209452	1	19	13	0	0	0	1	0.0135774	1	-	0	1	0
OSR1	2	19552035	19553566	801	1.63e-05	564	27	22	0	0	0	1	0.0805237	1	14	14	1	0	inf	0.553419	0.0521981	0.0508592	-	0	0.98046	0
ZNF804A	2	185463686	185803753	3630	4.12e-05	680	27	15	0	0	0	1	0.0541488	1	9	7	0	0	0	1	0.035101	1	2	0	0.99526	0
KCNN2	5	113698472	113831879	1740	3.01e-05	785	27	22	0	0	0	1	0.0952745	1	21	16	1	0	inf	0.553419	0.06176	0.0598915	-	0	0.066274	0
ETV3	1	157094632	157106144	1539	7.39e-06	791	27	12	0	0	0	1	0.0266484	1	16	9	1	0	inf	0.553419	0.0172744	0.017126	-	0	0.99777	0
SORCS3	10	106401085	107023132	3669	5.26e-05	744	27	23	0	0	0	1	0.0748343	1	25	16	0	0	0	1	0.04851	1	2	0	0.53213	0
FGF12	3	191861797	192126012	732	1.3e-05	206	27	13	0	0	0	1	0.0256678	1	22	13	1	0	inf	0.553419	0.0166387	0.0165011	-	0	0.14675	1
ZNF717	3	75786028	75832513	2745	3.01e-06	96	27	9	0	0	0	1	0.000738559	1	25	20	0	0	0	1	0.000478758	1	-	0	0.014795	0
GABRB3	15	26792939	27018109	1422	2.32e-05	746	27	16	0	0	0	1	0.0853919	1	13	18	0	0	0	1	0.0553538	1	1	1	0.9991	1
CA10	17	49708944	50235146	987	1.41e-05	683	26	9	0	1	0	1	0.0684561	1	16	18	1	1	0.806948	0.800626	0.0443755	0.0434053	-	0	0.29277	0
CYP26B1	2	72359355	72374963	1539	3.17e-05	771	26	16	0	0	0	1	0.11142	1	19	14	1	0	inf	0.553419	0.0722263	0.0696797	-	0	0.99987	0
PRLR	5	35065190	35089722	1869	2.36e-05	246	26	9	0	0	0	1	0.0217935	1	19	8	0	0	0	1	0.0141273	1	-	0	0.99854	0
TMEFF2	2	192815036	193059250	1125	1.65e-05	906	26	21	0	0	0	1	0.0932286	1	22	9	2	0	inf	0.306213	0.0604338	0.00175419	-	0	0.012295	0
AGTR1	3	148458822	148459902	1080	1.35e-05	85	26	11	0	0	0	1	0.0074545	1	9	3	0	0	0	1	0.00483225	1	-	0	7.1609e-05	0
HAO1	20	7864239	7921069	1113	1.68e-05	238	26	20	0	1	0	1	0.0252046	1	25	17	0	1	0	1	0.0163385	1	-	0	0.00011396	0
ESRRB	14	76905696	76967064	1527	2.65e-05	1365	26	11	0	0	0	1	0.166199	1	19	18	0	2	0	1	0.107736	1	2	1	0.78965	0
NBAS	2	15307171	15701428	7116	9.53e-05	29	26	13	0	0	0	1	0.00272486	1	23	14	0	2	0	1	0.00176634	1	-	0	2.1769e-43	0
FGF18	5	170847203	170883809	624	1.35e-05	583	26	12	0	0	0	1	0.0884927	1	16	8	2	0	inf	0.306213	0.0573638	0.00158372	-	0	0.98454	0
DRD1	5	174868761	174870102	1341	1.99e-05	266	26	19	0	0	0	1	0.0276946	1	24	11	0	0	0	1	0.0179526	1	2	0	0.99991	0
MANEA	6	96034315	96054281	1389	1.71e-05	34	26	16	0	0	0	1	0.00293672	1	8	11	0	1	0	1	0.00190368	1	-	0	0.0002106	0
USP46	4	53463805	53525317	1101	1.39e-05	148	26	15	0	0	0	1	0.0131093	1	25	15	0	0	0	1	0.00849786	1	-	0	0.98981	0
LAMA2	6	129204390	129837492	9369	0.000132877	279	26	14	0	0	0	1	0.027762	1	9	6	0	0	0	1	0.0179962	1	-	1	9.174e-49	0
PRDM14	8	70964311	70982095	1716	2.64e-05	155	26	11	0	0	0	1	0.0167305	1	17	16	0	0	0	1	0.0108452	1	-	0	0.9176	0
MAP9	4	156268934	156297002	1944	1.95e-05	47	26	14	0	0	0	1	0.0033077	1	11	14	0	0	0	1	0.00214416	1	-	0	4.8922e-12	0
FOXI2	10	129535537	129537229	957	1.58e-05	104	26	9	0	0	0	1	0.0120467	1	9	8	0	0	0	1	0.00780906	1	-	0	5.4517e-09	0
SFMBT2	10	7205731	7423860	2685	4.49e-05	51	26	22	0	0	0	1	0.00598359	1	17	17	0	1	0	1	0.00387876	1	-	0	0.99987	0
AUTS2	7	69064639	70255982	3780	7.04e-05	881	25	17	0	0	0	1	0.115119	1	18	5	0	0	0	1	0.0746238	1	1	1	1	1
NCKAP5	2	133430861	134275097	5730	7.5e-05	847	25	16	0	1	0	1	0.0777821	1	29	14	1	0	inf	0.553419	0.0504209	0.0491709	2	0	2.4203e-09	0
SLC27A6	5	128301830	128368975	1860	2.37e-05	880	25	16	0	0	0	1	0.0786697	1	16	12	0	1	0	1	0.0509963	1	-	0	8.5489e-18	0
ISOC1	5	128430459	128448694	897	1.61e-05	72	25	10	0	0	0	1	0.00906683	1	23	11	0	0	0	1	0.00587742	1	-	0	2.0632e-09	0
MTAP	9	21802747	21862013	852	1.29e-05	156	25	10	0	0	0	1	0.0165716	1	18	9	1	0	inf	0.553419	0.0107422	0.0106848	-	1	1.0662e-11	0
SPAG17	1	118506421	118727780	6672	8.01e-05	1105	25	17	0	0	0	1	0.093074	1	18	12	0	0	0	1	0.0603336	1	-	0	1.8725e-25	0
CCDC91	12	28410148	28702106	1326	1.45e-05	1528	25	25	0	0	0	1	0.11723	1	24	11	1	0	inf	0.553419	0.0759921	0.0731764	2	0	0.06379	0
NPVF	7	25264740	25268058	591	6.79e-06	614	25	14	0	1	0	1	0.0494926	1	24	20	2	2	0.806948	0.763175	0.0320827	0.000503774	-	0	1.0041e-05	0
IRF8	16	85936621	85954888	1281	2.67e-05	52	25	21	0	0	0	1	0.00760423	1	29	13	1	0	inf	0.553419	0.00492931	0.00491718	-	0	0.99678	0
PEX5L	3	179519615	179754387	1881	2.69e-05	396	25	12	0	1	0	1	0.0397327	1	11	15	1	0	inf	0.553419	0.025756	0.0254272	-	0	0.89128	0
CCDC102B	18	66504000	66721374	1542	1.84e-05	267	25	8	0	0	0	1	0.0223529	1	12	11	0	0	0	1	0.0144899	1	-	0	8.8382e-26	0
RORA	15	60789653	60919573	1671	2.5e-05	1256	25	15	0	0	0	1	0.131839	1	13	18	0	1	0	1	0.0854621	1	-	0	1	1
RAP2A	13	98086724	98116696	552	1.22e-05	149	25	21	0	1	0	1	0.0231045	1	14	11	0	0	0	1	0.0149771	1	-	0	0.75606	0
SP4	7	21467869	21550887	2355	2.82e-05	848	25	12	0	0	0	1	0.0712432	1	21	14	0	1	0	1	0.0461822	1	-	0	1	0
SLC24A3	20	19193486	19701784	1935	3.35e-05	130	25	16	0	0	0	1	0.0157905	1	19	7	0	0	0	1	0.0102359	1	-	0	0.99981	0
C1orf100	1	244528002	244552371	444	7.44e-06	32	25	14	0	0	0	1	0.00376209	1	13	9	0	0	0	1	0.00243871	1	-	0	6.344e-05	0
RFX6	6	117198438	117252669	2787	3.78e-05	303	25	12	0	0	0	1	0.0288328	1	18	4	0	0	0	1	0.0186904	1	-	1	0.00012357	0
MEX3C	18	48702720	48723690	1980	2.41e-05	641	25	15	0	0	0	1	0.0547393	1	9	18	0	1	0	1	0.0354838	1	-	0	0.13452	0
REG3A	2	79384351	79386531	528	7.44e-06	43	25	15	0	0	0	1	0.00425106	1	13	5	0	0	0	1	0.00275567	1	-	0	6.9918e-05	0
PODXL	7	131189069	131241118	1677	2.63e-05	373	25	15	0	0	0	1	0.0410413	1	10	9	0	0	0	1	0.0266043	1	-	0	0.26247	0
FOXD2	1	47903807	47905295	1488	3.85e-05	1248	25	16	0	3	0	1	0.226549	1	8	2	1	0	inf	0.553419	0.146856	0.136582	-	0	0.0058472	0
CCDC179	11	22869055	22881967	207	2.48e-07	20	25	20	0	0	0	1	0.000168113	1	20	15	0	0	0	1	0.000108976	1	-	0	0.12432	0
SPEF2	5	35618099	35814655	5469	6.53e-05	25	25	15	0	0	0	1	0.00209428	1	10	14	0	0	0	1	0.00135758	1	-	0	1.1553e-40	0
PLXDC2	10	20106008	20568748	1590	2.26e-05	332	25	16	0	0	0	1	0.0331085	1	12	10	0	0	0	1	0.021462	1	-	0	5.538e-06	0
GPR26	10	125425923	125447676	1014	2.13e-05	155	25	10	0	1	0	1	0.0228435	1	28	20	1	0	inf	0.553419	0.0148079	0.0146988	-	0	0.00028877	0
CSF3R	1	36931957	36945097	2592	3.83e-05	834	25	16	0	0	0	1	0.0864608	1	14	14	0	0	0	1	0.0560467	1	-	0	3.4754e-09	0
CXCL12	10	44873196	44880453	423	6.63e-06	964	25	13	0	0	0	1	0.106008	1	14	5	0	0	0	1	0.068718	1	-	0	0.19731	0
PRNP	20	4679866	4680628	762	1.26e-05	75	24	21	0	0	0	1	0.00870094	1	10	16	0	0	0	1	0.00564024	1	-	0	0.00032079	0
RXFP2	13	32313749	32376542	2265	2.91e-05	267	24	17	0	0	0	1	0.0240672	1	15	8	0	0	0	1	0.0156011	1	-	0	1.4066e-10	0
PAPOLG	2	60983613	61024295	2211	2.87e-05	150	24	10	0	1	0	1	0.0136607	1	7	11	0	0	0	1	0.00885533	1	2	0	0.99625	0
SLC10A2	13	103698482	103718599	1047	1.74e-05	559	24	13	0	0	0	1	0.0651784	1	16	18	1	0	inf	0.553419	0.0422508	0.0413707	-	0	5.7834e-10	0
ADTRP	6	11714710	11778992	747	9.82e-06	505	24	15	0	0	0	1	0.046577	1	9	10	0	1	0	1	0.0301928	1	-	0	1.4447e-05	0
ARMC3	10	23220925	23326408	2619	3.21e-05	196	24	14	0	0	0	1	0.0168545	1	10	5	0	0	0	1	0.0109256	1	-	0	1.7255e-14	0
ASAP1	8	131066976	131414189	3390	4.76e-05	538	24	16	0	0	0	1	0.0530004	1	8	9	0	0	0	1	0.0343566	1	-	0	0.9999	0
SCN7A	2	167262089	167334206	5049	4.63e-05	95	24	12	0	1	0	1	0.00611208	1	18	12	0	0	0	1	0.00396205	1	-	0	1.2001e-30	0
SPATA8	15	97326885	97328347	318	4.83e-06	6	24	15	0	0	0	1	0.000639383	1	22	12	1	1	0.806948	0.800626	0.000414469	0.000414383	-	0	-	0
ZNF618	9	116638660	116812447	2586	4.98e-05	632	24	11	0	0	0	1	0.0853901	1	13	10	0	1	0	1	0.0553526	1	-	0	0.99882	0
EPHA6	3	96533467	97467545	3393	4.36e-05	276	24	15	0	0	0	1	0.0248829	1	7	9	0	0	0	1	0.0161299	1	-	0	5.8007e-05	0
MRPS30	5	44809064	44815304	1320	2.54e-05	178	24	15	0	0	0	1	0.0240309	1	19	8	0	0	0	1	0.0155776	1	-	0	5.3387e-14	0
WRN	8	30915963	31030618	4299	5.46e-05	2036	24	16	0	0	0	1	0.181423	1	18	13	1	0	inf	0.553419	0.117604	0.110952	-	0	7.6966e-34	0
ZNRF4	19	5455502	5456792	1290	3.17e-05	117	24	12	0	0	0	1	0.0201718	1	8	8	0	0	0	1	0.013076	1	-	0	0.32049	0
DOK6	18	67068480	67508619	996	1.59e-05	91	24	5	0	1	0	1	0.0101922	1	10	13	0	0	0	1	0.00660693	1	-	0	0.019635	0
ATF7IP	12	14576849	14651007	3813	4.72e-05	622	24	21	0	0	0	1	0.0540201	1	19	20	1	0	inf	0.553419	0.0350176	0.0344116	-	0	1	0
RBM46	4	155717904	155749219	1602	1.8e-05	54	24	13	0	0	0	1	0.0042569	1	14	8	0	0	0	1	0.00275946	1	-	0	0.98637	0
RFC3	13	34392315	34410432	1071	1.36e-05	188	24	12	0	0	0	1	0.0167493	1	18	6	0	0	0	1	0.0108574	1	-	0	2.7001e-06	0
ZSWIM2	2	187692710	187713857	1902	2.16e-05	202	24	20	0	0	0	1	0.0160947	1	21	18	0	2	0	1	0.0104331	1	-	0	8.0639e-08	0
KCNIP4	4	20731704	21950254	753	1.06e-05	302	24	12	0	0	0	1	0.0298269	1	12	11	1	1	0.806948	0.800626	0.0193347	0.019149	-	0	0.23665	0
TMEM100	17	53798026	53798431	405	6.14e-06	606	24	10	0	0	0	1	0.0644578	1	14	7	0	0	0	1	0.0417837	1	-	0	0.92592	0
KIF21A	12	39688225	39836772	5025	6.06e-05	190	24	15	0	0	0	1	0.0160761	1	24	8	0	1	0	1	0.010421	1	-	0	2.6557e-08	0
CACNA1E	1	181452880	181767970	6942	0.000109883	1555	24	22	0	0	0	1	0.172689	1	16	9	2	0	inf	0.306213	0.111943	0.00581707	1	0	1	1
SLC4A7	3	27418254	27498174	3645	4.62e-05	129	24	12	0	0	0	1	0.0114716	1	9	11	0	0	0	1	0.00743626	1	-	0	0.59976	0
KCTD8	4	44176806	44450540	1422	2.95e-05	252	24	13	0	0	0	1	0.0366786	1	13	14	0	0	0	1	0.0237763	1	-	0	7.8524e-08	0
FAM174A	5	99871234	99921888	573	1.18e-05	90	24	11	0	0	0	1	0.0130035	1	12	11	1	0	inf	0.553419	0.00842928	0.00839385	-	0	0.00033607	0
DTNBP1	6	15523205	15663100	1056	1.57e-05	623	24	19	0	0	0	1	0.064985	1	13	15	0	0	0	1	0.0421254	1	-	0	2.4293e-10	0
CLIC5	6	45870824	46047979	1233	1.3e-05	816	24	20	0	0	0	1	0.0603615	1	13	12	1	1	0.806948	0.800626	0.0391283	0.0383727	-	0	5.0734e-06	0
SLIT3	5	168093458	168727713	4572	7.9e-05	531	24	9	0	0	0	1	0.0643732	1	21	10	1	0	inf	0.553419	0.0417288	0.0408701	-	0	0.96935	0
ST3GAL1	8	134472006	134488267	1023	1.9e-05	84	24	10	0	0	0	1	0.0109458	1	6	11	0	0	0	1	0.00709541	1	-	0	0.024742	0
QRFPR	4	122250468	122301802	1296	2e-05	15	24	15	0	0	0	1	0.00162407	1	8	10	0	1	0	1	0.00105278	1	-	0	6.1469e-12	0
GALNT18	11	11292690	11643140	1824	3.28e-05	91	24	15	0	1	0	1	0.011481	1	15	8	0	0	0	1	0.00744236	1	-	0	1.0974e-09	0
TMEM74	8	109796409	109797327	918	1.36e-05	269	24	10	0	0	0	1	0.0279601	1	23	13	3	0	inf	0.169397	0.0181246	9.78937e-07	-	0	0.00081782	0
VEGFC	4	177605076	177713465	1263	1.96e-05	150	24	18	0	0	0	1	0.0163318	1	11	11	0	0	0	1	0.0105868	1	-	0	0.99987	0
ARHGAP20	11	110450093	110582954	3576	4.36e-05	290	24	14	0	0	0	1	0.0248071	1	20	17	0	0	0	1	0.0160808	1	-	0	0.064127	0
FAM133A	X	92964418	92965165	747	6.04e-06	1178	24	29	0	0	0	1	0.0668269	1	5	25	0	0	0	1	0.0433194	1	-	0	-	0
NDN	15	23931398	23932364	966	2.15e-05	202	24	12	0	0	0	1	0.0315429	1	13	5	0	0	0	1	0.0204472	1	-	0	0.95306	0
RSPO2	8	108913302	109094866	732	1.03e-05	404	24	17	0	0	0	1	0.0398839	1	25	21	0	1	0	1	0.025854	1	-	0	0.28839	0
ZIC3	X	136648850	136652229	1404	3.07e-05	2461	23	30	0	0	0	1	0.377548	1	9	23	0	0	0	1	0.244739	1	-	1	-	0
KIT	4	55524181	55604723	2931	4.47e-05	479	23	12	0	0	0	1	0.0512527	1	17	11	1	1	0.806948	0.800626	0.0332237	0.0326778	-	1	1	0
KCNK1	1	233749917	233807276	1011	1.7e-05	95	23	18	0	0	0	1	0.0112076	1	26	7	0	0	0	1	0.0072651	1	-	0	0.22967	0
LMBRD1	6	70386049	70506773	1623	2.01e-05	518	23	11	0	0	0	1	0.0450087	1	15	12	0	0	0	1	0.0291761	1	-	1	1.0635e-10	0
NPIPA8	16	18411824	18426519	1110	1.53e-06	222	23	21	0	0	0	1	0.0021469	1	17	12	0	0	0	1	0.00139169	1	-	0	-	0
APP	21	27253980	27542938	2313	3.89e-05	247	23	16	0	0	0	1	0.0291448	1	11	6	0	0	0	1	0.0188926	1	-	0	0.99999	0
ALDH8A1	6	135239552	135271191	1464	2.43e-05	6	23	11	0	0	0	1	0.000698725	1	18	14	0	0	0	1	0.000452936	1	-	0	5.2204e-12	0
ADRA2C	4	3768333	3769722	1389	3.55e-05	351	23	15	0	0	0	1	0.0629394	1	16	21	0	0	0	1	0.0407994	1	-	0	0.16783	0
ZNF644	1	91382354	91447910	3984	4.8e-05	262	23	15	0	0	0	1	0.0221469	1	13	11	1	0	inf	0.553419	0.0143563	0.0142538	-	0	1	0
CNTLN	9	17135063	17502650	4221	5.01e-05	249	23	10	0	0	0	1	0.0207353	1	15	13	1	1	0.806948	0.800626	0.0134413	0.0133514	-	0	2.2565e-52	0
FBRSL1	12	133067156	133160364	3138	8.47e-06	43	23	14	0	0	0	1	0.000814308	1	22	21	0	0	0	1	0.000527861	1	-	0	3.7869e-12	0
VAPA	18	9914253	9954208	885	1.17e-05	71	23	16	0	0	0	1	0.00658553	1	16	16	0	0	0	1	0.00426895	1	-	0	0.99465	0
INSIG1	7	155089995	155099980	834	1.44e-05	44	23	11	0	0	0	1	0.00533014	1	14	6	0	0	0	1	0.00345517	1	-	0	0.0025981	0
GPBP1	5	56509957	56558579	1443	1.99e-05	140	23	10	0	0	0	1	0.0135458	1	15	11	0	0	0	1	0.00878082	1	-	0	0.99998	0
CCDC71L	7	106300634	106301342	708	1.11e-05	548	23	12	0	0	0	1	0.0602781	1	22	18	0	0	0	1	0.0390743	1	-	0	0.0052474	0
COPS8	2	237994607	238006385	630	8.75e-06	21	23	11	0	0	0	1	0.00204633	1	16	6	0	0	0	1	0.0013265	1	-	0	0.41821	0
PRL	6	22287630	22297211	684	1.19e-05	914	23	8	0	0	0	1	0.111565	1	7	7	0	0	0	1	0.0723198	1	-	0	1.8838e-09	0
DSEL	18	65178206	65181875	3669	4.3e-05	365	23	13	0	0	0	1	0.0300126	1	12	14	0	0	0	1	0.0194551	1	-	0	1.5709e-11	0
DYSF	2	71693972	71913622	6360	0.000103593	475	23	18	0	0	0	1	0.0542821	1	14	9	0	0	0	1	0.0351874	1	-	0	3.2136e-52	0
YTHDC2	5	112849592	112929080	4293	5.42e-05	111	23	14	0	1	0	1	0.00983221	1	22	15	0	0	0	1	0.00637356	1	2	0	1	0
WDR1	4	10077001	10118290	1821	3.21e-05	83	23	23	0	0	0	1	0.0102651	1	18	9	0	0	0	1	0.00665417	1	-	0	0.99914	0
DUSP5	10	112257879	112270184	1155	2.34e-05	287	23	15	0	0	0	1	0.0407949	1	8	8	0	0	0	1	0.0264446	1	-	0	2.006e-06	0
OAT	10	126086510	126100740	1320	1.84e-05	98	23	13	0	0	0	1	0.00958428	1	9	23	1	0	inf	0.553419	0.00621284	0.00619358	-	0	2.2433e-07	0
NPFFR2	4	72897618	73013529	1569	2.23e-05	35	23	17	0	0	0	1	0.00349011	1	7	9	0	0	0	1	0.00226241	1	3	0	0.0093173	0
BET1	7	93623541	93633528	357	3.53e-06	263	23	19	0	1	0	1	0.0182453	1	17	15	0	1	0	1	0.0118272	1	-	0	0.0020711	0
SLC28A3	9	86893132	86955548	2076	2.83e-05	171	23	15	0	0	0	1	0.0163548	1	11	12	0	0	0	1	0.0106017	1	-	0	1.8016e-16	0
DPY19L2	12	63954291	64062173	2277	2.97e-05	81	23	14	0	0	0	1	0.00741256	1	23	7	0	0	0	1	0.00480506	1	-	0	0.00032648	0
RPL21	13	27827913	27830662	483	5.55e-06	54	23	11	0	0	0	1	0.00435341	1	16	10	0	0	0	1	0.00282202	1	-	0	-	0
CACUL1	10	120445639	120514274	1110	1.78e-05	197	23	7	0	1	0	1	0.0221642	1	15	16	0	0	0	1	0.0143676	1	-	0	0.78974	0
HDDC2	6	125597291	125623078	615	8.33e-06	200	23	15	0	1	0	1	0.0190059	1	9	10	1	1	0.806948	0.800626	0.0123203	0.0122447	-	0	4.0721e-07	0
ZNF385D	3	21462705	21792408	1188	1.8e-05	571	23	14	0	1	0	1	0.060699	1	7	12	0	0	0	1	0.0393471	1	-	0	0.65999	0
MYO10	5	16666800	16935917	6177	9.7e-05	150	23	13	0	0	0	1	0.0165263	1	18	7	0	0	0	1	0.0107129	1	-	0	2.2129e-17	0
ZNF486	19	20278139	20308911	1392	1.6e-05	8	22	7	0	0	0	1	0.000645149	1	8	5	0	0	0	1	0.000418207	1	-	0	6.4147e-05	0
ARHGAP24	4	86491694	86921875	2247	3.03e-05	323	22	10	0	0	0	1	0.0305585	1	11	12	1	0	inf	0.553419	0.019809	0.0196141	-	0	3.0594e-10	0
NFIA	1	61547615	61920992	1665	2.22e-05	4944	22	16	0	1	0	1	0.462495	1	10	8	1	0	inf	0.553419	0.299804	0.259037	2	0	1	1
LMO2	11	33880901	33891262	684	9.16e-06	671	22	14	0	0	0	1	0.0630451	1	8	7	1	0	inf	0.553419	0.0408679	0.0400441	-	0	0.00027177	0
HHIPL2	1	222695942	222721386	2175	3.46e-05	39	22	15	0	0	0	1	0.00435282	1	13	7	0	0	0	1	0.00282164	1	-	0	2.4315e-20	0
COX7C	5	85913872	85915286	192	2.6e-06	159	22	15	0	0	0	1	0.0151063	1	12	7	0	0	0	1	0.00979241	1	-	0	0.6564	0
EPC1	10	32557990	32635843	2511	3.69e-05	447	22	10	0	0	0	1	0.0460868	1	11	19	0	0	0	1	0.029875	1	-	0	1	0
CHST15	10	125769664	125805728	1686	3.08e-05	835	22	10	0	0	0	1	0.107021	1	23	16	1	0	inf	0.553419	0.0693745	0.0670228	-	0	3.7272e-05	0
PSMG1	21	40547515	40555311	867	1.19e-05	270	22	8	0	0	0	1	0.0260005	1	8	8	0	0	0	1	0.0168544	1	-	0	0.00012141	0
IRAK1BP1	6	79577293	79608051	783	1.26e-05	737	22	17	0	0	0	1	0.0832081	1	10	10	0	0	0	1	0.0539382	1	-	0	8.6367e-07	0
SPRY3	X	155003533	155004400	867	1.2e-05	27	22	20	0	0	0	1	0.0026219	1	10	12	0	0	0	1	0.0016996	1	-	0	-	0
PIK3CG	7	106508006	106545832	3309	5.67e-05	360	22	15	0	0	0	1	0.0432791	1	9	15	0	0	0	1	0.0280549	1	2	0	5.8535e-06	0
DCLK2	4	151000179	151177399	2352	3.53e-05	179	22	8	0	0	0	1	0.0188486	1	8	8	0	0	0	1	0.0122183	1	-	0	0.84098	0
UBE3D	6	83602740	83775437	1170	1.63e-05	199	22	20	0	0	0	1	0.0194511	1	14	13	0	1	0	1	0.0126088	1	-	0	4.167e-11	0
FLRT2	14	86087858	86089841	1983	3.32e-05	674	22	15	0	0	0	1	0.0791708	1	5	13	0	1	0	1	0.0513211	1	-	0	0.65999	0
NRN1	6	5999208	6006982	429	9.67e-06	963	22	9	0	0	0	1	0.152295	1	13	10	0	0	0	1	0.0987225	1	-	0	0.85222	0
GSE1	16	85646997	85706145	3654	7.25e-05	4760	22	10	0	1	0	1	0.662622	1	21	13	1	0	inf	0.553419	0.429533	0.349187	-	0	1	0
CARTPT	5	71015120	71016442	351	6.54e-06	389	22	13	0	0	0	1	0.0508522	1	14	15	1	0	inf	0.553419	0.0329641	0.0324267	-	0	0.12691	0
CACNA1A	19	13318126	13617038	7521	0.000125407	462	22	17	0	0	0	1	0.0540478	1	14	10	0	0	0	1	0.0350355	1	1	1	1	1
MYO1B	2	192141621	192288686	3411	4.64e-05	518	22	10	0	2	0	1	0.0494374	1	12	5	0	0	0	1	0.0320469	1	-	0	0.0019763	0
GADL1	3	30769733	30936106	1566	1.36e-05	157	22	14	0	0	0	1	0.00956613	1	14	8	0	0	0	1	0.00620108	1	-	0	2.0692e-08	0
UGT2B10	4	69681737	69696597	1587	1.87e-05	4	22	11	0	0	0	1	0.000330685	1	17	6	0	0	0	1	0.000214361	1	-	0	7.0596e-20	0
NEK6	9	127055219	127113226	1044	1.82e-05	327	22	9	0	0	0	1	0.0399952	1	11	4	0	0	0	1	0.0259262	1	-	0	1.8267e-05	0
MYOM2	8	1998880	2092905	4398	8.52e-05	22	22	15	0	0	0	1	0.00299018	1	19	14	0	0	0	1	0.00193833	1	-	0	1.6692e-107	0
SLC38A4	12	47160483	47186854	1644	2.08e-05	264	22	10	0	0	0	1	0.0234345	1	18	13	0	0	0	1	0.015191	1	-	0	0.96396	0
KBTBD8	3	67048779	67058809	1806	2.36e-05	440	22	16	0	0	0	1	0.0403401	1	21	10	0	0	0	1	0.0261497	1	-	0	0.00077301	0
GPC1	2	241375335	241405707	1677	3.23e-05	160	22	17	0	0	0	1	0.0216212	1	22	20	0	0	0	1	0.0140155	1	-	0	3.9023e-05	0
KLHL4	X	86772896	86924394	2163	2.68e-05	144	22	40	0	0	0	1	0.0125179	1	14	39	0	0	0	1	0.00811449	1	-	0	-	0
SLC25A13	7	95750502	95951268	2031	2.78e-05	706	22	14	0	0	0	1	0.0677999	1	16	9	2	0	inf	0.306213	0.0439501	0.000937969	-	0	4.8142e-18	0
UNCX	7	1272653	1276613	1596	2.74e-05	5618	22	15	0	1	0	1	0.676689	1	21	12	2	0	inf	0.306213	0.438652	0.0722058	-	0	0.17382	0
OTOS	2	241078586	241079743	270	4.2e-06	117	21	19	0	0	0	1	0.0127691	1	12	11	0	0	0	1	0.00827736	1	-	0	5.7878e-06	0
PTPRG	3	61547961	62278982	4338	6.87e-05	467	21	17	0	0	0	1	0.0518888	1	12	8	0	2	0	1	0.033636	1	-	0	5.0355e-15	0
DAPK1	9	90113992	90322279	4293	7.56e-05	245	21	16	0	1	0	1	0.0302703	1	14	9	0	0	0	1	0.0196222	1	-	0	1	0
GPR37	7	124386578	124405030	1842	3.58e-05	302	21	11	0	0	0	1	0.0411803	1	12	13	0	0	0	1	0.0266944	1	2	0	0.031645	0
FASLG	1	172628341	172635156	846	1.07e-05	165	21	14	0	0	0	1	0.0146415	1	13	12	0	0	0	1	0.00949113	1	-	0	0.76557	0
ZKSCAN2	16	25251136	25268448	2904	4.31e-05	46	21	17	0	0	0	1	0.00478992	1	11	10	0	0	0	1	0.00310498	1	-	0	0.69037	0
LIG4	13	108860880	108863616	2736	3.27e-05	386	21	13	0	0	0	1	0.0323675	1	7	12	0	0	0	1	0.0209816	1	-	1	0.00015492	0
ARHGAP12	10	32096585	32197783	2541	3.24e-05	831	21	10	0	0	0	1	0.0743414	1	14	10	0	0	0	1	0.0481905	1	-	0	1.7879e-06	0
TFPI	2	188331662	188368495	915	1.16e-05	131	21	11	0	0	0	1	0.0116519	1	19	15	0	0	0	1	0.00755316	1	-	0	0.9004	0
CTTNBP2	7	117351590	117513469	4992	6.7e-05	626	21	7	0	1	0	1	0.0589473	1	10	11	0	0	0	1	0.0382116	1	2	0	2.954e-16	0
FAM78B	1	166039477	166135485	786	1.28e-05	932	21	14	0	0	0	1	0.106486	1	18	9	0	0	0	1	0.0690278	1	-	0	0.027315	0
ZNF365	10	64135952	64430061	1389	2.07e-05	559	21	13	0	0	0	1	0.058448	1	8	9	0	0	0	1	0.0378879	1	-	0	8.9413e-05	0
GHITM	10	85901256	85912104	1038	1.35e-05	44	21	11	0	1	0	1	0.00401494	1	16	11	0	0	0	1	0.00260261	1	-	0	0.50894	0
RP1	8	55533526	55542913	6471	7.67e-05	519	21	18	0	0	0	1	0.0431599	1	13	12	0	0	0	1	0.0279777	1	-	0	7.8022e-07	0
EHF	11	34654136	34680478	969	1.35e-05	653	21	10	0	0	0	1	0.0638282	1	8	11	0	1	0	1	0.0413755	1	-	0	0.99111	0
SPIN1	9	91041454	91090192	789	1.17e-05	120	21	6	0	0	0	1	0.0124847	1	12	6	0	0	0	1	0.00809302	1	-	0	0.9999	0
CAPZA3	12	18891202	18892102	900	1.1e-05	236	21	17	0	1	0	1	0.0202373	1	6	12	0	0	0	1	0.0131185	1	-	0	9.9754e-08	0
FAM50B	6	3850045	3851023	978	2.7e-05	10	21	6	0	0	0	1	0.00193693	1	11	7	0	0	0	1	0.00125558	1	-	0	0.78737	0
XXYLT1	3	194790443	194991787	1182	2.22e-05	178	21	15	0	0	0	1	0.0234555	1	23	19	0	0	0	1	0.0152046	1	-	0	3.4943e-06	0
FAM47A	X	34148019	34150395	2376	4.46e-05	4	21	22	0	0	0	1	0.000526791	1	8	20	0	0	0	1	0.000341483	1	2	0	-	0
NSG2	5	173473758	173534508	516	9.33e-06	373	21	14	0	0	0	1	0.0473184	1	11	8	0	0	0	1	0.0306734	1	-	0	0.95221	0
MTHFS	15	80137551	80189330	612	7.89e-06	33	21	14	0	0	0	1	0.0029849	1	14	12	0	0	0	1	0.00193491	1	-	0	0.03528	0
GPR139	16	20043056	20084938	1062	1.72e-05	559	21	13	0	0	0	1	0.0635192	1	16	3	1	0	inf	0.553419	0.0411752	0.0403391	-	0	0.1092	0
NEK10	3	27257322	27394373	2139	2.25e-05	251	21	14	0	0	0	1	0.018524	1	18	7	0	0	0	1	0.0120079	1	-	0	3.0182e-14	0
UBASH3B	11	122526757	122680594	1950	3.18e-05	185	21	12	0	0	0	1	0.0211667	1	12	8	0	1	0	1	0.013721	1	-	0	0.017845	0
FAM90A26	4	9174898	9177893	1395	2.26e-06	115	21	10	0	1	0	1	0.00130714	1	11	10	0	0	0	1	0.00084733	1	-	0	-	0
LRFN2	6	40359681	40400852	2370	4.33e-05	538	21	10	0	0	0	1	0.0689622	1	8	10	0	0	0	1	0.0447036	1	2	0	0.010269	0
ANKH	5	14711305	14871556	1479	2.65e-05	125	21	14	0	0	0	1	0.0157137	1	13	8	0	0	0	1	0.0101861	1	-	1	0.997	1
DTNA	18	32335940	32470404	2175	3.02e-05	1527	21	11	0	0	0	1	0.148757	1	10	6	0	0	0	1	0.0964289	1	-	0	0.39137	0
ATP8A1	4	42414932	42658890	3495	4.6e-05	165	21	9	0	0	0	1	0.0152365	1	7	3	0	0	0	1	0.00987677	1	-	0	2.731e-08	0
EXOC2	6	486670	637818	2775	3.92e-05	49	21	9	0	0	0	1	0.00485634	1	15	8	1	0	inf	0.553419	0.00314804	0.00314309	-	0	4.0561e-07	0
RUNX2	6	45296463	45515042	1566	2.94e-05	2248	21	11	0	1	0	1	0.296102	1	11	10	1	0	inf	0.553419	0.191943	0.174646	-	1	0.99998	0
FAM124B	2	225244289	225266485	1368	1.25e-05	97	21	21	0	0	0	1	0.00621849	1	13	8	0	0	0	1	0.00403103	1	-	0	4.6238e-06	0
B3GAT2	6	71571365	71666132	972	2.13e-05	828	21	11	0	0	0	1	0.127301	1	11	3	0	0	0	1	0.0825209	1	-	0	2.0023e-09	0
EIF4E	4	99802178	99850263	747	8.76e-06	695	21	11	0	0	0	1	0.0571818	1	8	9	0	0	0	1	0.0370671	1	2	0	1	0
MAGEC2	X	141290651	141291773	1122	1.5e-05	1	21	25	0	0	0	1	9.37968e-05	1	7	18	0	0	0	1	6.08021e-05	1	-	0	-	0
TRIM49B	11	49053151	49059529	1359	1.46e-05	10	21	15	0	0	0	1	0.000753742	1	28	26	0	0	0	1	0.0004886	1	-	0	0.00016274	0
OSTN	3	190930321	190967910	402	4.47e-06	749	21	11	0	0	0	1	0.0584323	1	7	8	0	0	0	1	0.0378777	1	-	0	0.014506	0
RFX8	2	102014009	102083310	1422	2.31e-06	106	21	10	0	0	0	1	0.00120811	1	7	10	0	0	0	1	0.000783139	1	-	0	1.343e-07	0
BTC	4	75673250	75719535	537	6.78e-06	205	21	12	0	0	0	1	0.0181593	1	16	16	0	0	0	1	0.0117714	1	-	0	0.0092784	0
RARB	3	25470222	25638107	1347	1.95e-05	1907	21	12	0	1	0	1	0.19369	1	8	8	0	0	0	1	0.125556	1	-	1	0.99401	1
TMEM229A	7	123671914	123673057	1143	2.82e-06	279	21	10	0	0	0	1	0.00482944	1	12	7	0	0	0	1	0.0031306	1	-	0	7.707e-07	0
TSHZ2	20	51589832	51873102	3105	4.9e-05	249	20	17	0	2	0	1	0.0275692	1	23	5	1	0	inf	0.553419	0.0178712	0.0177125	-	0	0.99998	0
DUSP4	8	29194542	29207795	1185	2.55e-05	467	20	12	0	0	0	1	0.0705064	1	22	18	0	0	0	1	0.0457045	1	-	0	0.020066	0
MAP3K8	10	30727867	30749765	1404	2.1e-05	82	20	10	0	1	0	1	0.00860509	1	9	11	0	0	0	1	0.0055781	1	-	0	0.7227	0
VANGL1	1	116194034	116234000	1575	2.59e-05	417	20	9	0	0	0	1	0.0481111	1	7	13	0	0	0	1	0.0311872	1	-	1	0.9068	0
TMEM17	2	62728343	62733264	597	8.14e-06	521	20	18	0	1	0	1	0.0498399	1	22	15	0	2	0	1	0.0323079	1	-	0	0.0060542	0
TMEM132B	12	125811169	126139256	3237	4.96e-05	218	20	13	0	0	0	1	0.0234361	1	10	18	0	1	0	1	0.015192	1	-	0	1	0
GPR141	7	37779995	37780913	918	1.23e-05	58	20	9	0	0	0	1	0.0054523	1	12	4	1	0	inf	0.553419	0.00353436	0.00352812	-	0	0.012627	0
ADCY1	7	45614142	45753594	3360	6.68e-05	113	20	15	0	0	0	1	0.0157618	1	12	9	0	0	0	1	0.0102173	1	-	0	1	0
FAM181B	11	82443490	82444771	1281	2.39e-05	528	20	8	0	0	0	1	0.069115	1	18	13	1	0	inf	0.553419	0.0448026	0.0438138	-	0	4.2791e-06	0
SPATA16	3	172607359	172835521	1710	2.05e-05	253	20	13	0	0	0	1	0.0212798	1	12	11	0	0	0	1	0.0137943	1	-	0	1.9863e-06	0
ZBTB18	1	244214733	244218672	1596	2.74e-05	1283	20	11	0	0	0	1	0.154538	1	11	13	1	0	inf	0.553419	0.100176	0.095322	-	0	1	1
FOXF2	6	1390182	1395094	1335	3.54e-05	683	20	10	0	0	0	1	0.127067	1	11	11	0	0	0	1	0.0823689	1	-	0	0.0014166	0
ARHGEF28	5	72980676	73236838	5196	5.76e-05	625	20	15	0	1	0	1	0.0486097	1	16	10	0	0	0	1	0.0315104	1	-	0	9.7643e-35	0
VIPR2	7	158823306	158937463	1317	2.23e-05	30	20	16	0	0	0	1	0.00356394	1	29	21	0	0	0	1	0.00231026	1	-	0	8.2204e-13	0
ADAMTS20	12	43748011	43945724	5733	7.01e-05	347	20	15	0	0	0	1	0.0297684	1	16	8	0	0	0	1	0.0192968	1	-	0	5.2766e-51	0
YIPF5	5	143539960	143549519	774	9.6e-06	395	20	10	0	0	0	1	0.034373	1	15	11	0	0	0	1	0.0222817	1	-	0	0.99325	0
QPCT	2	37571874	37599970	1086	1.56e-05	868	20	10	0	0	0	1	0.0874791	1	17	9	0	0	0	1	0.0567068	1	-	0	1.4559e-14	0
PLSCR5	3	146303860	146322999	816	8.27e-06	150	20	15	0	0	0	1	0.0106659	1	10	15	0	0	0	1	0.00691396	1	-	0	3.7942e-18	0
SSTR4	20	23016120	23017287	1167	3.01e-05	2	20	13	0	0	0	1	0.000361922	1	14	10	0	0	0	1	0.00023461	1	-	0	-	0
MYEOV	11	69062821	69063859	942	1.61e-05	196	20	12	0	0	0	1	0.0235029	1	13	11	0	0	0	1	0.0152353	1	-	0	0.03142	0
MSX2	5	174151662	174156586	804	1.45e-05	2438	20	11	0	0	0	1	0.308486	1	15	11	1	1	0.806948	0.800626	0.199971	0.181245	3	1	0.0092955	0
STMN2	8	80523430	80577051	564	6.73e-06	611	20	14	0	0	0	1	0.0511525	1	14	14	0	0	0	1	0.0331587	1	-	0	0.99992	0
TET2	4	106155099	106197676	6009	4.16e-05	332	20	10	0	0	0	1	0.0161257	1	10	9	0	0	0	1	0.0104532	1	2	0	9.5545e-155	0
RIOK2	5	96498764	96518895	1659	2.13e-05	40	20	10	0	0	0	1	0.00360315	1	9	11	0	0	0	1	0.00233568	1	-	0	2.655e-08	0
KLHL13	X	117032870	117119243	1977	2.57e-05	187	20	27	0	0	0	1	0.0170552	1	8	27	0	0	0	1	0.0110558	1	-	0	-	0
RBPJ	4	26322378	26432629	1503	2.04e-05	1006	20	12	0	0	0	1	0.0957985	1	13	5	0	0	0	1	0.0620997	1	-	1	1	0
SI	3	164697149	164793800	5484	6.92e-05	49	20	11	0	0	0	1	0.00433805	1	5	6	0	0	0	1	0.00281206	1	-	0	7.1556e-32	0
SLC47A1	17	19437252	19480866	1713	2.74e-05	39	20	8	0	0	0	1	0.00437671	1	12	13	0	0	0	1	0.00283712	1	-	0	4.7818e-17	0
HERPUD2	7	35673299	35733940	1221	1.64e-05	84	20	11	0	0	0	1	0.00791584	1	7	11	0	0	0	1	0.00513131	1	-	0	0.99691	0
CDC42BPA	1	227181968	227504883	5160	6.51e-05	827	20	11	0	0	0	1	0.0732026	1	5	2	0	0	0	1	0.0474523	1	-	0	0.99814	0
ZNF438	10	31133889	31165963	2487	3.1e-05	814	20	8	0	0	0	1	0.0711869	1	5	8	0	0	0	1	0.0461457	1	-	0	-	0
SPATS2L	2	201253967	201342754	1677	2.21e-05	530	20	12	0	0	0	1	0.0490032	1	16	8	0	0	0	1	0.0317655	1	-	0	0.0057023	0
KCTD15	19	34291359	34303853	852	1.5e-05	2027	20	7	0	0	0	1	0.250377	1	10	17	0	0	0	1	0.162303	1	-	0	0.29883	0
ZC4H2	X	64137662	64196257	675	8.69e-06	422	20	24	0	0	0	1	0.0381169	1	14	19	0	0	0	1	0.0247086	1	-	1	-	1
TYW3	1	75198928	75229797	780	1.05e-05	140	20	13	0	0	0	1	0.0132225	1	17	7	2	0	inf	0.306213	0.00857123	3.65238e-05	-	0	1.0001e-08	0
TMEM26	10	63170079	63212839	1107	1.8e-05	478	19	12	0	0	0	1	0.0545309	1	12	11	1	1	0.806948	0.800626	0.0353487	0.0347312	-	0	2.0677e-11	0
HUNK	21	33245987	33371497	2145	3.88e-05	593	19	13	0	0	0	1	0.0752573	1	12	6	0	0	0	1	0.0487842	1	-	0	0.99996	0
HDGFL1	6	22569804	22570560	756	1.69e-05	288	19	15	0	0	0	1	0.0451697	1	12	12	0	1	0	1	0.0292805	1	-	0	-	0
ROCK1	18	18531344	18690871	4065	4.78e-05	411	19	9	0	1	0	1	0.0339077	1	17	15	0	0	0	1	0.0219801	1	-	0	1	0
NAT1	8	18074402	18080429	1059	1.08e-05	14	19	14	0	0	0	1	0.00100172	1	8	7	0	0	0	1	0.000649346	1	-	0	0.14765	0
NCK2	2	106471519	106509632	1143	2.95e-05	333	19	18	0	0	0	1	0.0602989	1	17	11	0	0	0	1	0.0390877	1	-	0	0.022794	0
FRK	6	116263576	116381474	1518	2.12e-05	189	19	14	0	1	0	1	0.0185189	1	9	11	0	1	0	1	0.0120046	1	2	0	1.2234e-13	0
OPCML	11	132290086	132812987	1038	1.74e-05	826	19	14	0	0	0	1	0.0971452	1	12	7	0	0	0	1	0.0629727	1	-	0	0.94551	0
XKR4	8	56015048	56436786	1953	4.11e-05	560	19	19	0	0	0	1	0.0826832	1	14	8	0	0	0	1	0.0535979	1	-	0	0.99998	0
RANBP3L	5	36249755	36301518	1473	1.64e-05	346	19	6	0	1	0	1	0.0270276	1	4	7	0	0	0	1	0.0175201	1	-	0	3.3076e-07	0
OLIG3	6	137814488	137815307	819	2.15e-05	798	19	15	0	0	0	1	0.146976	1	5	12	0	1	0	1	0.0952748	1	-	0	0.00015997	0
MAPK4	18	48190328	48256224	1764	3.76e-05	309	19	6	0	0	0	1	0.0462101	1	8	7	0	0	0	1	0.0299549	1	-	0	0.0010591	0
NEK7	1	198201710	198288652	909	1.22e-05	371	19	13	0	1	0	1	0.0349349	1	16	10	1	1	0.806948	0.800626	0.0226459	0.0223914	-	0	0.21269	0
HSPH1	13	31711454	31735719	2577	3.3e-05	262	19	8	0	0	0	1	0.0235391	1	13	6	0	0	0	1	0.0152588	1	-	0	0.99979	0
RAPGEF2	4	160189307	160279291	4500	6.15e-05	323	19	8	0	0	0	1	0.030971	1	13	10	0	0	0	1	0.0200764	1	-	0	1	0
SPCS3	4	177241227	177249481	543	8.56e-06	58	19	12	0	0	0	1	0.00641492	1	15	6	1	0	inf	0.553419	0.00415836	0.00414973	-	0	0.8383	0
RHOU	1	228871489	228879487	777	1.58e-05	70	19	27	0	0	0	1	0.00998674	1	14	12	0	0	0	1	0.00647373	1	-	0	0.2066	0
NCAM2	21	22370881	22910278	2514	3.23e-05	375	19	13	0	0	0	1	0.0338032	1	15	8	0	1	0	1	0.0219124	1	-	0	0.99996	0
TFCP2L1	2	121981916	122042685	1440	2.6e-05	34	19	10	0	0	0	1	0.00430704	1	14	12	0	0	0	1	0.00279197	1	-	0	1	0
CD96	3	111261095	111368653	1758	2.19e-05	488	19	6	0	0	0	1	0.0426515	1	4	8	0	0	0	1	0.0276481	1	-	1	0.00037844	1
DHX15	4	24529546	24586016	2388	3.38e-05	470	19	6	0	0	0	1	0.0466734	1	7	12	0	0	0	1	0.0302552	1	-	0	1	0
SYF2	1	25549756	25558958	732	1.12e-05	8	19	6	0	0	0	1	0.000858789	1	7	6	0	0	0	1	0.000556695	1	-	0	0.00048029	0
MBNL1	3	152017982	152177116	1167	1.82e-05	459	19	13	0	1	0	1	0.050223	1	11	12	0	1	0	1	0.0325562	1	-	0	0.99999	0
MYRIP	3	39942307	40299657	2580	3.76e-05	191	19	12	0	0	0	1	0.0195295	1	6	9	0	0	0	1	0.0126597	1	-	0	1.6111e-05	0
PREX1	20	47242422	47444397	4980	8.73e-05	361	19	13	0	0	0	1	0.0443999	1	11	4	0	0	0	1	0.0287814	1	2	0	1	0
GGTLC1	20	23965852	23967248	678	1.37e-05	3	19	5	0	0	0	1	0.000425306	1	10	9	0	0	0	1	0.000275697	1	-	0	0.00028297	0
KCNK9	8	140630500	140715235	1125	2.53e-05	1231	19	12	0	0	0	1	0.19423	1	8	8	0	0	0	1	0.125906	1	-	1	0.98082	0
OR4C46	11	51515281	51516211	930	1.04e-05	47	19	17	0	0	0	1	0.00368755	1	24	22	0	0	0	1	0.00239039	1	-	0	4.7757e-09	0
KCNA5	12	5153313	5155155	1842	4.41e-05	342	19	13	0	0	0	1	0.0574466	1	13	10	0	0	0	1	0.0372388	1	-	0	2.0852e-07	0
MAP3K4	6	161412963	161537902	4827	6.93e-05	56	19	6	0	0	0	1	0.00564071	1	14	9	0	0	0	1	0.00365649	1	-	0	0.99997	0
COX7B2	4	46736963	46737209	246	2.53e-06	37	19	16	0	0	0	1	0.00266979	1	19	12	1	0	inf	0.553419	0.00173064	0.00172915	-	0	0.12407	0
B3GNT2	2	62449355	62450549	1194	1.74e-05	178	19	14	0	0	0	1	0.0181993	1	15	11	0	0	0	1	0.0117974	1	-	0	0.26642	0
MC3R	20	54823899	54824871	972	1.89e-05	121	19	9	0	0	0	1	0.0165071	1	20	16	0	0	0	1	0.0107004	1	-	0	0.00058423	0
ABCC4	13	95673828	95953568	3978	5.69e-05	62	19	10	0	0	0	1	0.00622198	1	12	9	0	0	0	1	0.00403329	1	-	0	6.6381e-11	0
NR3C1	5	142661453	142780404	2337	2.86e-05	540	19	11	0	0	0	1	0.046365	1	7	6	0	0	0	1	0.0300553	1	-	0	1	0
ELK3	12	96617344	96660958	1224	2.29e-05	154	19	5	0	0	0	1	0.0202146	1	4	3	1	0	inf	0.553419	0.0131037	0.0130183	-	0	0.71954	0
ZNF248	10	38120542	38145238	1740	1.97e-05	108	19	9	0	0	0	1	0.00857887	1	8	7	0	0	0	1	0.00556111	1	-	0	0.094813	0
CLVS2	6	123318922	123384906	984	1.44e-05	224	19	12	0	0	0	1	0.0229988	1	8	11	0	0	0	1	0.0149086	1	-	0	0.0023741	0
COL12A1	6	75796262	75912508	9192	0.000123989	782	19	13	0	1	0	1	0.0740064	1	14	10	0	0	0	1	0.0479734	1	-	0	1	0
CLSTN2	3	139654216	140285095	2868	4.41e-05	411	19	8	0	0	0	1	0.0443395	1	16	10	0	0	0	1	0.0287423	1	-	0	0.0016919	0
CMC1	3	28283284	28361120	321	3.22e-06	742	19	8	0	0	0	1	0.0522209	1	14	6	0	0	0	1	0.0338513	1	-	0	0.069026	0
ELMO1	7	36895155	37382294	2184	3.7e-05	395	19	10	0	0	0	1	0.04695	1	13	9	0	0	0	1	0.0304345	1	-	0	1	0
NKD1	16	50582464	50667692	1413	2.56e-05	726	19	8	0	0	0	1	0.0922835	1	4	6	0	1	0	1	0.0598212	1	-	0	0.0084573	0
FCRL5	1	157485464	157522152	2934	3.87e-05	21	19	10	0	0	0	1	0.00194339	1	9	7	0	0	0	1	0.00125977	1	-	0	3.7567e-22	0
N6AMT1	21	30248706	30257667	645	1.11e-05	210	19	18	0	1	0	1	0.0253555	1	11	15	0	0	0	1	0.0164363	1	-	0	1.9296e-06	0
PPP4R2	3	73046188	73114873	1254	1.37e-05	92	19	16	0	0	0	1	0.00705181	1	21	16	1	2	0.403474	0.911017	0.00457121	0.00456078	-	0	0.049716	0
EDA2R	X	65819325	65835862	957	9.3e-06	2	19	35	0	0	0	1	0.000136361	1	14	28	0	0	0	1	8.83937e-05	1	-	0	-	0
KCNA3	1	111215703	111217431	1728	4.51e-05	1192	19	10	0	0	0	1	0.218272	1	9	9	0	1	0	1	0.141491	1	3	0	0.0034166	0
CWF19L2	11	107197635	107328542	2685	2.34e-05	95	19	8	0	0	0	1	0.00580878	1	19	11	0	0	0	1	0.00376544	1	-	0	3.4295e-11	0
PDZRN3	3	73432515	73673976	3201	6.52e-05	583	18	13	0	1	0	1	0.0833144	1	12	14	0	1	0	1	0.0540071	1	-	0	0.38168	0
EVA1A	2	75720361	75745266	459	9.74e-06	977	18	9	0	0	0	1	0.145456	1	8	12	0	1	0	1	0.0942891	1	-	0	0.013555	0
DSCAM	21	41384960	42218587	6039	0.000106911	465	18	17	0	0	0	1	0.0577564	1	19	11	0	0	0	1	0.0374396	1	1	0	1	1
LRRIQ3	1	74492496	74649368	1875	1.91e-05	411	18	14	0	0	0	1	0.029374	1	11	7	0	0	0	1	0.0190412	1	-	0	1.2497e-20	0
SYT6	1	114636407	114682493	1278	2.09e-05	1000	18	12	0	1	0	1	0.114737	1	9	8	0	2	0	1	0.0743765	1	-	0	0.012901	0
STT3B	3	31574490	31677556	2481	3.24e-05	293	18	11	0	0	0	1	0.0268457	1	12	7	0	0	0	1	0.0174023	1	-	0	0.99316	0
IYD	6	150690167	150719273	882	1.11e-05	148	18	12	0	0	0	1	0.0130679	1	9	3	1	0	inf	0.553419	0.00847104	0.00843526	-	0	6.059e-08	0
RALGAPA2	20	20377373	20693123	5622	6.81e-05	317	18	11	0	0	0	1	0.0269405	1	15	10	1	0	inf	0.553419	0.0174637	0.0173121	-	0	1.2055e-22	0
PKP2	12	32945357	33049665	2646	4.41e-05	254	18	16	0	0	0	1	0.0297011	1	25	8	0	0	0	1	0.0192532	1	-	0	1.1664e-19	0
AKAP7	6	131456903	131602866	1047	1.21e-05	156	18	9	0	0	0	1	0.0126489	1	13	10	0	0	0	1	0.00819943	1	-	0	6.7735e-09	0
FAR1	11	13716312	13750321	1548	2.02e-05	236	18	6	0	0	0	1	0.0216064	1	8	2	0	0	0	1	0.014006	1	-	0	0.56707	0
NOG	17	54671584	54672283	699	1.54e-05	2586	18	7	0	0	0	1	0.399725	1	6	5	0	1	0	1	0.259115	1	-	1	0.99553	0
SCAF11	12	46315830	46357950	4392	5.07e-05	114	18	4	0	0	0	1	0.00923294	1	7	8	0	0	0	1	0.00598509	1	-	0	1	0
MIB1	18	19321544	19444627	3021	4.18e-05	577	18	9	0	0	0	1	0.0560133	1	8	11	0	0	0	1	0.0363096	1	2	0	2.7345e-91	1
SLC1A1	9	4490679	4585558	1575	2.4e-05	133	18	7	0	0	0	1	0.0142191	1	24	7	0	0	0	1	0.00921728	1	2	0	1.3426e-08	0
CTNNB1	3	41265559	41280833	2346	3.2e-05	1933	18	21	0	0	0	1	0.184988	1	23	16	1	2	0.403474	0.911017	0.119915	0.113004	1	1	1	1
SNCA	4	90647778	90756818	423	4.89e-06	266	18	8	0	0	0	1	0.0215744	1	10	13	0	0	0	1	0.0139853	1	-	0	0.79656	0
DCUN1D4	4	52709408	52779750	879	1.01e-05	256	18	10	0	0	0	1	0.0206377	1	6	8	1	0	inf	0.553419	0.0133781	0.013289	-	0	0.011325	0
NEBL	10	21074675	21186134	3045	4.06e-05	830	18	10	0	0	0	1	0.0776437	1	6	9	1	1	0.806948	0.800626	0.0503312	0.0490856	-	0	3.2683e-21	0
PERP	6	138413178	138428477	582	1.14e-05	167	18	9	0	0	0	1	0.0229503	1	9	9	0	0	0	1	0.0148771	1	-	0	0.0046689	0
SYBU	8	110587134	110656888	1992	3.15e-05	476	18	9	0	0	0	1	0.0528102	1	7	5	0	1	0	1	0.0342333	1	3	0	6.8253e-05	0
PREX2	8	68864629	69143613	4821	6.4e-05	834	18	8	0	0	0	1	0.0776781	1	7	8	0	0	0	1	0.0503535	1	-	0	1.9097e-07	0
CPPED1	16	12758742	12897633	945	1.89e-05	21	18	11	0	0	0	1	0.00294672	1	7	8	0	0	0	1	0.00191016	1	-	0	8.5499e-11	0
CYYR1	21	27840819	27945259	465	8.95e-06	84	18	11	0	1	0	1	0.0113433	1	8	3	0	0	0	1	0.00735309	1	-	0	0.00018524	0
TMEM170B	6	11538510	11575794	399	5.17e-06	321	18	6	0	0	0	1	0.0291818	1	12	13	0	0	0	1	0.0189166	1	-	0	0.11327	0
SERTM1	13	37269215	37269539	324	4.46e-06	242	18	8	0	0	0	1	0.0233719	1	10	7	0	0	0	1	0.0151505	1	-	0	0.68705	0
NBEA	13	35516957	36245128	8841	0.000101093	473	18	3	0	0	0	1	0.0379464	1	10	7	0	1	0	1	0.0245981	1	1	0	1	1
DOCK1	10	128594086	129249691	5598	7.84e-05	224	18	8	0	0	0	1	0.02201	1	13	6	0	0	0	1	0.0142676	1	2	0	1.7612e-18	0
LIPG	18	47088678	47116892	1503	2.58e-05	188	18	12	0	0	0	1	0.0226417	1	6	6	0	0	0	1	0.0146771	1	-	0	1.5052e-08	0
SERBP1	1	67878889	67895983	1227	2.45e-05	238	18	10	0	0	0	1	0.0333417	1	13	14	0	0	0	1	0.0216132	1	-	0	1	0
RAPGEF5	7	22162023	22349639	2193	2.49e-05	361	18	7	0	0	0	1	0.0287579	1	5	9	0	0	0	1	0.0186418	1	-	0	3.2315e-10	0
ADAMTS15	11	130318868	130343716	2853	6.31e-05	416	18	4	0	0	0	1	0.0645521	1	6	4	0	0	0	1	0.0418448	1	-	0	0.033309	0
NEFM	8	24771306	24776119	2751	4.53e-05	427	18	11	0	0	0	1	0.0493316	1	13	15	0	0	0	1	0.0319783	1	-	0	0.85863	0
MC2R	18	13884623	13885517	894	1.5e-05	27	18	10	0	0	0	1	0.00317839	1	15	5	0	0	0	1	0.00206034	1	-	1	0.000822	0
GALNT15	3	16216658	16269007	1920	2.85e-05	157	18	9	0	0	0	1	0.0163506	1	13	9	0	1	0	1	0.010599	1	-	0	3.191e-20	0
COL6A3	2	238233416	238305460	9534	0.000166229	248	18	12	0	0	0	1	0.030337	1	11	7	0	0	0	1	0.0196654	1	-	0	1.9429e-13	0
ADARB2	10	1229132	1779344	2220	4.81e-05	190	18	13	0	0	0	1	0.0288825	1	7	10	0	0	0	1	0.0187226	1	-	0	0.0043883	0
LHX2	9	126774627	126794986	1221	3.06e-05	2202	18	11	0	0	0	1	0.38718	1	8	6	1	0	inf	0.553419	0.250983	0.221964	2	0	0.99966	0
PABPC1	8	101716525	101733811	1911	3.01e-05	608	18	16	0	0	0	1	0.0671891	1	13	3	0	0	0	1	0.0435542	1	3	0	1	0
GALNT13	2	154801010	155307063	1671	2.08e-05	531	18	24	0	0	0	1	0.0463736	1	26	20	0	0	0	1	0.0300609	1	2	0	0.046128	0
SESTD1	2	179974625	180056568	2091	2.65e-05	154	18	7	0	1	0	1	0.0136931	1	8	7	0	0	0	1	0.00887632	1	-	0	0.13126	0
FOLH1	11	49168307	49229961	2253	2.69e-05	21	18	13	0	0	0	1	0.00175914	1	11	9	0	0	0	1	0.00114033	1	-	0	5.9721e-09	0
PRICKLE2	3	64084726	64184603	2535	4.41e-05	488	17	5	0	0	0	1	0.0595621	1	10	8	0	1	0	1	0.0386101	1	2	0	1	0
AR	X	66764988	66943683	2763	4.3e-05	198	17	24	0	0	0	1	0.0216193	1	17	32	0	0	0	1	0.0140144	1	2	1	-	1
KRTAP19-8	21	32410570	32410762	192	3.04e-06	171	17	5	0	0	0	1	0.0189958	1	5	7	0	0	0	1	0.0123137	1	-	0	-	0
GRM7	3	6903075	7782093	2748	4.86e-05	438	17	10	0	0	0	1	0.054348	1	8	3	0	0	0	1	0.0352301	1	2	0	0.36055	0
E2F3	6	20402463	20490661	1398	2.52e-05	448	17	8	0	0	0	1	0.056658	1	9	5	1	0	inf	0.553419	0.0367275	0.0360613	-	0	0.99959	0
ZNF423	16	49525185	49856596	3855	7.63e-05	2126	17	19	0	0	0	1	0.295225	1	5	8	1	0	inf	0.553419	0.191374	0.174177	-	0	1	0
KLHL1	13	70275833	70681831	2247	2.94e-05	323	17	17	0	0	0	1	0.0296508	1	14	10	0	0	0	1	0.0192206	1	-	0	6.6213e-07	0
SYK	9	93606180	93657882	1908	3.05e-05	48	17	8	0	0	0	1	0.00538335	1	15	9	0	0	0	1	0.00348966	1	-	0	1	0
ZEB1	10	31608163	31816192	3378	4.01e-05	636	17	12	0	0	0	1	0.0529702	1	10	11	0	0	0	1	0.034337	1	-	1	1	0
SLC4A4	4	72102293	72433610	3285	4.3e-05	618	17	15	0	0	0	1	0.0567559	1	14	12	0	0	0	1	0.036791	1	-	1	1	0
EGR2	10	64572966	64575789	1431	2.64e-05	1671	17	11	0	0	0	1	0.216287	1	15	13	0	1	0	1	0.140204	1	-	0	0.9969	0
HIBADH	7	27565832	27702407	1011	1.17e-05	106	17	8	0	0	0	1	0.00860657	1	9	14	0	1	0	1	0.00557906	1	-	0	1.7991e-06	0
WLS	1	68564314	68697982	1632	2.54e-05	354	17	7	0	0	0	1	0.0386551	1	6	7	0	0	0	1	0.0250575	1	-	0	0.99487	0
TMEM68	8	56652690	56675518	774	9.38e-06	134	17	8	0	0	0	1	0.0113935	1	7	11	0	0	0	1	0.00738562	1	-	0	5.1026e-05	0
TTC39B	9	15172016	15307321	2049	2.65e-05	55	17	7	0	0	0	1	0.00499064	1	10	15	0	0	0	1	0.0032351	1	-	0	-	0
ANAPC1	2	112526867	112638402	5835	5.22e-05	88	17	8	0	1	0	1	0.00552334	1	5	16	0	0	0	1	0.00358041	1	-	0	1	0
GADD45A	1	68151177	68153457	498	1.19e-05	710	17	7	0	0	0	1	0.119032	1	10	8	1	0	inf	0.553419	0.0771607	0.074259	-	0	0.46518	0
SUSD1	9	114803771	114937515	2244	3.15e-05	68	17	5	0	0	0	1	0.00669709	1	7	4	0	0	0	1	0.00434127	1	-	0	1.0077e-12	0
MRGPRX1	11	18955362	18956331	969	1.63e-05	1	17	4	0	0	0	1	0.000118019	1	7	5	0	0	0	1	7.6504e-05	1	-	0	0.35591	0
TTC8	14	89291051	89343754	1548	2.1e-05	63	17	10	0	0	0	1	0.00599623	1	15	10	0	0	0	1	0.00388695	1	-	1	5.1044e-08	0
ASAP2	2	9347233	9543456	3021	5.28e-05	770	17	10	0	0	0	1	0.0944199	1	9	8	0	0	0	1	0.0612061	1	2	0	0.99777	0
SLC36A4	11	92881702	92930998	1515	1.82e-05	39	17	8	0	0	0	1	0.0032871	1	7	5	0	0	0	1	0.00213081	1	-	0	3.1335e-09	0
LRRC30	18	7231136	7232042	906	1.61e-05	630	17	12	0	0	0	1	0.0785467	1	14	11	0	1	0	1	0.0509165	1	-	0	0.0044987	0
AQP9	15	58430764	58476334	888	1.21e-05	192	17	16	0	0	0	1	0.0183554	1	13	15	0	0	0	1	0.0118986	1	-	0	2.5078e-06	0
C1orf21	1	184446643	184588690	366	4.49e-06	153	17	8	0	0	0	1	0.0131688	1	15	13	0	0	0	1	0.00853645	1	-	0	0.99714	0
RAD23B	9	110045910	110091937	1230	1.46e-05	176	17	17	0	0	0	1	0.0146572	1	16	10	1	1	0.806948	0.800626	0.00950125	0.00945626	-	0	1	0
GXYLT1	12	42481587	42538448	1323	1.76e-05	131	17	9	0	0	0	1	0.0122268	1	14	4	0	0	0	1	0.00792583	1	-	0	0.00042459	0
MCHR2	6	100368815	100404023	1023	1.3e-05	61	17	10	0	0	0	1	0.0054386	1	12	7	0	0	0	1	0.00352548	1	-	0	0.00020034	0
GDF10	10	48426569	48438710	1437	2.97e-05	1511	17	13	0	2	0	1	0.219106	1	8	6	1	0	inf	0.553419	0.142031	0.132406	-	0	5.3087e-07	0
COBL	7	51085247	51384330	3786	6.11e-05	26	17	12	0	0	0	1	0.0029439	1	10	11	0	0	0	1	0.00190833	1	-	0	1.0314e-05	0
RND3	2	151326500	151343931	735	1.22e-05	354	17	10	0	1	0	1	0.0412254	1	9	4	2	1	1.6139	0.579843	0.0267237	0.000350779	-	0	0.9506	0
SLC16A9	10	61412529	61444049	1530	1.91e-05	607	17	11	0	0	0	1	0.0531643	1	12	10	0	1	0	1	0.0344628	1	-	0	0.015742	0
ATOH1	4	94750077	94751142	1065	2.62e-05	1277	17	14	0	0	0	1	0.22041	1	7	7	0	0	0	1	0.142877	1	-	0	0.17763	0
MAP1B	5	71403358	71501066	7407	0.000101727	480	17	8	0	0	0	1	0.0462514	1	13	14	0	0	0	1	0.0299817	1	2	0	1	0
ENPP6	4	185012329	185138972	1323	2.24e-05	212	17	8	0	0	0	1	0.0251834	1	5	10	0	0	0	1	0.0163247	1	-	0	1.7741e-08	0
SRSF6	20	42086673	42089703	1035	2.06e-05	52	17	13	0	0	0	1	0.00726139	1	17	11	0	0	0	1	0.00470707	1	-	0	0.15993	0
TNFRSF21	6	47200500	47277247	1968	2.99e-05	164	17	11	0	0	0	1	0.0174815	1	9	8	0	0	0	1	0.0113321	1	-	0	0.26812	0
DNAH14	1	225140404	225211571	1362	7.96e-06	308	17	2	0	0	0	1	0.0126292	1	6	7	0	0	0	1	0.00818667	1	-	0	3.4491e-102	0
PHF14	7	11013950	11142125	2667	2.57e-05	95	17	7	0	0	0	1	0.00642278	1	8	9	1	0	inf	0.553419	0.00416346	0.0041548	3	0	0.025489	0
LSM3	3	14220360	14239616	309	5.23e-06	216	17	7	0	0	0	1	0.02565	1	9	5	0	0	0	1	0.0166271	1	-	0	0.00019892	0
SLC25A36	3	140660896	140695295	936	1.11e-05	81	17	9	0	0	0	1	0.00673941	1	10	5	0	0	0	1	0.0043687	1	-	0	0.022046	0
DAAM1	14	59730195	59835577	3237	4.39e-05	232	17	9	0	1	0	1	0.0220749	1	10	11	0	0	0	1	0.0143097	1	-	0	0.52587	0
FHDC1	4	153864209	153897875	3432	5.54e-05	250	17	14	0	0	0	1	0.0283134	1	7	4	1	0	inf	0.553419	0.0183537	0.0181863	-	0	0.018316	0
CCDC59	12	82746929	82752155	726	1.13e-05	291	17	10	0	1	0	1	0.0317778	1	15	14	0	0	0	1	0.0205994	1	-	0	3.9255e-06	0
F13A1	6	6145851	6318897	2199	3.49e-05	204	17	4	0	0	0	1	0.0227154	1	6	1	0	0	0	1	0.0147248	1	-	0	1.3702e-08	0
TXNL1	18	54270257	54305671	870	1.12e-05	273	17	20	0	1	0	1	0.0246576	1	13	13	0	0	0	1	0.0159839	1	-	0	0.19652	0
BCAT1	12	24970941	25055922	1197	1.34e-05	43	17	6	0	0	0	1	0.00337729	1	7	5	0	1	0	1	0.00218927	1	-	0	1.637e-15	0
RPS6KA3	X	20173515	20284750	2223	2.69e-05	882	17	21	0	0	0	1	0.0748809	1	8	11	0	0	0	1	0.0485402	1	2	1	-	1
DIO2	14	80669031	80677815	930	1.24e-05	1812	17	6	0	0	0	1	0.169507	1	10	8	0	0	0	1	0.10988	1	-	0	1.3912e-06	0
WASF3	13	27216407	27259982	1509	2.77e-05	427	17	6	0	0	0	1	0.0549931	1	4	7	0	0	0	1	0.0356483	1	-	0	0.99996	0
SORBS2	4	186508780	186611725	3603	5.66e-05	326	17	12	0	0	0	1	0.0359302	1	14	7	0	0	0	1	0.0232911	1	-	0	-	0
MB21D2	3	192516174	192635629	1476	2.26e-05	583	17	9	0	0	0	1	0.0626297	1	10	14	0	0	0	1	0.0405986	1	-	0	0.99473	0
TMEM144	4	159133819	159174679	1038	1.18e-05	16	17	7	0	0	0	1	0.00127613	1	9	4	0	0	0	1	0.000827228	1	-	0	3.5177e-10	0
PTPRM	18	7567816	8406160	4398	6.81e-05	224	17	11	0	0	0	1	0.0243349	1	12	13	0	0	0	1	0.0157747	1	-	0	1	0
MDGA2	14	47311133	47600947	2184	2.92e-05	1849	17	12	0	1	0	1	0.173443	1	10	8	0	0	0	1	0.112431	1	2	0	1	0
PTHLH	12	28111491	28122427	534	9.69e-06	389	17	7	0	0	0	1	0.0495247	1	10	9	0	0	0	1	0.0321035	1	-	1	0.929	0
C14orf132	14	96556881	96557403	522	6.03e-07	57	17	9	0	0	0	1	0.000461967	1	8	4	0	0	0	1	0.000299462	1	-	0	0.0022151	0
CCDC178	18	30517974	30992052	2604	2.74e-05	523	17	10	0	0	0	1	0.0386101	1	6	10	0	0	0	1	0.0250283	1	-	0	1.2758e-14	0
DPP6	7	153749905	154684190	2598	3.59e-05	129	17	11	0	0	0	1	0.0125065	1	17	13	0	0	0	1	0.0081071	1	2	0	1.107e-10	0
KCTD3	1	215741028	215793960	2448	3.14e-05	68	17	8	0	0	0	1	0.00611951	1	14	8	0	0	0	1	0.00396687	1	-	0	0.0065146	0
CLVS1	8	62212386	62412101	1065	1.57e-05	621	17	9	0	0	0	1	0.064229	1	12	6	0	0	0	1	0.0416353	1	-	0	0.99106	0
SEMA3E	7	82996901	83277858	2328	3.26e-05	339	17	11	0	0	0	1	0.0333061	1	16	15	0	0	0	1	0.0215901	1	-	0	2.6734e-06	0
EDN3	20	57875867	57899514	717	1.28e-05	302	17	12	0	0	0	1	0.0378257	1	8	12	0	0	0	1	0.0245199	1	-	0	0.38017	0
FGF13	X	137715010	138286269	768	1.19e-05	1134	17	23	0	0	0	1	0.123279	1	9	18	0	0	0	1	0.0799133	1	3	0	-	0
ZNF675	19	23836027	23869835	1707	1.89e-05	2	17	11	0	0	0	1	0.000155363	1	8	13	0	0	0	1	0.000100711	1	-	0	6.9146e-08	0
ATP10A	15	25924487	26108243	4500	8.58e-05	61	17	9	0	0	0	1	0.00816008	1	9	6	0	0	0	1	0.00528963	1	2	0	2.795e-27	0
ASXL3	18	31158595	31326559	6747	8.16e-05	814	16	9	0	0	0	1	0.0690706	1	2	11	0	0	0	1	0.0447738	1	1	0	1	1
TNFSF13B	13	108922243	108959286	858	1.15e-05	39	16	11	0	0	0	1	0.00366745	1	10	11	1	0	inf	0.553419	0.00237736	0.00237454	-	0	0.99334	0
PROS1	3	93593088	93692593	2031	2.66e-05	152	16	7	0	0	0	1	0.0139671	1	23	25	1	0	inf	0.553419	0.0090539	0.00901304	-	0	0.74104	0
ARHGAP29	1	94639424	94697167	3786	4.54e-05	649	16	8	0	0	0	1	0.0546021	1	6	2	0	0	0	1	0.0353949	1	-	0	0.99969	0
ABCA8	17	66864225	66938175	4746	6.06e-05	12	16	2	0	0	0	1	0.00107502	1	7	4	0	0	0	1	0.000696862	1	-	0	8.1852e-44	0
CNEP1R1	16	50059226	50069369	429	4.81e-06	143	16	6	0	0	0	1	0.011249	1	9	6	0	0	0	1	0.00729196	1	-	0	0.11435	0
ADAMTS9	3	64507846	64673333	5808	9.36e-05	230	16	9	0	0	0	1	0.0260056	1	5	8	0	0	0	1	0.0168577	1	-	0	0.8545	0
STMN4	8	27094362	27101240	651	1.08e-05	322	16	7	0	0	0	1	0.037479	1	7	7	0	0	0	1	0.0242951	1	-	0	0.45632	0
DOCK5	8	25042423	25268814	5613	7.23e-05	284	16	7	0	0	0	1	0.0256656	1	11	7	0	0	0	1	0.0166373	1	-	0	2.081e-21	0
PPM1B	2	44428338	44457857	1440	1.86e-05	1057	16	12	0	0	0	1	0.0957889	1	8	6	0	0	0	1	0.0620935	1	-	0	0.20422	0
KBTBD12	3	127641904	127703121	1872	2.2e-05	29	16	6	0	0	0	1	0.00239114	1	4	3	0	0	0	1	0.00155001	1	-	0	2.5074e-17	0
CEP120	5	122682212	122758692	2961	3.76e-05	633	16	4	0	0	0	1	0.0563953	1	9	10	1	0	inf	0.553419	0.0365573	0.0358971	-	0	1.879e-18	0
SLC13A1	7	122755571	122840000	1788	2.29e-05	277	16	12	0	0	0	1	0.0248907	1	23	16	1	0	inf	0.553419	0.016135	0.0160055	-	0	9.5393e-14	0
VGLL2	6	117586926	117593657	954	1.48e-05	884	16	12	0	0	0	1	0.0962177	1	14	9	0	1	0	1	0.0623715	1	-	0	5.7724e-06	0
CACHD1	1	64936580	65157244	3672	5.52e-05	146	16	10	0	0	0	1	0.0153985	1	10	8	0	0	0	1	0.00998182	1	-	0	1.2854e-06	0
GLYAT	11	58477238	58491969	891	1.05e-05	17	16	8	0	0	0	1	0.00140556	1	6	6	0	0	0	1	0.000911131	1	-	0	0.00068928	0
RNF144B	6	18399765	18465298	912	1.22e-05	317	16	7	0	1	0	1	0.0297518	1	4	3	0	0	0	1	0.0192861	1	-	0	6.5155e-05	0
DACH2	X	85403624	86087158	1800	2.3e-05	54	16	17	0	0	0	1	0.00484104	1	7	12	0	0	0	1	0.00313812	1	-	0	-	0
GMNC	3	190573083	190580404	1005	1.14e-06	983	16	6	0	0	0	1	0.00782315	1	8	5	0	0	0	1	0.00507122	1	-	0	0.006871	0
RAMP3	7	45197427	45223011	447	8.85e-06	55	16	15	0	0	0	1	0.00763991	1	13	15	1	1	0.806948	0.800626	0.00495244	0.00494019	-	0	4.6353e-06	0
INCENP	11	61895633	61919448	2757	4.89e-05	53	16	8	0	0	0	1	0.00659535	1	14	12	0	0	0	1	0.00427532	1	-	0	0.10148	0
FOXL1	16	86612329	86613367	1038	2.78e-05	846	16	8	0	0	0	1	0.158967	1	6	9	0	0	0	1	0.103048	1	-	0	0.098479	0
TNFSF11	13	43148439	43181054	954	1.38e-05	407	16	11	0	0	0	1	0.0413061	1	8	4	0	0	0	1	0.026776	1	-	0	0.65867	0
TBC1D22A	22	47158683	47569269	1554	2.92e-05	32	16	12	0	0	0	1	0.00421863	1	8	9	0	0	0	1	0.00273465	1	-	0	1.4938e-09	0
SLC35F3	1	234040823	234458989	1473	2.94e-05	40	16	9	0	0	0	1	0.00560137	1	9	14	0	0	0	1	0.00363099	1	-	0	0.0025153	0
RBBP6	16	24551947	24583766	5379	6.98e-05	152	16	8	0	0	0	1	0.0138384	1	4	6	0	0	0	1	0.00897053	1	-	0	1	0
MTRR	5	7869246	7900171	2178	3.16e-05	1282	16	15	0	0	0	1	0.130499	1	15	12	0	0	0	1	0.0845936	1	-	1	1.0052e-15	0
COL5A1	9	137534033	137734149	5517	0.000100869	268	16	10	0	0	0	1	0.0343779	1	16	6	1	0	inf	0.553419	0.0222849	0.0220384	-	0	1	0
DYNC2H1	11	102980303	103349981	12945	0.000132146	29	16	18	0	0	0	1	0.00207701	1	11	7	0	0	0	1	0.00134639	1	-	1	1.3103e-83	0
PXDN	2	1637975	1748227	4440	8.6e-05	105	16	6	0	0	0	1	0.014269	1	10	10	0	0	0	1	0.00924965	1	2	1	1.873e-10	0
ATF7IP2	16	10524477	10576106	2049	2.37e-05	26	16	19	0	0	0	1	0.00210994	1	12	5	0	0	0	1	0.00136773	1	-	0	8.7766e-06	0
LITAF	16	11643492	11650586	486	8.49e-06	125	16	1	0	0	0	1	0.0153204	1	4	2	0	0	0	1	0.0099312	1	-	0	0.016419	0
DRD5	4	9783653	9785087	1434	3.35e-05	44	16	20	0	0	0	1	0.0072117	1	15	7	0	0	0	1	0.00467486	1	-	0	0.094431	0
ZNF280B	22	22842091	22843723	1632	2.04e-05	45	16	5	0	0	0	1	0.0039465	1	4	5	0	0	0	1	0.00255825	1	-	0	0.36478	0
CD109	6	74405938	74533357	4338	4.98e-05	301	16	12	0	0	0	1	0.0242435	1	7	10	0	0	0	1	0.0157154	1	-	0	5.4451e-25	0
NAB1	2	191523902	191555059	1464	1.79e-05	1017	16	10	0	0	0	1	0.0872414	1	10	4	0	0	0	1	0.0565527	1	-	0	0.062931	0
SHH	7	155595593	155604816	1389	3.04e-05	358	16	15	0	0	0	1	0.0549723	1	4	8	0	0	0	1	0.0356348	1	-	1	0.97506	1
NEDD1	12	97301389	97345831	2004	2.44e-05	49	16	30	0	1	0	1	0.00418579	1	28	11	1	0	inf	0.553419	0.00271337	0.00270969	-	0	0.079035	0
INSC	11	15134015	15267586	1740	2.83e-05	468	16	10	0	0	0	1	0.0534039	1	11	8	1	1	0.806948	0.800626	0.0346181	0.0340258	-	0	8.9541e-22	0
ACTL8	1	18149503	18153014	1101	2.24e-05	417	16	10	0	0	0	1	0.0595232	1	12	12	1	0	inf	0.553419	0.0385849	0.03785	-	0	0.60084	0
STOX2	4	184827943	184938437	2781	3.86e-05	473	16	15	0	0	0	1	0.0460614	1	11	8	0	1	0	1	0.0298585	1	-	0	0.25776	0
MMRN1	4	90816122	90874569	3687	4.46e-05	252	16	11	0	0	0	1	0.0213871	1	4	7	0	0	0	1	0.0138638	1	-	0	1.5914e-23	0
KCNC2	12	75436884	75601763	1917	3.41e-05	288	16	20	0	0	0	1	0.035943	1	19	13	1	0	inf	0.553419	0.0232994	0.0230301	3	0	0.041992	0
FOXN3	14	89628757	89878820	1473	2.45e-05	873	16	12	0	0	0	1	0.101875	1	16	18	1	0	inf	0.553419	0.0660386	0.0639053	-	0	0.99975	0
MYL10	7	101256754	101272398	681	9.46e-06	47	16	13	0	0	0	1	0.0045807	1	8	5	0	0	0	1	0.00296936	1	-	0	0.00014988	0
PRKAR2B	7	106685352	106800027	1257	1.72e-05	356	16	6	0	0	0	1	0.0341769	1	7	5	0	0	0	1	0.0221546	1	-	0	0.53961	0
TSEN15	1	184020889	184041981	516	5.96e-06	300	16	8	0	0	0	1	0.0243113	1	13	8	1	0	inf	0.553419	0.0157593	0.0156358	-	0	0.029467	0
USP12	13	27643419	27745776	1113	1.48e-05	119	16	8	0	0	0	1	0.011102	1	18	13	0	0	0	1	0.00719671	1	-	0	0.46542	0
BDNF	11	27679367	27695831	990	1.45e-05	4443	16	9	0	0	0	1	0.456561	1	12	9	1	0	inf	0.553419	0.295958	0.256181	-	0	0.99974	0
OTOP1	4	4190529	4228591	1839	3e-05	14	16	8	0	0	0	1	0.00160235	1	5	7	0	0	0	1	0.00103869	1	-	0	6.6481e-25	0
HFM1	1	91726846	91866639	4308	4.64e-05	77	16	9	0	0	0	1	0.00581865	1	11	10	0	1	0	1	0.00377184	1	-	0	2.9186e-07	0
GRM1	6	146350653	146755932	3585	6.46e-05	679	16	5	0	0	0	1	0.0858426	1	6	7	0	0	0	1	0.055646	1	-	1	0.99997	0
ZNF469	16	88493878	88505740	11778	2.13e-05	106	16	9	0	0	0	1	0.00134494	1	19	10	0	0	0	1	0.000871835	1	-	0	0.26398	0
UBBP4	17	21730698	21731615	690	1.1e-05	129	16	12	0	0	0	1	0.0144286	1	8	9	0	0	0	1	0.00935306	1	-	0	-	0
UGT2B28	4	70146218	70160527	1590	1.9e-05	75	16	15	0	0	0	1	0.00628792	1	12	7	0	0	0	1	0.00407604	1	-	0	3.1368e-17	0
UGCG	9	114659495	114695277	1185	1.47e-05	179	16	9	0	0	0	1	0.0155791	1	9	5	0	0	0	1	0.0100989	1	-	0	0.99987	0
PHLPP1	18	60382916	60646664	5154	6.92e-05	783	16	4	0	0	0	1	0.0737587	1	8	4	0	0	0	1	0.0478128	1	3	0	0.21568	0
MON1B	16	77225382	77232205	1644	3.32e-05	150	16	18	0	0	0	1	0.0212528	1	19	9	1	0	inf	0.553419	0.0137768	0.0136823	-	0	4.5437e-05	0
RGS21	1	192312166	192335254	459	5.37e-06	564	16	7	0	0	0	1	0.0462946	1	13	9	0	0	0	1	0.0300097	1	-	0	0.1831	0
FAM161A	2	62053589	62081176	2151	2.76e-05	57	16	12	0	0	0	1	0.00513137	1	14	9	0	1	0	1	0.00332632	1	-	1	1.9298e-16	0
PIK3C2G	12	18435015	18800962	4338	4.44e-05	196	16	6	0	0	0	1	0.0140747	1	5	6	0	0	0	1	0.00912368	1	-	0	3.9319e-17	0
CCNA1	13	37006758	37016802	1398	1.9e-05	302	16	4	0	0	0	1	0.0287967	1	9	12	0	0	0	1	0.018667	1	-	0	0.45741	0
GUCA2B	1	42619121	42621267	339	6.07e-06	94	16	9	0	0	0	1	0.0118088	1	3	4	0	0	0	1	0.00765486	1	-	0	-	0
LY96	8	74903677	74941289	483	5.41e-06	56	16	9	0	0	0	1	0.00440076	1	4	3	0	0	0	1	0.00285272	1	-	0	0.0032539	0
JPH1	8	75149457	75233522	1986	4.29e-05	1019	16	11	0	0	0	1	0.154434	1	7	9	0	0	0	1	0.100109	1	-	0	0.99998	0
VASH1	14	77229164	77245361	1098	1.84e-05	87	16	9	0	0	0	1	0.0102288	1	7	13	0	0	0	1	0.00663064	1	2	0	0.0020769	0
HHIP	4	145567827	145659109	2103	2.86e-05	403	16	5	0	0	0	1	0.0384522	1	13	4	0	0	0	1	0.024926	1	-	0	1	0
KIF16B	20	16347790	16553920	4179	5.96e-05	158	16	15	0	0	0	1	0.0158096	1	21	19	0	0	0	1	0.0102483	1	-	0	1.2131e-13	0
NPY2R	4	156135091	156136237	1146	1.54e-05	25	16	11	0	0	0	1	0.00235703	1	8	9	0	0	0	1	0.00152791	1	-	0	5.2469e-05	0
ZBTB20	3	114057851	114099634	2226	4.5e-05	383	16	12	0	0	0	1	0.054322	1	16	10	1	0	inf	0.553419	0.0352133	0.0346005	1	0	1	1
PLCB1	20	8113298	8862496	3651	5.03e-05	648	16	6	0	0	0	1	0.0626355	1	2	8	0	0	0	1	0.0406024	1	2	1	1	0
MEOX1	17	41719277	41738902	765	1.25e-05	1036	16	11	0	0	0	1	0.118768	1	5	6	0	0	0	1	0.076989	1	-	1	5.363e-05	0
PELI2	14	56585378	56763884	1263	2.17e-05	307	16	18	0	0	0	1	0.037007	1	19	16	1	1	0.806948	0.800626	0.0239892	0.0237037	-	0	0.0003378	0
AIPL1	17	6328779	6338424	1155	2.29e-05	268	16	14	0	0	0	1	0.0372802	1	14	13	0	0	0	1	0.0241662	1	-	1	6.9183e-07	0
ITIH5	10	7605003	7708855	2871	4.92e-05	51	16	9	0	0	0	1	0.00613185	1	4	6	0	0	0	1	0.00397487	1	-	0	3.0213e-11	0
PHACTR3	20	58180069	58422185	1680	2.74e-05	193	16	11	0	0	0	1	0.0220845	1	8	10	0	0	0	1	0.0143159	1	-	0	1	0
FST	5	52776621	52781863	1035	1.56e-05	2454	16	19	0	1	0	1	0.259507	1	15	11	1	1	0.806948	0.800626	0.168221	0.154833	-	0	0.99997	0
GC	4	72611892	72669663	1482	1.74e-05	211	16	15	0	0	0	1	0.0173809	1	9	12	0	0	0	1	0.0112669	1	-	0	2.2635e-07	0
CASP12	11	104757440	104769141	1026	1.41e-06	31	16	9	0	0	0	1	0.000298898	1	10	6	0	0	0	1	0.000193755	1	-	0	-	0
MAGEE1	X	75648323	75651197	2874	4.22e-05	39	16	15	0	0	0	1	0.00401772	1	4	8	0	0	0	1	0.00260442	1	-	0	-	0
NANOS1	10	120789313	120790192	879	1.89e-05	1124	16	11	0	0	0	1	0.169562	1	8	7	0	0	0	1	0.109916	1	-	0	0.17842	0
NLGN4X	X	5810857	6069507	2451	4.66e-05	20	16	28	0	0	0	1	0.00266785	1	14	20	0	0	0	1	0.00172939	1	1	1	-	1
CD36	7	80276056	80303463	1419	1.69e-05	321	16	10	0	0	0	1	0.0268225	1	9	5	0	0	0	1	0.0173872	1	-	0	8.6824e-17	0
CENPE	4	104027378	104119476	8106	8.34e-05	66	16	12	0	0	0	1	0.00476423	1	9	7	0	0	0	1	0.00308833	1	-	0	0.99954	0
NKAIN3	8	63161632	63902788	594	6.76e-06	424	16	16	0	0	0	1	0.0338544	1	17	11	0	0	0	1	0.0219456	1	-	0	0.0068545	0
ITGA6	2	173292516	173368980	3276	4.85e-05	126	16	8	0	0	0	1	0.0130875	1	11	10	0	0	0	1	0.00848377	1	-	1	0.6788	0
SOX5	12	23687152	24102535	2292	3.22e-05	3063	16	10	0	0	0	1	0.30191	1	12	9	0	0	0	1	0.195708	1	1	0	1	1
AREG	4	75311062	75318354	759	6.1e-06	60	15	12	0	0	0	1	0.00338321	1	12	12	0	0	0	1	0.00219311	1	-	0	0.0036614	0
ZNF92	7	64838910	64864788	1761	1.92e-05	66	15	13	0	0	0	1	0.00504865	1	11	8	0	1	0	1	0.0032727	1	-	0	5.8618e-05	0
ZNF680	7	63981538	64023332	1593	1.56e-05	68	15	6	0	0	0	1	0.00467205	1	2	3	0	0	0	1	0.00302857	1	-	0	0.17149	0
HS3ST1	4	11400705	11401629	924	2.23e-05	564	15	12	0	1	0	1	0.0954996	1	11	7	0	0	0	1	0.061906	1	-	0	0.41103	0
RNF180	5	63496634	63665641	1779	1.45e-05	81	15	12	0	0	0	1	0.00463198	1	13	10	0	0	0	1	0.0030026	1	-	0	2.1399e-06	0
MDM1	12	68689033	68726025	2145	2.72e-05	625	15	4	0	0	0	1	0.0556047	1	4	2	0	0	0	1	0.0360448	1	-	0	2.3938e-08	0
SH3PXD2B	5	171765372	171881356	2736	4.75e-05	62	15	8	0	0	0	1	0.00755194	1	7	6	0	0	0	1	0.00489542	1	-	1	5.7967e-05	0
GRIK1	21	30925875	31311818	2757	3.95e-05	381	15	9	0	0	0	1	0.0382979	1	4	4	0	0	0	1	0.0248259	1	-	0	0.0011608	0
TGFA	2	70677990	70780899	483	7.47e-06	463	15	8	0	0	0	1	0.0502394	1	11	9	0	0	0	1	0.0325668	1	-	0	0.003239	0
RIT2	18	40323457	40695484	654	8.7e-06	320	15	7	0	0	0	1	0.0298663	1	9	5	0	0	0	1	0.0193603	1	2	0	8.5996e-07	0
TMX4	20	7962897	8000260	1050	1.29e-05	201	15	5	0	0	0	1	0.0173255	1	10	4	0	0	0	1	0.011231	1	-	0	2.0695e-06	0
GALNT1	18	33234626	33289734	1680	2.03e-05	215	15	6	0	0	0	1	0.018227	1	5	9	0	1	0	1	0.0118153	1	-	0	0.99998	0
GABRA6	5	161112995	161128779	1362	1.9e-05	1125	15	6	0	0	0	1	0.110108	1	10	9	0	0	0	1	0.0713756	1	-	0	2.0465e-14	0
MKI67	10	129897453	129923931	9771	0.000127916	48	15	6	0	0	0	1	0.00440876	1	7	4	0	0	0	1	0.0028579	1	-	0	3.6335e-28	0
TRIB2	2	12858433	12880920	1032	2.04e-05	177	15	10	0	0	0	1	0.0245478	1	16	17	0	1	0	1	0.0159127	1	-	0	0.99998	0
ADAMTS1	21	28209897	28217273	2904	4.84e-05	460	15	10	0	0	0	1	0.0537893	1	15	11	0	0	0	1	0.034868	1	-	0	1	0
BIN1	2	127806101	127864519	1782	2.9e-05	132	15	9	0	0	0	1	0.0150714	1	6	7	0	0	0	1	0.00976978	1	-	1	1.3372e-11	0
ABI3BP	3	100469338	100712249	3228	3.6e-05	1534	15	2	0	0	0	1	0.120028	1	7	8	0	0	0	1	0.0778063	1	-	0	8.88e-43	0
PROKR2	20	5282685	5295015	1155	2.14e-05	77	15	7	0	0	0	1	0.0100095	1	7	2	0	0	0	1	0.00648848	1	-	0	4.1897e-10	0
ZNF280D	15	56923695	56999307	2940	3.38e-05	115	15	10	0	0	0	1	0.00927592	1	12	17	0	0	0	1	0.00601295	1	-	0	0.97594	0
NEDD4L	18	55711892	56063501	2928	4.04e-05	459	15	7	0	0	0	1	0.0444337	1	7	9	0	0	0	1	0.0288034	1	-	1	0.99878	1
RBFOX2	22	36140251	36424473	1356	2.44e-05	340	15	7	0	0	0	1	0.0429238	1	2	7	0	0	0	1	0.0278246	1	-	0	-	0
ARL4C	2	235404651	235405230	579	1.47e-05	158	15	4	0	0	0	1	0.028144	1	9	7	0	1	0	1	0.0182438	1	-	0	0.34138	0
CD55	1	207495110	207533014	1323	1.6e-05	119	15	9	0	0	0	1	0.0100971	1	8	8	0	0	0	1	0.00654527	1	-	0	1.0934e-06	0
SUDS3	12	118814496	118852238	987	1.19e-05	247	15	17	0	0	0	1	0.0208937	1	12	11	0	0	0	1	0.013544	1	-	0	0.002861	0
AMY1C	1	104293091	104301280	1536	4.86e-06	28	15	6	0	0	0	1	0.000621574	1	12	8	0	0	0	1	0.000402924	1	-	0	0.87046	0
HTR5A	7	154862609	154876197	1074	2.54e-05	30	15	4	0	0	0	1	0.00497783	1	14	13	0	0	0	1	0.00322679	1	-	0	7.7489e-07	0
PTCHD3	10	27687222	27703179	2304	3.97e-05	35	15	3	0	0	0	1	0.00423122	1	6	10	0	0	0	1	0.00274282	1	-	0	-	0
TMEM30B	14	61746809	61747865	1056	2.58e-05	1151	15	6	0	0	0	1	0.197297	1	5	5	0	0	0	1	0.127894	1	-	0	1.7717e-07	0
FGF3	11	69625072	69633701	720	1.22e-05	292	15	15	0	0	0	1	0.0347136	1	14	10	0	0	0	1	0.0225025	1	-	1	0.0015732	0
ANO1	11	69924712	70034110	2961	5.09e-05	253	15	5	0	0	0	1	0.0305133	1	13	7	0	0	0	1	0.0197797	1	-	0	8.4185e-07	0
DIRC1	2	189599332	189599647	315	3.43e-06	14	15	10	0	0	0	1	0.00106955	1	14	7	0	0	0	1	0.000693317	1	-	0	-	0
TMEM215	9	32784181	32784889	708	1.2e-05	364	15	7	0	0	0	1	0.0432852	1	6	5	0	0	0	1	0.0280588	1	-	0	0.00028611	0
NKX6-1	4	85414441	85419381	1104	2.09e-05	770	15	7	0	1	0	1	0.102272	1	5	3	0	1	0	1	0.0662962	1	-	0	0.0025331	0
MECOM	3	168802696	168862787	3351	4.47e-05	1735	15	9	0	0	0	1	0.162376	1	9	6	2	0	inf	0.306213	0.105257	0.00516577	-	0	1	0
PLCB4	20	9288461	9459656	3585	4.64e-05	768	15	5	0	0	0	1	0.0697396	1	6	7	0	0	0	1	0.0452075	1	-	1	0.97199	0
PLXNA1	3	126707436	126752860	5691	0.000123831	194	15	8	0	1	0	1	0.0296164	1	8	4	0	0	0	1	0.0191983	1	-	0	0.60692	0
TMEM45B	11	129722377	129728580	828	1.27e-05	80	15	6	0	0	0	1	0.008609	1	8	10	0	0	0	1	0.00558064	1	-	0	1.8798e-11	0
KLHL14	18	30254619	30350554	1887	3.61e-05	876	15	15	0	0	0	1	0.117579	1	12	9	0	1	0	1	0.0762184	1	-	0	0.75735	0
INO80D	2	206869091	206927740	3084	4.21e-05	368	15	11	0	0	0	1	0.0352456	1	3	3	0	0	0	1	0.0228474	1	-	0	1	0
CPO	2	207804323	207834160	1125	1.47e-05	806	15	5	0	0	0	1	0.0738906	1	7	3	0	0	0	1	0.0478983	1	-	0	0.0015664	0
TAF1L	9	32630096	32635577	5481	7.38e-05	171	15	7	0	0	0	1	0.0161541	1	10	5	0	0	0	1	0.0104716	1	-	0	1	0
PSEN2	1	227069608	227083280	1347	2.35e-05	83	15	3	0	0	0	1	0.0101594	1						1			-	0	-	0
PABPC3	13	25670336	25672232	1896	3.16e-05	16	15	8	0	0	0	1	0.00187093	1	7	6	0	0	0	1	0.0012128	1	-	0	2.2533e-15	0
FGF9	13	22246051	22275574	627	1.06e-05	717	15	8	0	0	0	1	0.0850447	1	8	9	0	0	0	1	0.0551287	1	-	1	0.99251	0
IL1RAP	3	190282078	190374396	2064	1.87e-05	898	15	11	0	0	0	1	0.0570818	1	4	9	0	0	0	1	0.0370023	1	-	0	0.00032416	0
GZMB	14	25100276	25103366	744	1.14e-05	89	15	6	0	0	0	1	0.00956779	1	7	2	0	0	0	1	0.00620215	1	-	0	2.5971e-10	0
DHRS2	14	24108073	24114511	903	1.67e-05	169	15	13	0	0	0	1	0.0219283	1	16	13	0	1	0	1	0.0142146	1	-	0	8.8186e-11	0
ST8SIA1	12	22354485	22487166	1071	1.75e-05	1185	15	11	0	0	0	1	0.135849	1	12	5	0	0	0	1	0.0880618	1	-	0	0.063467	0
IFNGR1	6	137519167	137540464	1470	1.88e-05	62	15	6	0	2	0	1	0.00556316	1	10	9	0	1	0	1	0.00360622	1	-	0	0.00045748	0
SPHKAP	2	228846432	229046314	5103	7.06e-05	50	15	14	0	0	0	1	0.00485332	1	9	12	0	0	0	1	0.00314608	1	-	0	2.2492e-06	0
SOD2	6	160103524	160114199	669	1.06e-05	165	15	11	0	0	0	1	0.0183423	1	17	7	0	0	0	1	0.0118901	1	-	0	0.032187	0
PLG	6	161123336	161174093	2433	3.58e-05	100	15	5	0	0	0	1	0.0103236	1	14	10	0	0	0	1	0.00669208	1	-	0	0.16223	0
PDPN	1	13910300	13942406	717	1.37e-05	167	15	9	0	0	0	1	0.0223876	1						1			-	0	-	0
MAN2A1	5	109026118	109202699	3435	4.36e-05	178	15	8	0	0	0	1	0.0158515	1	14	9	1	0	inf	0.553419	0.0102754	0.0102228	-	0	9.4134e-08	0
CCDC112	5	114603572	114632240	1590	1.77e-05	88	15	10	0	0	0	1	0.00687303	1	9	5	1	0	inf	0.553419	0.00445532	0.00444541	-	0	0.00029312	0
DAP	5	10681167	10761180	309	4.21e-06	26	15	5	0	0	0	1	0.00248534	1	9	11	0	0	0	1	0.00161108	1	-	0	0.0062052	0
HIVEP3	1	41976121	42050468	7221	0.000117428	667	15	8	0	0	0	1	0.0761009	1	6	3	0	0	0	1	0.0493311	1	2	0	-	0
RBBP8	18	20516814	20606203	2694	3.26e-05	92	15	7	0	0	0	1	0.00781083	1	12	10	0	0	0	1	0.00506324	1	-	0	2.9631e-21	0
NHLH2	1	116380585	116380993	408	9.67e-06	369	15	8	0	0	0	1	0.0613596	1	4	1	0	0	0	1	0.0397753	1	-	0	0.0018952	0
FABP5	8	82192830	82196802	408	3.83e-06	91	15	7	0	0	0	1	0.00599335	1	8	10	0	0	0	1	0.00388508	1	2	0	0.4513	0
ERRFI1	1	8073269	8075679	1389	1.9e-05	510	15	8	0	0	0	1	0.0489453	1	6	7	0	0	0	1	0.0317279	1	-	0	0.00070758	0
TMEM132D	12	129558419	130387884	3300	5.6e-05	234	15	15	0	0	0	1	0.0278599	1	5	10	0	0	0	1	0.0180597	1	-	0	0.97597	0
CD83	6	14118042	14135467	618	9.37e-06	359	15	13	0	0	0	1	0.0381887	1	2	9	0	0	0	1	0.0247552	1	-	0	3.4801e-05	0
TBL1XR1	3	176743285	176782765	1545	1.66e-05	427	15	11	0	1	0	1	0.0321882	1	14	14	0	0	0	1	0.0208655	1	1	1	1	1
OGFRL1	6	71998639	72011752	1356	1.76e-05	180	15	20	0	0	0	1	0.0163914	1	15	16	1	0	inf	0.553419	0.0106254	0.0105692	-	0	5.6447e-06	0
PRIM2	6	57183243	57467100	1041	1.03e-05	1159	15	9	0	0	0	1	0.0804562	1	7	5	0	0	0	1	0.0521543	1	-	0	0.00070797	0
BRWD3	X	79932107	80064970	5409	6.72e-05	39	15	9	0	0	0	1	0.00339943	1						1			-	0	-	0
TACR1	2	75276558	75426060	1224	2.03e-05	316	15	10	0	0	0	1	0.0367698	1	11	6	0	1	0	1	0.0238354	1	-	0	4.0199e-06	0
SETBP1	18	42281311	42643663	4791	7.29e-05	1079	15	9	0	0	0	1	0.115189	1	9	10	0	0	0	1	0.0746695	1	1	1	1	1
SUB1	5	32588618	32601190	384	4.45e-06	161	15	10	0	0	0	1	0.0130901	1	11	6	1	0	inf	0.553419	0.00848545	0.00844955	-	0	0.95592	0
SV2B	15	91769493	91835782	2052	2.98e-05	71	15	9	0	0	0	1	0.00723414	1	5	7	0	0	0	1	0.0046894	1	-	0	1.3831e-05	0
COL13A1	10	71562179	71718457	2154	3.51e-05	430	14	5	0	0	0	1	0.0491609	1	8	7	0	0	0	1	0.0318677	1	-	0	1.4535e-19	0
ZNF184	6	27419081	27440073	2256	2.6e-05	89	14	7	0	0	0	1	0.00719638	1	10	8	0	1	0	1	0.00466493	1	-	0	0.99986	0
ARHGAP15	2	143913059	144525741	1428	1.93e-05	1377	14	14	0	2	0	1	0.130573	1	5	3	1	1	0.806948	0.800626	0.0846415	0.0811584	-	0	1.2942e-10	0
SLC5A12	11	26692648	26743261	1857	2.31e-05	233	14	10	0	0	0	1	0.0203351	1	10	8	1	0	inf	0.553419	0.0131819	0.0130954	-	0	4.772e-06	0
PTP4A1	6	64286785	64290079	522	7.63e-06	361	14	5	0	0	0	1	0.0370212	1	5	9	0	0	0	1	0.0239984	1	-	0	0.24256	0
NPR3	5	32711882	32786451	1626	3.41e-05	539	14	9	0	0	0	1	0.0793071	1	11	11	0	1	0	1	0.0514095	1	-	0	1.2655e-05	0
GHR	5	42565976	42719526	1917	2.28e-05	116	14	10	0	0	0	1	0.00967966	1	15	5	0	0	0	1	0.00627467	1	-	1	0.15541	0
BOD1	5	173036241	173043439	558	7.93e-06	70	14	3	0	0	0	1	0.00697954	1	4	1	0	0	0	1	0.00452436	1	-	0	0.00050553	0
MYRFL	12	70326367	70352311	753	9.46e-07	139	14	10	0	0	0	1	0.00122518	1	8	8	0	0	0	1	0.000794203	1	-	0	5.7965e-14	0
CPM	12	69250216	69326617	1332	1.8e-05	506	14	15	0	0	0	1	0.0479743	1	11	5	0	0	0	1	0.0310985	1	-	0	1.1595e-08	0
FAM47B	X	34960948	34962886	1938	3.77e-05	26	14	26	0	0	0	1	0.00354855	1	9	14	0	0	0	1	0.00230028	1	-	0	-	0
MAGEB16	X	35820313	35821288	975	9.93e-06	48	14	11	0	0	0	1	0.00342985	1	3	10	0	0	0	1	0.00222334	1	-	0	-	0
EBF3	10	131636192	131762032	1656	3.66e-05	2628	14	10	0	0	0	1	0.407508	1	8	7	0	0	0	1	0.26416	1	1	0	1	1
ACAA2	18	47310216	47339854	1194	1.4e-05	122	14	5	0	0	0	1	0.0100363	1	8	6	0	0	0	1	0.00650585	1	-	0	1.9313e-09	0
EGFR	7	55086970	55273310	3633	6.39e-05	122	14	11	0	0	0	1	0.0150551	1	10	6	0	0	0	1	0.00975923	1	-	0	0.98131	0
GRB10	7	50660648	50800019	1785	2.93e-05	342	14	6	0	0	0	1	0.0393863	1	11	7	1	0	inf	0.553419	0.0255315	0.0252083	3	0	1	0
EBF1	5	158126118	158526486	1776	3.16e-05	1034	14	10	0	0	0	1	0.129079	1	10	9	0	2	0	1	0.083673	1	-	0	1	0
CENPF	1	214787097	214837137	9345	0.000107863	139	14	11	0	0	0	1	0.0112563	1	9	14	0	0	0	1	0.00729673	1	-	0	9.4103e-40	0
SERPINE2	2	224840583	224903220	1230	1.9e-05	793	14	10	0	0	0	1	0.0859431	1	10	10	0	0	0	1	0.0557112	1	-	0	0.4555	0
ABCA13	7	48211080	48685108	15177	0.000168433	326	14	10	0	0	0	1	0.0253833	1	19	2	0	0	0	1	0.0164543	1	2	0	2.163e-140	0
RPAP3	12	48057287	48096623	1998	2.33e-05	172	14	8	0	0	0	1	0.0140727	1	13	6	0	0	0	1	0.0091224	1	-	0	7.1307e-07	0
ANO6	12	45610104	45823094	2796	3.89e-05	141	14	6	0	0	0	1	0.0137633	1	7	8	0	0	0	1	0.00892179	1	-	0	2.2984e-30	0
PPFIA2	12	81655760	82148000	3774	4.3e-05	498	14	10	0	0	0	1	0.0398094	1	7	4	0	0	0	1	0.0258057	1	-	0	1	0
CARD11	7	2946271	2998140	3465	6.91e-05	134	14	10	0	0	0	1	0.0187486	1	9	8	0	0	0	1	0.0121535	1	2	0	1	0
EPDR1	7	37960541	37989998	675	1.09e-05	528	14	9	0	0	0	1	0.05982	1	5	9	0	2	0	1	0.0387773	1	-	0	1.9009e-12	0
ARHGAP21	10	24873340	25010828	5877	8.25e-05	458	14	9	0	0	0	1	0.045108	1	5	4	1	0	inf	0.553419	0.0292405	0.0288171	-	0	1	0
ST8SIA6	10	17362876	17496254	1197	1.53e-05	306	14	5	0	0	0	1	0.0274415	1	6	8	1	0	inf	0.553419	0.0177885	0.0176312	-	0	6.4439e-12	0
ZDHHC17	12	77158016	77244765	1899	2.06e-05	121	14	9	0	0	0	1	0.0092091	1	6	11	0	0	0	1	0.00596964	1	-	0	0.0078067	0
TXNRD1	12	104609580	104742199	1950	2.36e-05	215	14	8	0	0	0	1	0.018256	1	6	7	0	0	0	1	0.0118341	1	-	0	9.4713e-12	0
TRPM3	9	73150868	73736270	5124	8.02e-05	908	14	14	0	0	0	1	0.0997104	1	15	5	0	0	0	1	0.0646356	1	-	0	0.88921	1
SLC25A46	5	110074820	110097482	1257	1.58e-05	59	14	10	0	0	0	1	0.00520311	1	11	11	0	0	0	1	0.00337283	1	-	0	7.2281e-06	0
TSLP	5	110407588	110411772	480	7.63e-06	260	14	8	0	0	0	1	0.0289965	1	9	11	0	0	0	1	0.0187965	1	-	0	5.8695e-05	0
SNX29	16	12070663	12662486	2442	4.14e-05	22	14	10	0	0	0	1	0.00261678	1	8	10	0	0	0	1	0.00169628	1	-	0	1.6445e-20	0
CCT8L2	22	17071766	17073440	1674	2.48e-05	25	14	12	0	0	0	1	0.00259852	1	22	22	0	0	0	1	0.00168444	1	-	0	7.6603e-10	0
CD2	1	117297114	117311405	1056	1.37e-05	97	14	7	0	0	0	1	0.00882913	1	5	3	0	0	0	1	0.00572333	1	-	0	2.6107e-05	0
SST	3	187386852	187388079	351	5.09e-06	222	14	12	0	0	0	1	0.0225867	1	4	9	0	0	0	1	0.0146415	1	-	0	0.0050931	0
TDRD3	13	60971498	61141775	2235	2.59e-05	218	14	8	0	0	0	1	0.0177243	1	9	8	0	0	0	1	0.0114894	1	-	0	2.4154e-06	0
PDE10A	6	165746513	166075501	2370	3.36e-05	454	14	11	0	0	0	1	0.0451582	1	12	11	0	0	0	1	0.029273	1	-	0	0.99931	1
THBS2	6	169617916	169650879	3519	7.2e-05	111	14	7	0	0	0	1	0.015934	1	8	10	0	0	0	1	0.010329	1	-	0	0.99983	0
UCK2	1	165797070	165877060	786	1.34e-05	249	14	5	0	1	0	1	0.0297832	1	8	4	0	0	0	1	0.0193064	1	-	0	0.99745	0
SLC44A1	9	108007149	108151337	1974	2.55e-05	812	14	9	0	0	0	1	0.0735934	1	14	8	0	0	0	1	0.0477056	1	-	0	0.99887	0
BMPER	7	33945225	34192885	2058	3.4e-05	314	14	14	0	0	0	1	0.0363959	1	9	12	0	0	0	1	0.023593	1	-	1	7.8743e-06	0
TMEM196	7	19761697	19812319	519	4.55e-06	239	14	7	0	0	0	1	0.0147005	1	8	6	0	0	0	1	0.00952933	1	-	0	3.6623e-06	0
MTDH	8	98656734	98736898	1749	2.61e-05	82	14	13	0	0	0	1	0.00858527	1	12	13	0	0	0	1	0.00556525	1	-	0	0.91889	0
STEAP3	2	119988588	120020914	1497	3.09e-05	104	14	4	0	0	0	1	0.0150612	1	7	5	0	0	0	1	0.00976316	1	-	0	3.5962e-13	0
CLASP2	3	33540122	33759494	4545	5.05e-05	104	14	8	0	0	0	1	0.00810738	1	6	4	0	0	0	1	0.00525547	1	-	0	1	0
EDNRA	4	148406833	148463770	1284	1.78e-05	275	14	7	0	0	0	1	0.0267471	1	6	4	0	0	0	1	0.0173384	1	-	0	0.99906	0
ZFP90	16	68573695	68598601	1911	2.29e-05	305	14	6	0	0	0	1	0.0256427	1	4	13	0	0	0	1	0.0166225	1	-	0	1.3206e-07	0
NDUFA12	12	95365215	95397456	438	7.42e-06	214	14	9	0	0	0	1	0.0254351	1	7	1	0	0	0	1	0.0164878	1	-	0	3.4414e-05	0
LTA4H	12	96394766	96429297	1836	2.29e-05	304	14	7	0	0	0	1	0.0266027	1	4	5	0	0	0	1	0.0172447	1	-	0	0.00045734	0
CNOT10	3	32737117	32815103	2415	2.73e-05	63	14	7	0	0	0	1	0.00499661	1	7	6	1	0	inf	0.553419	0.00323897	0.00323373	-	0	0.99985	0
EOMES	3	27758560	27763785	2061	3.2e-05	1726	14	9	0	0	0	1	0.188019	1	17	7	0	0	0	1	0.12188	1	-	1	0.98594	0
TMX1	14	51707010	51721237	843	1.26e-05	64	14	3	0	0	0	1	0.00671139	1	6	6	0	0	0	1	0.00435054	1	-	0	1.8557e-07	0
GLS	2	191745810	191827712	2010	2.21e-05	250	14	13	0	0	0	1	0.0192853	1	7	6	0	0	0	1	0.0125013	1	-	0	0.063007	0
NID1	1	236141166	236228379	3744	7.04e-05	107	14	5	0	0	0	1	0.014116	1	6	6	0	1	0	1	0.00915042	1	-	0	2.4455e-11	0
LINC00923	15	98286683	98417515	363	4.82e-07	233	14	11	0	0	0	1	0.00217063	1	4	13	1	0	inf	0.553419	0.00140707	0.00140608	-	0	-	0
ELOVL5	6	53133924	53160497	981	1.29e-05	123	14	12	0	0	0	1	0.0113479	1	9	3	0	0	0	1	0.00735608	1	-	0	0.999	0
GCLC	6	53363553	53409443	1914	2.6e-05	241	14	9	0	0	0	1	0.0229688	1	2	3	0	0	0	1	0.0148891	1	-	0	0.99952	0
SCARB1	12	125267228	125348266	1530	2.77e-05	115	14	14	0	0	0	1	0.0146075	1	5	6	0	0	0	1	0.00946905	1	-	0	0.00020599	0
MCUR1	6	13791040	13814661	1080	1.24e-05	73	14	6	0	0	0	1	0.00588045	1	11	11	0	0	0	1	0.0038119	1	-	0	1.9888e-06	0
MGST1	12	16507186	16516975	468	5.88e-06	2001	14	10	0	0	0	1	0.176388	1	8	8	0	1	0	1	0.11434	1	-	0	0.021564	0
GUCY2F	X	108619127	108719165	3327	4.57e-05	390	14	13	0	0	0	1	0.0375853	1	2	12	0	0	0	1	0.024364	1	-	0	-	0
ST18	8	53025757	53126817	3144	4.25e-05	824	14	13	0	1	0	1	0.078149	1	13	12	0	0	0	1	0.0506587	1	-	0	0.016161	0
GPC6	13	93879709	95055471	1668	2.7e-05	148	14	9	0	0	0	1	0.0168081	1	3	5	0	0	0	1	0.0108956	1	2	1	0.99996	0
NTRK3	15	88420165	88799384	2520	4.06e-05	1060	14	8	0	0	0	1	0.119818	1	16	9	0	0	0	1	0.0776697	1	2	0	-	0
SH3GL3	15	84116285	84287039	1044	1.39e-05	96	14	7	0	0	0	1	0.00896758	1	4	4	0	0	0	1	0.00581308	1	-	0	0.033069	0
SLC19A3	2	228552112	228567034	1491	2.1e-05	6	14	7	0	0	0	1	0.000592901	1	5	7	0	0	0	1	0.000384338	1	-	1	1.1837e-07	0
DNAJC10	2	183582813	183641859	2382	2.86e-05	110	14	7	0	0	0	1	0.0092663	1	12	6	0	0	0	1	0.00600672	1	-	0	9.8892e-15	0
WDR75	2	190306218	190340143	2493	3e-05	24	14	10	0	0	0	1	0.00202628	1	8	6	0	0	0	1	0.0013135	1	-	0	0.035439	0
ST8SIA3	18	55020077	55027508	1143	1.75e-05	939	14	9	0	0	0	1	0.100867	1	5	2	0	1	0	1	0.065385	1	-	0	0.020986	0
DCTN6	8	30013899	30040689	573	7.81e-06	78	14	6	0	0	0	1	0.007459	1	4	4	0	0	0	1	0.00483517	1	-	0	0.91211	0
SLC9A8	20	48429459	48504473	1794	2.91e-05	108	14	6	0	0	0	1	0.0122909	1	2	5	0	0	0	1	0.00796737	1	-	0	2.5674e-08	0
DHRS4-AS1	14	24408733	24408931	198	1.77e-07	715	14	13	0	0	0	1	0.00448439	1	7	11	0	0	0	1	0.00290693	1	-	0	-	0
GPR63	6	97246347	97247607	1260	1.65e-05	605	14	10	0	0	0	1	0.0555851	1	5	9	0	0	0	1	0.0360321	1	-	0	0.035687	0
BCL6	3	187440245	187451481	2121	3.5e-05	722	14	8	0	1	0	1	0.08359	1	10	2	0	0	0	1	0.0541857	1	-	0	1	0
PLCG2	16	81819594	81991603	3798	6.82e-05	81	14	8	0	0	0	1	0.0102048	1	3	5	0	0	0	1	0.00661508	1	-	1	0.99864	0
VPREB1	22	22599225	22599749	438	7.39e-06	19	14	10	0	0	0	1	0.00224912	1	10	9	0	0	0	1	0.00145796	1	-	0	7.7456e-08	0
CWH43	4	48988446	49063907	2100	2.58e-05	31	14	10	0	0	0	1	0.00267209	1	19	12	0	0	0	1	0.00173214	1	-	0	8.2509e-23	0
BANF2	20	17674333	17716456	294	3.6e-06	197	14	6	0	0	0	1	0.0169243	1	11	6	0	0	0	1	0.0109709	1	-	0	0.040796	0
SNX5	20	17923000	17949068	1215	1.54e-05	424	14	6	0	0	0	1	0.0377051	1	3	14	0	0	0	1	0.0244417	1	2	0	1.6894e-06	0
PPP2R2A	8	26150762	26227929	1374	1.62e-05	119	14	7	0	0	0	1	0.00984385	1	7	9	0	0	0	1	0.0063811	1	-	0	0.99984	0
ADRA1A	8	26606106	26722486	1428	2.62e-05	370	14	10	0	0	0	1	0.0476282	1	10	8	0	0	0	1	0.0308742	1	-	0	3.5799e-11	0
CACNG3	16	24268075	24373184	948	1.78e-05	331	14	6	0	0	0	1	0.0436043	1	6	8	0	0	0	1	0.0282657	1	-	0	0.99983	0
NUS1	6	117996833	118028178	882	1.03e-05	47	14	8	0	1	0	1	0.00385085	1	7	3	0	0	0	1	0.00249624	1	-	0	0.99945	1
NKAIN2	6	124125345	125144375	627	9.12e-06	533	14	6	0	1	0	1	0.0543931	1	11	4	0	0	0	1	0.0352594	1	-	0	0.25481	0
NFKBIA	14	35871218	35873850	954	1.54e-05	621	14	13	0	1	0	1	0.0703321	1	7	6	0	0	0	1	0.0455916	1	-	0	0.98136	0
METRNL	17	81037691	81052320	936	2.01e-05	31	14	7	0	0	0	1	0.00467059	1	15	10	0	0	0	1	0.00302763	1	-	0	0.1131	0
PIAS1	15	68346664	68480173	1956	2.54e-05	636	14	12	0	0	0	1	0.0579444	1	5	6	0	1	0	1	0.0375615	1	-	0	1	0
SSTR1	14	38678594	38679770	1176	2.94e-05	243	14	6	0	0	0	1	0.0426222	1	15	5	0	0	0	1	0.0276291	1	-	0	0.075428	0
TRIM42	3	140397071	140419816	2172	3.58e-05	254	14	10	0	0	0	1	0.0293729	1	10	10	0	0	0	1	0.0190405	1	-	0	5.9556e-18	0
NMNAT3	3	139279851	139297895	648	1.01e-05	308	14	8	0	0	0	1	0.0336811	1	8	7	0	0	0	1	0.0218332	1	-	0	0.00030627	0
PPP3CA	4	101947021	102267953	1566	2.14e-05	283	14	8	0	1	0	1	0.027133	1	16	11	1	0	inf	0.553419	0.0175885	0.0174347	3	0	1	1
GNAT3	7	80087986	80141242	1065	9.9e-06	304	14	6	0	1	0	1	0.0198266	1	6	11	0	0	0	1	0.0128523	1	-	0	0.031218	0
GABRG3	15	27216682	27778027	1404	1.91e-05	38	14	8	0	0	0	1	0.00362693	1	7	7	0	1	0	1	0.0023511	1	2	0	0.3572	0
THNSL2	2	88472669	88485642	1455	2.13e-05	111	14	9	0	0	0	1	0.0114006	1	10	8	0	0	0	1	0.00739027	1	-	0	3.4632e-10	0
RBM19	12	114261028	114404032	2883	4.94e-05	175	14	18	0	0	0	1	0.0210383	1	16	7	1	1	0.806948	0.800626	0.0136377	0.0135451	-	0	3.6e-25	0
AXIN2	17	63526093	63554738	2532	4.64e-05	605	14	8	0	0	0	1	0.0777856	1	7	4	1	0	inf	0.553419	0.0504232	0.049173	-	0	0.99999	0
C1GALT1	7	7273950	7283358	1092	1.29e-05	184	14	2	0	0	0	1	0.0152502	1	5	2	0	0	0	1	0.00988565	1	-	0	0.73867	0
PLK2	5	57750409	57755786	2058	2.87e-05	219	14	8	0	0	0	1	0.0214274	1	9	8	0	0	0	1	0.01389	1	-	0	0.99563	0
CEP78	9	80851266	80881678	2169	2.34e-05	47	14	4	0	0	0	1	0.00355749	1	7	4	0	0	0	1	0.00230608	1	-	0	7.3932e-18	0
SLC25A26	3	66271520	66428231	825	6.94e-06	1054	14	3	0	0	0	1	0.0622065	1	3	2	0	0	0	1	0.0403243	1	-	0	0.016242	0
TMEM130	7	98445678	98467484	1308	2.25e-05	49	14	11	0	0	0	1	0.00591372	1	17	11	0	0	0	1	0.00383346	1	-	0	4.5816e-11	0
MFSD1	3	158519794	158546771	1545	2.13e-05	87	13	12	0	0	0	1	0.00841511	1	8	10	0	0	0	1	0.00545495	1	-	0	0.00035756	0
SPRED1	15	38545386	38643865	1335	1.86e-05	1028	13	17	0	1	0	1	0.100488	1	5	4	0	2	0	1	0.0651396	1	-	1	0.98352	0
FAM120B	6	170626478	170713678	2733	3.73e-05	1909	13	10	0	0	0	1	0.182795	1	11	6	0	0	0	1	0.118494	1	-	0	2.641e-21	0
CDKAL1	6	20546581	21231270	1740	2.32e-05	309	13	12	0	0	0	1	0.0289059	1	10	12	0	0	0	1	0.0187378	1	-	0	0.4808	0
SOX4	6	21594765	21596190	1425	3.02e-05	1074	13	5	0	0	0	1	0.159693	1	6	7	0	0	0	1	0.103518	1	-	0	0.78919	1
OR5AN1	11	59131931	59132867	936	1e-05	15	13	4	0	0	0	1	0.00112436	1	8	6	0	0	0	1	0.000728846	1	-	0	0.31407	0
PDGFB	22	39621727	39639968	726	1.5e-05	418	13	10	0	0	0	1	0.0605927	1	5	8	0	0	0	1	0.0392782	1	-	0	0.98832	0
ARFGAP3	22	43193593	43253188	1551	2.13e-05	56	13	4	0	0	0	1	0.00539567	1	5	2	0	0	0	1	0.00349765	1	-	0	1.447e-16	0
ITM2A	X	78616585	78622712	792	1.03e-05	48	13	14	0	0	0	1	0.00437968	1	10	13	0	0	0	1	0.00283905	1	-	0	-	0
SCEL	13	78130010	78218409	2067	2.43e-05	562	13	5	0	0	0	1	0.0463545	1	3	4	0	0	0	1	0.0300485	1	-	0	5.0499e-07	0
KLF12	13	74269626	74569159	1209	2.08e-05	1141	13	3	0	0	0	1	0.137725	1	15	4	0	0	0	1	0.0892777	1	-	0	0.99886	0
NETO1	18	70416262	70534526	1602	2.3e-05	156	13	7	0	0	0	1	0.0157137	1	10	11	0	0	0	1	0.0101862	1	-	0	0.39727	0
TRIM33	1	114940269	115053697	3384	4.11e-05	238	13	13	0	0	0	1	0.0202805	1	6	9	0	0	0	1	0.0131465	1	2	0	1	0
MOXD1	6	132618291	132722565	1842	2.46e-05	260	13	3	0	0	0	1	0.0243617	1	5	0	0	0	0	1	0.0157921	1	-	0	2.7884e-17	0
CRYL1	13	20978267	21099933	960	1.44e-05	4	13	9	0	0	0	1	0.00042096	1	5	5	0	0	0	1	0.00027288	1	-	0	8.7337e-10	0
SGCG	13	23777833	23898680	876	1.22e-05	271	13	16	0	0	0	1	0.0264798	1	11	7	0	0	0	1	0.0171651	1	-	0	6.5823e-07	0
TMC5	16	19451360	19509288	3021	4.08e-05	99	13	5	0	0	0	1	0.00938068	1	1	1	0	0	0	1	0.00608086	1	-	0	4.7118e-20	0
DYNAP	18	52258435	52265376	633	7.79e-06	43	13	10	0	0	0	1	0.00371272	1	13	14	0	0	0	1	0.0024067	1	-	0	0.065887	0
LPAR1	9	113637700	113734397	1095	1.7e-05	336	13	11	0	1	0	1	0.0365985	1	11	14	0	0	0	1	0.0237244	1	-	0	0.99784	0
SMPDL3A	6	123110491	123130553	1362	1.45e-05	44	13	5	0	0	0	1	0.0032865	1	6	6	0	0	0	1	0.00213041	1	-	0	9.7385e-10	0
ATL2	2	38523135	38604402	1752	2.16e-05	124	13	4	0	0	0	1	0.0107258	1	13	2	0	0	0	1	0.00695283	1	-	0	0.0042585	0
LARS2	3	45435945	45589022	2712	3.94e-05	287	13	1	0	0	0	1	0.0292535	1	5	6	0	1	0	1	0.0189631	1	-	1	2.1146e-11	0
ELOVL6	4	110972493	111119491	798	1.15e-05	143	13	18	0	0	0	1	0.0144584	1	9	5	0	0	0	1	0.00937241	1	-	0	0.9968	0
ENPEP	4	111397570	111482714	2874	4.17e-05	143	13	8	0	0	0	1	0.0145571	1	8	13	0	0	0	1	0.00943639	1	-	0	5.4005e-25	0
SEC61G	7	54820103	54825281	207	2.5e-06	18	13	7	0	0	0	1	0.00152522	1	4	7	0	0	0	1	0.000988696	1	-	0	0.30411	0
MSI2	17	55334103	55754389	987	1.79e-05	722	13	5	0	0	0	1	0.0918677	1	11	5	0	0	0	1	0.0595516	1	-	0	0.33045	0
MED13	17	60023828	60142566	6525	7.92e-05	616	13	9	0	0	0	1	0.0524584	1	9	5	0	0	0	1	0.0340052	1	1	0	1	1
ENPP2	8	120569760	120651020	2748	3.91e-05	878	13	8	0	0	0	1	0.0876484	1	6	9	0	0	0	1	0.0568166	1	-	0	0.041039	0
TCF4	18	52895455	53303128	2322	3.16e-05	934	13	12	0	0	0	1	0.0891787	1	12	2	0	0	0	1	0.0578086	1	1	1	1	1
FOXQ1	6	1312939	1314151	1212	3.23e-05	319	13	15	0	0	0	1	0.0596458	1	19	17	0	0	0	1	0.0386644	1	-	0	0.11192	0
URB2	1	229763380	229795044	4575	6.59e-05	416	13	3	0	0	0	1	0.0420414	1	7	5	0	0	0	1	0.0272526	1	-	0	1.6767e-18	0
TSPAN11	12	31106925	31144850	762	1.37e-05	86	13	4	0	0	0	1	0.0108481	1	6	5	0	0	0	1	0.00703209	1	-	0	5.8949e-08	0
CPNE4	3	131254038	131624287	1674	2.37e-05	599	13	9	0	0	0	1	0.0594989	1	13	6	0	0	0	1	0.0385692	1	-	0	0.88065	0
TEX29	13	111973237	111996470	456	8.74e-06	21	13	4	0	0	0	1	0.00282394	1	15	14	0	0	0	1	0.00183057	1	-	0	2.3571e-09	0
ACSL3	2	223773490	223806372	2163	2.91e-05	284	13	8	0	0	0	1	0.0268068	1	9	6	0	1	0	1	0.017377	1	-	0	0.010428	0
FAM174B	15	93162685	93198889	480	1.01e-05	230	13	11	0	0	0	1	0.0339545	1	7	2	0	0	0	1	0.0220104	1	-	0	1.344e-05	0
LINGO1	15	77906385	77924657	1863	4.01e-05	1009	13	4	0	0	0	1	0.152374	1	7	0	0	0	0	1	0.0987741	1	-	0	0.91133	0
CCL1	17	32687577	32690180	291	3.8e-06	195	13	9	0	1	0	1	0.0178655	1	9	5	0	0	0	1	0.011581	1	-	0	0.00014343	0
CUL3	2	225338961	225449726	2307	3.09e-05	589	13	7	0	0	0	1	0.0553498	1	8	5	0	0	0	1	0.0358795	1	1	0	0.99999	1
SERTAD2	2	64863060	64864005	945	1.72e-05	1362	13	2	0	0	0	1	0.173926	1	4	5	0	0	0	1	0.112744	1	-	0	0.98681	0
VIP	6	153073312	153078276	513	6.22e-06	292	13	10	0	0	0	1	0.0248396	1	10	13	0	0	0	1	0.0161019	1	-	1	8.6421e-06	1
CHMP4B	20	32399274	32441366	675	1.19e-05	116	13	6	0	0	0	1	0.014348	1	2	6	0	0	0	1	0.00930083	1	-	0	0.99992	0
KCNF1	2	11052552	11054037	1485	3.42e-05	216	13	10	0	0	0	1	0.0349014	1	6	8	0	0	0	1	0.0226242	1	-	0	0.85489	0
IBTK	6	82881141	82950203	4062	4.54e-05	142	13	7	0	0	0	1	0.0111351	1	10	6	1	0	inf	0.553419	0.00721813	0.00719214	-	0	0.0062894	0
OTOGL	12	80603238	80771828	7035	7.02e-05	213	13	7	0	0	0	1	0.0149122	1	3	6	0	0	0	1	0.00966658	1	-	1	3.1989e-65	0
ALDH1B1	9	38395745	38397299	1554	2.79e-05	97	13	14	0	0	0	1	0.0122184	1	17	10	0	0	0	1	0.00792037	1	-	0	3.5988e-06	0
CUL2	10	35299238	35363154	2295	2.95e-05	244	13	5	0	0	0	1	0.0220049	1	11	11	0	0	0	1	0.0142643	1	-	0	1	0
GOLIM4	3	167728056	167813073	2091	2.89e-05	377	13	11	0	0	0	1	0.0365574	1	5	5	0	0	0	1	0.0236977	1	-	0	2.7027e-07	0
RNGTT	6	89322437	89673128	1794	2.44e-05	165	13	4	0	0	0	1	0.0157449	1	7	6	1	0	inf	0.553419	0.0102064	0.0101545	-	0	0.80201	0
PDE7B	6	136173136	136512978	1353	1.91e-05	231	13	12	0	0	0	1	0.022879	1	5	4	0	0	0	1	0.0148309	1	-	0	0.19151	0
ODF2L	1	86817873	86852710	1911	1.91e-05	131	13	5	0	0	0	1	0.00918615	1	4	5	0	0	0	1	0.00595476	1	-	0	-	0
C18orf54	18	51886942	51904616	1119	1.39e-05	444	13	4	0	0	0	1	0.0386952	1	6	4	0	0	0	1	0.0250835	1	-	0	7.4943e-15	0
NKX3-1	8	23538733	23540402	705	1.39e-05	437	13	5	0	0	0	1	0.0604501	1	1	3	0	0	0	1	0.0391857	1	-	0	0.00015903	0
CDCA2	8	25317755	25365254	3072	3.87e-05	822	13	6	0	0	0	1	0.0726526	1	7	13	0	0	0	1	0.0470958	1	-	0	9.2152e-07	0
TMTC3	12	88542092	88589426	2745	3.1e-05	495	13	12	0	0	0	1	0.0392206	1	10	6	0	0	0	1	0.0254241	1	-	0	1.0615e-06	0
ADCYAP1R1	7	31102880	31146298	1491	2.12e-05	248	13	8	0	1	0	1	0.02474	1	6	5	0	0	0	1	0.0160373	1	-	0	7.2318e-09	0
ONECUT3	19	1753661	1775444	1485	1.32e-05	608	13	4	0	0	0	1	0.0379176	1	5	8	0	1	0	1	0.0245794	1	-	0	1.3643e-06	0
TGFBR3	1	92149295	92327088	2556	3.5e-05	370	13	13	0	0	0	1	0.0355466	1	13	7	0	0	0	1	0.0230425	1	-	0	3.358e-05	0
RNF150	4	141789414	142053962	1317	2.49e-05	261	13	8	0	0	0	1	0.0346213	1	5	7	0	0	0	1	0.0224427	1	-	0	1.4248e-05	0
ZNF330	4	142143525	142155143	963	1.22e-05	86	13	5	0	0	0	1	0.00764402	1	7	4	0	0	0	1	0.0049551	1	-	0	4.7241e-07	0
PAG1	8	81888778	81905462	1299	2e-05	248	13	2	0	0	0	1	0.0267893	1	13	9	0	0	0	1	0.0173657	1	-	0	2.007e-05	0
LYZL2	10	30900883	30918634	585	1.05e-05	45	13	8	0	0	0	1	0.00566677	1	5	5	0	0	0	1	0.00367338	1	-	0	0.00027402	0
ZFHX3	16	72821062	72994044	11112	0.000190233	3920	13	10	0	0	0	1	0.470836	1	8	4	1	1	0.806948	0.800626	0.305211	0.263032	3	0	1	1
C7orf33	7	148288017	148312493	534	8.21e-06	116	13	5	0	0	0	1	0.0125127	1	3	7	0	0	0	1	0.00811111	1	-	0	2.178e-06	0
KRTAP5-11	11	71293412	71293883	471	5.41e-06	273	13	6	0	0	0	1	0.0220003	1	5	9	0	0	0	1	0.0142613	1	-	0	0.010251	0
AKR1B1	7	134127479	134143814	951	1.41e-05	102	13	4	0	0	0	1	0.0106103	1	4	10	0	0	0	1	0.00687795	1	-	0	0.00072139	0
ALDH1A1	9	75516123	75567916	1506	2.04e-05	834	13	9	0	0	0	1	0.0792612	1	7	2	0	0	0	1	0.0513797	1	-	0	0.87258	0
PAM	5	102201899	102364769	2925	3.69e-05	535	13	2	0	0	0	1	0.0473526	1	8	3	0	0	0	1	0.0306955	1	-	0	0.00063448	0
PJA2	5	108672931	108719134	2127	2.35e-05	361	13	11	0	0	0	1	0.0279832	1	14	2	1	0	inf	0.553419	0.0181396	0.0179761	-	0	0.99302	0
GATA6	18	19751105	19780786	1788	3.66e-05	1180	13	10	0	1	0	1	0.169467	1	7	3	0	0	0	1	0.109854	1	-	1	0.95443	0
HRH4	18	22040692	22057526	1173	1.41e-05	77	13	7	0	0	0	1	0.00649384	1	7	1	0	0	0	1	0.00420952	1	-	0	0.00014178	0
NEDD4	15	56122094	56209029	3744	4.64e-05	156	13	10	0	0	0	1	0.0135643	1	10	6	0	0	0	1	0.0087928	1	-	0	1.6669e-15	0
FAM53A	4	1643019	1670468	1197	2.31e-05	3	13	12	0	0	0	1	0.000406189	1	19	15	1	0	inf	0.553419	0.000263305	0.000263271	-	0	2.3936e-12	0
MED15	22	20861965	20940991	2367	4.13e-05	257	13	3	0	0	0	1	0.0314611	1	4	3	0	0	0	1	0.0203941	1	-	0	0.99981	0
SLC4A3	2	220492714	220506450	3780	6.81e-05	382	13	12	0	1	0	1	0.0482846	1	9	7	1	0	inf	0.553419	0.0312996	0.0308149	-	0	0.0080668	0
SLC35B3	6	8413781	8434620	1206	1.42e-05	54	13	11	0	0	0	1	0.00446092	1	11	16	1	0	inf	0.553419	0.00289171	0.00288754	-	0	0.00022663	0
SLC12A7	5	1052474	1112106	3252	7.27e-05	42	13	5	0	0	0	1	0.00658753	1	5	7	0	0	0	1	0.00427025	1	-	0	2.2551e-28	0
CTNNA3	10	67680087	69407271	2688	3.68e-05	827	13	8	0	0	0	1	0.0794353	1	10	5	0	0	0	1	0.0514926	1	2	0	2.6395e-13	0
PXDC1	6	3723852	3751765	696	1.2e-05	66	13	18	0	0	0	1	0.00798372	1	14	14	0	0	0	1	0.00517531	1	-	0	0.43956	0
GCOM1	15	57884232	58006877	1653	2.15e-05	494	13	9	0	0	0	1	0.0450798	1	12	5	1	1	0.806948	0.800626	0.0292222	0.0287994	-	0	-	0
CYSLTR2	13	49280953	49281994	1041	1.31e-05	42	13	12	0	0	0	1	0.00370817	1	11	11	0	0	0	1	0.00240376	1	-	0	0.45312	0
FNDC3A	13	49580326	49781531	3597	4.48e-05	203	13	6	0	0	0	1	0.0177388	1	10	5	0	0	0	1	0.0114988	1	-	0	1	0
SLCO5A1	8	70585103	70744908	2547	4.34e-05	178	13	9	0	0	0	1	0.0212799	1	7	5	0	0	0	1	0.0137944	1	-	0	3.3099e-10	0
ZDHHC14	6	157803053	158094154	1467	2.82e-05	135	13	4	0	0	0	1	0.0182072	1	9	4	0	0	0	1	0.0118025	1	-	0	0.96558	0
SMOX	20	4155702	4168054	1668	3.26e-05	155	13	8	0	0	0	1	0.0212541	1	8	8	0	0	0	1	0.0137776	1	-	0	0.063822	0
CHRNB3	8	42552689	42591761	1377	2.1e-05	40	13	8	0	0	0	1	0.00427991	1	10	3	0	0	0	1	0.00277438	1	2	0	6.821e-08	0
SPACA1	6	88757623	88776053	885	1.27e-05	176	13	2	0	0	0	1	0.01772	1	8	3	0	0	0	1	0.0114867	1	-	0	0.00085727	0
MARCKS	6	114178921	114181755	999	2.17e-05	880	13	11	0	0	0	1	0.134112	1	3	4	0	1	0	1	0.0869355	1	-	0	0.0072112	0
PTPN1	20	49127064	49199252	1308	2.09e-05	298	13	12	0	0	0	1	0.0334075	1	7	5	0	0	0	1	0.0216559	1	-	0	1	0
NAT2	8	18257513	18258386	873	1.07e-05	39	13	8	0	0	0	1	0.0033537	1	14	8	0	0	0	1	0.00217398	1	-	0	0.11278	0
GIPC2	1	78511778	78601427	948	1.34e-05	346	13	5	0	0	0	1	0.0343133	1	3	3	1	0	inf	0.553419	0.022243	0.0219974	-	0	1.3931e-05	0
CDCA7L	7	21941939	21985422	1365	2.33e-05	430	13	7	0	0	0	1	0.0514969	1	7	6	0	0	0	1	0.033382	1	-	0	2.583e-12	0
DESI2	1	244816615	244869091	585	8.7e-06	181	13	5	0	0	0	1	0.0188856	1	6	5	0	0	0	1	0.0122423	1	-	0	0.58781	0
SIM1	6	100838236	100911344	2301	4.09e-05	449	13	15	0	1	0	1	0.0559941	1	16	10	0	1	0	1	0.0362972	1	-	0	1	1
FOXB2	9	79634570	79635869	1299	3.21e-05	1265	13	9	0	0	0	1	0.219319	1	9	6	0	1	0	1	0.14217	1	-	0	0.11593	0
BCL2L14	12	12232239	12251922	984	1.28e-05	71	13	12	0	0	0	1	0.00647982	1	8	4	0	0	0	1	0.00420043	1	-	0	7.1001e-05	0
COL3A1	2	189839215	189876500	4401	5.83e-05	425	13	7	0	1	0	1	0.0394999	1	3	2	0	0	0	1	0.0256051	1	-	1	1	0
KCNK12	2	47748045	47797470	1293	2.46e-05	556	13	10	0	1	0	1	0.0742166	1	12	13	0	0	0	1	0.0481096	1	-	0	0.15928	0
GPR88	1	101004522	101005677	1155	2.27e-05	336	13	4	0	0	0	1	0.0463311	1	7	3	1	0	inf	0.553419	0.0300333	0.0295868	-	0	6.5351e-08	0
IFNB1	9	21077304	21077868	564	6.16e-06	122	13	5	0	0	0	1	0.0093487	1	5	3	0	0	0	1	0.00606013	1	-	0	-	0
NDFIP1	5	141488539	141524239	666	7.27e-06	687	13	12	0	0	0	1	0.0526146	1	4	9	0	0	0	1	0.0341065	1	-	0	0.88976	0
MYSM1	1	59125668	59165724	2487	3.03e-05	130	13	10	0	0	0	1	0.0111122	1	6	4	0	0	0	1	0.00720329	1	-	0	0.084528	0
DYRK1A	21	38792676	38884834	2292	3.38e-05	220	13	5	0	0	0	1	0.0227622	1	8	9	0	0	0	1	0.0147552	1	1	1	1	1
ASCL4	12	108168992	108169514	522	1.41e-05	504	13	7	0	0	0	1	0.0955144	1	3	3	0	0	0	1	0.0619155	1	-	0	0.13299	0
ESM1	5	54275159	54281345	555	9.86e-06	787	13	6	0	0	0	1	0.0980953	1	9	6	0	1	0	1	0.0635886	1	-	0	0.15374	0
LEPR	1	66031248	66102698	3498	3.94e-05	32	13	10	0	0	0	1	0.00252881	1	4	4	0	0	0	1	0.00163926	1	-	0	8.8607e-05	0
DMD	X	31140035	33229429	11058	0.000135305	290	13	16	0	0	0	1	0.0248957	1	7	16	0	0	0	1	0.0161382	1	-	1	-	1
ZNF729	19	22469327	22499978	3759	3.48e-05	3	13	4	0	0	0	1	0.000194858	1	9	8	0	0	0	1	0.000126313	1	-	0	5.8382e-07	0
SLC39A8	4	103184200	103265819	1383	1.69e-05	223	13	12	0	1	0	1	0.0191187	1	9	8	0	0	0	1	0.0123934	1	-	0	0.61815	0
DDX6	11	118625420	118656960	1452	1.81e-05	153	13	6	0	0	0	1	0.0133811	1	3	1	0	0	0	1	0.00867409	1	-	0	1	1
CD53	1	111434030	111441817	660	9.16e-06	111	13	12	0	0	0	1	0.0108085	1	1	3	0	0	0	1	0.0070064	1	-	0	0.039891	0
ZBTB7C	18	45555630	45567478	1860	3.53e-05	578	13	10	0	0	0	1	0.0769625	1	6	2	0	0	0	1	0.0498896	1	-	0	0.71785	0
NACA2	17	59667893	59668541	648	9.44e-06	328	13	9	0	0	0	1	0.0335244	1	9	7	0	0	0	1	0.0217316	1	-	0	0.015862	0
PAPPA	9	118916451	119158895	4884	7.2e-05	620	13	5	0	0	0	1	0.0641266	1	9	4	0	0	0	1	0.0415689	1	-	0	0.99647	0
BICC1	10	60272903	60588651	2925	4.06e-05	521	13	13	0	0	0	1	0.0507373	1	8	9	0	1	0	1	0.0328896	1	-	0	0.29215	0
CRP	1	159683314	159684275	675	9.7e-06	256	13	5	0	0	0	1	0.0258106	1	3	3	0	0	0	1	0.0167312	1	-	0	0.0005414	0
ZNF507	19	32843736	32873989	2862	3.88e-05	501	13	9	0	1	0	1	0.0476529	1	9	5	0	0	0	1	0.0308902	1	-	0	0.99805	0
MTF2	1	93545083	93602584	1782	2.19e-05	388	13	5	0	0	0	1	0.0334547	1	5	2	0	0	0	1	0.0216865	1	-	0	1	0
PPP1R9A	7	94539425	94919615	4125	4.81e-05	892	13	3	0	0	0	1	0.0729752	1	10	11	0	1	0	1	0.0473049	1	-	0	0.43015	0
SOX9	17	70117532	70120528	1530	3.96e-05	832	13	7	0	0	0	1	0.151083	1	13	8	1	0	inf	0.553419	0.0979372	0.0932941	-	1	1	0
CNKSR3	6	154727487	154831248	1668	2.78e-05	265	13	7	0	0	0	1	0.0309873	1	15	14	0	0	0	1	0.020087	1	-	0	0.0044791	0
TIAM2	6	155450357	155578255	5106	8.1e-05	936	13	10	0	0	0	1	0.104176	1	8	5	1	0	inf	0.553419	0.0675306	0.0653009	-	0	2.2663e-06	0
NOL11	17	65714063	65739975	2160	2.74e-05	318	12	3	0	0	0	1	0.0283018	1	2	4	0	0	0	1	0.0183461	1	-	0	0.0020028	0
TGIF2LX	X	89177084	89177810	726	1.36e-05	2	12	12	0	0	0	1	0.000262858	1	3	5	0	0	0	1	0.000170393	1	-	0	-	0
FUNDC1	X	44383443	44402078	468	5.12e-06	123	12	19	0	0	0	1	0.00944102	1	12	16	0	0	0	1	0.00611998	1	-	0	-	0
ZNF287	17	16455169	16471045	2286	2.72e-05	149	12	4	0	0	0	1	0.0124385	1	3	3	0	0	0	1	0.00806305	1	-	0	0.84276	0
UXS1	2	106710481	106810697	1278	1.87e-05	79	12	8	0	0	0	1	0.00811012	1	7	3	0	0	0	1	0.00525725	1	-	0	3.564e-05	0
PTPRS	19	5206784	5286151	5847	0.000125033	335	12	9	0	0	0	1	0.0502604	1	7	12	0	0	0	1	0.0325804	1	-	0	1	0
C20orf85	20	56726020	56735878	414	7.12e-06	323	12	3	0	0	0	1	0.0389737	1	11	5	0	1	0	1	0.025264	1	-	0	5.0892e-05	0
SLCO4A1	20	61287806	61303245	2169	4.24e-05	15	12	6	0	0	0	1	0.00205725	1	6	8	0	0	0	1	0.00133358	1	-	0	9.7551e-16	0
SUCLG1	2	84650869	84686393	1041	1.27e-05	56	12	5	0	0	0	1	0.00479326	1	6	5	0	0	0	1	0.00310714	1	-	1	3.366e-06	0
CAMK1D	10	12391817	12870886	1158	1.98e-05	133	12	7	0	0	0	1	0.015955	1	5	5	0	0	0	1	0.0103426	1	-	0	0.99983	0
SIAH1	16	48395490	48399388	942	1.36e-05	305	12	8	0	0	0	1	0.0308942	1	8	4	0	0	0	1	0.0200266	1	-	0	0.99939	0
GADD45G	9	92220036	92220994	480	1.06e-05	301	12	3	0	0	0	1	0.0466359	1	5	5	0	0	0	1	0.0302309	1	-	0	0.17069	0
ACAN	15	89379437	89417712	7593	0.000110558	571	12	5	0	0	0	1	0.0583314	1	5	3	0	0	0	1	0.0378123	1	-	1	1	0
LSAMP	3	115529163	116163878	1017	1.59e-05	1201	12	6	0	0	0	1	0.131737	1	6	4	0	0	0	1	0.0853964	1	-	0	0.99996	0
TAMM41	3	11831978	11888110	951	1.45e-05	223	12	8	0	0	0	1	0.0238551	1	5	4	0	0	0	1	0.0154637	1	-	0	3.2767e-09	0
MPP7	10	28342993	28527533	1731	2.35e-05	153	12	10	0	0	0	1	0.0145731	1	10	8	0	0	0	1	0.00944676	1	-	0	1.0156e-10	0
MSTN	2	190921983	190927322	1128	1.45e-05	1210	12	10	0	1	0	1	0.109127	1	11	8	0	0	0	1	0.0707399	1	-	0	0.82895	0
GULP1	2	189342429	189458738	915	1.08e-05	276	12	5	0	0	0	1	0.0228561	1	3	2	0	0	0	1	0.014816	1	-	0	-	0
TRIO	5	14143834	14508531	9294	0.00015472	197	12	12	0	0	0	1	0.0230091	1	13	10	0	0	0	1	0.0149152	1	1	0	1	1
GCNT2	6	10529144	10626840	1209	1.76e-05	8	12	7	0	0	0	1	0.000817083	1	6	3	0	0	0	1	0.00052966	1	-	0	7.6578e-10	0
MTR	1	236959003	237060944	3798	5.24e-05	333	12	2	0	0	0	1	0.0322337	1	4	2	0	0	0	1	0.0208949	1	-	1	2.392e-09	0
DSC1	18	28710476	28742557	2685	3.57e-05	231	12	5	0	0	0	1	0.0215489	1	4	6	0	0	0	1	0.0139687	1	-	0	1.9251e-21	0
UBE3C	7	156931966	157060449	3252	4.75e-05	15	12	4	0	0	0	1	0.00153718	1	8	9	0	0	0	1	0.000996448	1	2	0	0.99999	0
TMEM260	14	57046632	57114215	2124	2.75e-05	314	12	11	0	1	0	1	0.0285231	1	4	4	0	1	0	1	0.0184896	1	-	0	1.3468e-15	0
CPZ	4	8594560	8621344	1959	3.84e-05	21	12	16	0	0	0	1	0.00288806	1	9	10	0	0	0	1	0.00187213	1	2	0	4.3477e-51	0
SEC63	6	108192907	108279213	2283	2.86e-05	213	12	3	0	0	0	1	0.018721	1	2	5	0	0	0	1	0.0121356	1	-	0	0.90594	0
MSH6	2	48010372	48033999	4083	5.37e-05	2272	12	6	0	0	0	1	0.209649	1	10	8	0	0	0	1	0.135901	1	-	0	7.5535e-20	0
ARMC2	6	109175470	109294717	2604	3.33e-05	296	12	2	0	0	0	1	0.0265573	1	4	1	0	0	0	1	0.0172153	1	-	0	1.6078e-15	0
GPR6	6	110300315	110301404	1089	2.87e-05	430	12	9	0	0	0	1	0.0795082	1	13	10	0	0	0	1	0.0515398	1	-	0	0.00022849	0
WDR27	6	169857686	170089101	2688	3.7e-05	793	12	8	0	0	0	1	0.0765835	1	13	6	0	0	0	1	0.0496439	1	-	0	4.095e-29	0
KCNAB1	3	155838400	156254536	1260	1.86e-05	509	12	8	0	0	0	1	0.0527169	1	7	4	0	0	0	1	0.0341728	1	-	0	0.030095	0
LPL	8	19796951	19822821	1428	2.1e-05	204	12	8	0	0	0	1	0.021048	1	12	6	0	0	0	1	0.013644	1	-	0	3.0524e-12	0
[truncated: 8,957 more rows]
