# Supplementary material for: Noncoding de novo mutations in SCN2A are associated with autism spectrum disorders
Source: iScience. 2025 Aug 5;28(9):113258. doi: 10.1016/j.isci.2025.113258 (PMC12392654; doi:10.1016/j.isci.2025.113258)
Supplement: Table S8. Noncoding DNMs of known ASD risk genes based on segment-based test, related to Table 5 [file mmc9.xlsx]

## Sheet: Table S8
Noncoding DNMs of known ASD risk genes based on segment-based test
	SPARK						SSC
gene	Observed DNMs in ASD case from SPARK	obs_spark_ctrl	FC	Fisher_exact_p_value	Expected DNMs	Case_only_p_value	Observed DNMs in ASD case from SSC	obs_ssc_ctrl	FC	Fisher_exact_p_value	Expected DNMs	Case_only_p_value	pLI_score	NDD_gene	ASD_known_gene	SFARI_gene_score
A1CF	5	6	0.519079	0.919043	5.43616	0.632448	3	2	1.2107	0.599449	3.46923	0.673424	7.4328e-10	0	0	-
A2M	1	0	inf	0.615871	1.70083	0.817468	0	2	0	1	1.08543	1	9.1331e-20	0	0	-
A2ML1	6	0	inf	0.0544783	2.41559	0.036619	0	1	0	1	1.54157	1	1.5734e-40	0	0	-
A2MP1	0	0	inf	1	0.474844	1	0	0	inf	1	0.303034	1	0	0	0	-
A3GALT2	0	0	inf	1	0.0996723	1	0	0	inf	1	0.0636085	1	1.0075e-06	0	0	-
A4GALT	3	2	0.935521	0.709673	3.0152	0.580206	0	1	0	1	1.92423	1	0.075456	0	0	-
A4GNT	1	2	0.311662	0.943368	1.27048	0.719303	0	1	0	1	0.81079	1	0.019099	0	0	-
AAAS	0	0	inf	1	0.101722	1	0	0	inf	1	0.0649163	1	8.615e-16	1	0	-
AACS	3	4	0.467332	0.918428	3.10609	0.600154	1	1	0.806863	0.800626	1.98224	0.862239	8.5337e-18	0	0	-
AACSP1	5	0	inf	0.0885059	1.67001	0.0277466	2	3	0.537559	0.872325	1.06576	0.288416	0	0	0	-
AADACL2	4	2	1.24772	0.577215	6.71442	0.902078	6	4	1.21098	0.513292	4.28499	0.260845	6.8781e-08	0	0	-
AADACL2-AS1	14	5	1.7494	0.199587	10.3328	0.160994	7	5	1.13013	0.536639	6.59418	0.488251	0	0	0	-
AADACL3	3	2	0.935521	0.709673	3.17601	0.615068	1	1	0.806863	0.800626	2.02686	0.868251	0.0017626	0	0	-
AADACL4	2	1	1.24758	0.670724	3.55498	0.86981	2	2	0.806778	0.763175	2.26871	0.661866	0.011702	0	0	-
AADAT	6	1	3.747	0.180171	7.29994	0.73595	8	3	2.15593	0.197115	4.65865	0.100227	0.45989	0	0	-
AAGAB	0	0	inf	1	0.127334	1	0	0	inf	1	0.0812613	1	1.5473e-08	0	0	-
AAK1	1	0	inf	0.615871	0.825443	0.561959	1	0	inf	0.553419	0.526778	0.409496	0.99999	0	0	-
AAR2	3	1	1.8719	0.50277	2.58062	0.476695	0	1	0	1	1.64689	1	5.3037e-12	0	0	-
AARD	4	0	inf	0.143772	2.34641	0.210154	2	2	0.806778	0.763175	1.49743	0.441313	0.00042732	0	0	-
AARS2	2	0	inf	0.379255	1.00459	0.265929	0	1	0	1	0.641105	1	1.7257e-15	0	0	-
AASDH	0	0	inf	1	0.285814	1	0	0	inf	1	0.1824	1	3.1629e-18	0	0	-
AASDHPPT	1	1	0.62361	0.852486	0.708349	0.507544	0	0	inf	1	0.452052	1	0.021536	0	0	-
AASS	5	8	0.388952	0.975845	7.96533	0.898365	3	5	0.483487	0.914918	5.08329	0.88219	4.3144e-21	1	0	-
AATBC	3	4	0.467332	0.918428	1.43469	0.174947	0	0	inf	1	0.915588	1	0	0	0	-
AATF	2	0	inf	0.379255	1.31841	0.379686	1	0	inf	0.553419	0.841379	0.568884	2.8937e-13	0	0	-
ABAT	1	2	0.311662	0.943368	1.17918	0.69247	1	0	inf	0.553419	0.752528	0.528826	1.1435e-10	0	0	2
ABCA1	6	9	0.414811	0.974997	8.45909	0.847299	6	4	1.21098	0.513292	5.39839	0.45359	2.0444e-12	0	0	-
ABCA10	0	0	inf	1	0.0767619	1	0	0	inf	1	0.0489876	1	7.779e-43	0	0	2
ABCA11P	3	2	0.935521	0.709673	1.79641	0.268418	2	1	1.61444	0.579843	1.14643	0.31793	0	0	0	-
ABCA12	8	3	1.66476	0.334837	6.06813	0.265452	6	6	0.806437	0.747482	3.87254	0.195279	4.1989e-17	0	0	-
ABCA13	12	10	0.747597	0.816683	16.6594	0.902477	16	2	6.49424	0.00268431	10.6316	0.0742614	2.163e-140	0	0	2
ABCA4	5	8	0.388952	0.975845	4.84187	0.531336	5	2	2.01961	0.322962	3.08997	0.200074	3.0729e-43	0	0	-
ABCA5	3	1	1.8719	0.50277	2.66992	0.498977	2	2	0.806778	0.763175	1.70388	0.507958	1.6798e-24	0	0	-
ABCA6	0	0	inf	1	0.731026	1	0	0	inf	1	0.466524	1	2.7236e-33	0	0	-
ABCA8	12	2	3.75172	0.0507694	8.09342	0.118786	6	4	1.21098	0.513292	5.16503	0.412971	8.1852e-44	0	0	-
ABCA9	1	2	0.311662	0.943368	1.34094	0.738401	1	0	inf	0.553419	0.855759	0.575039	1.0288e-40	0	0	-
ABCB1	1	2	0.311662	0.943368	1.39837	0.753	0	1	0	1	0.892406	1	1.7784e-05	0	0	-
ABCB10	1	1	0.62361	0.852486	1.30761	0.729535	0	0	inf	1	0.834487	1	2.9207e-17	0	0	-
ABCB11	3	1	1.8719	0.50277	1.82849	0.277019	2	0	inf	0.306213	1.1669	0.325377	9.0393e-15	1	0	-
ABCB4	0	0	inf	1	1.06761	1	1	0	inf	0.553419	0.681326	0.494054	1.6843e-08	0	0	-
ABCB5	7	9	0.484084	0.955965	12.3292	0.961907	6	8	0.604167	0.886671	7.86823	0.796393	1.9044e-45	0	0	-
ABCB8	0	0	inf	1	0.13544	1	0	0	inf	1	0.0864347	1	7.2131e-13	0	0	-
ABCB9	2	0	inf	0.379255	0.465961	0.0800628	0	0	inf	1	0.297365	1	2.8719e-07	0	0	-
ABCC1	4	5	0.498402	0.917467	2.56764	0.256976	0	2	0	1	1.63861	1	1.1516e-06	0	0	-
ABCC10	1	0	inf	0.615871	1.64225	0.806456	0	1	0	1	1.04805	1	1.6401e-29	0	0	-
ABCC11	3	0	inf	0.233521	0.975691	0.0758848	0	1	0	1	0.622663	1	3.7405e-38	0	0	-
ABCC12	6	5	0.74803	0.787541	6.09428	0.569343	3	2	1.2107	0.599449	3.88923	0.745212	8.7713e-42	0	0	-
ABCC13	3	4	0.467332	0.918428	3.47361	0.674244	4	3	1.07606	0.615613	2.21678	0.183957	0	0	0	-
ABCC2	2	2	0.623503	0.838678	0.859656	0.212793	2	0	inf	0.306213	0.548613	0.105288	1.3868e-45	0	0	-
ABCC3	0	0	inf	1	0.142415	1	1	0	inf	0.553419	0.0908858	0.086878	2.517e-28	0	0	-
ABCC4	8	6	0.831238	0.735163	4.04251	0.053705	5	5	0.806523	0.745915	2.57983	0.11974	6.6381e-11	0	0	-
ABCC5	3	0	inf	0.233521	1.4	0.166502	2	0	inf	0.306213	0.893447	0.225121	0.99927	0	0	-
ABCC6	0	0	inf	1	0.103756	1	0	0	inf	1	0.0662144	1	1.1496e-33	1	0	-
ABCC6P1	0	0	inf	1	1.135	1	1	1	0.806863	0.800626	0.724334	0.515353	0	0	0	-
ABCC8	0	1	0	1	0.531001	1	0	1	0	1	0.338872	1	8.7501e-33	0	0	-
ABCC9	11	0	inf	0.0048058	5.431	0.0233379	1	1	0.806863	0.800626	3.46594	0.968756	6.7453e-06	1	0	-
ABCD2	3	7	0.26668	0.99077	5.03981	0.878661	2	4	0.402949	0.93323	3.21629	0.830912	7.5648e-05	0	0	-
ABCD3	11	6	1.14393	0.501872	8.31589	0.216657	1	3	0.268661	0.960298	5.30701	0.995043	0.98982	0	0	-
ABCD4	2	0	inf	0.379255	1.54821	0.458177	0	2	0	1	0.988029	1	3.8807e-10	1	0	-
ABCE1	0	0	inf	1	0.111337	1	0	1	0	1	0.071053	1	0.99647	0	0	1
ABCF1	2	0	inf	0.379255	0.188697	0.0157145	0	0	inf	1	0.120422	1	6.749e-12	0	0	-
ABCF2-H2BE1	0	0	inf	1	0.124227	1	0	0	inf	1	0.0792788	1	0	0	0	-
ABCF3	4	2	1.24772	0.577215	1.13881	0.028704	1	0	inf	0.553419	0.726762	0.516528	1.0632e-12	0	0	-
ABCG1	2	0	inf	0.379255	2.25558	0.658773	2	0	inf	0.306213	1.43946	0.421711	0.19156	0	0	-
ABCG2	2	0	inf	0.379255	1.32103	0.380608	1	0	inf	0.553419	0.843048	0.569603	4.7824e-29	0	0	-
ABCG4	0	0	inf	1	0.379646	1	0	0	inf	1	0.242281	1	3.3868e-05	0	0	-
ABCG8	0	0	inf	1	0.142004	1	0	1	0	1	0.0906238	1	4.8917e-31	0	0	-
ABHD1	0	0	inf	1	0.116673	1	0	0	inf	1	0.074458	1	1.7706e-17	0	0	-
ABHD10	1	0	inf	0.615871	0.107518	0.10194	0	0	inf	1	0.0686154	1	1.2044e-05	0	0	-
ABHD11	0	1	0	1	0.886132	1	2	1	1.61444	0.579843	0.565509	0.11068	1.8683e-08	0	0	-
ABHD11-AS1	0	0	inf	1	0.154074	1	1	0	inf	0.553419	0.0983267	0.0936473	0	0	0	-
ABHD12	1	0	inf	0.615871	0.345736	0.292301	0	0	inf	1	0.220641	1	7.3529e-10	0	0	-
ABHD12B	2	0	inf	0.379255	1.14819	0.318573	0	0	inf	1	0.732751	1	4.9203e-12	0	0	-
ABHD13	0	0	inf	1	1.42175	1	3	1	2.42272	0.396512	0.907325	0.0640684	0.97664	0	0	-
ABHD15	0	0	inf	1	0.330131	1	0	0	inf	1	0.210682	1	2.9199e-13	0	0	-
ABHD17A	0	1	0	1	1.01446	1	2	0	inf	0.306213	0.647403	0.137744	0.21012	0	0	-
ABHD17B	1	0	inf	0.615871	2.02015	0.867364	1	0	inf	0.553419	1.28921	0.724512	0.8572	0	0	-
ABHD17C	5	2	1.56009	0.454825	4.85875	0.534382	6	1	4.85185	0.10551	3.10074	0.0944136	0.012798	0	0	-
ABHD18	1	2	0.311662	0.943368	0.604788	0.45381	2	0	inf	0.306213	0.385962	0.057828	9.8961e-07	0	0	-
ABHD2	7	1	4.37275	0.123798	8.58474	0.752741	4	1	3.23172	0.261221	5.47858	0.795862	0.54563	0	0	-
ABHD3	0	2	0	1	1.78763	1	1	0	inf	0.553419	1.14082	0.680444	2.0314e-15	0	0	-
ABHD4	0	0	inf	1	0.837507	1	0	1	0	1	0.534477	1	9.6185e-10	0	0	-
ABHD5	11	11	0.622534	0.9083	16.1989	0.929139	6	7	0.690854	0.828161	10.3378	0.944662	3.3648e-07	1	0	-
ABHD6	1	0	inf	0.615871	1.37176	0.746341	1	1	0.806863	0.800626	0.875428	0.583316	1.687e-08	0	0	-
ABI1	5	0	inf	0.0885059	1.6519	0.0266558	2	2	0.806778	0.763175	1.0542	0.284172	0.99979	0	0	-
ABI2	2	0	inf	0.379255	0.623575	0.129724	2	0	inf	0.306213	0.397951	0.0610034	0.44464	0	0	-
ABI3BP	13	2	4.06552	0.0354379	8.12277	0.0698881	6	7	0.690854	0.828161	5.18376	0.416248	8.88e-43	0	0	-
ABL1	0	0	inf	1	0.2307	1	0	0	inf	1	0.147227	1	1	0	0	-
ABL2	2	1	1.24758	0.670724	1.89043	0.563525	0	2	0	1	1.20643	1	0.00095775	0	0	3
ABLIM1	2	0	inf	0.379255	0.940982	0.242543	2	0	inf	0.306213	0.600513	0.12207	0.687	0	0	-
ABLIM2	1	1	0.62361	0.852486	2.9064	0.945328	1	0	inf	0.553419	1.8548	0.843516	7.4633e-10	0	0	-
ABLIM3	1	0	inf	0.615871	1.67293	0.812304	0	0	inf	1	1.06763	1	7.3582e-10	0	0	-
ABO	6	3	1.24786	0.52261	3.30673	0.117934	2	0	inf	0.306213	2.11028	0.623021	0	0	0	-
ABR	1	1	0.62361	0.852486	0.698485	0.502662	0	1	0	1	0.445757	1	0.99996	0	0	-
ABRA	24	13	1.15252	0.409514	19.099	0.15657	13	10	1.04931	0.54113	12.1885	0.445584	9.3408e-07	0	0	-
ABRACL	4	3	0.831431	0.740401	4.69764	0.689945	2	3	0.537559	0.872325	2.99792	0.800541	0.11373	0	0	-
ABRAXAS1	2	0	inf	0.379255	1.69086	0.503912	0	0	inf	1	1.07907	1	4.4342e-05	0	0	-
ABRAXAS2	4	4	0.623288	0.850084	3.28076	0.415408	5	2	2.01961	0.322962	2.09371	0.0615033	0.43101	0	0	-
ABT1	1	0	inf	0.615871	2.48617	0.916771	0	3	0	1	1.58661	1	0.00013349	0	0	-
ABTB2	2	0	inf	0.379255	2.46341	0.705112	0	1	0	1	1.57209	1	3.4257e-10	0	0	-
ACAA2	11	3	2.29101	0.150413	6.37332	0.0600129	7	3	1.88561	0.273068	4.0673	0.117804	1.9313e-09	0	0	-
ACACA	2	0	inf	0.379255	0.31141	0.0395055	0	0	inf	1	0.198734	1	1	0	0	-
ACACB	0	0	inf	1	0.499107	1	0	0	inf	1	0.318518	1	2.4266e-49	0	0	-
ACAD10	0	0	inf	1	0.38994	1	0	0	inf	1	0.24885	1	6.3955e-34	0	0	-
ACAD8	0	1	0	1	0.443209	1	0	0	inf	1	0.282846	1	6.7651e-14	0	0	-
ACAD9	0	0	inf	1	0.20151	1	0	0	inf	1	0.128599	1	1.1059e-12	1	0	-
ACADL	4	1	2.49658	0.364834	3.60566	0.485986	1	0	inf	0.553419	2.30105	0.899846	3.4389e-14	0	0	-
ACADM	3	0	inf	0.233521	4.64841	0.842439	0	3	0	1	2.9665	1	6.6928e-12	1	0	-
ACADS	0	0	inf	1	0.595653	1	1	0	inf	0.553419	0.380132	0.316229	3.4573e-06	1	0	-
ACADSB	3	2	0.935521	0.709673	2.65689	0.495756	3	1	2.42272	0.396512	1.69556	0.241606	7.1168e-07	0	0	-
ACAN	12	4	1.87414	0.200547	9.78023	0.278522	5	2	2.01961	0.322962	6.24151	0.745972	1	1	0	-
ACAP1	1	0	inf	0.615871	0.20042	0.181613	0	0	inf	1	0.127903	1	0.0019408	0	0	-
ACAP2	3	1	1.8719	0.50277	2.0453	0.335582	4	0	inf	0.0936926	1.30526	0.0436222	0.99662	0	0	-
ACAT1	1	0	inf	0.615871	0.539729	0.417094	0	2	0	1	0.344442	1	0.00031375	1	0	-
ACBD3	4	0	inf	0.143772	2.75667	0.298439	3	2	1.2107	0.599449	1.75924	0.258491	0.0057705	0	0	-
ACBD6	2	3	0.415478	0.924681	2.40181	0.691952	0	1	0	1	1.53278	1	1.2148e-05	1	0	-
ACCS	1	0	inf	0.615871	0.44769	0.360897	0	0	inf	1	0.285705	1	7.6006e-11	0	0	-
ACCSL	2	0	inf	0.379255	3.91556	0.902036	1	3	0.268661	0.960298	2.49882	0.917818	4.0897e-15	0	0	-
ACE	3	2	0.935521	0.709673	2.12247	0.356433	0	1	0	1	1.35451	1	5.7955e-32	0	0	2
ACER1	1	0	inf	0.615871	0.826385	0.562372	0	1	0	1	0.52738	1	1.287e-11	0	0	-
ACER2	4	2	1.24772	0.577215	4.21866	0.608043	1	3	0.268661	0.960298	2.69225	0.932272	1.4399e-07	0	0	-
ACER3	0	0	inf	1	2.00893	1	3	0	inf	0.169397	1.28205	0.138774	0.30389	0	0	-
ACHE	0	0	inf	1	1.15516	1	0	0	inf	1	0.737196	1	0.81104	0	0	2
ACKR1	3	2	0.935521	0.709673	3.60595	0.698305	1	1	0.806863	0.800626	2.30123	0.899865	0.01935	0	0	-
ACKR2	0	0	inf	1	0.118522	1	0	0	inf	1	0.0756377	1	0.11774	0	0	-
ACKR3	26	19	0.852414	0.753961	23.3519	0.318431	9	10	0.725166	0.82445	14.9026	0.960617	0.98125	0	0	-
ACLY	0	0	inf	1	0.216579	1	0	0	inf	1	0.138216	1	1	0	0	-
ACMSD	3	3	0.623395	0.842131	5.16398	0.888497	4	1	3.23172	0.261221	3.29553	0.418674	1.7878e-08	0	0	-
ACO1	54	27	1.2513	0.20364	40.1918	0.0215895	24	16	1.21267	0.333472	25.6494	0.654317	1.4898e-14	0	0	-
ACOD1	0	1	0	1	1.56366	1	0	1	0	1	0.997893	1	0.0022386	0	0	-
ACOT11	4	3	0.831431	0.740401	4.48872	0.655798	1	0	inf	0.553419	2.8646	0.942994	5.6614e-21	0	0	-
ACOT12	0	2	0	1	0.949911	1	0	1	0	1	0.606211	1	4.7046e-13	0	0	-
ACOT2	0	0	inf	1	0.276931	1	0	0	inf	1	0.176731	1	6.9193e-05	0	0	-
ACOT4	0	1	0	1	0.646281	1	1	0	inf	0.553419	0.412441	0.337968	9.913e-06	0	0	-
ACOT6	1	0	inf	0.615871	0.97215	0.621731	0	0	inf	1	0.620403	1	6.741e-08	0	0	-
ACOT7	0	0	inf	1	0.407971	1	0	0	inf	1	0.260358	1	0.99449	0	0	-
ACOX2	1	0	inf	0.615871	0.931453	0.606019	1	0	inf	0.553419	0.594432	0.448124	3.4806e-16	0	0	-
ACOX3	1	0	inf	0.615871	1.39563	0.752323	1	1	0.806863	0.800626	0.890659	0.589615	8.0313e-23	0	0	-
ACOXL	4	4	0.623288	0.850084	2.3366	0.208135	2	0	inf	0.306213	1.49116	0.439213	1.6306e-23	0	0	-
ACP3	5	2	1.56009	0.454825	10.0085	0.970908	7	9	0.626476	0.881999	6.38719	0.455638	4.3777e-07	0	0	-
ACP4	0	0	inf	1	0.0809382	1	0	0	inf	1	0.0516529	1	2.9148e-19	0	0	-
ACP5	1	0	inf	0.615871	0.385221	0.3197	0	1	0	1	0.245839	1	8.5281e-08	1	0	-
ACP6	5	2	1.56009	0.454825	3.84971	0.341829	1	1	0.806863	0.800626	2.45679	0.914291	1.3713e-16	0	0	-
ACP7	4	0	inf	0.143772	1.54616	0.0715691	1	0	inf	0.553419	0.986724	0.627204	1.0748e-18	0	0	-
ACR	0	0	inf	1	0.23247	1	0	0	inf	1	0.148357	1	0.00030556	0	0	-
ACRV1	4	2	1.24772	0.577215	3.22591	0.403243	2	2	0.806778	0.763175	2.0587	0.609649	0.002276	0	0	-
ACSBG1	0	0	inf	1	0.768467	1	1	0	inf	0.553419	0.490418	0.38763	0.0030581	0	0	-
ACSBG2	0	0	inf	1	1.00411	1	2	1	1.61444	0.579843	0.640798	0.13551	3.5742e-16	0	0	-
ACSF2	2	0	inf	0.379255	0.874208	0.218095	0	0	inf	1	0.557899	1	6.2384e-12	0	0	-
ACSF3	1	0	inf	0.615871	2.10056	0.877612	3	0	inf	0.169397	1.34053	0.152321	2.5362e-36	0	0	-
ACSL1	2	0	inf	0.379255	1.74987	0.522081	0	0	inf	1	1.11672	1	0.045987	0	0	-
ACSL3	6	5	0.74803	0.787541	10.1441	0.938174	3	6	0.402686	0.952537	6.47375	0.956123	0.010428	0	0	-
ACSL5	1	1	0.62361	0.852486	0.729746	0.517969	0	0	inf	1	0.465707	1	1.3958e-07	0	0	-
ACSL6	2	0	inf	0.379255	1.95321	0.581182	0	0	inf	1	1.2465	1	0.00076371	0	0	-
ACSM1	5	1	3.12161	0.258644	2.82672	0.156509	2	2	0.806778	0.763175	1.80395	0.538337	2.4772e-26	0	0	-
ACSM2A	1	0	inf	0.615871	0.969646	0.620783	2	1	1.61444	0.579843	0.618805	0.128132	2.8584e-25	0	0	-
ACSM2B	4	0	inf	0.143772	2.27833	0.196263	1	2	0.403212	0.911017	1.45398	0.766361	1.3308e-15	0	0	-
ACSM3	0	0	inf	1	0.340154	1	0	0	inf	1	0.217078	1	4.9829e-16	0	0	-
ACSM4	2	1	1.24758	0.670724	4.95837	0.958146	2	1	1.61444	0.579843	3.16432	0.824087	1.0484e-19	0	0	-
ACSM5	0	0	inf	1	0.122609	1	0	0	inf	1	0.0782462	1	1.6316e-15	0	0	-
ACSM6	4	6	0.415145	0.956265	4.41227	0.642687	2	3	0.537559	0.872325	2.81581	0.7716	0	0	0	-
ACSS1	0	1	0	1	0.8685	1	0	0	inf	1	0.554257	1	6.784e-07	0	0	-
ACSS3	9	4	1.4044	0.397891	4.25899	0.0301137	2	5	0.322183	0.965845	2.71799	0.754585	2.5007e-14	0	0	-
ACTA1	6	1	3.747	0.180171	3.83369	0.189446	2	2	0.806778	0.763175	2.44657	0.701561	3.06e-06	0	0	-
ACTA2-AS1	0	0	inf	1	0.332154	1	0	0	inf	1	0.211973	1	0	0	0	-
ACTB	2	3	0.415478	0.924681	2.78368	0.766128	1	0	inf	0.553419	1.77648	0.830767	1	1	1	1
ACTBL2	8	9	0.553397	0.929145	13.163	0.95039	10	8	1.00872	0.589574	8.40034	0.334124	1.9363e-12	0	0	-
ACTE1P	7	6	0.727126	0.806359	4.49324	0.168084	2	6	0.268339	0.98282	2.86748	0.780164	0	0	0	-
ACTG1	0	1	0	1	0.124333	1	0	0	inf	1	0.0793464	1	0.45556	1	1	-
ACTG1P17	0	0	inf	1	0.219973	1	0	1	0	1	0.140382	1	0	0	0	-
ACTG1P25	0	1	0	1	1.08334	1	0	0	inf	1	0.69136	1	0	0	0	-
ACTG2	3	0	inf	0.233521	1.37323	0.160069	1	1	0.806863	0.800626	0.87636	0.583705	0.27868	0	0	-
ACTL6A	2	4	0.311466	0.965956	3.62665	0.876907	2	0	inf	0.306213	2.31444	0.672462	1	0	0	-
ACTL7A	0	1	0	1	0.280945	1	0	0	inf	1	0.179292	1	1.0394e-08	0	0	-
ACTL7B	59	42	0.874056	0.778558	59.5663	0.546519	33	17	1.57477	0.0824281	38.0138	0.813135	1.8669e-07	0	0	-
ACTL8	11	8	0.857163	0.718541	13.6818	0.802261	9	8	0.90745	0.673356	8.73142	0.508471	0.60084	0	0	-
ACTL9	0	1	0	1	1.18991	1	1	1	0.806863	0.800626	0.759375	0.532041	0.18725	0	0	-
ACTN1	2	0	inf	0.379255	2.07131	0.612952	2	0	inf	0.306213	1.32186	0.380903	1	0	0	-
ACTN1-AS1	0	2	0	1	1.98459	1	0	0	inf	1	1.26652	1	0	0	0	-
ACTN2	4	3	0.831431	0.740401	4.05518	0.577236	3	2	1.2107	0.599449	2.58792	0.478535	0.99996	0	0	-
ACTN4	1	0	inf	0.615871	0.343237	0.29053	1	1	0.806863	0.800626	0.219046	0.196715	1	0	0	2
ACTR10	2	0	inf	0.379255	1.66248	0.495013	2	2	0.806778	0.763175	1.06096	0.286652	5.0641e-05	0	0	-
ACTR1B	0	0	inf	1	0.234447	1	0	0	inf	1	0.149619	1	2.6231e-09	0	0	-
ACTR2	1	4	0.155689	0.99166	4.48018	0.988669	4	1	3.23172	0.261221	2.85915	0.321247	1	0	0	-
ACTR3	0	0	inf	1	0.223111	1	0	0	inf	1	0.142384	1	0.99489	0	0	-
ACTR3-AS1	3	1	1.8719	0.50277	2.72124	0.511565	3	0	inf	0.169397	1.73663	0.252477	0	0	0	-
ACTR3B	32	7	2.86832	0.0049755	25.2439	0.109261	15	10	1.21182	0.39722	16.1101	0.642638	0.99999	0	0	-
ACTR3BP2	0	0	inf	1	0.279904	1	0	0	inf	1	0.178628	1	0	0	0	-
ACTR3BP5	0	2	0	1	1.35235	1	1	0	inf	0.553419	0.863036	0.578121	0	0	0	-
ACTR5	2	2	0.623503	0.838678	1.35468	0.392424	2	0	inf	0.306213	0.864528	0.214567	1.1953e-12	0	0	-
ACTR6	1	0	inf	0.615871	0.911643	0.598136	2	2	0.806778	0.763175	0.581789	0.115942	2.2657e-06	0	0	-
ACTRT2	10	3	2.08214	0.199318	5.16531	0.0382268	4	4	0.806608	0.746314	3.29638	0.418862	0.28836	0	0	-
ACVR1	7	7	0.622965	0.877555	9.38665	0.826206	4	5	0.644934	0.839681	5.99034	0.847932	2.3544e-08	1	0	-
ACVR1B	1	0	inf	0.615871	1.54167	0.785976	0	2	0	1	0.983855	1	0.99992	0	0	-
ACVR1C	3	4	0.467332	0.918428	7.90815	0.985225	7	4	1.41343	0.405986	5.0468	0.244691	0.17151	0	0	-
ACVR2A	42	32	0.816431	0.836609	55.7607	0.976026	40	34	0.948444	0.635377	35.5852	0.250703	1	0	0	-
ACVR2B-AS1	1	0	inf	0.615871	1.18522	0.69432	1	0	inf	0.553419	0.756378	0.530637	0	0	0	-
ACVRL1	2	0	inf	0.379255	1.22252	0.345497	0	0	inf	1	0.780185	1	0.50534	0	0	-
ACY3	0	0	inf	1	0.182942	1	1	0	inf	0.553419	0.116749	0.110192	1.6551e-06	0	0	-
ACYP2	1	1	0.62361	0.852486	0.924442	0.603247	1	0	inf	0.553419	0.589957	0.445649	0.067047	0	0	-
ADA	1	0	inf	0.615871	0.112504	0.106406	0	0	inf	1	0.0717972	1	9.3522e-15	1	0	2
ADA2	4	2	1.24772	0.577215	0.929431	0.0149629	0	0	inf	1	0.593141	1	5.3041e-06	0	0	-
ADAD1	1	0	inf	0.615871	1.63153	0.804371	0	0	inf	1	1.04121	1	4.0789e-06	0	0	-
ADAD2	0	0	inf	1	0.21576	1	0	1	0	1	0.137693	1	3.9305e-25	0	0	-
ADAM10	1	0	inf	0.615871	1.09844	0.666609	2	1	1.61444	0.579843	0.700999	0.156152	1	0	0	-
ADAM11	1	0	inf	0.615871	0.601116	0.4518	0	0	inf	1	0.383618	1	0.00043549	0	0	-
ADAM12	0	0	inf	1	1.09587	1	0	1	0	1	0.699359	1	9.4682e-15	0	0	-
ADAM17	0	1	0	1	0.855127	1	0	0	inf	1	0.545722	1	0.09836	0	0	-
ADAM18	1	0	inf	0.615871	0.502599	0.395044	0	0	inf	1	0.320747	1	2.3659e-29	0	0	-
ADAM19	4	3	0.831431	0.740401	1.97916	0.139135	1	0	inf	0.553419	1.26305	0.71721	2.6245e-13	0	0	-
ADAM2	6	2	1.87264	0.349289	3.42903	0.13315	3	2	1.2107	0.599449	2.18832	0.374154	4.5583e-11	0	0	-
ADAM20	4	1	2.49658	0.364834	3.35027	0.43074	4	2	1.61498	0.448384	2.13806	0.168609	0.11909	0	0	-
ADAM20P1	0	1	0	1	1.64969	1	2	2	0.806778	0.763175	1.05279	0.283653	0	0	0	-
ADAM21	0	0	inf	1	1.97619	1	2	1	1.61444	0.579843	1.26116	0.359357	0.14126	0	0	-
ADAM21P1	3	3	0.623395	0.842131	2.94874	0.565227	3	2	1.2107	0.599449	1.88181	0.291372	0	0	0	-
ADAM22	1	1	0.62361	0.852486	1.11282	0.671368	1	1	0.806863	0.800626	0.710173	0.508441	0.54166	0	0	-
ADAM23	6	7	0.533817	0.921895	6.8434	0.678846	4	2	1.61498	0.448384	4.3673	0.634823	0.99999	0	0	-
ADAM28	24	7	2.1463	0.0478266	21.0785	0.289923	18	12	1.2121	0.372945	13.4518	0.136087	1.3536e-25	0	0	-
ADAM29	26	22	0.735157	0.88618	30.6778	0.824334	18	12	1.2121	0.372945	19.5778	0.669912	0.0081041	0	0	-
ADAM30	2	1	1.24758	0.670724	2.90015	0.785434	2	2	0.806778	0.763175	1.85081	0.55211	0.15018	0	0	-
ADAM32	2	3	0.415478	0.924681	1.33286	0.384773	1	1	0.806863	0.800626	0.8506	0.572841	5.7378e-14	0	0	-
ADAM3A	2	0	inf	0.379255	1.29213	0.370386	1	1	0.806863	0.800626	0.824607	0.561593	0	0	0	-
ADAM5	0	1	0	1	1.00953	1	0	0	inf	1	0.644261	1	0	0	0	-
ADAM6	3	6	0.31127	0.980418	5.58332	0.916639	4	0	inf	0.0936926	3.56314	0.476929	0	0	0	-
ADAM8	0	0	inf	1	0.0908703	1	0	0	inf	1	0.0579913	1	2.6557e-40	0	0	-
ADAMTS1	11	7	0.980065	0.618094	12.4197	0.695183	12	11	0.879672	0.698773	7.92596	0.106654	1	0	0	-
ADAMTS10	1	0	inf	0.615871	0.284436	0.247561	0	0	inf	1	0.18152	1	0.99626	0	0	-
ADAMTS12	7	3	1.45625	0.422723	4.66122	0.190142	3	1	2.42272	0.396512	2.97468	0.571113	2.7175e-26	0	0	-
ADAMTS13	0	0	inf	1	0.0959657	1	0	0	inf	1	0.0612431	1	9.3759e-30	0	0	-
ADAMTS14	3	2	0.935521	0.709673	2.09745	0.349679	2	1	1.61444	0.579843	1.33854	0.386769	2.6826e-27	0	0	-
ADAMTS15	14	3	2.91834	0.060277	9.38029	0.0946404	6	2	2.4246	0.225793	5.98628	0.552115	0.033309	0	0	-
ADAMTS16	4	4	0.623288	0.850084	4.92551	0.724361	3	1	2.42272	0.396512	3.14334	0.608147	1.7318e-19	0	0	-
ADAMTS17	3	3	0.623395	0.842131	3.60144	0.697508	1	4	0.201386	0.982291	2.29835	0.899576	2.1504e-31	0	0	-
ADAMTS18	22	18	0.760821	0.846708	17.3025	0.156067	14	7	1.6177	0.205339	11.0421	0.222617	9.4612e-49	1	0	-
ADAMTS19	0	0	inf	1	0.345572	1	1	0	inf	0.553419	0.220536	0.197911	5.0188e-18	0	0	-
ADAMTS19-AS1	4	1	2.49658	0.364834	2.89371	0.32897	1	1	0.806863	0.800626	1.8467	0.842243	0	0	0	-
ADAMTS2	2	1	1.24758	0.670724	5.34145	0.969631	7	5	1.13013	0.536639	3.40879	0.0584848	0.00096048	0	0	-
ADAMTS20	14	12	0.726579	0.845036	14.4391	0.581273	11	5	1.77905	0.204893	9.21469	0.319751	5.2766e-51	0	0	-
ADAMTS3	29	9	2.01817	0.0409112	24.1925	0.188184	15	11	1.10105	0.485341	15.4391	0.578589	1.1514e-09	0	0	-
ADAMTS4	0	0	inf	1	0.237823	1	0	0	inf	1	0.151773	1	9.6633e-07	0	0	-
ADAMTS5	36	28	0.799868	0.844225	32.5391	0.294474	19	25	0.610022	0.962406	20.7657	0.680524	7.2782e-12	0	0	-
ADAMTS6	3	3	0.623395	0.842131	6.30545	0.950352	4	6	0.537151	0.902192	4.02399	0.571203	1	0	0	-
ADAMTS7	1	2	0.311662	0.943368	1.47727	0.771741	2	1	1.61444	0.579843	0.942761	0.243196	6.1918e-19	0	0	-
ADAMTS7P1	1	0	inf	0.615871	0.279591	0.243907	0	0	inf	1	0.178428	1	0	0	0	-
ADAMTS8	1	2	0.311662	0.943368	0.743798	0.524695	0	0	inf	1	0.474675	1	1.1163e-15	0	0	-
ADAMTS9	13	5	1.62398	0.250113	9.95557	0.204251	3	7	0.344971	0.974113	6.35341	0.952065	0.8545	0	0	-
ADAMTS9-AS2	24	15	0.997933	0.572764	13.9851	0.00921785	13	7	1.50148	0.261443	8.92495	0.118834	0	0	0	-
ADAMTSL1	29	21	0.860168	0.750288	30.6787	0.643403	28	26	0.867388	0.745134	19.5785	0.0425429	1.4567e-24	0	0	-
ADAMTSL3	4	4	0.623288	0.850084	3.28588	0.416542	0	2	0	1	2.09697	1	2.5841e-20	0	0	-
ADAMTSL4	2	2	0.623503	0.838678	0.784925	0.185799	0	0	inf	1	0.500921	1	1.0491e-25	0	0	-
ADAMTSL5	2	0	inf	0.379255	0.558382	0.108397	0	0	inf	1	0.356347	1	6.7763e-23	0	0	-
ADAP1	1	1	0.62361	0.852486	0.201452	0.182457	0	0	inf	1	0.128562	1	5.2273e-08	0	0	-
ADAP2	0	0	inf	1	0.503958	1	0	0	inf	1	0.321614	1	1.8897e-11	0	0	-
ADAR	1	0	inf	0.615871	2.40275	0.909531	1	0	inf	0.553419	1.53338	0.784194	0.9997	1	1	-
ADARB1	0	0	inf	1	0.276902	1	0	0	inf	1	0.176713	1	1	0	0	-
ADARB2	7	11	0.395705	0.985867	10.6865	0.907553	3	8	0.301684	0.986141	6.81991	0.966071	0.0043883	0	0	-
ADAT1	1	0	inf	0.615871	1.14215	0.680868	1	2	0.403212	0.911017	0.728893	0.517557	2.0023e-19	0	0	-
ADAT2	4	1	2.49658	0.364834	4.5644	0.668452	3	1	2.42272	0.396512	2.91289	0.557014	3.7037e-08	0	0	-
ADCK1	9	3	1.87339	0.260417	9.42726	0.599167	9	3	2.42649	0.139342	6.01626	0.154446	5.6789e-09	0	0	-
ADCK2	2	0	inf	0.379255	1.68834	0.503123	1	1	0.806863	0.800626	1.07746	0.65954	2.6802e-09	0	0	-
ADCY1	15	12	0.7787	0.80179	17.5628	0.7619	7	9	0.626476	0.881999	11.2082	0.929545	1	0	0	-
ADCY10	0	0	inf	1	0.308627	1	0	0	inf	1	0.196958	1	1.1571e-38	0	0	-
ADCY10P1	1	0	inf	0.615871	0.217792	0.195707	1	0	inf	0.553419	0.13899	0.129763	0	0	0	-
ADCY2	1	1	0.62361	0.852486	2.4818	0.916408	0	1	0	1	1.58383	1	1	0	0	-
ADCY3	0	0	inf	1	0.76596	1	0	0	inf	1	0.488818	1	3.6985e-11	0	0	2
ADCY5	0	1	0	1	1.61588	1	3	1	2.42272	0.396512	1.03122	0.0861324	1	0	1	2
ADCY6-DT	0	0	inf	1	0.632511	1	1	0	inf	0.553419	0.403654	0.332125	0	0	0	-
ADCY7	2	4	0.311466	0.965956	1.00855	0.267386	1	0	inf	0.553419	0.643633	0.47462	2.8053e-13	0	0	-
ADCY8	55	41	0.834093	0.836179	52.7692	0.397489	29	32	0.727826	0.913436	33.6761	0.812396	0.00047428	0	0	-
ADCY9	4	2	1.24772	0.577215	2.47422	0.236927	1	1	0.806863	0.800626	1.57899	0.793816	5.834e-05	0	0	-
ADCYAP1	6	3	1.24786	0.52261	3.09522	0.0938204	1	0	inf	0.553419	1.97529	0.86128	0.22276	0	0	-
ADCYAP1R1	10	7	0.890713	0.690559	12.7297	0.815581	5	3	1.34567	0.484912	8.12378	0.907239	7.2318e-09	0	0	-
ADD2	7	4	1.09169	0.576524	5.25398	0.275816	3	2	1.2107	0.599449	3.35297	0.6511	1	0	0	-
ADD3	0	0	inf	1	0.349087	1	0	0	inf	1	0.222779	1	0.99998	0	0	-
ADD3-AS1	1	2	0.311662	0.943368	0.840123	0.568343	1	0	inf	0.553419	0.536147	0.415002	0	0	0	-
ADGB	1	1	0.62361	0.852486	0.802891	0.551968	0	1	0	1	0.512386	1	1.41e-32	0	0	-
ADGRA1	1	0	inf	0.615871	0.315686	0.270711	0	1	0	1	0.201463	1	0.0024232	0	0	-
ADGRA1-AS1	3	2	0.935521	0.709673	1.56281	0.207076	0	2	0	1	0.997348	1	0	0	0	-
ADGRA2	0	0	inf	1	0.459605	1	0	0	inf	1	0.293309	1	1.1853e-15	0	0	-
ADGRA3	11	4	1.71747	0.255788	7.81216	0.165917	3	3	0.806693	0.750515	4.98554	0.874125	4.3423e-05	0	0	-
ADGRB1	2	1	1.24758	0.670724	0.955912	0.248027	0	1	0	1	0.61004	1	1	0	0	-
ADGRB2	0	1	0	1	2.62521	1	2	1	1.61444	0.579843	1.67535	0.49906	1	0	0	-
ADGRB3	12	6	1.24828	0.427912	7.58246	0.0841596	7	4	1.41343	0.405986	4.83895	0.214666	1	0	0	-
ADGRD1	3	1	1.8719	0.50277	4.29354	0.801833	0	0	inf	1	2.74004	1	4.8671e-12	0	0	-
ADGRE1	4	3	0.831431	0.740401	1.37628	0.051086	1	3	0.268661	0.960298	0.878307	0.584514	2.6017e-22	0	0	-
ADGRE2	1	0	inf	0.615871	0.590379	0.445883	0	0	inf	1	0.376766	1	3.5443e-23	0	0	-
ADGRE3	0	0	inf	1	0.477732	1	0	0	inf	1	0.304878	1	2.3972e-24	0	0	-
ADGRE4P	1	1	0.62361	0.852486	0.437659	0.354454	1	0	inf	0.553419	0.279304	0.24369	0	0	0	-
ADGRE5	0	0	inf	1	0.366311	1	1	0	inf	0.553419	0.233771	0.208457	8.9862e-19	0	0	-
ADGRF1	11	6	1.14393	0.501872	9.24149	0.323	9	1	7.28742	0.0243115	5.8977	0.142381	5.0377e-24	0	0	-
ADGRF2	3	1	1.8719	0.50277	0.884204	0.0602812	0	0	inf	1	0.564279	1	0	0	0	-
ADGRF3	1	2	0.311662	0.943368	0.886662	0.587971	0	0	inf	1	0.565847	1	4.432e-26	0	0	-
ADGRF4	1	0	inf	0.615871	1.70262	0.817795	2	0	inf	0.306213	1.08657	0.296052	1.067e-16	0	0	-
ADGRF5	4	1	2.49658	0.364834	2.06121	0.154087	1	0	inf	0.553419	1.31541	0.731637	5.1863e-08	0	0	-
ADGRG1	2	1	1.24758	0.670724	1.43698	0.420866	2	1	1.61444	0.579843	0.917049	0.233762	6.116e-12	0	0	-
ADGRG5	3	1	1.8719	0.50277	0.904634	0.0636221	1	0	inf	0.553419	0.577316	0.438597	9.6486e-10	0	0	-
ADGRG6	9	6	0.93541	0.658394	7.89874	0.393321	4	4	0.806608	0.746314	5.04079	0.740653	0.16311	0	0	-
ADGRG7	0	1	0	1	1.4601	1	1	1	0.806863	0.800626	0.931801	0.606156	1.4217e-15	0	0	-
ADGRL1	0	2	0	1	1.60871	1	1	2	0.403212	0.911017	1.02664	0.641791	1	0	0	3
ADGRL2	52	34	0.953227	0.630987	68.2265	0.981977	43	39	0.887586	0.741569	43.5405	0.552863	1	0	0	-
ADGRL3	0	0	inf	1	2.01824	1	1	0	inf	0.553419	1.28799	0.724177	0.99954	0	0	-
ADGRL3-AS1	118	68	1.0852	0.327337	85.3894	0.00047897	68	46	1.19883	0.200029	54.4935	0.042734	0	0	0	-
ADGRL4	81	60	0.838284	0.866482	75.0628	0.26133	53	39	1.09893	0.369648	47.9034	0.248986	1.6454e-27	0	0	-
ADGRV1	5	4	0.779332	0.765855	6.54452	0.781264	3	4	0.60469	0.851692	4.17656	0.786643	5.3153e-36	0	0	-
ADH1B	0	0	inf	1	0.635841	1	0	0	inf	1	0.405779	1	1.2699e-06	0	0	-
ADH1C	1	0	inf	0.615871	2.51811	0.919388	1	2	0.403212	0.911017	1.607	0.799511	5.088e-07	0	0	-
ADH5	2	0	inf	0.379255	0.0943744	0.00418275	0	0	inf	1	0.0602275	1	9.1163e-09	0	0	-
ADH7	3	3	0.623395	0.842131	5.58109	0.916509	6	3	1.61552	0.369158	3.56172	0.150651	6.2753e-15	0	0	-
ADHFE1	2	0	inf	0.379255	0.710211	0.159362	0	1	0	1	0.45324	1	9.7322e-09	0	0	-
ADI1	1	0	inf	0.615871	0.739477	0.522637	3	0	inf	0.169397	0.471917	0.0123479	1.0633e-10	0	0	-
ADIG	0	0	inf	1	0.551045	1	0	0	inf	1	0.351664	1	1.1939e-05	0	0	-
ADIPOQ	0	1	0	1	0.452859	1	0	0	inf	1	0.289004	1	3.5736e-09	0	0	-
ADIPOQ-AS1	4	2	1.24772	0.577215	1.97212	0.13788	2	3	0.537559	0.872325	1.25856	0.358426	0	0	0	-
ADIPOR2	0	1	0	1	0.987991	1	1	3	0.268661	0.960298	0.630513	0.467681	0.17407	0	0	-
ADIRF	0	0	inf	1	0.106623	1	0	0	inf	1	0.0680441	1	0.0001192	0	0	-
ADK	4	2	1.24772	0.577215	4.10209	0.586217	1	1	0.806863	0.800626	2.61786	0.927041	0.00021484	1	0	2
ADM	0	0	inf	1	0.1701	1	0	0	inf	1	0.108554	1	0.90366	0	0	-
ADM2	0	0	inf	1	0.161297	1	0	0	inf	1	0.102936	1	0.00012264	0	0	-
ADNP	0	0	inf	1	0.533845	1	0	0	inf	1	0.340688	1	1	0	1	1
ADNP2	1	1	0.62361	0.852486	1.69326	0.816082	0	0	inf	1	1.0806	1	0.1826	0	0	-
ADO	10	4	1.56089	0.321579	14.1502	0.897524	5	4	1.0087	0.629604	9.03034	0.946051	0.0012302	0	0	-
ADORA1	2	1	1.24758	0.670724	2.0793	0.615034	0	1	0	1	1.32696	1	0.86116	0	0	-
ADORA2B	5	5	0.62318	0.859269	4.92683	0.546576	4	2	1.61498	0.448384	3.14419	0.385036	3.4422e-08	0	0	-
ADPGK	0	0	inf	1	0.415285	1	1	0	inf	0.553419	0.265025	0.232814	8.1093e-07	0	0	-
ADPGK-AS1	8	8	0.622857	0.886053	10.9711	0.854935	7	6	0.941259	0.653357	7.00153	0.550516	0	0	0	-
ADPRH	3	0	inf	0.233521	0.819948	0.0503336	0	0	inf	1	0.523272	1	6.4343e-09	0	0	-
ADRA1A	11	7	0.980065	0.618094	14.3855	0.848485	7	5	1.13013	0.536639	9.1805	0.80917	3.5799e-11	0	0	-
ADRA1B	3	1	1.8719	0.50277	3.80281	0.731557	1	0	inf	0.553419	2.42687	0.911687	1.7989e-06	0	0	-
ADRA1D	16	14	0.711504	0.868123	19.33	0.805925	13	4	2.63191	0.0625857	12.3359	0.462396	4.3487e-10	0	0	-
ADRA2A	3	1	1.8719	0.50277	5.12003	0.8851	3	3	0.806693	0.750515	3.26748	0.634001	0.0045157	0	0	-
ADRA2B	3	2	0.935521	0.709673	4.01079	0.763473	6	1	4.85185	0.10551	2.55959	0.0461209	8.2996e-07	1	0	-
ADRA2C	3	2	0.935521	0.709673	3.30742	0.642061	4	4	0.806608	0.746314	2.11072	0.163387	0.16783	0	0	-
ADRB1	2	4	0.311466	0.965956	8.47867	0.99803	4	6	0.537151	0.902192	5.41089	0.787997	0.1116	0	0	-
ADRB2	9	11	0.509055	0.958828	14.7579	0.957571	12	15	0.643678	0.909019	9.41812	0.239334	0.0010085	0	0	2
ADRB3	1	1	0.62361	0.852486	2.68373	0.931692	3	2	1.2107	0.599449	1.71269	0.246131	2.7754e-16	0	0	-
ADRM1	0	0	inf	1	0.153767	1	0	0	inf	1	0.0981305	1	1	0	0	-
ADSL	0	0	inf	1	0.116666	1	0	0	inf	1	0.0744537	1	2.7371e-10	1	0	1
ADSS2	1	0	inf	0.615871	1.07823	0.659804	0	0	inf	1	0.688103	1	0.13538	0	0	2
ADTRP	16	13	0.766587	0.817495	14.5489	0.385804	8	9	0.716289	0.824652	9.28475	0.708382	1.4447e-05	0	0	-
AEBP1	0	0	inf	1	0.235699	1	0	1	0	1	0.150417	1	5.9567e-13	0	0	-
AEBP2	21	16	0.817537	0.782365	20.8147	0.51289	13	13	0.805838	0.773236	13.2835	0.567692	0.98672	0	0	-
AEN	0	0	inf	1	0.261241	1	0	0	inf	1	0.166718	1	8.5108e-09	0	0	-
AFAP1-AS1	0	0	inf	1	0.151941	1	0	1	0	1	0.0969655	1	0	0	0	-
AFAP1L1	0	0	inf	1	0.343175	1	0	0	inf	1	0.219007	1	1.0377e-20	0	0	-
AFAP1L2	1	0	inf	0.615871	0.937279	0.608308	1	1	0.806863	0.800626	0.59815	0.450172	0.00030862	0	0	-
AFDN-DT	0	0	inf	1	0.745109	1	0	0	inf	1	0.475511	1	0	0	0	-
AFF1	0	0	inf	1	0.565434	1	0	1	0	1	0.360847	1	0.94292	0	0	-
AFF1-AS1	1	0	inf	0.615871	0.673845	0.490255	0	0	inf	1	0.430032	1	0	0	0	-
AFF3	6	1	3.747	0.180171	4.49417	0.296074	4	1	3.23172	0.261221	2.86807	0.323241	1	0	1	-
AFF4	1	0	inf	0.615871	0.742476	0.524066	0	1	0	1	0.473831	1	1	0	1	-
AFG1L	3	0	inf	0.233521	2.06053	0.339703	1	2	0.403212	0.911017	1.31498	0.731521	5.7406e-05	0	0	-
AFG3L1P	1	0	inf	0.615871	0.113092	0.106931	0	0	inf	1	0.0721726	1	0	0	0	-
AFG3L2	1	0	inf	0.615871	0.711213	0.508952	0	0	inf	1	0.45388	1	9.8466e-09	1	1	-
AFM	1	1	0.62361	0.852486	0.634786	0.469951	1	2	0.403212	0.911017	0.405106	0.333094	2.1181e-25	0	0	-
AFP	2	0	inf	0.379255	1.33975	0.387194	2	1	1.61444	0.579843	0.854998	0.211099	5.0742e-14	0	0	-
AFTPH	1	0	inf	0.615871	0.350679	0.29579	0	0	inf	1	0.223795	1	0	0	0	-
AGA	12	5	1.49863	0.309379	14.8134	0.802572	9	9	0.806181	0.757138	9.45358	0.602439	3.0124e-05	1	0	-
AGAP1	23	11	1.30614	0.294179	17.964	0.142902	5	12	0.334766	0.99213	11.4642	0.988986	1	0	0	2
AGAP10P	0	0	inf	1	0.2458	1	0	0	inf	1	0.156864	1	0	0	0	-
AGAP7P	3	0	inf	0.233521	1.7212	0.248383	1	0	inf	0.553419	1.09843	0.666605	0	0	0	-
AGBL1	37	24	0.961154	0.614701	40.5885	0.73444	32	18	1.44078	0.136255	25.9027	0.136724	2.4754e-46	0	0	-
AGBL2	0	0	inf	1	0.211193	1	0	0	inf	1	0.134779	1	1.2409e-17	0	0	-
AGBL3	0	1	0	1	0.696023	1	1	0	inf	0.553419	0.444186	0.358654	9.3001e-11	0	0	-
AGBL4	1	5	0.124494	0.996801	3.28131	0.962421	5	1	4.04143	0.167639	2.09405	0.0615375	3.8311e-15	0	0	2
AGBL5-AS1	0	0	inf	1	0.214601	1	0	0	inf	1	0.136953	1	0	0	0	-
AGFG1	2	1	1.24758	0.670724	1.66415	0.49554	1	0	inf	0.553419	1.06202	0.654245	1	0	0	-
AGFG2	1	0	inf	0.615871	0.738777	0.522302	1	0	inf	0.553419	0.47147	0.375916	1.9744e-06	0	0	-
AGGF1	2	2	0.623503	0.838678	3.04203	0.807041	1	2	0.403212	0.911017	1.94135	0.85649	4.481e-09	0	0	-
AGK	2	1	1.24758	0.670724	2.58984	0.730648	1	1	0.806863	0.800626	1.65278	0.808483	7.2507e-06	1	0	-
AGL	6	8	0.466876	0.95515	3.60911	0.157138	4	0	inf	0.0936926	2.30325	0.201314	9.4633e-23	1	0	-
AGMAT	2	1	1.24758	0.670724	0.679172	0.148598	0	0	inf	1	0.433432	1	4.8454e-16	0	0	-
AGMO	20	11	1.1348	0.445678	11.8361	0.0187585	11	9	0.986203	0.603651	7.5535	0.142395	6.2279e-16	0	0	2
AGO1	0	0	inf	1	0.106999	1	0	0	inf	1	0.0682843	1	1	0	1	2
AGO2	1	0	inf	0.615871	0.799662	0.550519	1	1	0.806863	0.800626	0.510326	0.3997	1	0	0	2
AGO3	0	0	inf	1	0.450145	1	1	1	0.806863	0.800626	0.287272	0.249693	1	0	0	2
AGO4	3	0	inf	0.233521	1.29876	0.142601	2	1	1.61444	0.579843	0.828837	0.201609	1	0	0	2
AGPAT2	0	0	inf	1	0.17156	1	0	0	inf	1	0.109486	1	7.111e-06	0	0	-
AGPAT3	2	1	1.24758	0.670724	2.59825	0.732277	4	0	inf	0.0936926	1.65814	0.0870291	1	0	0	-
AGPAT4	4	2	1.24772	0.577215	4.30431	0.62362	2	1	1.61444	0.579843	2.74691	0.759727	0.99725	0	0	-
AGPAT5	5	2	1.56009	0.454825	1.95436	0.048629	1	0	inf	0.553419	1.24723	0.712699	3.239e-14	0	0	-
AGPS	0	0	inf	1	0.110772	1	0	0	inf	1	0.0706921	1	0.99976	1	0	-
AGR2	2	2	0.623503	0.838678	1.93361	0.575726	3	1	2.42272	0.396512	1.23398	0.127965	1.6354e-07	0	0	-
AGR3	22	18	0.760821	0.846708	20.0704	0.362266	14	12	0.941077	0.639435	12.8084	0.405906	2.6792e-09	0	0	-
AGRN	0	0	inf	1	0.12927	1	1	0	inf	0.553419	0.0824969	0.0791857	1.4649e-20	0	0	-
AGRP	2	4	0.311466	0.965956	1.11602	0.306833	2	1	1.61444	0.579843	0.71222	0.160064	0.018129	0	0	-
AGT	0	1	0	1	0.38852	1	0	0	inf	1	0.247944	1	1.6654e-08	0	0	-
AGTPBP1	28	13	1.34615	0.236333	24.0227	0.233709	13	17	0.614876	0.934369	15.3307	0.758879	0.0063262	0	0	-
AGTR1	20	11	1.1348	0.445678	14.5577	0.101585	7	2	2.82995	0.15411	9.29037	0.818405	7.1609e-05	0	0	-
AGTRAP	2	0	inf	0.379255	0.50407	0.0914409	3	1	2.42272	0.396512	0.321686	0.0043674	0.12511	0	0	-
AGXT	0	3	0	1	1.07393	1	0	1	0	1	0.685358	1	1.9476e-14	1	0	-
AGXT2	2	2	0.623503	0.838678	1.52408	0.4502	0	1	0	1	0.97263	1	1.3242e-18	0	0	-
AHCTF1	1	2	0.311662	0.943368	1.55105	0.787974	1	1	0.806863	0.800626	0.989843	0.628365	1	0	0	-
AHCTF1P1	4	3	0.831431	0.740401	6.92941	0.91448	5	3	1.34567	0.484912	4.42219	0.453066	0	0	0	-
AHCY	3	0	inf	0.233521	1.92831	0.303929	0	1	0	1	1.23061	1	0.00091412	0	0	-
AHCYL1	0	0	inf	1	2.65512	1	3	2	1.2107	0.599449	1.69444	0.241309	1	0	0	-
AHCYL2	0	0	inf	1	0.114684	1	0	0	inf	1	0.0731884	1	0.90908	0	0	-
AHDC1	2	1	1.24758	0.670724	2.82253	0.77273	2	1	1.61444	0.579843	1.80127	0.537542	1	0	1	1
AHI1	2	1	1.24758	0.670724	2.15564	0.634486	1	1	0.806863	0.800626	1.37568	0.747333	2.4655e-30	0	0	-
AHNAK	1	0	inf	0.615871	0.816469	0.55801	2	0	inf	0.306213	0.521052	0.096654	0.00021902	0	0	2
AHNAK2	1	0	inf	0.615871	0.070135	0.0677321	1	0	inf	0.553419	0.0447585	0.0437717	0.00025092	0	0	-
AHR	18	17	0.658655	0.919884	21.2153	0.786541	21	6	2.84132	0.0134488	13.5391	0.0359899	0.0077533	0	0	-
AHSA2P	0	1	0	1	0.298672	1	0	0	inf	1	0.190606	1	0	0	0	-
AHSG	3	0	inf	0.233521	1.24168	0.129675	0	0	inf	1	0.792413	1	1.1239e-05	0	0	-
AHSP	1	0	inf	0.615871	0.876421	0.58373	0	1	0	1	0.559311	1	0.0027336	0	0	-
AICDA	4	1	2.49658	0.364834	2.97614	0.347422	2	0	inf	0.306213	1.8993	0.566053	1.2725e-05	0	0	-
AIF1	2	0	inf	0.379255	0.240101	0.0246004	0	0	inf	1	0.153227	1	1.9746e-07	0	0	-
AIFM2	1	0	inf	0.615871	0.124448	0.117015	0	0	inf	1	0.0794195	1	1.5626e-13	0	0	-
AIG1	6	6	0.623073	0.86857	5.3322	0.442123	6	3	1.61552	0.369158	3.40289	0.129823	6.8187e-07	0	0	-
AIM2	5	4	0.779332	0.765855	4.97949	0.555901	4	0	inf	0.0936926	3.1778	0.392534	1.1012e-11	0	0	-
AIMP1	0	0	inf	1	0.209214	1	0	0	inf	1	0.133516	1	6.2083e-05	1	0	-
AIP	0	0	inf	1	0.278162	1	0	2	0	1	0.177516	1	0.27845	0	0	-
AIPL1	9	9	0.622749	0.89401	12.0291	0.846871	6	9	0.536743	0.927278	7.6767	0.777324	6.9183e-07	1	0	-
AIRE	0	0	inf	1	0.276582	1	0	0	inf	1	0.176508	1	2.7675e-16	1	0	-
AJAP1	58	31	1.16976	0.279424	49.5104	0.129248	28	21	1.07688	0.458044	31.5964	0.762684	0.9992	0	0	-
AJUBA	0	0	inf	1	0.0972336	1	0	0	inf	1	0.0620522	1	0.42459	0	0	-
AK1	0	0	inf	1	0.593467	1	0	0	inf	1	0.378737	1	0.0077508	0	0	-
AK2	2	0	inf	0.379255	3.02204	0.804119	4	2	1.61498	0.448384	1.92859	0.130227	0.00085749	1	0	-
AK3	3	0	inf	0.233521	1.56862	0.208564	2	1	1.61444	0.579843	1.00105	0.264629	3.3012e-10	0	0	-
AK4	4	2	1.24772	0.577215	3.19613	0.396619	1	0	inf	0.553419	2.0397	0.869932	0.010124	0	0	-
AK5	3	3	0.623395	0.842131	2.59945	0.481433	0	0	inf	1	1.65891	1	0.97955	0	0	-
AK6	0	1	0	1	0.428345	1	0	0	inf	1	0.27336	1	8.9933e-09	0	0	-
AK7	1	1	0.62361	0.852486	0.634936	0.470031	0	0	inf	1	0.405201	1	1.1243e-15	0	0	-
AK8	1	1	0.62361	0.852486	0.92816	0.60472	1	0	inf	0.553419	0.59233	0.446963	1.0986e-13	0	0	-
AKAIN1	3	2	0.935521	0.709673	3.60978	0.69898	1	1	0.806863	0.800626	2.30368	0.900109	0.1134	0	0	-
AKAP1	2	2	0.623503	0.838678	6.42415	0.987959	5	3	1.34567	0.484912	4.09974	0.390641	0.66314	0	0	-
AKAP10	2	2	0.623503	0.838678	2.29527	0.668053	1	2	0.403212	0.911017	1.46479	0.768873	0.99999	0	0	-
AKAP11	6	2	1.87264	0.349289	5.04883	0.392606	5	1	4.04143	0.167639	3.22204	0.223324	1	0	0	-
AKAP12	0	0	inf	1	0.459554	1	1	0	inf	0.553419	0.293277	0.254184	0.97285	0	0	-
AKAP6	6	4	0.935465	0.672441	8.38768	0.841755	5	2	2.01961	0.322962	5.35282	0.619094	1	0	0	-
AKAP7	16	7	1.42759	0.287581	16.2234	0.555252	9	8	0.90745	0.673356	10.3534	0.705534	6.7735e-09	0	0	-
AKAP8	1	0	inf	0.615871	0.360941	0.30298	0	2	0	1	0.230344	1	0.99294	0	0	-
AKAP9	3	4	0.467332	0.918428	2.38729	0.426966	2	0	inf	0.306213	1.52351	0.450012	1.2755e-43	0	0	2
AKIRIN1	5	1	3.12161	0.258644	1.25836	0.00937006	1	1	0.806863	0.800626	0.803054	0.552041	0.99257	0	0	-
AKIRIN2	3	0	inf	0.233521	2.56904	0.473771	2	0	inf	0.306213	1.6395	0.487734	0.99185	0	0	-
AKNA	0	0	inf	1	0.240484	1	0	0	inf	1	0.153472	1	2.0723e-08	0	0	-
AKNAD1	0	0	inf	1	0.114357	1	0	0	inf	1	0.0729797	1	2.0154e-16	0	0	-
AKR1A1	0	2	0	1	0.882715	1	2	0	inf	0.306213	0.563328	0.10998	6.5462e-06	0	0	-
AKR1B1	12	3	2.5	0.112096	8.96497	0.193606	3	7	0.344971	0.974113	5.72123	0.924373	0.00072139	0	0	-
AKR1B10	4	1	2.49658	0.364834	2.85024	0.319259	4	2	1.61498	0.448384	1.81896	0.111773	1.1815e-13	0	0	-
AKR1B15	2	1	1.24758	0.670724	2.5778	0.728298	1	4	0.201386	0.982291	1.64509	0.807005	8.0511e-18	0	0	-
AKR1C1	1	0	inf	0.615871	1.32119	0.733183	2	1	1.61444	0.579843	0.843155	0.206797	3.2841e-10	0	0	-
AKR1C2	1	0	inf	0.615871	0.83268	0.565118	0	0	inf	1	0.531397	1	8.7374e-07	0	0	-
AKR1C3	2	1	1.24758	0.670724	3.16567	0.824268	4	4	0.806608	0.746314	2.02026	0.14655	8.7918e-11	0	0	-
AKR1C4	1	1	0.62361	0.852486	1.99022	0.863334	1	0	inf	0.553419	1.27011	0.719199	5.2277e-13	0	0	-
AKR1C6P	4	4	0.623288	0.850084	2.88898	0.327912	3	1	2.42272	0.396512	1.84368	0.281101	0	0	0	-
AKR1C8P	2	0	inf	0.379255	2.5123	0.715217	2	2	0.806778	0.763175	1.60329	0.476131	0	0	0	-
AKR1D1	1	0	inf	0.615871	3.63327	0.97357	5	0	inf	0.0518105	2.31867	0.0859484	7.3492e-09	0	0	-
AKR1E2	9	8	0.700915	0.837575	6.97841	0.268098	5	4	1.0087	0.629604	4.45346	0.45904	2.4996e-15	0	0	-
AKR7A2	0	1	0	1	0.25547	1	0	1	0	1	0.163035	1	9.268e-09	0	0	-
AKR7A3	1	0	inf	0.615871	0.506397	0.397337	0	0	inf	1	0.323171	1	5.7871e-14	0	0	-
AKR7L	0	0	inf	1	0.189633	1	0	0	inf	1	0.121019	1	0	0	0	-
AKT1	0	0	inf	1	0.157223	1	0	1	0	1	0.100336	1	0.99533	1	0	-
AKT2	0	1	0	1	0.663774	1	0	2	0	1	0.423605	1	0.99996	0	0	-
AKT3	4	2	1.24772	0.577215	3.13112	0.382118	0	2	0	1	1.99821	1	0.99002	1	0	-
AKTIP	3	5	0.373695	0.959434	3.94946	0.754397	1	0	inf	0.553419	2.52045	0.919577	0.37022	0	0	-
ALAD	0	0	inf	1	0.117681	1	0	0	inf	1	0.0751012	1	0.096041	1	0	-
ALAS1	4	2	1.24772	0.577215	2.54779	0.252687	1	2	0.403212	0.911017	1.62594	0.803274	0.0027492	0	0	-
ALB	8	3	1.66476	0.334837	7.49761	0.475011	3	2	1.2107	0.599449	4.7848	0.856013	0.10648	0	0	-
ALCAM	94	60	0.976528	0.591529	78.9942	0.0543732	61	49	1.00469	0.530426	50.4123	0.0807943	0.99507	0	0	-
ALDH18A1	0	0	inf	1	1.5119	1	1	0	inf	0.553419	0.964859	0.618963	0.00012577	1	1	-
ALDH1A1	10	8	0.779017	0.78114	9.68541	0.502147	6	2	2.4246	0.225793	6.181	0.582938	0.87258	0	0	-
ALDH1A2	12	6	1.24828	0.427912	10.0786	0.312192	4	2	1.61498	0.448384	6.4319	0.883377	0.1615	0	0	-
ALDH1B1	7	9	0.484084	0.955965	12.2014	0.959058	10	6	1.34644	0.376291	7.78663	0.257279	3.5988e-06	0	0	-
ALDH1L1-AS2	4	3	0.831431	0.740401	4.11403	0.588485	4	3	1.07606	0.615613	2.62548	0.269553	0	0	0	-
ALDH1L2	0	0	inf	1	0.367501	1	0	0	inf	1	0.234531	1	3.5661e-25	0	0	-
ALDH2	1	0	inf	0.615871	1.0295	0.642816	0	1	0	1	0.657005	1	5.8061e-11	0	0	-
ALDH3A1	1	0	inf	0.615871	1.07772	0.659629	1	1	0.806863	0.800626	0.687776	0.497307	3.4356e-16	0	0	-
ALDH3A2	4	0	inf	0.143772	2.46841	0.235693	1	2	0.403212	0.911017	1.57528	0.793051	8.4904e-09	1	0	-
ALDH3B1	0	0	inf	1	0.105158	1	1	0	inf	0.553419	0.0671094	0.0649071	5.4122e-12	0	0	-
ALDH3B2	1	2	0.311662	0.943368	3.01969	0.951183	4	1	3.23172	0.261221	1.92709	0.129966	0	0	0	-
ALDH4A1	0	1	0	1	0.173813	1	1	0	inf	0.553419	0.110923	0.104992	2.0046e-11	1	0	-
ALDH5A1	0	0	inf	1	0.0541169	1	0	0	inf	1	0.0345362	1	2.1004e-07	1	0	1
ALDH7A1	4	2	1.24772	0.577215	1.42642	0.0567492	1	1	0.806863	0.800626	0.910305	0.597599	1.2151e-16	1	0	-
ALDH8A1	15	9	1.0397	0.553247	15.6597	0.600171	12	11	0.879672	0.698773	9.99366	0.302503	5.2204e-12	0	0	-
ALDH9A1	0	0	inf	1	0.111614	1	0	0	inf	1	0.0712296	1	4.2411e-08	0	0	-
ALDOB	2	1	1.24758	0.670724	1.45668	0.427572	0	0	inf	1	0.929619	1	2.309e-11	1	0	-
ALG1	0	1	0	1	0.171713	1	0	0	inf	1	0.109583	1	1.5532e-25	1	0	-
ALG10	44	42	0.649016	0.981827	47.8728	0.731538	38	29	1.05836	0.460208	30.5513	0.106986	5.7971e-06	0	0	-
ALG10B	52	41	0.787912	0.892142	40.4331	0.0451209	29	27	0.865	0.750594	25.8034	0.28966	1.6136e-07	0	0	-
ALG12	0	0	inf	1	0.28872	1	0	0	inf	1	0.184254	1	1.4677e-09	1	0	-
ALG14	0	0	inf	1	0.732874	1	1	0	inf	0.553419	0.467703	0.37356	6.9786e-05	0	0	-
ALG1L	1	0	inf	0.615871	0.453861	0.364829	1	0	inf	0.553419	0.289643	0.25147	0	0	0	-
ALG1L2	1	1	0.62361	0.852486	0.406912	0.334297	1	0	inf	0.553419	0.259682	0.228703	3.2999e-13	0	0	-
ALG1L9P	1	4	0.155689	0.99166	6.72585	0.9988	1	4	0.201386	0.982291	4.29228	0.986326	0	0	0	-
ALG2	1	0	inf	0.615871	2.83712	0.941406	1	2	0.403212	0.911017	1.81059	0.836442	5.4769e-12	1	0	-
ALG5	1	0	inf	0.615871	0.918004	0.600685	0	0	inf	1	0.585849	1	0.015813	0	0	-
ALG6	3	0	inf	0.233521	1.65323	0.230485	1	1	0.806863	0.800626	1.05505	0.651826	2.2093e-05	1	0	-
ALG8	0	0	inf	1	0.389105	1	0	0	inf	1	0.248318	1	1.8274e-10	1	0	-
ALG9	5	0	inf	0.0885059	0.649575	0.000563327	0	1	0	1	0.414544	1	1.351e-12	1	0	-
ALK	4	7	0.355675	0.977535	10.0847	0.990286	6	6	0.806437	0.747482	6.4358	0.621558	3.5482e-06	0	0	-
ALKAL1	9	7	0.801413	0.759743	6.47008	0.204885	3	3	0.806693	0.750515	4.12906	0.780203	7.8926e-06	0	0	-
ALKAL2	0	0	inf	1	0.56347	1	0	0	inf	1	0.359594	1	0.025484	0	0	-
ALKBH1	2	1	1.24758	0.670724	1.44279	0.422849	2	1	1.61444	0.579843	0.920758	0.235121	2.4266e-08	0	0	-
ALKBH2	0	0	inf	1	0.106451	1	0	0	inf	1	0.0679347	1	5.2646e-07	0	0	-
ALKBH3	1	1	0.62361	0.852486	0.758747	0.531747	0	0	inf	1	0.484215	1	3.423e-16	0	0	-
ALKBH3-AS1	1	0	inf	0.615871	0.590125	0.445742	0	0	inf	1	0.376604	1	0	0	0	-
ALKBH5	0	0	inf	1	0.128313	1	0	0	inf	1	0.0818866	1	1	0	0	-
ALKBH8	2	3	0.415478	0.924681	2.7563	0.761375	1	1	0.806863	0.800626	1.759	0.827784	2.6572e-05	0	0	-
ALLC	0	0	inf	1	0.221513	1	0	0	inf	1	0.141364	1	5.1223e-11	0	0	-
ALMS1	6	4	0.935465	0.672441	5.18132	0.415821	0	2	0	1	3.3066	1	1.8027e-65	1	0	-
ALMS1P1	2	1	1.24758	0.670724	0.41552	0.065761	0	1	0	1	0.265175	1	0	0	0	-
ALOX12-AS1	1	2	0.311662	0.943368	2.2106	0.890365	0	3	0	1	1.41075	1	0	0	0	-
ALOX12B	0	0	inf	1	1.09219	1	0	0	inf	1	0.697009	1	3.541e-10	0	0	-
ALOX12P2	4	4	0.623288	0.850084	4.53342	0.663312	1	2	0.403212	0.911017	2.89313	0.944597	0	0	0	-
ALOX15	0	3	0	1	0.971052	1	0	1	0	1	0.619703	1	7.1367e-21	0	0	-
ALOX15B	2	2	0.623503	0.838678	1.51432	0.446955	0	2	0	1	0.966401	1	2.1367e-27	0	0	-
ALOX15P1	2	0	inf	0.379255	0.750365	0.173488	0	1	0	1	0.478866	1	0	0	0	-
ALOX5	1	1	0.62361	0.852486	1.96398	0.859701	1	0	inf	0.553419	1.25337	0.714458	7.4893e-17	0	0	-
ALOX5AP	2	3	0.415478	0.924681	3.28522	0.839595	1	0	inf	0.553419	2.09655	0.877121	0.13029	0	0	-
ALOXE3	0	1	0	1	0.353235	1	1	1	0.806863	0.800626	0.225426	0.201824	4.7714e-23	0	0	-
ALPG	2	0	inf	0.379255	1.21579	0.343073	1	1	0.806863	0.800626	0.775891	0.539707	1.0272e-09	0	0	-
ALPI	2	0	inf	0.379255	1.12202	0.309024	1	0	inf	0.553419	0.716045	0.511319	3.3041e-16	0	0	-
ALPK1	2	0	inf	0.379255	3.39243	0.852297	3	3	0.806693	0.750515	2.16497	0.36788	1.2123e-32	0	0	-
ALPK2	5	1	3.12161	0.258644	2.97933	0.181276	4	1	3.23172	0.261221	1.90134	0.125527	3.1976e-31	0	0	-
ALPK3	1	0	inf	0.615871	0.602029	0.452301	0	0	inf	1	0.384201	1	2.1404e-26	0	0	-
ALPL	0	0	inf	1	1.40603	1	0	1	0	1	0.897296	1	1.666e-11	1	0	-
ALPP	0	0	inf	1	1.00234	1	0	0	inf	1	0.639673	1	4.7355e-12	0	0	-
ALS2	0	1	0	1	1.21316	1	0	0	inf	1	0.774209	1	2.5639e-17	0	0	-
ALS2CL	1	1	0.62361	0.852486	1.31086	0.730411	2	2	0.806778	0.763175	0.836558	0.204405	4.7556e-37	0	0	-
ALX1	30	13	1.44314	0.171474	25.0035	0.182297	18	12	1.2121	0.372945	15.9567	0.336617	0.00059969	1	0	-
ALX3	0	0	inf	1	0.517846	1	2	1	1.61444	0.579843	0.330477	0.0439447	7.3441e-05	1	0	-
ALX4	9	5	1.12301	0.535254	10.9303	0.761764	5	3	1.34567	0.484912	6.97544	0.824756	3.2353e-05	1	0	-
ALYREF	0	0	inf	1	0.138682	1	0	0	inf	1	0.0885035	1	0.99971	0	0	-
AMBN	4	3	0.831431	0.740401	3.14109	0.384343	2	1	1.61444	0.579843	2.00457	0.595229	2.5988e-12	0	0	-
AMBP	0	1	0	1	0.463962	1	2	0	inf	0.306213	0.29609	0.0360712	5.3286e-11	0	0	-
AMBRA1	1	0	inf	0.615871	0.144364	0.134428	0	1	0	1	0.0921301	1	0.93414	0	0	-
AMD1	1	2	0.311662	0.943368	2.12823	0.880952	0	1	0	1	1.35819	1	0.9969	0	0	-
AMDHD1	0	0	inf	1	0.0671294	1	1	0	inf	0.553419	0.0428404	0.0419358	2.3344e-13	0	0	-
AMER2	1	0	inf	0.615871	1.88469	0.848123	0	0	inf	1	1.20276	1	0.83912	0	0	-
AMER3	2	2	0.623503	0.838678	3.55239	0.869547	3	2	1.2107	0.599449	2.26705	0.395206	0	0	0	-
AMHR2	0	0	inf	1	0.118643	1	0	0	inf	1	0.0757151	1	2.6579e-07	0	0	-
AMIGO1	0	0	inf	1	1.0342	1	0	0	inf	1	0.660001	1	1	0	0	-
AMIGO2	10	4	1.56089	0.321579	10.5602	0.609929	7	4	1.41343	0.405986	6.7393	0.510768	0.00011174	0	0	-
AMMECR1L	2	0	inf	0.379255	1.61111	0.478649	1	3	0.268661	0.960298	1.02817	0.642339	0.99999	0	0	-
AMN	0	0	inf	1	0.3065	1	0	0	inf	1	0.195601	1	1.7753e-15	0	0	-
AMN1	0	0	inf	1	2.00612	1	1	1	0.806863	0.800626	1.28026	0.722034	0.0077609	0	0	-
AMOTL1	4	0	inf	0.143772	4.19729	0.604095	0	1	0	1	2.67861	1	0.0027876	0	0	-
AMOTL2	2	3	0.415478	0.924681	4.24592	0.924865	7	1	5.66299	0.065416	2.70965	0.0209204	0.054525	0	0	-
AMPD1	0	0	inf	1	0.16704	1	0	0	inf	1	0.106601	1	6.8527e-21	0	0	2
AMPD2	0	1	0	1	1.04822	1	2	0	inf	0.306213	0.668948	0.145086	1.3352e-08	1	0	-
AMPD3	1	0	inf	0.615871	1.05312	0.651154	1	0	inf	0.553419	0.672079	0.489354	1.4732e-12	0	0	-
AMPH	1	0	inf	0.615871	2.14641	0.883097	3	0	inf	0.169397	1.36979	0.159249	1.5527e-06	0	0	-
AMTN	2	1	1.24758	0.670724	2.98079	0.797964	3	2	1.2107	0.599449	1.90227	0.296893	5.0735e-10	0	0	-
AMY1C	14	4	2.18775	0.118695	13.1932	0.448186	9	7	1.03765	0.574012	8.41959	0.465814	0.87046	0	0	-
AMY2A	0	0	inf	1	0.0582455	1	0	0	inf	1	0.0371709	1	0.018085	0	0	-
AMY2B	1	0	inf	0.615871	0.0737904	0.0711337	1	0	inf	0.553419	0.0470913	0.0459997	1.8944e-26	0	0	-
AMZ1	0	1	0	1	0.0490748	1	0	0	inf	1	0.0313184	1	4.0958e-19	0	0	-
AMZ2	0	0	inf	1	0.247044	1	1	0	inf	0.553419	0.157658	0.145858	1.4813e-06	0	0	-
AMZ2P1	3	0	inf	0.233521	2.08929	0.347477	0	0	inf	1	1.33334	1	0	0	0	-
ANAPC1	10	5	1.24814	0.453161	6.81367	0.151123	4	12	0.267695	0.996869	4.34832	0.631471	1	0	0	-
ANAPC10	9	6	0.93541	0.658394	11.7712	0.829399	12	6	1.61715	0.23421	7.51208	0.0799504	0.51546	0	0	-
ANAPC13	2	0	inf	0.379255	1.55618	0.460798	2	0	inf	0.306213	0.993116	0.261709	0.00073652	0	0	-
ANAPC15	2	2	0.623503	0.838678	0.969176	0.252903	0	0	inf	1	0.618505	1	0.018117	0	0	-
ANAPC16	1	0	inf	0.615871	1.20834	0.701307	1	0	inf	0.553419	0.771134	0.537512	0.33751	0	0	-
ANAPC1P1	0	0	inf	1	0.365329	1	1	0	inf	0.553419	0.233144	0.207961	0	0	0	-
ANAPC1P4	0	0	inf	1	0.0723623	1	0	0	inf	1	0.04618	1	0	0	0	-
ANAPC1P6	4	2	1.24772	0.577215	5.78469	0.828524	4	2	1.61498	0.448384	3.69165	0.504103	0	0	0	-
ANAPC4	6	9	0.414811	0.974997	4.94232	0.37392	4	1	3.23172	0.261221	3.15407	0.387243	2.7404e-08	0	0	-
ANAPC5	0	2	0	1	1.18464	1	1	2	0.403212	0.911017	0.756011	0.530464	1.6169e-12	0	0	-
ANAPC7	0	2	0	1	1.5865	1	1	0	inf	0.553419	1.01247	0.636679	0.99399	0	0	-
ANG	2	3	0.415478	0.924681	1.66132	0.494646	0	1	0	1	1.06021	1	0.42026	0	0	-
ANGEL1	2	0	inf	0.379255	0.562683	0.109773	0	1	0	1	0.359091	1	3.6347e-17	0	0	-
ANGEL2	1	3	0.20768	0.978264	1.79102	0.833209	1	0	inf	0.553419	1.14298	0.681134	2.9922e-08	0	0	-
ANGPT1	43	18	1.49607	0.094413	36.7243	0.169408	23	18	1.03142	0.526102	23.4366	0.563532	0.99987	0	0	-
ANGPT4	1	2	0.311662	0.943368	3.01287	0.95085	1	0	inf	0.553419	1.92274	0.853795	1.491e-16	0	0	-
ANGPTL4	2	0	inf	0.379255	0.247028	0.0259229	0	0	inf	1	0.157647	1	3.5878e-16	0	0	-
ANGPTL5	13	4	2.0309	0.1552	13.1918	0.557817	7	5	1.13013	0.536639	8.41869	0.735053	2.558e-06	0	0	-
ANHX	1	0	inf	0.615871	1.04925	0.6498	0	1	0	1	0.669608	1	0.00087661	0	0	-
ANK1	3	0	inf	0.233521	1.17541	0.115226	0	0	inf	1	0.750122	1	1	0	0	-
ANK2	5	2	1.56009	0.454825	4.66683	0.499243	5	2	2.01961	0.322962	2.97827	0.181098	1	0	1	1
ANK3	8	4	1.248	0.483675	4.51482	0.0878122	3	2	1.2107	0.599449	2.88125	0.549687	1	0	1	1
ANKDD1A	5	2	1.56009	0.454825	1.43416	0.0156448	0	2	0	1	0.915248	1	7.3597e-16	0	0	-
ANKDD1B	0	0	inf	1	0.10517	1	0	0	inf	1	0.0671169	1	1.1152e-07	0	0	-
ANKFN1	23	12	1.19675	0.375836	17.2303	0.105575	9	12	0.603642	0.9149	10.996	0.76766	4.8473e-11	0	0	-
ANKFY1	0	0	inf	1	0.13461	1	0	0	inf	1	0.0859052	1	0.99785	0	0	-
ANKH	12	8	0.935355	0.651916	13.7933	0.722143	10	5	1.61661	0.269167	8.80259	0.386601	0.997	1	1	-
ANKHD1	0	0	inf	1	0.561355	1	0	0	inf	1	0.358244	1	1	0	0	-
ANKIB1	1	0	inf	0.615871	0.46035	0.368937	1	0	inf	0.553419	0.293785	0.254563	0.33085	0	0	-
ANKK1	2	0	inf	0.379255	1.01178	0.268574	0	0	inf	1	0.645693	1	9.3895e-14	0	0	-
ANKLE2	0	0	inf	1	0.0809397	1	0	1	0	1	0.0516538	1	2.8502e-12	0	0	-
ANKMY1	0	1	0	1	0.279466	1	0	0	inf	1	0.178349	1	2.8817e-33	0	0	-
ANKMY2	0	0	inf	1	0.548567	1	0	0	inf	1	0.350082	1	2.0437e-08	0	0	-
ANKRA2	5	1	3.12161	0.258644	1.49624	0.0183997	0	0	inf	1	0.954868	1	3.7787e-10	0	0	-
ANKRD1	0	0	inf	1	1.14324	1	1	1	0.806863	0.800626	0.72959	0.517893	7.4905e-09	0	0	-
ANKRD10	2	0	inf	0.379255	2.43968	0.700099	2	4	0.402949	0.93323	1.55695	0.46105	0.00016955	0	0	-
ANKRD11	2	2	0.623503	0.838678	0.624853	0.130151	0	0	inf	1	0.398766	1	1	1	1	1
ANKRD12	1	0	inf	0.615871	2.36493	0.906044	0	2	0	1	1.50924	1	9.4546e-08	0	0	-
ANKRD13B	0	0	inf	1	0.167657	1	0	0	inf	1	0.106994	1	0.00032358	0	0	-
ANKRD16	1	1	0.62361	0.852486	1.24595	0.712332	1	1	0.806863	0.800626	0.795136	0.54848	1.6509e-10	0	0	-
ANKRD17	7	3	1.45625	0.422723	5.9876	0.391705	8	2	3.23566	0.103128	3.82114	0.0411907	1	0	0	2
ANKRD18A	0	0	inf	1	0.740069	1	0	0	inf	1	0.472295	1	2.8124e-14	0	0	-
ANKRD18B	0	1	0	1	0.773258	1	0	1	0	1	0.493475	1	1.9617e-15	0	0	-
ANKRD18CP	0	1	0	1	2.70708	1	1	5	0.161021	0.992104	1.7276	0.822289	0	0	0	-
ANKRD18DP	2	0	inf	0.379255	2.24361	0.655935	1	1	0.806863	0.800626	1.43182	0.761127	0	0	0	-
ANKRD20A11P	3	0	inf	0.233521	3.7595	0.724499	2	2	0.806778	0.763175	2.39923	0.691391	0	0	0	-
ANKRD20A19P	2	2	0.623503	0.838678	1.4221	0.415772	1	2	0.403212	0.911017	0.90755	0.596488	0	0	0	-
ANKRD20A5P	2	0	inf	0.379255	2.95434	0.793927	1	0	inf	0.553419	1.88539	0.84823	0	0	0	-
ANKRD20A8P	0	0	inf	1	0.224621	1	0	0	inf	1	0.143348	1	0	0	0	-
ANKRD20A9P	0	2	0	1	1.29452	1	1	0	inf	0.553419	0.826132	0.562261	0	0	0	-
ANKRD22	3	0	inf	0.233521	1.28467	0.139371	1	1	0.806863	0.800626	0.819844	0.5595	1.296e-08	0	0	-
ANKRD26	2	2	0.623503	0.838678	3.24282	0.834303	1	2	0.403212	0.911017	2.06949	0.87375	1.8374e-20	1	0	-
ANKRD26P1	1	1	0.62361	0.852486	3.08942	0.954472	0	2	0	1	1.97159	1	0	0	0	-
ANKRD26P3	3	2	0.935521	0.709673	1.23304	0.127756	1	0	inf	0.553419	0.786899	0.544746	0	0	0	-
ANKRD27	0	0	inf	1	0.191012	1	0	0	inf	1	0.121899	1	5.6299e-27	0	0	-
ANKRD28	0	0	inf	1	0.189137	1	0	0	inf	1	0.120703	1	0.99914	0	0	-
ANKRD29	1	2	0.311662	0.943368	1.42151	0.75865	1	0	inf	0.553419	0.907173	0.596336	9.6692e-09	0	0	-
ANKRD30A	54	32	1.05334	0.455759	52.5252	0.437596	40	23	1.41061	0.1178	33.5204	0.150976	1.2771e-46	0	0	-
ANKRD30B	1	3	0.20768	0.978264	5.13325	0.994103	1	1	0.806863	0.800626	3.27592	0.962218	1.344e-23	0	0	-
ANKRD30BL	2	0	inf	0.379255	6.60466	0.989703	3	1	2.42272	0.396512	4.21494	0.79173	0.00056957	0	0	-
ANKRD30BP2	2	3	0.415478	0.924681	3.87027	0.898441	2	0	inf	0.306213	2.46991	0.706473	0	0	0	-
ANKRD30BP3	4	4	0.623288	0.850084	4.15664	0.596519	3	1	2.42272	0.396512	2.65267	0.494712	0	0	0	-
ANKRD31	4	3	0.831431	0.740401	4.5371	0.663925	1	2	0.403212	0.911017	2.89547	0.944727	2.8637e-24	0	0	-
ANKRD33	0	0	inf	1	2.26846	1	2	3	0.537559	0.872325	1.44768	0.424514	5.2412e-09	0	0	-
ANKRD33B	2	1	1.24758	0.670724	2.21609	0.649334	4	2	1.61498	0.448384	1.41425	0.0553459	0.69967	0	0	-
ANKRD34B	4	0	inf	0.143772	1.41423	0.0553431	2	0	inf	0.306213	0.902529	0.228443	0	0	0	-
ANKRD34C	0	0	inf	1	0.572669	1	0	0	inf	1	0.365464	1	0.24059	0	0	-
ANKRD34C-AS1	6	2	1.87264	0.349289	3.80297	0.184883	3	2	1.2107	0.599449	2.42697	0.437321	0	0	0	-
ANKRD35	0	0	inf	1	0.31997	1	0	0	inf	1	0.204197	1	1.0834e-31	0	0	-
ANKRD36	0	0	inf	1	0.557371	1	0	0	inf	1	0.355701	1	3.4888e-55	0	0	-
ANKRD36B	0	0	inf	1	1.02657	1	1	0	inf	0.553419	0.655131	0.480626	0.13962	0	0	-
ANKRD36BP2	0	0	inf	1	0.706101	1	0	2	0	1	0.450617	1	0	0	0	-
ANKRD36C	1	1	0.62361	0.852486	1.61746	0.801598	1	1	0.806863	0.800626	1.03223	0.643787	0	0	0	-
ANKRD40	0	0	inf	1	0.224156	1	0	0	inf	1	0.143051	1	5.112e-06	0	0	-
ANKRD44	4	8	0.311073	0.988755	5.02432	0.738372	3	4	0.60469	0.851692	3.20641	0.621432	1	0	0	-
ANKRD45	1	1	0.62361	0.852486	1.54278	0.786213	1	1	0.806863	0.800626	0.984564	0.626398	2.0231e-06	0	0	-
ANKRD46	5	5	0.62318	0.859269	8.36319	0.919358	3	3	0.806693	0.750515	5.3372	0.901024	0.0044301	0	0	-
ANKRD49	0	0	inf	1	0.44007	1	0	0	inf	1	0.280843	1	5.369e-05	0	0	-
ANKRD50	41	20	1.28192	0.220207	29.7841	0.0294059	27	11	1.99247	0.0347048	19.0075	0.048742	0.99991	0	0	-
ANKRD52	0	0	inf	1	0.108578	1	0	0	inf	1	0.069292	1	1	0	0	-
ANKRD53	0	0	inf	1	0.508243	1	0	0	inf	1	0.324349	1	2.8265e-10	0	0	-
ANKRD54	0	0	inf	1	0.143	1	0	0	inf	1	0.0912595	1	5.1274e-08	0	0	-
ANKRD55	9	4	1.4044	0.397891	12.3627	0.867332	10	12	0.67101	0.874766	7.8896	0.269776	1.7568e-08	0	0	-
ANKRD6	0	0	inf	1	0.902294	1	0	1	0	1	0.575823	1	6.7191e-12	0	0	-
ANKRD60	0	0	inf	1	2.09667	1	0	1	0	1	1.33804	1	0	0	0	-
ANKRD62	0	1	0	1	3.65344	1	1	1	0.806863	0.800626	2.33154	0.902854	1.7476e-11	0	0	-
ANKRD62P1-PARP4P3	0	1	0	1	2.53785	1	1	2	0.403212	0.911017	1.6196	0.802022	0	0	0	-
ANKRD65	1	0	inf	0.615871	0.538508	0.416382	0	0	inf	1	0.343663	1	7.0351e-12	0	0	-
ANKRD66	1	1	0.62361	0.852486	1.92156	0.853621	0	4	0	1	1.22629	1	0.00014282	0	0	-
ANKRD7	61	25	1.53111	0.0443195	62.3017	0.582429	45	34	1.06939	0.430845	39.7595	0.222564	2.736e-06	0	0	-
ANKRD9	2	1	1.24758	0.670724	0.451095	0.0757537	0	0	inf	1	0.287879	1	4.1403e-07	0	0	-
ANKS1A	2	0	inf	0.379255	0.551639	0.106248	0	0	inf	1	0.352043	1	0.0087381	0	0	-
ANKS1B	4	3	0.831431	0.740401	2.43581	0.228794	3	1	2.42272	0.396512	1.55447	0.204946	1	0	0	2
ANKS4B	1	0	inf	0.615871	0.632168	0.468562	0	2	0	1	0.403435	1	2.543e-10	0	0	-
ANKS6	0	0	inf	1	1.00913	1	0	2	0	1	0.644005	1	4.0676e-10	0	0	-
ANKUB1	1	1	0.62361	0.852486	1.23253	0.708447	1	1	0.806863	0.800626	0.786573	0.544597	1.2206e-12	0	0	-
ANLN	0	0	inf	1	2.03518	1	3	0	inf	0.169397	1.29881	0.142612	0.075234	0	0	-
ANO1	7	3	1.45625	0.422723	4.65648	0.189505	5	1	4.04143	0.167639	2.97166	0.179997	8.4185e-07	0	0	-
ANO10	0	0	inf	1	0.49794	1	0	0	inf	1	0.317774	1	3.5403e-26	0	0	-
ANO2	5	2	1.56009	0.454825	2.50331	0.109265	0	3	0	1	1.59756	1	9.6175e-31	0	0	-
ANO3	49	23	1.33345	0.155266	41.0558	0.124158	23	26	0.710915	0.908684	26.2008	0.760391	4.8836e-18	0	0	-
ANO4	11	3	2.29101	0.150413	8.12659	0.196875	2	2	0.806778	0.763175	5.1862	0.965399	6.1371e-05	0	0	-
ANO5	27	23	0.730113	0.894176	29.2058	0.68341	16	12	1.07647	0.502069	18.6385	0.760796	2.0508e-26	1	0	-
ANO6	11	5	1.37335	0.377318	10.8609	0.523404	4	7	0.460164	0.942039	6.93117	0.914575	2.2984e-30	0	0	-
ANP32A	1	0	inf	0.615871	5.66247	0.996526	1	3	0.268661	0.960298	3.61366	0.973047	1	0	0	1
ANP32AP1	8	12	0.414476	0.985608	11.469	0.884599	6	8	0.604167	0.886671	7.31926	0.738198	0	0	0	-
ANP32B	2	1	1.24758	0.670724	2.99724	0.800439	2	2	0.806778	0.763175	1.91277	0.569868	0.99949	0	0	-
ANP32D	7	2	2.18538	0.262629	5.22192	0.270933	2	2	0.806778	0.763175	3.33251	0.845314	0.015633	0	0	-
ANP32E	0	0	inf	1	0.774925	1	0	0	inf	1	0.494539	1	0.062862	0	0	-
ANPEP	0	0	inf	1	0.485176	1	1	1	0.806863	0.800626	0.309628	0.26628	4.2793e-12	0	0	-
ANTXR1	5	3	1.03959	0.630719	4.90987	0.543552	5	3	1.34567	0.484912	3.13336	0.207622	1	1	0	-
ANTXR2	4	2	1.24772	0.577215	6.86222	0.910763	4	3	1.07606	0.615613	4.37931	0.636934	3.6353e-09	0	0	-
ANTXRLP1	1	1	0.62361	0.852486	1.31928	0.732672	0	1	0	1	0.841933	1	0	0	0	-
ANXA1	60	36	1.04022	0.471422	60.7629	0.556097	36	25	1.16461	0.327161	38.7775	0.693839	4.7246e-08	0	0	2
ANXA10	37	23	1.00341	0.551922	40.7492	0.742503	23	21	0.882613	0.714677	26.0052	0.7486	1.6247e-07	0	0	-
ANXA13	0	1	0	1	1.93364	1	1	2	0.403212	0.911017	1.234	0.708875	2.1378e-08	0	0	-
ANXA2	12	13	0.574283	0.944094	17.8715	0.941881	10	9	0.896152	0.682347	11.4052	0.701797	3.8504e-06	0	0	-
ANXA2P2	5	4	0.779332	0.765855	3.83404	0.338779	1	0	inf	0.553419	2.4468	0.91343	0	0	0	-
ANXA2P3	38	22	1.07818	0.445915	54.6499	0.992586	38	21	1.46801	0.0997517	34.8763	0.32031	0	0	0	-
ANXA3	4	1	2.49658	0.364834	1.27504	0.0406456	4	1	3.23172	0.261221	0.813703	0.00961521	2.0821e-05	0	0	-
ANXA5	11	7	0.980065	0.618094	14.1211	0.832204	7	4	1.41343	0.405986	9.01173	0.794285	3.4484e-09	0	0	-
ANXA6	0	2	0	1	1.37964	1	2	0	inf	0.306213	0.880452	0.220373	8.9269e-15	0	0	-
ANXA7	1	0	inf	0.615871	0.447215	0.360593	1	1	0.806863	0.800626	0.285402	0.248288	8.2809e-11	0	0	-
ANXA9	0	0	inf	1	0.0829127	1	0	0	inf	1	0.0529129	1	2.6964e-14	0	0	-
AOAH	6	2	1.87264	0.349289	7.57904	0.767095	4	5	0.644934	0.839681	4.83677	0.711309	9.1651e-12	0	0	-
AOC1	5	5	0.62318	0.859269	5.28586	0.608157	1	0	inf	0.553419	3.37331	0.965724	2.3395e-20	0	0	-
AOC3	0	1	0	1	0.207158	1	0	0	inf	1	0.132203	1	4.3347e-15	0	0	-
AOC4P	0	0	inf	1	0.320925	1	0	0	inf	1	0.204807	1	0	0	0	-
AOPEP	4	3	0.831431	0.740401	3.51632	0.466886	3	1	2.42272	0.396512	2.24404	0.389069	4.0263e-15	0	0	-
AOX1	1	0	inf	0.615871	0.932694	0.606508	0	0	inf	1	0.595223	1	6.121e-31	0	0	-
AOX3P-AOX2P	0	0	inf	1	1.05602	1	0	0	inf	1	0.67393	1	0	0	0	-
AP1AR	0	2	0	1	1.04522	1	0	0	inf	1	0.667037	1	0.00028184	0	0	-
AP1B1	0	2	0	1	1.47666	1	0	1	0	1	0.942367	1	0.99331	0	0	-
AP1B1P1	0	0	inf	1	0.975515	1	0	0	inf	1	0.622551	1	0	0	0	-
AP1G1	0	0	inf	1	1.01896	1	2	0	inf	0.306213	0.650275	0.138718	1	0	0	-
AP1M1	1	2	0.311662	0.943368	2.42676	0.911677	0	5	0	1	1.5487	1	0.99497	0	0	-
AP1M2	0	1	0	1	0.478458	1	0	1	0	1	0.305341	1	3.2624e-12	0	0	-
AP1S1	0	0	inf	1	0.0934183	1	0	0	inf	1	0.0596174	1	0.00077164	0	0	-
AP1S3	4	3	0.831431	0.740401	7.30107	0.932641	3	4	0.60469	0.851692	4.65937	0.84357	0.067864	0	0	-
AP2A2	0	0	inf	1	0.140205	1	0	0	inf	1	0.0894758	1	0.99985	0	0	-
AP2B1	0	0	inf	1	0.227587	1	0	0	inf	1	0.145241	1	1	0	0	-
AP2S1	0	0	inf	1	0.41641	1	1	1	0.806863	0.800626	0.265743	0.233364	0.98099	0	1	1
AP3B1	5	5	0.62318	0.859269	4.07567	0.385942	3	1	2.42272	0.396512	2.601	0.48182	0.0031406	0	0	-
AP3D1	1	1	0.62361	0.852486	0.0913376	0.0872905	0	0	inf	1	0.0582896	1	0.99989	0	0	-
AP3M2	2	0	inf	0.379255	1.73451	0.517394	1	1	0.806863	0.800626	1.10692	0.669425	8.7674e-06	0	0	-
AP3S1	2	3	0.415478	0.924681	1.85137	0.552271	0	2	0	1	1.1815	1	0.0072478	0	0	-
AP3S2	0	1	0	1	0.600218	1	0	1	0	1	0.383045	1	1.0602e-07	0	0	-
AP4E1	7	9	0.484084	0.955965	4.87819	0.220231	3	4	0.60469	0.851692	3.11315	0.601676	0.00041275	0	0	-
AP5B1	2	0	inf	0.379255	1.77915	0.530932	1	1	0.806863	0.800626	1.13541	0.678711	0.0074949	0	0	-
AP5M1	2	2	0.623503	0.838678	2.91327	0.787518	2	2	0.806778	0.763175	1.85918	0.554539	5.7786e-07	0	0	-
AP5S1	1	2	0.311662	0.943368	0.525231	0.408581	0	0	inf	1	0.33519	1	3.3177e-05	0	0	-
APBA1	2	1	1.24758	0.670724	2.02781	0.601469	2	0	inf	0.306213	1.2941	0.371086	1.1195e-13	0	0	-
APBA2	0	0	inf	1	1.15717	1	2	2	0.806778	0.763175	0.738481	0.169286	0.77595	0	0	2
APBB1	0	0	inf	1	0.178672	1	1	0	inf	0.553419	0.114024	0.107764	0.99999	0	0	2
APBB1IP	7	4	1.09169	0.576524	4.46558	0.164566	3	4	0.60469	0.851692	2.84983	0.54234	0.34009	0	0	-
APC	1	0	inf	0.615871	1.91811	0.853116	1	2	0.403212	0.911017	1.22409	0.705976	1	0	0	-
APC2	1	0	inf	0.615871	0.526393	0.409268	0	0	inf	1	0.335932	1	3.5209e-11	0	0	-
APCDD1	3	2	0.935521	0.709673	2.33856	0.414159	1	1	0.806863	0.800626	1.49241	0.775171	0.59013	0	0	-
APCDD1L	0	0	inf	1	0.283081	1	0	0	inf	1	0.180656	1	1.2163e-09	0	0	-
APCDD1L-DT	0	0	inf	1	0.277771	1	0	0	inf	1	0.177267	1	0	0	0	-
APCS	7	4	1.09169	0.576524	7.06906	0.560527	3	5	0.483487	0.914918	4.51131	0.82769	0.020826	0	0	-
APELA	5	3	1.03959	0.630719	3.93042	0.357573	4	2	1.61498	0.448384	2.5083	0.244201	0	0	0	-
APH1B	2	1	1.24758	0.670724	0.838936	0.205267	0	0	inf	1	0.53539	1	2.4892e-10	0	0	-
API5	1	1	0.62361	0.852486	1.4959	0.775953	0	1	0	1	0.954649	1	1	0	0	-
APIP	6	6	0.623073	0.86857	8.36022	0.83958	6	4	1.21098	0.513292	5.3353	0.44266	2.2365e-09	0	0	-
APLF	3	1	1.8719	0.50277	3.08904	0.59646	7	1	5.66299	0.065416	1.97135	0.00419895	2.4463e-21	0	0	-
APLNR	6	3	1.24786	0.52261	4.21251	0.248902	3	5	0.483487	0.914918	2.68832	0.503511	0.030623	0	0	-
APLP1	0	0	inf	1	0.230681	1	0	1	0	1	0.147215	1	1.1068e-07	0	0	-
APLP2	2	2	0.623503	0.838678	2.8043	0.769653	4	3	1.07606	0.615613	1.78964	0.10705	2.5648e-08	0	0	-
APMAP	0	1	0	1	0.519599	1	1	0	inf	0.553419	0.331596	0.282223	2.421e-10	0	0	-
APOA4	0	1	0	1	0.901415	1	1	0	inf	0.553419	0.575262	0.437442	5.7529e-07	0	0	-
APOA5	0	0	inf	1	0.75559	1	0	0	inf	1	0.4822	1	3.799e-08	0	0	-
APOB	13	6	1.35269	0.359585	10.7668	0.28607	11	7	1.26936	0.402613	6.87109	0.0896235	1.1639e-11	0	0	-
APOBEC1	4	3	0.831431	0.740401	5.45395	0.793028	2	0	inf	0.306213	3.48059	0.862046	2.4428e-05	0	0	-
APOBEC2	0	1	0	1	0.280335	1	0	0	inf	1	0.178903	1	0.00037279	0	0	-
APOBEC3A_B	2	4	0.311466	0.965956	4.18393	0.921005	3	2	1.2107	0.599449	2.67009	0.49902	0	0	0	-
APOBEC3B-AS1	0	1	0	1	0.319547	1	0	0	inf	1	0.203927	1	0	0	0	-
APOBEC3C	0	1	0	1	0.403058	1	1	2	0.403212	0.911017	0.257223	0.226804	0.00025865	0	0	-
APOBEC3D	0	0	inf	1	0.23163	1	0	0	inf	1	0.147821	1	1.5479e-10	0	0	-
APOBEC3F	0	0	inf	1	1.28453	1	0	0	inf	1	0.819757	1	4.3791e-10	0	0	-
APOBEC3G	0	1	0	1	1.18473	1	0	1	0	1	0.756066	1	1.7245e-13	0	0	-
APOBEC3H	0	1	0	1	1.22528	1	1	1	0.806863	0.800626	0.781948	0.542486	0.63297	0	0	-
APOC1	3	0	inf	0.233521	0.185741	0.000929723	0	0	inf	1	0.118535	1	0.11905	0	0	-
APOC1P1	0	0	inf	1	0.352314	1	0	0	inf	1	0.224839	1	0	0	0	-
APOC4-APOC2	0	0	inf	1	0.124122	1	0	0	inf	1	0.0792115	1	0	0	0	-
APOD	5	1	3.12161	0.258644	2.75712	0.145708	3	2	1.2107	0.599449	1.75953	0.258568	2.698e-08	0	0	-
APOE	0	1	0	1	0.0645972	1	0	0	inf	1	0.0412244	1	0.00025529	0	0	-
APOF	2	0	inf	0.379255	1.16377	0.32424	1	0	inf	0.553419	0.74269	0.524168	0.035111	0	0	-
APOH	4	2	1.24772	0.577215	2.40767	0.222882	3	0	inf	0.169397	1.53652	0.200374	3.0387e-19	0	0	-
APOL1	0	1	0	1	0.928247	1	0	1	0	1	0.592386	1	5.1751e-08	0	0	-
APOL2	0	0	inf	1	1.03872	1	1	0	inf	0.553419	0.662889	0.48464	0.0011035	0	0	-
APOL3	7	2	2.18538	0.262629	4.4025	0.156664	5	3	1.34567	0.484912	2.80957	0.153818	0	0	0	-
APOL4	3	1	1.8719	0.50277	1.69953	0.242652	4	1	3.23172	0.261221	1.0846	0.0246196	3.7964e-06	0	0	-
APOL5	1	0	inf	0.615871	1.31862	0.732496	1	0	inf	0.553419	0.841514	0.568943	4.2587e-08	0	0	-
APOL6	5	2	1.56009	0.454825	2.26896	0.0801634	0	2	0	1	1.44799	1	0.16125	0	0	-
APOLD1	0	0	inf	1	0.434115	1	0	0	inf	1	0.277042	1	4.015e-12	0	0	-
APOOP5	39	31	0.782256	0.872418	45.7246	0.858398	34	25	1.09893	0.413295	29.1804	0.208598	0	0	0	-
APP	14	10	0.872696	0.70849	12.6538	0.388956	9	5	1.4543	0.346618	8.07538	0.417973	0.99999	0	0	-
APPBP2	2	0	inf	0.379255	1.47085	0.432372	0	0	inf	1	0.938664	1	1	0	0	-
APPL2	1	3	0.20768	0.978264	2.81251	0.939946	4	5	0.644934	0.839681	1.79488	0.107886	1.2845e-23	0	0	-
APTR	1	1	0.62361	0.852486	0.415317	0.339869	0	1	0	1	0.265045	1	0	0	0	-
APTX	5	2	1.56009	0.454825	5.81245	0.689056	6	5	0.968254	0.642061	3.70937	0.171253	2.0332e-07	1	0	-
AQP1	1	0	inf	0.615871	1.77603	0.830691	3	1	2.42272	0.396512	1.13342	0.106405	0.013487	0	0	-
AQP10	2	0	inf	0.379255	1.33971	0.387181	3	0	inf	0.169397	0.854975	0.0556494	0.00054216	0	0	-
AQP11	0	0	inf	1	0.112475	1	0	0	inf	1	0.0717792	1	1.4675e-06	0	0	-
AQP12A	0	0	inf	1	0.0732631	1	0	0	inf	1	0.0467548	1	3.551e-05	0	0	-
AQP12B	1	0	inf	0.615871	0.866038	0.579385	1	0	inf	0.553419	0.552685	0.424598	0.00041067	0	0	-
AQP2	0	0	inf	1	0.653258	1	0	0	inf	1	0.416894	1	2.6659e-07	0	0	-
AQP3	1	1	0.62361	0.852486	1.52247	0.781828	1	2	0.403212	0.911017	0.971605	0.621525	0.0046966	0	0	-
AQP4	4	4	0.623288	0.850084	5.58606	0.807864	3	2	1.2107	0.599449	3.56489	0.690988	0.00031454	0	0	-
AQP6	1	0	inf	0.615871	0.509298	0.399083	0	0	inf	1	0.325022	1	1.4095e-05	0	0	-
AQP7	1	3	0.20768	0.978264	1.81243	0.836744	1	0	inf	0.553419	1.15665	0.685463	2.1894e-07	0	0	-
AQP8	3	2	0.935521	0.709673	0.713003	0.0357427	1	2	0.403212	0.911017	0.455022	0.365566	0.010418	0	0	-
AQP9	12	13	0.574283	0.944094	12.446	0.588355	11	13	0.68126	0.873803	7.94277	0.178474	2.5078e-06	0	0	-
AQR	2	0	inf	0.379255	1.717	0.512015	2	1	1.61444	0.579843	1.09575	0.299414	1	0	0	-
ARAP1	0	0	inf	1	0.200041	1	0	0	inf	1	0.127662	1	1.0276e-06	0	0	-
ARAP2	76	52	0.909629	0.731166	78.8325	0.640235	56	32	1.42257	0.0694598	50.309	0.228759	5.3829e-27	0	0	-
ARAP3	7	2	2.18538	0.262629	7.18322	0.577216	4	3	1.07606	0.615613	4.58416	0.671704	9.4499e-10	0	0	-
ARC	1	2	0.311662	0.943368	1.19239	0.696505	3	0	inf	0.169397	0.760957	0.0419743	0.00081263	0	0	-
AREG	8	7	0.712163	0.822898	12.0976	0.914673	5	8	0.50325	0.933783	7.7204	0.883202	0.0036614	0	0	-
AREL1	2	0	inf	0.379255	2.45337	0.702998	1	1	0.806863	0.800626	1.56568	0.791054	3.382e-11	0	0	-
ARF1	0	0	inf	1	0.151533	1	1	0	inf	0.553419	0.096705	0.0921762	0.99952	0	1	-
ARF6	2	1	1.24758	0.670724	1.93586	0.576356	0	0	inf	1	1.23542	1	0.99476	0	0	-
ARFGAP3	3	1	1.8719	0.50277	2.07067	0.342445	3	0	inf	0.169397	1.32145	0.147856	1.447e-16	0	0	-
ARFGEF2	3	1	1.8719	0.50277	3.13251	0.605833	4	2	1.61498	0.448384	1.99909	0.142713	1	1	0	-
ARFGEF3	1	2	0.311662	0.943368	3.53023	0.970702	1	1	0.806863	0.800626	2.25291	0.894907	7.2491e-10	0	0	-
ARFIP1	2	0	inf	0.379255	0.686013	0.150958	0	0	inf	1	0.437798	1	0.0016756	0	0	-
ARG1	7	6	0.727126	0.806359	12.566	0.966713	9	9	0.806181	0.757138	8.01931	0.410149	0.0002335	1	0	-
ARG2	0	0	inf	1	0.718432	1	1	0	inf	0.553419	0.458486	0.36776	0.0020672	0	0	-
ARGFX	1	0	inf	0.615871	0.406742	0.334184	1	0	inf	0.553419	0.259573	0.228619	0.00020931	0	0	-
ARGLU1	2	2	0.623503	0.838678	2.49719	0.712126	2	1	1.61444	0.579843	1.59365	0.473015	0.99954	0	0	-
ARHGAP10	3	0	inf	0.233521	1.79013	0.266736	1	1	0.806863	0.800626	1.14242	0.680953	4.0564e-17	0	0	-
ARHGAP11A-SCG5	2	0	inf	0.379255	0.339187	0.0460311	1	0	inf	0.553419	0.216461	0.194636	0	0	0	-
ARHGAP12	16	8	1.24857	0.387295	15.095	0.441645	5	10	0.40216	0.976296	9.6333	0.962996	1.7879e-06	0	0	-
ARHGAP15	9	11	0.509055	0.958828	8.5238	0.480165	5	1	4.04143	0.167639	5.43969	0.633008	1.2942e-10	0	0	-
ARHGAP17	1	1	0.62361	0.852486	0.337675	0.286573	1	1	0.806863	0.800626	0.215496	0.193859	1.8331e-09	0	0	-
ARHGAP18	7	6	0.727126	0.806359	6.92868	0.539609	0	5	0	1	4.42172	1	5.5851e-16	0	0	-
ARHGAP19-SLIT1	2	1	1.24758	0.670724	0.47034	0.0813465	0	0	inf	1	0.30016	1	0	0	0	-
ARHGAP20	17	12	0.883033	0.702071	22.5166	0.90228	18	16	0.907081	0.677215	14.3696	0.200162	0.064127	0	0	-
ARHGAP21	9	5	1.12301	0.535254	5.49752	0.105433	1	3	0.268661	0.960298	3.50839	0.970055	1	0	0	-
ARHGAP22	1	1	0.62361	0.852486	1.11743	0.672882	1	0	inf	0.553419	0.71312	0.509887	6.4331e-16	0	0	-
ARHGAP23	1	0	inf	0.615871	1.00605	0.634338	1	0	inf	0.553419	0.642035	0.47378	0.99999	0	0	-
ARHGAP24	18	10	1.12332	0.466435	19.9092	0.696031	11	12	0.738437	0.825835	12.7056	0.722183	3.0594e-10	0	0	-
ARHGAP25	9	4	1.4044	0.397891	5.26389	0.0866886	5	2	2.01961	0.322962	3.35929	0.248282	0.0016608	0	0	-
ARHGAP26	2	0	inf	0.379255	2.20703	0.647139	3	2	1.2107	0.599449	1.40847	0.168553	0.97421	0	0	-
ARHGAP27	0	2	0	1	2.41723	1	2	2	0.806778	0.763175	1.54262	0.456336	3.6922e-08	0	0	-
ARHGAP27P1-BPTFP1-KPNA2P3	5	0	inf	0.0885059	2.59238	0.1215	1	1	0.806863	0.800626	1.65439	0.808792	0	0	0	-
ARHGAP27P2	3	3	0.623395	0.842131	1.71026	0.245488	3	1	2.42272	0.396512	1.09145	0.0978675	0	0	0	-
ARHGAP28	0	1	0	1	0.208814	1	1	0	inf	0.553419	0.13326	0.124763	5.4087e-10	0	0	-
ARHGAP29	12	6	1.24828	0.427912	10.6481	0.378806	4	2	1.61498	0.448384	6.79538	0.906924	0.99969	0	0	-
ARHGAP31	0	0	inf	1	0.117156	1	0	0	inf	1	0.0747663	1	1	1	0	-
ARHGAP32	0	0	inf	1	1.15507	1	1	1	0.806863	0.800626	0.737137	0.521518	1	0	0	2
ARHGAP35	0	0	inf	1	0.0516289	1	0	0	inf	1	0.0329484	1	1	0	1	-
ARHGAP39	1	0	inf	0.615871	0.909257	0.597177	0	1	0	1	0.580267	1	7.6672e-06	0	0	-
ARHGAP40	3	3	0.623395	0.842131	3.01472	0.5801	2	1	1.61444	0.579843	1.92392	0.573011	0	0	0	-
ARHGAP42	1	0	inf	0.615871	1.11888	0.673354	0	1	0	1	0.714042	1	9.5095e-06	0	0	-
ARHGAP42-AS1	19	6	1.98041	0.0980534	12.9611	0.0682993	12	5	1.94164	0.15318	8.27146	0.132509	0	0	0	-
ARHGAP5	2	3	0.415478	0.924681	1.408	0.410927	1	2	0.403212	0.911017	0.898555	0.592842	1	0	0	2
ARHGAP5-AS1	3	0	inf	0.233521	5.40873	0.905816	2	1	1.61444	0.579843	3.45173	0.858921	0	0	0	-
ARHGDIA	0	0	inf	1	0.38017	1	0	0	inf	1	0.242616	1	0.76631	0	0	-
ARHGDIB	2	1	1.24758	0.670724	0.413715	0.0652668	0	0	inf	1	0.264024	1	0.053691	0	0	-
ARHGDIG	0	0	inf	1	0.0579356	1	0	0	inf	1	0.0369732	1	2.7753e-06	0	0	-
ARHGEF10	0	0	inf	1	0.438296	1	0	0	inf	1	0.27971	1	9.7738e-44	0	0	2
ARHGEF10L	5	1	3.12161	0.258644	5.3074	0.611695	2	2	0.806778	0.763175	3.38706	0.851682	6.8799e-10	0	0	-
ARHGEF11	2	2	0.623503	0.838678	1.68841	0.503147	0	3	0	1	1.07751	1	1	0	0	-
ARHGEF12	3	0	inf	0.233521	0.877077	0.0591356	0	1	0	1	0.55973	1	1	0	0	-
ARHGEF15	0	0	inf	1	0.660752	1	0	0	inf	1	0.421677	1	6.9108e-15	0	0	-
ARHGEF16	1	0	inf	0.615871	0.312897	0.268674	1	0	inf	0.553419	0.199683	0.18101	1.2297e-16	0	0	-
ARHGEF17	2	0	inf	0.379255	0.250251	0.0265479	0	0	inf	1	0.159704	1	4.4576e-07	0	0	-
ARHGEF18	2	1	1.24758	0.670724	1.26591	0.361051	0	1	0	1	0.807872	1	7.4564e-20	0	0	-
ARHGEF19	2	2	0.623503	0.838678	1.93412	0.575869	2	1	1.61444	0.579843	1.23431	0.349737	3.2733e-36	0	0	-
ARHGEF2	1	0	inf	0.615871	1.12314	0.674743	1	1	0.806863	0.800626	0.716761	0.511669	1	0	0	3
ARHGEF26	1	0	inf	0.615871	0.585234	0.443024	0	0	inf	1	0.373482	1	1.6003e-13	0	0	-
ARHGEF26-AS1	15	10	0.935299	0.648878	9.90817	0.0787638	9	3	2.42649	0.139342	6.32316	0.187859	0	0	0	-
ARHGEF28	17	13	0.814732	0.773195	15.4932	0.383891	16	5	2.59345	0.0412274	9.8874	0.0449405	9.7643e-35	0	0	-
ARHGEF3	3	1	1.8719	0.50277	1.39673	0.165712	5	0	inf	0.0518105	0.89136	0.00224951	0.082704	0	0	-
ARHGEF33	0	0	inf	1	0.309046	1	1	0	inf	0.553419	0.197226	0.178995	2.5561e-14	0	0	-
ARHGEF37	6	0	inf	0.0544783	4.9631	0.377565	2	1	1.61444	0.579843	3.16733	0.82449	1.4157e-14	0	0	-
ARHGEF38	5	3	1.03959	0.630719	3.19582	0.218644	1	1	0.806863	0.800626	2.0395	0.869906	6.0747e-26	0	0	-
ARHGEF39	0	1	0	1	0.371585	1	0	0	inf	1	0.237137	1	1.1373e-15	0	0	-
ARHGEF4	1	0	inf	0.615871	1.44895	0.765182	0	0	inf	1	0.924683	1	1.6388e-30	0	0	-
ARHGEF5	0	0	inf	1	0.614544	1	1	0	inf	0.553419	0.392188	0.324423	0.99956	0	0	-
ARHGEF7	1	0	inf	0.615871	0.100924	0.0959982	1	0	inf	0.553419	0.0644073	0.062377	0.77088	0	0	-
ARID1A	0	0	inf	1	0.124577	1	0	0	inf	1	0.0795024	1	1	1	1	-
ARID1B	23	13	1.10418	0.460342	21.3157	0.385853	17	12	1.14425	0.43565	13.6032	0.210763	1	1	1	1
ARID2	0	0	inf	1	0.444745	1	0	0	inf	1	0.283826	1	1	0	1	2
ARID3B	1	0	inf	0.615871	1.5384	0.785276	0	0	inf	1	0.981774	1	1	0	0	-
ARID3C	0	0	inf	1	0.121431	1	0	0	inf	1	0.0774943	1	0	0	0	-
ARID4A	0	0	inf	1	0.570971	1	0	0	inf	1	0.36438	1	1	0	0	-
ARID4B	0	0	inf	1	0.110165	1	0	0	inf	1	0.070305	1	1	0	0	-
ARID5A	3	0	inf	0.233521	2.03799	0.333604	1	2	0.403212	0.911017	1.3006	0.72763	0.013763	0	0	-
ARID5B	5	4	0.779332	0.765855	9.49064	0.959499	5	4	1.0087	0.629604	6.05671	0.722462	1	0	0	-
ARIH1	0	0	inf	1	0.0976078	1	1	0	inf	0.553419	0.062291	0.0603906	1	0	0	-
ARIH2OS	2	1	1.24758	0.670724	0.300651	0.0370812	0	0	inf	1	0.191869	1	0	0	0	-
ARL1	0	0	inf	1	2.13931	1	3	1	2.42272	0.396512	1.36526	0.158171	0.069553	0	0	-
ARL11	1	1	0.62361	0.852486	2.37982	0.907433	2	0	inf	0.306213	1.51875	0.448429	0.33729	0	0	-
ARL13B	1	0	inf	0.615871	0.221499	0.198683	0	0	inf	1	0.141355	1	1.9407e-08	0	0	-
ARL14	9	4	1.4044	0.397891	9.06921	0.553431	3	3	0.806693	0.750515	5.78776	0.927863	0.0012164	0	0	-
ARL14EP	10	8	0.779017	0.78114	5.6423	0.0614944	1	4	0.201386	0.982291	3.60078	0.972698	0.025225	1	0	-
ARL14EPL	1	0	inf	0.615871	0.907957	0.596653	0	0	inf	1	0.579437	1	1.3526e-05	0	0	-
ARL15	2	2	0.623503	0.838678	3.24116	0.834092	2	0	inf	0.306213	2.06843	0.6122	5.9842e-05	0	0	-
ARL16	0	0	inf	1	0.303513	1	2	0	inf	0.306213	0.193695	0.0165038	5.261e-13	0	0	-
ARL2-SNX15	0	0	inf	1	0.107568	1	0	0	inf	1	0.0686474	1	0	0	0	-
ARL3	0	1	0	1	0.378843	1	0	0	inf	1	0.241769	1	0.92966	0	0	-
ARL4A	66	41	1.00411	0.534773	57.4708	0.145178	43	26	1.34102	0.145903	36.6765	0.167372	0.49024	0	0	-
ARL4C	9	2	2.81137	0.14121	8.70499	0.504892	6	2	2.4246	0.225793	5.55532	0.480539	0.34138	0	0	-
ARL4D	1	1	0.62361	0.852486	1.63792	0.805617	3	1	2.42272	0.396512	1.04528	0.0888168	0.22051	0	0	-
ARL5A	7	0	inf	0.0335295	2.42339	0.0121671	3	0	inf	0.169397	1.54655	0.202925	0.22915	0	0	-
ARL5B	20	11	1.1348	0.445678	15.4489	0.151286	10	9	0.896152	0.682347	9.8591	0.524323	0.91123	0	0	-
ARL5C	0	0	inf	1	0.131369	1	1	0	inf	0.553419	0.0838364	0.0804183	1.9104e-08	0	0	-
ARL6	0	0	inf	1	0.630116	1	0	1	0	1	0.402125	1	0.0087559	1	0	-
ARL6IP6	26	20	0.80942	0.806235	29.6327	0.772292	22	21	0.843864	0.76126	18.9109	0.267556	2.872e-08	0	0	-
ARL8B	5	4	0.779332	0.765855	4.59001	0.484892	3	3	0.806693	0.750515	2.92924	0.560771	0.6628	0	0	-
ARL9	0	0	inf	1	0.230723	1	0	0	inf	1	0.147242	1	0.0043125	0	0	-
ARLNC1	6	2	1.87264	0.349289	4.76062	0.342118	4	3	1.07606	0.615613	3.03812	0.361307	0	0	0	-
ARMC1	2	0	inf	0.379255	1.26123	0.35938	1	0	inf	0.553419	0.804885	0.552861	0.011144	0	0	-
ARMC12	1	1	0.62361	0.852486	0.942816	0.610471	0	0	inf	1	0.601683	1	9.29e-06	0	0	-
ARMC2	9	1	5.62532	0.0566609	3.48585	0.00963719	4	1	3.23172	0.261221	2.22459	0.185504	1.6078e-15	0	0	-
ARMC3	20	9	1.38825	0.268518	12.7208	0.0355631	8	2	3.23566	0.103128	8.11812	0.563403	1.7255e-14	0	0	-
ARMC4	5	1	3.12161	0.258644	4.03192	0.377399	3	3	0.806693	0.750515	2.57308	0.474791	0	1	0	-
ARMC4P1	1	0	inf	0.615871	2.45617	0.914237	0	2	0	1	1.56747	1	0	0	0	-
ARMC5	0	0	inf	1	0.594667	1	0	1	0	1	0.379503	1	2.2005e-05	0	0	-
ARMC6	0	0	inf	1	0.0922694	1	0	0	inf	1	0.0588842	1	2.8241e-13	0	0	-
ARMC8	0	0	inf	1	0.16694	1	0	0	inf	1	0.106537	1	1	0	0	-
ARMC9	1	1	0.62361	0.852486	1.27146	0.719577	1	0	inf	0.553419	0.811414	0.555771	5.283e-22	0	0	-
ARMH2	0	0	inf	1	0.635531	1	0	0	inf	1	0.405581	1	0.023881	0	0	-
ARMH3	0	0	inf	1	0.11993	1	0	0	inf	1	0.0765366	1	1.2884e-10	0	0	-
ARMH4	12	4	1.87414	0.200547	7.09712	0.0578588	7	0	inf	0.0158338	4.52921	0.17271	6.4968e-12	0	0	-
ARMS2	0	0	inf	1	0.262396	1	0	0	inf	1	0.167455	1	0.021961	0	0	-
ARMT1	0	0	inf	1	0.526928	1	0	0	inf	1	0.336273	1	0.00073976	0	0	-
ARNT	0	0	inf	1	0.220984	1	0	0	inf	1	0.141027	1	1	0	0	-
ARNT2	8	2	2.49829	0.194018	7.1557	0.424472	3	6	0.402686	0.952537	4.5666	0.833775	0.93788	0	0	2
ARNTL	6	7	0.533817	0.921895	10.4443	0.947965	8	7	0.921952	0.663733	6.66532	0.351553	1	0	0	-
ARNTL2	0	0	inf	1	0.237474	1	0	0	inf	1	0.151551	1	2.0727e-06	0	0	-
ARNTL2-AS1	4	1	2.49658	0.364834	0.681119	0.00523395	2	1	1.61444	0.579843	0.434674	0.0710836	0	0	0	-
ARPC1A	0	0	inf	1	0.971365	1	0	1	0	1	0.619902	1	1	0	0	-
ARPC1B	0	1	0	1	0.381084	1	0	0	inf	1	0.243199	1	1.0442e-06	0	0	-
ARPC2	4	2	1.24772	0.577215	1.83304	0.114074	1	1	0.806863	0.800626	1.1698	0.689571	0.99983	0	0	-
ARPC3	0	0	inf	1	0.860149	1	0	0	inf	1	0.548927	1	0.71033	0	0	-
ARPC5	0	0	inf	1	0.61937	1	0	0	inf	1	0.395267	1	0.71772	0	0	-
ARPIN-AP3S2	2	2	0.623503	0.838678	2.45239	0.702791	0	0	inf	1	1.56506	1	0	0	0	-
ARPP19	0	2	0	1	0.999429	1	0	1	0	1	0.637813	1	0.012454	0	0	-
ARPP21	28	22	0.792163	0.832159	36.5161	0.937212	17	19	0.719912	0.875253	23.3037	0.926645	1.9636e-07	0	0	-
ARRB1	2	0	inf	0.379255	1.53096	0.452481	0	0	inf	1	0.97702	1	0.1458	0	0	-
ARRB2	0	0	inf	1	0.208954	1	0	0	inf	1	0.133349	1	0.5899	0	0	-
ARRDC1	1	0	inf	0.615871	0.507573	0.398045	2	1	1.61444	0.579843	0.323921	0.0423983	9.1648e-12	0	0	-
ARRDC2	2	0	inf	0.379255	1.20629	0.339647	2	1	1.61444	0.579843	0.769829	0.180406	8.6314e-14	0	0	-
ARRDC3	4	2	1.24772	0.577215	1.70369	0.0937415	1	0	inf	0.553419	1.08725	0.662859	0.99998	0	0	-
ARRDC3-AS1	83	46	1.12844	0.289777	86.6879	0.668372	58	46	1.01791	0.505782	55.3222	0.377059	0	0	0	-
ARRDC4	6	5	0.74803	0.787541	6.15108	0.578272	3	2	1.2107	0.599449	3.92548	0.750772	2.0951e-12	0	0	-
ARRDC5	0	1	0	1	0.230456	1	0	0	inf	1	0.147072	1	0.00022233	0	0	-
ARSA	2	1	1.24758	0.670724	1.18344	0.331378	0	0	inf	1	0.755241	1	1.4824e-10	1	0	-
ARSB	2	1	1.24758	0.670724	4.64778	0.945878	2	2	0.806778	0.763175	2.9661	0.795731	5.9594e-13	1	0	-
ARSI	1	0	inf	0.615871	2.88538	0.944166	1	1	0.806863	0.800626	1.84138	0.841401	4.7786e-07	0	0	-
ARSJ	33	19	1.08409	0.450271	28.6159	0.229311	8	6	1.0762	0.556566	18.262	0.997554	2.6717e-08	0	0	-
ARSK	1	0	inf	0.615871	0.453747	0.364756	0	0	inf	1	0.289571	1	5.6098e-10	0	0	-
ART3	1	0	inf	0.615871	0.053645	0.0522315	0	0	inf	1	0.034235	1	1.8098e-16	0	0	-
ART4	2	0	inf	0.379255	1.22274	0.345576	0	0	inf	1	0.780324	1	0.0099215	0	0	-
ARV1	1	1	0.62361	0.852486	0.568953	0.433882	0	0	inf	1	0.363092	1	2.0266e-07	0	0	-
ASAH1	2	0	inf	0.379255	0.826153	0.200638	0	1	0	1	0.527231	1	2.5035e-20	1	0	-
ASAH2	2	0	inf	0.379255	2.47849	0.708261	5	4	1.0087	0.629604	1.58172	0.0226881	1.3994e-10	0	0	-
ASAH2B	5	2	1.56009	0.454825	2.97157	0.179983	1	0	inf	0.553419	1.89639	0.84989	0	0	0	-
ASAP1	20	12	1.03976	0.535692	15.6076	0.161359	6	6	0.806437	0.747482	9.96042	0.931402	0.9999	0	0	-
ASAP2	11	2	3.43809	0.0721217	6.80118	0.0850104	5	7	0.575458	0.893159	4.34035	0.43735	0.99777	0	0	2
ASAP3	1	0	inf	0.615871	0.604311	0.453549	0	0	inf	1	0.385657	1	1.5167e-20	0	0	-
ASB1	7	0	inf	0.0335295	2.81568	0.0250543	1	3	0.268661	0.960298	1.7969	0.834188	0.00014957	0	0	-
ASB10	0	0	inf	1	0.149017	1	0	0	inf	1	0.0950995	1	1.1839e-18	0	0	-
ASB13	2	3	0.415478	0.924681	1.70051	0.506912	1	2	0.403212	0.911017	1.08522	0.662174	4.335e-14	0	0	-
ASB15	0	1	0	1	0.693276	1	0	0	inf	1	0.442432	1	4.4941e-13	0	0	-
ASB16	1	0	inf	0.615871	0.0784391	0.0754416	0	0	inf	1	0.050058	1	4.7029e-18	0	0	-
ASB17	5	1	3.12161	0.258644	3.20479	0.22024	3	4	0.60469	0.851692	2.04522	0.335561	1.9432e-09	0	0	-
ASB18	4	4	0.623288	0.850084	4.39017	0.638836	2	2	0.806778	0.763175	2.8017	0.769211	1.2416e-13	0	0	-
ASB2	1	1	0.62361	0.852486	1.19583	0.697549	1	1	0.806863	0.800626	0.763154	0.533806	4.2401e-19	0	0	-
ASB3	51	21	1.52234	0.0647739	40.1395	0.0551411	31	31	0.80428	0.836799	25.6161	0.166374	3.1775e-12	0	0	-
ASB4	2	3	0.415478	0.924681	3.91984	0.902369	5	0	inf	0.0518105	2.50155	0.109029	5.2209e-10	0	0	-
ASB5	3	2	0.935521	0.709673	2.72648	0.512839	1	0	inf	0.553419	1.73998	0.824475	2.3857e-14	0	0	-
ASB6	0	1	0	1	0.585286	1	0	0	inf	1	0.373516	1	2.6234e-07	0	0	-
ASB7	4	3	0.831431	0.740401	6.86579	0.910964	4	3	1.07606	0.615613	4.38158	0.637333	0.99998	0	0	-
ASB8	2	0	inf	0.379255	0.763899	0.178294	0	0	inf	1	0.487502	1	0.00046412	0	0	-
ASB9P1	10	4	1.56089	0.321579	6.44501	0.117947	6	1	4.85185	0.10551	4.11305	0.232779	0	0	0	-
ASCC1	0	0	inf	1	0.193786	1	0	0	inf	1	0.12367	1	8.1729e-09	0	0	-
ASCC2	2	2	0.623503	0.838678	2.00414	0.595112	3	0	inf	0.169397	1.27899	0.138077	0.0018836	0	0	-
ASCC3	26	12	1.35401	0.243762	23.2174	0.308372	22	10	1.78286	0.0866749	14.8168	0.047833	4.7255e-25	1	0	-
ASCL1	12	3	2.5	0.112096	8.47947	0.149592	9	1	7.28742	0.0243115	5.4114	0.0982755	0.95254	1	0	-
ASCL2	1	3	0.20768	0.978264	4.80454	0.991808	2	3	0.537559	0.872325	3.06615	0.810516	0.00066005	0	0	-
ASCL3	0	0	inf	1	0.128984	1	0	0	inf	1	0.0823148	1	0.056623	0	0	-
ASCL4	7	6	0.727126	0.806359	4.96544	0.232781	3	1	2.42272	0.396512	3.16883	0.613553	0.13299	0	0	-
ASCL5	1	0	inf	0.615871	0.951233	0.613736	1	0	inf	0.553419	0.607055	0.455047	0.41734	0	0	-
ASDURF	2	0	inf	0.379255	3.08272	0.812871	2	2	0.806778	0.763175	1.96732	0.585076	0.31998	0	0	-
ASGR1	1	3	0.20768	0.978264	1.84948	0.842681	0	2	0	1	1.18029	1	1.6126e-12	0	0	-
ASGR2	2	1	1.24758	0.670724	2.87445	0.781299	2	1	1.61444	0.579843	1.83441	0.547322	7.592e-13	0	0	-
ASH1L-AS1	1	0	inf	0.615871	0.667846	0.487188	1	0	inf	0.553419	0.426204	0.347017	0	0	0	-
ASH2L	5	3	1.03959	0.630719	2.01237	0.0537759	1	2	0.403212	0.911017	1.28425	0.723141	0.87263	0	0	-
ASIC1	0	0	inf	1	1.15011	1	2	1	1.61444	0.579843	0.733971	0.167696	0.99696	0	0	-
ASIC2	1	1	0.62361	0.852486	1.29235	0.725375	3	0	inf	0.169397	0.824747	0.0510466	0.19284	0	0	-
ASIC4	1	0	inf	0.615871	0.241077	0.214219	0	0	inf	1	0.153849	1	0.00068066	0	0	-
ASIC5	3	0	inf	0.233521	1.62991	0.224398	2	2	0.806778	0.763175	1.04017	0.279014	7.371e-12	0	0	-
ASIP	4	5	0.498402	0.917467	3.36879	0.434807	2	0	inf	0.306213	2.14988	0.633045	1.7622e-05	0	0	-
ASL	2	1	1.24758	0.670724	2.38502	0.688283	2	0	inf	0.306213	1.52206	0.449532	2.5345e-13	1	0	-
ASNS	5	1	3.12161	0.258644	4.56445	0.480083	1	5	0.161021	0.992104	2.91292	0.945683	8.9028e-06	0	0	-
ASNSD1	0	0	inf	1	0.0398703	1	0	0	inf	1	0.0254443	1	1.5683e-09	0	0	-
ASNSP1	33	23	0.893901	0.710859	23.3417	0.0342999	24	17	1.14071	0.401308	14.8962	0.0181233	0	0	0	-
ASPG	1	0	inf	0.615871	0.910878	0.597829	1	0	inf	0.553419	0.581301	0.44083	9.368e-18	0	0	-
ASPHD2	1	0	inf	0.615871	1.67161	0.812056	0	0	inf	1	1.06678	1	0.91815	0	0	-
ASPM	2	0	inf	0.379255	0.847502	0.208375	1	1	0.806863	0.800626	0.540856	0.41775	2.823e-55	0	0	2
ASPRV1	0	0	inf	1	0.633976	1	1	0	inf	0.553419	0.404589	0.332749	0.0017333	0	0	-
ASPSCR1	0	0	inf	1	0.28833	1	0	0	inf	1	0.184005	1	3.0429e-16	0	0	-
ASRGL1	4	1	2.49658	0.364834	1.88285	0.122379	2	0	inf	0.306213	1.20159	0.337947	6.5951e-05	0	0	-
ASS1	1	1	0.62361	0.852486	2.18943	0.888019	2	0	inf	0.306213	1.39724	0.407215	1.3731e-18	1	0	-
ASTL	0	0	inf	1	0.36826	1	1	0	inf	0.553419	0.235015	0.209441	2.79e-07	0	0	-
ASTN1	1	0	inf	0.615871	0.525468	0.408721	0	0	inf	1	0.335341	1	1	0	0	-
ASTN2	25	9	1.73781	0.102111	11.3033	0.000295122	5	5	0.806523	0.745915	7.21351	0.845611	0.99097	0	0	2
ASXL1	0	0	inf	1	0.811765	1	1	0	inf	0.553419	0.51805	0.404319	1.5219e-16	1	1	-
ASXL2	2	3	0.415478	0.924681	3.70625	0.88437	4	3	1.07606	0.615613	2.36525	0.214045	1	0	1	-
ASXL3	14	9	0.970107	0.617932	10.7172	0.19322	1	10	0.0802904	0.999861	6.83946	0.998929	1	0	1	1
ASZ1	2	2	0.623503	0.838678	4.51612	0.939701	3	4	0.60469	0.851692	2.88208	0.549879	1.2271e-11	0	0	-
ATAD2	1	2	0.311662	0.943368	2.30461	0.900203	0	1	0	1	1.47075	1	0.99972	0	0	-
ATAD2B	0	0	inf	1	1.97852	1	0	1	0	1	1.26264	1	1	0	0	-
ATAD3A	1	0	inf	0.615871	0.682502	0.494649	0	0	inf	1	0.435557	1	5.4711e-10	0	1	-
ATAD3B	2	0	inf	0.379255	0.290851	0.0349249	0	0	inf	1	0.185615	1	1.9319e-18	0	0	-
ATCAY	1	0	inf	0.615871	0.173276	0.159094	0	0	inf	1	0.110581	1	0.0023185	0	0	-
ATE1	6	2	1.87264	0.349289	4.27071	0.258481	3	3	0.806693	0.750515	2.72547	0.512594	0.00052261	0	0	-
ATE1-AS1	0	0	inf	1	0.111173	1	1	0	inf	0.553419	0.0709478	0.0684895	0	0	0	-
ATF1	0	1	0	1	1.07415	1	1	1	0.806863	0.800626	0.685501	0.496162	0.095897	0	0	-
ATF2	1	1	0.62361	0.852486	3.34936	0.964893	1	3	0.268661	0.960298	2.13749	0.882049	0.85635	0	0	-
ATF3	0	0	inf	1	0.381715	1	0	0	inf	1	0.243602	1	0.033544	0	0	-
ATF4	0	0	inf	1	0.101241	1	0	0	inf	1	0.0646099	1	0.38065	0	0	-
ATF5	0	1	0	1	0.300726	1	1	0	inf	0.553419	0.191916	0.174624	0.00013113	0	0	-
ATF6	0	1	0	1	0.693305	1	1	1	0.806863	0.800626	0.442451	0.35754	1.57e-07	0	0	-
ATF6B	1	0	inf	0.615871	0.263245	0.231446	0	0	inf	1	0.167997	1	1.9149e-09	0	0	-
ATF7	1	0	inf	0.615871	0.303301	0.261623	0	0	inf	1	0.19356	1	0.99983	0	0	-
ATF7IP	11	12	0.570394	0.940522	13.0351	0.751321	9	7	1.03765	0.574012	8.3187	0.451847	1	0	0	-
ATF7IP2	6	8	0.466876	0.95515	7.14384	0.717284	6	3	1.61552	0.369158	4.55903	0.307186	8.7766e-06	0	0	-
ATG10	8	13	0.382418	0.991927	8.86373	0.659904	7	3	1.88561	0.273068	5.65663	0.338729	0.0003777	0	0	-
ATG101	0	0	inf	1	0.245373	1	0	0	inf	1	0.156591	1	0.64764	0	0	-
ATG12	0	0	inf	1	0.591375	1	0	0	inf	1	0.377402	1	5.5615e-08	0	0	-
ATG14	1	0	inf	0.615871	0.345406	0.292067	0	1	0	1	0.22043	1	0.00022518	0	0	-
ATG16L1	4	1	2.49658	0.364834	1.93136	0.130708	1	0	inf	0.553419	1.23255	0.708451	0.26626	0	0	-
ATG16L2	1	2	0.311662	0.943368	0.495869	0.390959	0	0	inf	1	0.316452	1	7.607e-25	0	0	-
ATG2B	0	0	inf	1	0.651698	1	0	1	0	1	0.415899	1	4.4304e-09	0	0	-
ATG3	0	1	0	1	1.06325	1	0	0	inf	1	0.678543	1	0.0064408	0	0	-
ATG4C	13	3	2.70911	0.0826118	9.66476	0.17778	3	6	0.402686	0.952537	6.16782	0.945114	8.6097e-12	0	0	-
ATG4D	0	0	inf	1	0.239487	1	1	1	0.806863	0.800626	0.152835	0.141729	5.4359e-17	0	0	-
ATG5	2	3	0.415478	0.924681	4.70922	0.948549	3	3	0.806693	0.750515	3.00531	0.577999	0.31566	0	0	-
ATIC	7	1	4.37275	0.123798	4.41148	0.157778	5	2	2.01961	0.322962	2.8153	0.154715	4.7204e-17	1	0	-
ATL2	9	4	1.4044	0.397891	5.96461	0.14913	8	1	6.47485	0.0400748	3.80647	0.0404371	0.0042585	0	0	-
ATL3	1	0	inf	0.615871	0.4212	0.343741	1	2	0.403212	0.911017	0.2688	0.235704	1.9446e-09	0	0	-
ATMIN	0	0	inf	1	0.0607951	1	0	0	inf	1	0.038798	1	0.0039309	0	0	-
ATOH1	15	10	0.935299	0.648878	13.4784	0.374457	7	4	1.41343	0.405986	8.60157	0.754486	0.17763	0	0	-
ATOH7	4	3	0.831431	0.740401	2.47897	0.237937	1	3	0.268661	0.960298	1.58202	0.79444	0.00014115	1	0	-
ATOH8	5	3	1.03959	0.630719	2.80815	0.153596	5	1	4.04143	0.167639	1.7921	0.0358381	0.13119	0	0	-
ATOX1	4	2	1.24772	0.577215	2.02666	0.147719	0	2	0	1	1.29337	1	0.082163	0	0	-
ATP10A	7	7	0.622965	0.877555	8.92667	0.786457	7	5	1.13013	0.536639	5.69679	0.345122	2.795e-27	0	0	2
ATP10B	4	3	0.831431	0.740401	6.48976	0.887444	4	4	0.806608	0.746314	4.14161	0.593696	6.7222e-32	0	0	-
ATP10D	1	0	inf	0.615871	0.697184	0.502014	0	0	inf	1	0.444926	1	2.4319e-14	0	0	-
ATP11A	0	0	inf	1	1.61633	1	2	0	inf	0.306213	1.03151	0.275829	2.2805e-06	0	0	-
ATP11AUN	3	0	inf	0.233521	1.87335	0.28909	3	1	2.42272	0.396512	1.19553	0.119544	0	0	0	-
ATP11B	13	9	0.900556	0.681841	11.8878	0.411204	11	6	1.48174	0.2997	7.58651	0.145294	0.74824	0	0	-
ATP12A	7	4	1.09169	0.576524	4.33851	0.148833	4	2	1.61498	0.448384	2.76874	0.301115	1.4528e-19	0	0	-
ATP13A2	0	1	0	1	0.154596	1	0	0	inf	1	0.0986594	1	5.2235e-15	1	0	-
ATP13A4	0	0	inf	1	0.222209	1	1	0	inf	0.553419	0.141808	0.132213	2.1162e-27	0	0	-
ATP13A4-AS1	2	2	0.623503	0.838678	1.68878	0.503261	0	0	inf	1	1.07774	1	0	0	0	-
ATP13A5	0	0	inf	1	0.882943	1	0	2	0	1	0.563474	1	1.8988e-39	0	0	-
ATP1A1	8	9	0.553397	0.929145	13.5529	0.959678	6	2	2.4246	0.225793	8.64915	0.861283	1	0	1	2
ATP1A1-AS1	0	0	inf	1	0.132763	1	0	0	inf	1	0.0847261	1	0	0	0	-
ATP1A2	1	3	0.20768	0.978264	0.720818	0.513646	0	1	0	1	0.46001	1	1.5754e-05	0	0	-
ATP1A4	0	0	inf	1	0.192111	1	0	0	inf	1	0.122601	1	1.0569e-20	0	0	-
ATP1B2	1	0	inf	0.615871	0.12768	0.119865	1	0	inf	0.553419	0.0814821	0.0782508	0.95338	0	0	-
ATP1B3	2	2	0.623503	0.838678	2.38714	0.688748	0	0	inf	1	1.52342	1	0.78738	0	0	-
ATP23	1	2	0.311662	0.943368	3.97643	0.981248	1	1	0.806863	0.800626	2.53767	0.920949	2.5087e-06	0	0	-
ATP2A1	1	0	inf	0.615871	0.170827	0.157033	0	0	inf	1	0.109018	1	9.1287e-21	0	0	-
ATP2A2	1	1	0.62361	0.852486	2.00762	0.865691	0	1	0	1	1.28121	1	1	1	0	-
ATP2A3	0	0	inf	1	0.371548	1	0	1	0	1	0.237113	1	5.5339e-12	0	0	-
ATP2B1	0	0	inf	1	2.12108	1	0	2	0	1	1.35362	1	1	0	0	3
ATP2B1-AS1	8	6	0.831238	0.735163	9.73654	0.755105	4	5	0.644934	0.839681	6.21363	0.866866	0	0	0	-
ATP2B2	0	0	inf	1	0.103957	1	0	0	inf	1	0.0663429	1	1	0	0	2
ATP2B2-IT2	4	4	0.623288	0.850084	5.79195	0.829243	1	3	0.268661	0.960298	3.69629	0.975185	0	0	0	-
ATP2B4	4	1	2.49658	0.364834	4.18713	0.60221	3	0	inf	0.169397	2.67213	0.499524	0.99989	0	0	-
ATP2C1	5	2	1.56009	0.454825	4.06809	0.384463	1	1	0.806863	0.800626	2.59616	0.925441	0.99999	0	0	-
ATP2C2	0	2	0	1	1.59623	1	2	0	inf	0.306213	1.01867	0.271111	2.6641e-72	0	0	-
ATP2C2-AS1	2	0	inf	0.379255	0.093554	0.00411257	0	0	inf	1	0.059704	1	0	0	0	-
ATP4A	2	1	1.24758	0.670724	0.991054	0.26095	0	0	inf	1	0.632468	1	3.6773e-16	0	0	-
ATP4B	0	0	inf	1	0.505707	1	0	1	0	1	0.322731	1	1.0807e-07	0	0	-
ATP5F1A	0	0	inf	1	0.208113	1	0	0	inf	1	0.132813	1	0.28054	0	0	-
ATP5F1B	0	0	inf	1	0.382009	1	0	0	inf	1	0.243789	1	0.91606	0	0	-
ATP5F1C	0	0	inf	1	0.43849	1	0	0	inf	1	0.279834	1	0.0049042	0	0	-
ATP5IF1	1	0	inf	0.615871	0.535598	0.414681	0	0	inf	1	0.341806	1	1.8729e-07	0	0	-
ATP5MC2	2	0	inf	0.379255	1.92925	0.574505	2	3	0.537559	0.872325	1.2312	0.348619	0.00055711	0	0	-
ATP5MC3	32	20	0.997929	0.563918	33.9886	0.656593	17	14	0.979714	0.596137	21.6907	0.870012	0.33133	0	0	-
ATP5MF-PTCD1	0	0	inf	1	0.283536	1	0	0	inf	1	0.180946	1	0	0	0	-
ATP5MPL	5	1	3.12161	0.258644	1.7276	0.0314023	0	1	0	1	1.10251	1	0	0	0	-
ATP5PB	0	0	inf	1	0.362449	1	0	0	inf	1	0.231307	1	0.00014022	0	0	-
ATP5PD	0	0	inf	1	0.762103	1	0	1	0	1	0.486357	1	0.0076884	0	0	-
ATP5PF	0	1	0	1	0.151862	1	1	0	inf	0.553419	0.0969145	0.0923664	0.029254	0	0	-
ATP5PO	0	0	inf	1	0.323959	1	1	0	inf	0.553419	0.206743	0.186771	0.0079991	0	0	-
ATP6AP1L	25	19	0.819393	0.791655	20.466	0.183934	8	8	0.806267	0.753454	13.0609	0.947662	0	0	0	-
ATP6V0A1	2	1	1.24758	0.670724	0.919553	0.23468	1	1	0.806863	0.800626	0.586837	0.443917	0.99257	0	1	-
ATP6V0A2	0	0	inf	1	0.13635	1	0	0	inf	1	0.0870151	1	0.0016811	0	0	2
ATP6V0CP3	0	0	inf	1	0.122668	1	0	0	inf	1	0.0782836	1	0	0	0	-
ATP6V0D2	1	4	0.155689	0.99166	2.1716	0.886005	4	3	1.07606	0.615613	1.38586	0.0521439	5.6179e-11	0	0	-
ATP6V0E1	0	1	0	1	0.622496	1	0	0	inf	1	0.397262	1	0.41878	0	0	-
ATP6V1A	1	0	inf	0.615871	0.637447	0.47136	1	0	inf	0.553419	0.406804	0.334225	0.99998	0	0	-
ATP6V1B1	0	0	inf	1	0.302695	1	0	0	inf	1	0.193173	1	5.937e-09	1	0	-
ATP6V1B2	2	1	1.24758	0.670724	1.94198	0.578063	1	1	0.806863	0.800626	1.23933	0.710421	0.99838	0	1	-
ATP6V1C1	2	2	0.623503	0.838678	3.21285	0.830467	2	2	0.806778	0.763175	2.05036	0.607454	7.4894e-11	0	0	-
ATP6V1C2	1	0	inf	0.615871	0.88631	0.587826	0	0	inf	1	0.565622	1	3.0954e-11	0	0	-
ATP6V1E1	0	0	inf	1	0.107886	1	0	0	inf	1	0.0688505	1	0.0013038	0	0	-
ATP6V1E2	1	0	inf	0.615871	1.19091	0.696056	0	0	inf	1	0.760012	1	0.00051296	0	0	-
ATP6V1G1	4	0	inf	0.143772	2.94485	0.340415	1	2	0.403212	0.911017	1.87934	0.847309	6.3239e-07	0	0	-
ATP6V1G3	8	5	0.997943	0.620929	13.4176	0.956649	9	7	1.03765	0.574012	8.56282	0.485517	0.0039532	0	0	-
ATP6V1H	5	2	1.56009	0.454825	7.99596	0.900136	6	0	inf	0.0286447	5.10284	0.402078	1.4316e-05	0	0	-
ATP7B	2	3	0.415478	0.924681	2.93585	0.791062	2	1	1.61444	0.579843	1.87359	0.558698	9.8747e-36	0	0	-
ATP8A1	14	4	2.18775	0.118695	9.06519	0.0771826	5	1	4.04143	0.167639	5.7852	0.685163	2.731e-08	0	0	-
ATP8A2	0	2	0	1	1.39821	1	1	2	0.403212	0.911017	0.892303	0.590289	7.616e-09	0	0	-
ATP8B1	6	10	0.373158	0.986416	9.76008	0.923275	5	5	0.806523	0.745915	6.22865	0.744385	1.5615e-09	1	0	-
ATP8B2	1	0	inf	0.615871	1.34427	0.73927	4	2	1.61498	0.448384	0.857882	0.0114793	1.1432e-08	0	0	-
ATP8B4	11	7	0.980065	0.618094	10.7298	0.507485	1	4	0.201386	0.982291	6.84749	0.998938	4.2141e-27	0	0	-
ATP8B5P	0	0	inf	1	0.119491	1	0	0	inf	1	0.0762566	1	0	0	0	-
ATP9A	2	1	1.24758	0.670724	1.1043	0.302544	1	0	inf	0.553419	0.704737	0.505761	0.99929	0	0	-
ATP9B	1	2	0.311662	0.943368	1.52671	0.78275	1	0	inf	0.553419	0.974309	0.622547	2.6406e-19	0	0	-
ATPAF1	1	0	inf	0.615871	0.281806	0.24558	1	0	inf	0.553419	0.179842	0.164598	0	0	0	-
ATPSCKMT	8	9	0.553397	0.929145	12.2834	0.922163	8	0	inf	0.00875069	7.83895	0.524342	6.4524e-08	0	0	-
ATR	1	2	0.311662	0.943368	0.78725	0.544905	0	1	0	1	0.502405	1	1.017e-07	1	0	-
ATRN	6	2	1.87264	0.349289	2.33805	0.0320678	0	1	0	1	1.49209	1	1	0	0	-
ATRNL1	6	5	0.74803	0.787541	9.20339	0.896114	4	3	1.07606	0.615613	5.87339	0.837136	0.27467	0	0	-
ATXN1	0	0	inf	1	0.0811234	1	0	0	inf	1	0.0517711	1	1	0	0	-
ATXN10	3	0	inf	0.233521	5.88523	0.93271	2	2	0.806778	0.763175	3.75582	0.888803	0.00050779	0	0	-
ATXN1-AS1	10	7	0.890713	0.690559	15.6981	0.949829	6	2	2.4246	0.225793	10.0182	0.933599	0	0	0	-
ATXN1L	2	0	inf	0.379255	1.08354	0.294938	1	0	inf	0.553419	0.691487	0.499169	0.99997	0	0	-
ATXN2-AS	0	1	0	1	0.766982	1	1	0	inf	0.553419	0.48947	0.387049	0	0	0	-
ATXN2L	0	0	inf	1	0.236798	1	0	1	0	1	0.151119	1	1	0	0	-
ATXN3	1	1	0.62361	0.852486	0.783766	0.543317	0	1	0	1	0.500181	1	0.62903	0	0	-
ATXN7L1	5	5	0.62318	0.859269	4.39018	0.446932	2	2	0.806778	0.763175	2.80171	0.769213	1	0	0	-
ATXN7L3B	45	24	1.17167	0.311474	29.4715	0.00464855	23	12	1.55224	0.142296	18.808	0.194076	0.037074	0	0	-
ATXN8OS	39	24	1.01369	0.535001	34.4134	0.238408	27	29	0.748308	0.887672	21.9618	0.165476	0	0	0	-
AUH	2	2	0.623503	0.838678	3.22961	0.832622	5	3	1.34567	0.484912	2.06106	0.0583306	2.5268e-07	1	0	-
AURKAIP1	0	0	inf	1	0.08701	1	0	0	inf	1	0.0555277	1	1.2017e-09	0	0	-
AURKB	1	0	inf	0.615871	0.0871625	0.0834718	0	0	inf	1	0.055625	1	1.5082e-07	0	0	-
AURKC	0	0	inf	1	0.230004	1	0	0	inf	1	0.146783	1	0.0030589	0	0	-
AUTS2	16	10	0.997938	0.587665	9.52174	0.0340532	9	1	7.28742	0.0243115	6.07655	0.160767	1	1	1	1
AVP	0	0	inf	1	0.657763	1	0	0	inf	1	0.419769	1	3.3806e-05	0	0	-
AVPI1	1	1	0.62361	0.852486	0.892286	0.590282	1	0	inf	0.553419	0.569436	0.434155	0.0057263	0	0	-
AVPR1A	23	16	0.895911	0.69515	25.81	0.736482	22	8	2.23102	0.0334179	16.4714	0.110797	1.2533e-10	0	0	2
AVPR1B	1	2	0.311662	0.943368	3.42874	0.967572	0	2	0	1	2.18814	1	3.9727e-08	0	0	2
AXIN1	0	0	inf	1	0.0889416	1	0	0	inf	1	0.0567604	1	0.16001	1	0	-
AXIN2	8	3	1.66476	0.334837	4.17495	0.0622395	3	2	1.2107	0.599449	2.66436	0.497604	0.99999	0	0	-
AXL	0	0	inf	1	0.429893	1	0	1	0	1	0.274348	1	2.4167e-06	0	0	-
AZGP1	0	0	inf	1	0.62083	1	0	1	0	1	0.396199	1	4.535e-09	0	0	2
AZGP1P1	1	0	inf	0.615871	0.463091	0.370665	0	0	inf	1	0.295534	1	0	0	0	-
AZIN1	0	0	inf	1	0.471712	1	0	0	inf	1	0.301036	1	0.99976	0	0	-
AZIN2	1	2	0.311662	0.943368	2.92496	0.946333	2	1	1.61444	0.579843	1.86664	0.556697	1.6205e-05	0	0	-
AZU1	0	0	inf	1	0.123506	1	0	0	inf	1	0.0788186	1	4.8504e-09	0	0	-
B2M	1	0	inf	0.615871	1.74137	0.82472	2	1	1.61444	0.579843	1.1113	0.305107	0.96565	0	0	-
B3GALNT1	2	3	0.415478	0.924681	5.0578	0.961475	3	0	inf	0.169397	3.22777	0.625862	0.00059002	0	0	-
B3GALNT2	1	1	0.62361	0.852486	1.72422	0.821688	0	0	inf	1	1.10036	1	8.8687e-16	1	0	-
B3GALT1	2	0	inf	0.379255	1.75034	0.522225	2	1	1.61444	0.579843	1.11703	0.3072	0.26023	0	0	-
B3GALT1-AS1	0	0	inf	1	0.454319	1	0	0	inf	1	0.289936	1	0	0	0	-
B3GALT5	5	4	0.779332	0.765855	2.751	0.144774	0	0	inf	1	1.75562	1	0.31692	0	0	-
B3GALT5-AS1	4	3	0.831431	0.740401	3.17488	0.391884	4	1	3.23172	0.261221	2.02613	0.147623	0	0	0	-
B3GAT1	0	0	inf	1	1.13364	1	1	0	inf	0.553419	0.723463	0.514931	0.1115	0	0	-
B3GAT1-DT	5	7	0.444721	0.955095	6.78224	0.806201	3	1	2.42272	0.396512	4.32827	0.806165	0	0	0	-
B3GAT2	15	10	0.935299	0.648878	13.0809	0.333149	9	3	2.42649	0.139342	8.3479	0.455896	2.0023e-09	0	0	-
B3GLCT	31	10	1.94185	0.0423978	18.5761	0.00515617	15	8	1.51643	0.229574	11.8548	0.214999	3.8541e-09	0	0	-
B3GNT10	0	0	inf	1	0.167827	1	1	0	inf	0.553419	0.107103	0.101567	0	0	0	-
B3GNT2	17	11	0.963751	0.619037	13.2653	0.18415	11	9	0.986203	0.603651	8.46559	0.232851	0.26642	0	0	-
B3GNT6	1	1	0.62361	0.852486	0.807194	0.553892	0	1	0	1	0.515132	1	0	0	0	-
B3GNT7	0	1	0	1	2.71504	1	0	1	0	1	1.73267	1	2.465e-05	0	0	-
B3GNTL1	1	0	inf	0.615871	0.256295	0.226086	0	0	inf	1	0.163562	1	7.6136e-21	0	0	-
B4GALNT1	1	2	0.311662	0.943368	1.4643	0.76876	0	0	inf	1	0.934482	1	2.6609e-13	0	0	-
B4GALNT2	2	4	0.311466	0.965956	3.20081	0.828904	2	1	1.61444	0.579843	2.04268	0.605424	5.919e-13	0	0	-
B4GALNT3	1	0	inf	0.615871	0.503132	0.395366	0	0	inf	1	0.321087	1	2.0834e-20	0	0	-
B4GALNT4	2	2	0.623503	0.838678	0.701917	0.156472	1	1	0.806863	0.800626	0.447947	0.361062	2.8964e-23	0	0	-
B4GALT1	2	2	0.623503	0.838678	0.723734	0.164096	0	1	0	1	0.46187	1	0.01923	0	0	-
B4GALT1-AS1	3	1	1.8719	0.50277	2.54924	0.468754	0	0	inf	1	1.62686	1	0	0	0	-
B4GALT3	0	1	0	1	0.10845	1	0	0	inf	1	0.0692105	1	3.1247e-07	0	0	-
B4GALT4	0	0	inf	1	0.110532	1	1	0	inf	0.553419	0.0705388	0.0681084	1.9002e-06	0	0	-
B4GALT4-AS1	0	0	inf	1	0.130883	1	0	0	inf	1	0.0835264	1	0	0	0	-
B4GALT5	2	0	inf	0.379255	4.80084	0.952301	6	3	1.61552	0.369158	3.06378	0.0904846	0.99919	0	0	-
B4GALT6	5	2	1.56009	0.454825	3.65203	0.303538	5	0	inf	0.0518105	2.33064	0.0873729	0.95482	0	0	-
B4GALT7	0	0	inf	1	0.278574	1	0	0	inf	1	0.177779	1	5.0526e-10	1	0	-
BAALC	0	0	inf	1	0.556168	1	0	0	inf	1	0.354934	1	0.0032183	0	0	-
BAAT	1	0	inf	0.615871	1.23815	0.71008	0	0	inf	1	0.790159	1	0.00027837	0	0	-
BABAM2	2	2	0.623503	0.838678	0.53814	0.101983	0	1	0	1	0.343429	1	6.6058e-05	0	0	-
BACE2	1	1	0.62361	0.852486	1.65958	0.809781	2	2	0.806778	0.763175	1.0591	0.285972	0.72583	0	0	-
BACH1	1	4	0.155689	0.99166	1.34203	0.738686	1	1	0.806863	0.800626	0.856454	0.575335	3.4882e-07	0	0	-
BACH1-IT2	4	8	0.311073	0.988755	6.13538	0.860474	3	3	0.806693	0.750515	3.91546	0.749246	0	0	0	-
BACH1-IT3	4	6	0.415145	0.956265	5.97071	0.846163	6	3	1.61552	0.369158	3.81037	0.185978	0	0	0	-
BACH2	2	1	1.24758	0.670724	1.95573	0.581879	0	0	inf	1	1.2481	1	1	0	0	-
BAG3	2	3	0.415478	0.924681	3.20105	0.828935	2	2	0.806778	0.763175	2.04283	0.605464	0.91919	0	0	-
BAG4	0	0	inf	1	0.448988	1	0	0	inf	1	0.286534	1	0.0012926	0	0	-
BAG5	4	2	1.24772	0.577215	0.396376	0.000750644	1	0	inf	0.553419	0.252958	0.2235	4.1225e-07	0	0	-
BAHCC1	0	0	inf	1	1.14533	1	2	1	1.61444	0.579843	0.73092	0.166621	0.013407	0	0	-
BAIAP2-DT	0	2	0	1	0.392295	1	1	0	inf	0.553419	0.250354	0.221475	0	0	0	-
BAIAP2L1	7	2	2.18538	0.262629	6.79379	0.519134	5	6	0.671735	0.83246	4.33564	0.436442	0.0010937	0	0	3
BAK1	3	1	1.8719	0.50277	1.95792	0.311934	2	1	1.61444	0.579843	1.2495	0.355184	3.4599e-06	0	0	-
BAMBI	4	1	2.49658	0.364834	4.20965	0.606382	1	2	0.403212	0.911017	2.6865	0.931881	2.4233e-07	0	0	-
BANCR	0	0	inf	1	1.50581	1	2	2	0.806778	0.763175	0.960974	0.249888	0	0	0	-
BANF1	0	0	inf	1	0.0677941	1	0	0	inf	1	0.0432646	1	0.98925	1	0	-
BANF2	9	4	1.4044	0.397891	8.61471	0.492611	10	6	1.34644	0.376291	5.49771	0.0536586	0.040796	0	0	-
BANK1	33	10	2.06832	0.0262839	24.9252	0.0693395	22	12	1.48409	0.176593	15.9067	0.0853099	3.25e-20	0	0	-
BANP	3	1	1.8719	0.50277	0.696331	0.0336967	0	0	inf	1	0.444382	1	1	0	0	-
BARD1	5	0	inf	0.0885059	5.40447	0.627404	4	0	inf	0.0936926	3.44901	0.452325	1.1319e-19	0	0	-
BARHL1	0	0	inf	1	0.461439	1	0	0	inf	1	0.29448	1	0.995	0	0	-
BARHL2	6	5	0.74803	0.787541	4.90416	0.367227	2	2	0.806778	0.763175	3.12972	0.819407	0.61752	0	0	-
BARX1	5	4	0.779332	0.765855	4.65787	0.497576	2	3	0.537559	0.872325	2.97254	0.796713	0.00036114	0	0	-
BARX1-DT	7	0	inf	0.0335295	2.93992	0.0305702	1	3	0.268661	0.960298	1.87619	0.846827	0	0	0	-
BARX2	10	7	0.890713	0.690559	11.7514	0.735215	3	4	0.60469	0.851692	7.49947	0.979735	0.10689	0	0	-
BASP1	4	2	1.24772	0.577215	4.66716	0.685117	1	0	inf	0.553419	2.97847	0.949129	0.28237	0	0	-
BASP1-AS1	7	4	1.09169	0.576524	4.65787	0.189692	4	2	1.61498	0.448384	2.97254	0.346617	0	0	0	-
BATF	0	2	0	1	2.51312	1	0	1	0	1	1.60382	1	0.56243	0	0	-
BATF2	1	1	0.62361	0.852486	0.827322	0.562781	2	0	inf	0.306213	0.527978	0.098804	0.025499	0	0	-
BATF3	1	2	0.311662	0.943368	3.52836	0.970647	1	1	0.806863	0.800626	2.25172	0.894782	0.060847	0	0	-
BAX	1	0	inf	0.615871	0.135979	0.127139	0	2	0	1	0.0867786	1	4.4621e-07	0	0	-
BAZ1A	3	1	1.8719	0.50277	0.973916	0.0755666	0	0	inf	1	0.62153	1	1	0	0	-
BAZ1B	0	0	inf	1	0.268219	1	0	0	inf	1	0.171171	1	1	0	0	-
BAZ2B	0	2	0	1	0.773332	1	0	0	inf	1	0.493522	1	1	0	1	1
BBC3	1	0	inf	0.615871	1.21758	0.704054	1	1	0.806863	0.800626	0.77703	0.540231	0.051467	0	0	-
BBOX1	4	3	0.831431	0.740401	1.18174	0.032207	1	0	inf	0.553419	0.754162	0.529595	3.1235e-07	0	0	-
BBOX1-AS1	4	3	0.831431	0.740401	4.35664	0.632943	3	1	2.42272	0.396512	2.78031	0.525839	0	0	0	-
BBS10	1	0	inf	0.615871	1.58656	0.795371	1	0	inf	0.553419	1.0125	0.636692	1.2094e-05	1	0	-
BBS12	2	0	inf	0.379255	3.21341	0.83054	2	1	1.61444	0.579843	2.05072	0.60755	0.0034952	1	0	-
BBS2	2	1	1.24758	0.670724	1.18354	0.331415	0	2	0	1	0.755306	1	5.9888e-15	1	0	-
BBS4	0	0	inf	1	0.318941	1	0	0	inf	1	0.203541	1	6.6389e-12	1	0	2
BBS5	2	2	0.623503	0.838678	4.17494	0.92043	2	4	0.402949	0.93323	2.66435	0.744798	0.00024981	1	0	-
BBS9	5	2	1.56009	0.454825	4.10169	0.391021	1	3	0.268661	0.960298	2.6176	0.927022	6.4218e-22	1	0	-
BBX	1	2	0.311662	0.943368	3.89526	0.979662	2	4	0.402949	0.93323	2.48587	0.70979	1	0	0	-
BCAM	0	0	inf	1	0.818593	1	1	0	inf	0.553419	0.522407	0.406909	5.9701e-19	0	0	-
BCAN	1	0	inf	0.615871	0.907369	0.596415	1	0	inf	0.553419	0.579062	0.439576	3.9974e-08	0	0	-
BCAR1	1	1	0.62361	0.852486	0.79656	0.549122	3	1	2.42272	0.396512	0.508346	0.0150284	2.4957e-06	0	0	-
BCAR3	0	2	0	1	0.656	1	1	1	0.806863	0.800626	0.418644	0.342062	0.010484	0	0	-
BCAR4	0	0	inf	1	0.574918	1	0	0	inf	1	0.366899	1	0	0	0	-
BCAS1	1	4	0.155689	0.99166	6.2154	0.998002	4	1	3.23172	0.261221	3.96652	0.559962	6.6519e-10	0	0	2
BCAS2	0	1	0	1	1.52639	1	1	0	inf	0.553419	0.974104	0.622469	6.6861e-09	0	0	-
BCAS3	1	0	inf	0.615871	0.22216	0.199213	0	0	inf	1	0.141777	1	0.0085018	0	0	-
BCAS4	0	2	0	1	1.20785	1	0	0	inf	1	0.770824	1	0.010283	0	0	-
BCAT1	11	4	1.71747	0.255788	9.49184	0.353664	2	3	0.537559	0.872325	6.05747	0.983483	1.637e-15	0	0	-
BCAT2	0	1	0	1	0.727649	1	2	1	1.61444	0.579843	0.464369	0.0795978	5.0992e-13	0	0	-
BCDIN3D	1	0	inf	0.615871	0.756699	0.530787	0	0	inf	1	0.482907	1	3.0311e-05	0	0	-
BCHE	63	36	1.09318	0.377746	57.478	0.249896	25	26	0.773421	0.854346	36.6811	0.982662	6.2149e-16	0	0	-
BCKDHB	84	53	0.988252	0.564253	55.251	0.000191412	45	28	1.30287	0.165086	35.2599	0.0640464	1.4827e-11	1	0	-
BCL10	0	0	inf	1	0.104541	1	0	0	inf	1	0.0667157	1	0.7323	0	0	-
BCL11A	14	8	1.09187	0.515425	11.7752	0.294974	10	8	1.00872	0.589574	7.51468	0.225275	1	0	1	1
BCL11B	25	17	0.916637	0.671606	23.9061	0.438381	16	12	1.07647	0.502069	15.2563	0.458149	0.99531	0	1	3
BCL2	13	8	1.01359	0.583504	6.75203	0.0210264	6	1	4.85185	0.10551	4.30899	0.264833	0.98901	0	0	-
BCL2A1	0	3	0	1	4.52269	1	5	4	1.0087	0.629604	2.88628	0.166003	0.0013057	0	0	-
BCL2L1	0	0	inf	1	0.201915	1	0	1	0	1	0.128858	1	0.99922	0	0	-
BCL2L10	2	2	0.623503	0.838678	1.50004	0.442187	1	1	0.806863	0.800626	0.957288	0.616067	1.4058e-07	0	0	-
BCL2L11	1	0	inf	0.615871	0.863948	0.578505	3	0	inf	0.169397	0.551352	0.0185823	0.00022054	0	0	-
BCL2L13	0	1	0	1	0.0922909	1	0	0	inf	1	0.0588979	1	0.24496	0	0	-
BCL2L14	8	9	0.553397	0.929145	6.55093	0.334704	5	3	1.34567	0.484912	4.18065	0.406409	7.1001e-05	0	0	-
BCL2L2-PABPN1	0	1	0	1	0.621864	1	1	1	0.806863	0.800626	0.396859	0.327571	0	0	0	-
BCL3	2	1	1.24758	0.670724	1.48255	0.436316	1	1	0.806863	0.800626	0.946127	0.611758	0.22143	0	0	-
BCL6	12	7	1.06947	0.545042	10.6149	0.374868	8	2	3.23566	0.103128	6.77419	0.367682	1	0	0	-
BCL6B	0	0	inf	1	0.143085	1	0	0	inf	1	0.0913138	1	7.6721e-06	0	0	-
BCL7A	0	0	inf	1	0.415874	1	1	0	inf	0.553419	0.265401	0.233102	0.28139	0	0	-
BCL7B	1	0	inf	0.615871	0.617238	0.460568	0	1	0	1	0.393907	1	0.023124	0	0	-
BCL7C	2	0	inf	0.379255	0.886104	0.222437	1	0	inf	0.553419	0.565491	0.431919	0.93561	0	0	-
BCL9	0	1	0	1	1.08331	1	0	0	inf	1	0.691345	1	1	0	0	-
BCL9L	2	0	inf	0.379255	0.987821	0.259761	0	0	inf	1	0.630404	1	1	0	0	-
BCLAF1	3	1	1.8719	0.50277	2.61914	0.486364	0	0	inf	1	1.67147	1	1	0	0	-
BCO1	1	1	0.62361	0.852486	1.27635	0.720945	1	1	0.806863	0.800626	0.814534	0.557155	1.2163e-16	0	0	-
BCO2	0	0	inf	1	0.325631	1	0	0	inf	1	0.20781	1	7.8426e-13	0	0	-
BCR	0	0	inf	1	0.577333	1	0	0	inf	1	0.36844	1	5.9807e-06	0	0	-
BCRP2	1	0	inf	0.615871	1.0856	0.6623	0	0	inf	1	0.692803	1	0	0	0	-
BDH1	1	0	inf	0.615871	1.00393	0.633565	2	0	inf	0.306213	0.640687	0.135472	9.6913e-10	0	0	-
BDH2	0	1	0	1	0.195001	1	0	0	inf	1	0.124445	1	4.0962e-07	0	0	-
BDKRB1	0	1	0	1	0.85149	1	1	0	inf	0.553419	0.543401	0.419231	0.19031	0	0	-
BDKRB2	5	2	1.56009	0.454825	4.96386	0.553143	2	2	0.806778	0.763175	3.16782	0.824555	8.0397e-05	0	0	-
BDNF	11	6	1.14393	0.501872	13.6682	0.801275	10	8	1.00872	0.589574	8.72274	0.376114	0.99974	0	0	-
BDP1	1	0	inf	0.615871	0.69303	0.499941	1	0	inf	0.553419	0.442276	0.357427	6.6916e-21	0	0	-
BEAN1	0	0	inf	1	0.889376	1	1	0	inf	0.553419	0.567579	0.433104	1.7847e-06	0	0	-
BECN1	0	1	0	1	0.216703	1	0	0	inf	1	0.138295	1	1	0	0	-
BECN2	1	3	0.20768	0.978264	2.18238	0.887228	2	1	1.61444	0.579843	1.39275	0.405661	0.4846	0	0	-
BEGAIN	3	0	inf	0.233521	3.21588	0.6234	1	0	inf	0.553419	2.0523	0.871561	1.0982e-05	0	0	-
BEND3	5	1	3.12161	0.258644	0.829738	0.00165325	0	0	inf	1	0.52952	1	1	0	0	-
BEND3P3	1	0	inf	0.615871	0.1037	0.0985047	0	0	inf	1	0.0661792	1	0	0	0	-
BEND4	5	7	0.444721	0.955095	6.69827	0.797662	5	4	1.0087	0.629604	4.27468	0.424664	0.00037825	0	0	-
BEND6	0	0	inf	1	0.336378	1	0	1	0	1	0.214669	1	7.9188e-07	0	0	-
BEND7	4	5	0.498402	0.917467	5.4275	0.789949	5	4	1.0087	0.629604	3.46371	0.26772	1.3207e-05	0	0	-
BEST1	0	2	0	1	0.954713	1	0	0	inf	1	0.609275	1	3.0812e-19	1	0	-
BEST2	0	0	inf	1	0.145404	1	0	0	inf	1	0.0927937	1	1.432e-09	0	0	-
BEST3	1	0	inf	0.615871	1.42729	0.760043	0	0	inf	1	0.910866	1	1.7058e-12	0	0	-
BEST4	0	0	inf	1	0.309967	1	0	0	inf	1	0.197813	1	8.3074e-11	0	0	-
BET1	21	18	0.72603	0.876823	20.9883	0.528011	16	14	0.921675	0.659434	13.3942	0.272271	0.0020711	0	0	-
BFSP1	0	0	inf	1	0.0850029	1	1	0	inf	0.553419	0.0542469	0.0528017	7.7101e-15	0	0	-
BFSP2-AS1	1	1	0.62361	0.852486	3.15512	0.957367	1	1	0.806863	0.800626	2.01352	0.866483	0	0	0	-
BHLHA9	1	2	0.311662	0.943368	1.24255	0.711352	0	1	0	1	0.792964	1	0.12158	0	1	-
BHLHE23	1	0	inf	0.615871	0.62498	0.464728	1	2	0.403212	0.911017	0.398848	0.328907	0.29337	0	0	-
BHLHE40	5	2	1.56009	0.454825	4.75748	0.515975	4	1	3.23172	0.261221	3.03612	0.360859	1	0	0	-
BHLHE40-AS1	1	1	0.62361	0.852486	1.93604	0.855726	2	2	0.806778	0.763175	1.23554	0.350177	0	0	0	-
BHLHE41	5	3	1.03959	0.630719	4.89145	0.540257	6	3	1.61552	0.369158	3.12161	0.0966714	5.4716e-05	0	0	-
BHMT	3	2	0.935521	0.709673	3.97451	0.758138	2	4	0.402949	0.93323	2.53644	0.720099	1.4981e-07	0	0	-
BHMT2	1	0	inf	0.615871	0.454294	0.365104	0	0	inf	1	0.28992	1	1.2601e-08	0	0	-
BICC1	13	11	0.736143	0.831617	11.7951	0.40062	6	9	0.536743	0.927278	7.52739	0.761545	0.29215	0	0	-
BICD1	4	0	inf	0.143772	3.03727	0.361118	6	1	4.85185	0.10551	1.93832	0.014439	0.9793	0	0	-
BICD2	1	1	0.62361	0.852486	3.15947	0.957552	3	0	inf	0.169397	2.0163	0.327735	0.95127	1	0	-
BICDL1	5	1	3.12161	0.258644	2.88795	0.166273	2	2	0.806778	0.763175	1.84302	0.549841	0.9994	0	0	2
BICRA	0	1	0	1	0.462595	1	0	0	inf	1	0.295217	1	0.027288	0	0	2
BICRAL	0	0	inf	1	0.113985	1	0	0	inf	1	0.0727424	1	1	0	0	-
BID	1	0	inf	0.615871	0.116039	0.10956	0	0	inf	1	0.0740536	1	1.3941e-07	0	0	-
BIK	0	0	inf	1	0.556286	1	0	0	inf	1	0.355009	1	1.8282e-06	0	0	-
BIN1	6	3	1.24786	0.52261	8.47642	0.84862	5	4	1.0087	0.629604	5.40945	0.6282	1.3372e-11	1	0	-
BIN2	0	0	inf	1	0.110531	1	1	0	inf	0.553419	0.0705381	0.0681077	6.3862e-06	0	0	-
BIN3	0	2	0	1	0.712915	1	0	0	inf	1	0.454966	1	6.4327e-16	0	0	-
BIRC2	2	0	inf	0.379255	1.15536	0.321184	2	0	inf	0.306213	0.737327	0.168878	0.99997	0	0	-
BIRC3	4	3	0.831431	0.740401	3.66278	0.498052	0	1	0	1	2.3375	1	0.81116	0	0	-
BIRC5	0	0	inf	1	0.0701679	1	0	0	inf	1	0.0447795	1	0.056967	0	0	-
BIRC6	1	1	0.62361	0.852486	0.973773	0.622344	2	0	inf	0.306213	0.621439	0.12901	1	0	0	2
BIRC7	0	0	inf	1	0.419783	1	0	0	inf	1	0.267896	1	2.299e-08	0	0	-
BIRC8	1	1	0.62361	0.852486	1.32619	0.734513	0	0	inf	1	0.846343	1	0	0	0	-
BIVM-ERCC5	1	0	inf	0.615871	0.116679	0.11013	0	0	inf	1	0.074462	1	0	0	0	-
BLACAT1	0	0	inf	1	0.631892	1	0	0	inf	1	0.403259	1	0	0	0	-
BLACE	0	0	inf	1	0.317891	1	0	0	inf	1	0.202871	1	0	0	0	-
BLCAP	6	6	0.623073	0.86857	8.88404	0.877084	6	7	0.690854	0.828161	5.66959	0.499903	0.71888	0	0	-
BLK	2	0	inf	0.379255	1.09191	0.298007	1	0	inf	0.553419	0.696831	0.501838	6.2873e-23	0	0	-
BLM	1	1	0.62361	0.852486	1.62708	0.803498	1	2	0.403212	0.911017	1.03837	0.645967	8.2292e-22	1	0	-
BLMH	0	0	inf	1	1.65419	1	0	3	0	1	1.05567	1	0.0015465	0	0	-
BLNK	2	2	0.623503	0.838678	2.03805	0.604194	0	1	0	1	1.30063	1	0.9018	0	0	-
BLOC1S2	0	0	inf	1	0.264214	1	1	0	inf	0.553419	0.168615	0.155166	0.0014101	0	0	-
BLOC1S3	0	0	inf	1	0.572201	1	0	2	0	1	0.365165	1	0.0013843	0	0	-
BLOC1S4	1	1	0.62361	0.852486	1.26474	0.717687	2	0	inf	0.306213	0.807128	0.193772	0.0073128	0	0	-
BLOC1S6	2	0	inf	0.379255	1.47142	0.432563	2	0	inf	0.306213	0.939023	0.241823	5.1357e-07	1	0	-
BLVRA	4	3	0.831431	0.740401	3.21091	0.399908	2	5	0.322183	0.965845	2.04913	0.607129	8.1866e-05	0	0	-
BMERB1	0	0	inf	1	0.49959	1	0	1	0	1	0.318827	1	0.026211	0	0	-
BMF	2	2	0.623503	0.838678	2.68119	0.747907	2	3	0.537559	0.872325	1.71108	0.510186	0.096391	0	0	-
BMP1	0	0	inf	1	0.294626	1	1	0	inf	0.553419	0.188023	0.171405	1.3021e-08	0	0	-
BMP10	6	2	1.87264	0.349289	4.64145	0.321404	3	0	inf	0.169397	2.96207	0.568258	0.97913	0	0	-
BMP2	24	7	2.1463	0.0478266	16.7354	0.0552245	15	9	1.3472	0.310453	10.6801	0.123714	0.99999	0	1	-
BMP2K	2	2	0.623503	0.838678	3.87658	0.89895	1	3	0.268661	0.960298	2.47395	0.915748	2.964e-10	0	0	-
BMP3	4	1	2.49658	0.364834	2.9117	0.332993	5	2	2.01961	0.322962	1.85818	0.0407631	0.00022296	0	0	-
BMP4	21	10	1.31167	0.305137	15.9332	0.128127	11	7	1.26936	0.402613	10.1682	0.437993	0.99998	1	0	-
BMP5	8	8	0.622857	0.886053	15.6874	0.987953	9	12	0.603642	0.9149	10.0113	0.668456	0.0034862	0	0	-
BMP6	6	5	0.74803	0.787541	5.00996	0.385787	3	5	0.483487	0.914918	3.19724	0.61952	0.94191	0	0	-
BMP7	19	18	0.656508	0.925568	21.247	0.716446	18	12	1.2121	0.372945	13.5593	0.142909	0.95824	0	0	-
BMP8A	0	0	inf	1	0.10158	1	0	0	inf	1	0.0648262	1	0.00049947	0	0	-
BMPER	12	12	0.622426	0.91468	16.5507	0.898049	7	12	0.469085	0.968317	10.5623	0.901518	7.8743e-06	1	0	-
BMPR1A	1	1	0.62361	0.852486	0.541302	0.41801	2	1	1.61444	0.579843	0.345446	0.0475527	1	0	0	-
BMPR1B-DT	1	2	0.311662	0.943368	2.65137	0.929446	0	1	0	1	1.69205	1	0	0	0	-
BMPR2	8	2	2.49829	0.194018	4.37371	0.0765504	3	3	0.806693	0.750515	2.7912	0.528446	1	0	0	-
BMS1	3	2	0.935521	0.709673	1.17344	0.114806	2	1	1.61444	0.579843	0.748865	0.172957	0.48728	0	0	-
BMS1P2	0	0	inf	1	0.157046	1	0	0	inf	1	0.100223	1	0	0	0	-
BMS1P20	4	3	0.831431	0.740401	4.24359	0.612618	3	1	2.42272	0.396512	2.70816	0.508372	0	0	0	-
BMS1P21	3	2	0.935521	0.709673	1.40039	0.166597	0	1	0	1	0.893699	1	0	0	0	-
BMS1P4-AGAP5	0	0	inf	1	0.3177	1	1	1	0.806863	0.800626	0.202749	0.183517	0	0	0	-
BMT2	4	2	1.24772	0.577215	1.83532	0.11445	2	1	1.61444	0.579843	1.17126	0.326961	0.97648	0	0	-
BNC1	6	2	1.87264	0.349289	9.97614	0.932006	5	6	0.671735	0.83246	6.36654	0.761019	1	0	0	-
BNC2	20	10	1.24885	0.355007	11.5699	0.0151655	12	3	3.23961	0.0445589	7.38365	0.0726168	1	0	0	-
BNIP1	2	2	0.623503	0.838678	2.83777	0.775275	2	2	0.806778	0.763175	1.811	0.540427	1.1236e-07	0	0	-
BNIP2	16	11	0.9068	0.676798	16.769	0.607335	13	8	1.31308	0.352611	10.7016	0.279134	9.3282e-08	0	0	-
BNIP3	5	2	1.56009	0.454825	2.92705	0.172631	0	0	inf	1	1.86797	1	0.00066288	0	0	-
BNIP3L	6	2	1.87264	0.349289	4.67577	0.327352	1	2	0.403212	0.911017	2.98396	0.949408	0.46779	0	0	-
BNIP5	0	0	inf	1	0.698017	1	1	0	inf	0.553419	0.445458	0.359469	1.7778e-17	0	0	-
BOC	0	3	0	1	1.36276	1	1	2	0.403212	0.911017	0.869682	0.580915	8.0945e-16	0	0	-
BOD1	9	1	5.62532	0.0566609	3.91795	0.0190195	3	1	2.42272	0.396512	2.50034	0.456275	0.00050553	0	0	-
BOD1L1	2	0	inf	0.379255	0.904164	0.229042	2	0	inf	0.306213	0.577017	0.114393	1	0	0	-
BOD1L2	3	2	0.935521	0.709673	3.71738	0.717496	0	2	0	1	2.37234	1	0.00028212	0	0	-
BOK	0	0	inf	1	0.261641	1	0	0	inf	1	0.166973	1	5.2775e-09	0	0	-
BOK-AS1	1	0	inf	0.615871	0.619397	0.461731	0	0	inf	1	0.395284	1	0	0	0	-
BOLA1	0	0	inf	1	0.161526	1	0	1	0	1	0.103082	1	0.0076061	0	0	-
BOLA3	1	1	0.62361	0.852486	0.563767	0.430939	0	0	inf	1	0.359783	1	0.0025583	1	0	-
BOLL	2	0	inf	0.379255	1.47422	0.43351	1	2	0.403212	0.911017	0.940814	0.60969	0.31275	0	0	-
BORCS6	0	0	inf	1	0.186726	1	0	0	inf	1	0.119164	1	0.00020819	0	0	-
BORCS7-ASMT	0	0	inf	1	0.502973	1	0	1	0	1	0.320986	1	0	0	0	-
BPESC1	9	8	0.700915	0.837575	6.14202	0.167769	0	3	0	1	3.9197	1	0	0	0	-
BPGM	6	2	1.87264	0.349289	6.58992	0.643894	7	4	1.41343	0.405986	4.20553	0.133169	0.0005669	0	0	-
BPI	0	0	inf	1	0.361368	1	1	0	inf	0.553419	0.230617	0.205956	1.4557e-13	0	0	-
BPIFA1	3	2	0.935521	0.709673	1.58279	0.212205	0	3	0	1	1.0101	1	1.1531e-08	0	0	-
BPIFA2	2	1	1.24758	0.670724	2.19629	0.644525	2	0	inf	0.306213	1.40162	0.408727	1.6242e-05	0	0	-
BPIFA3	0	0	inf	1	0.35488	1	2	0	inf	0.306213	0.226476	0.0220835	4.6216e-13	0	0	-
BPIFA4P	0	0	inf	1	0.527892	1	0	1	0	1	0.336889	1	0	0	0	-
BPIFB1	6	5	0.74803	0.787541	4.03901	0.220995	1	2	0.403212	0.911017	2.5776	0.924044	2.2966e-06	0	0	-
BPIFB2	0	0	inf	1	0.100358	1	0	0	inf	1	0.0640462	1	4.8239e-10	0	0	-
BPIFB3	1	1	0.62361	0.852486	0.587009	0.444012	1	0	inf	0.553419	0.374616	0.312446	0	0	0	-
BPIFB4	1	0	inf	0.615871	2.40888	0.910084	0	1	0	1	1.53729	1	6.1851e-19	0	0	-
BPIFB6	1	1	0.62361	0.852486	0.55552	0.426226	0	0	inf	1	0.35452	1	5.1421e-14	1	1	-
BPIFC	1	0	inf	0.615871	0.575907	0.437805	1	1	0.806863	0.800626	0.367531	0.307558	5.16e-17	0	0	-
BPNT1	0	0	inf	1	0.212578	1	0	0	inf	1	0.135662	1	3.7855e-06	0	0	-
BPNT2	35	16	1.36805	0.186396	27.2205	0.0853597	16	16	0.80558	0.785332	17.3715	0.661445	0.78729	0	0	-
BPTF	4	1	2.49658	0.364834	2.12356	0.165832	3	2	1.2107	0.599449	1.3552	0.155784	1	0	1	-
BRAF	2	2	0.623503	0.838678	3.89717	0.900591	2	0	inf	0.306213	2.48708	0.710041	1	1	1	1
BRAP	1	0	inf	0.615871	0.472246	0.3764	1	0	inf	0.553419	0.301377	0.260201	3.9481e-06	0	0	-
BRCA1	1	1	0.62361	0.852486	0.555735	0.42635	0	0	inf	1	0.354657	1	1.4282e-34	1	0	-
BRD1	5	6	0.519079	0.919043	4.86393	0.535314	5	7	0.575458	0.893159	3.10404	0.202512	1	0	0	-
BRD2	0	0	inf	1	1.16464	1	0	0	inf	1	0.743247	1	1	0	0	-
BRD3	1	0	inf	0.615871	1.08508	0.662124	0	1	0	1	0.692471	1	0.99997	0	0	-
BRD3OS	0	5	0	1	0.967655	1	0	0	inf	1	0.617535	1	0	0	0	-
BRD4	0	0	inf	1	0.512104	1	0	0	inf	1	0.326813	1	1	0	1	2
BRD7	1	0	inf	0.615871	0.875069	0.583167	0	0	inf	1	0.558448	1	1	0	0	-
BRD9	0	1	0	1	0.364467	1	0	1	0	1	0.232595	1	5.3241e-11	0	0	-
BRDT	2	2	0.623503	0.838678	1.15122	0.319675	1	0	inf	0.553419	0.734681	0.520342	4.095e-13	0	0	-
BRF1	1	0	inf	0.615871	0.571461	0.4353	0	0	inf	1	0.364693	1	2.9966e-15	0	0	-
BRF2	0	0	inf	1	0.32173	1	2	0	inf	0.306213	0.205321	0.0184036	0.002048	0	0	-
BRI3	1	0	inf	0.615871	0.322044	0.275333	0	1	0	1	0.205521	1	0.022831	0	0	-
BRI3BP	1	0	inf	0.615871	0.834309	0.565826	0	0	inf	1	0.532436	1	0.032415	0	0	-
BRINP1	38	25	0.947481	0.635682	43.6582	0.823653	26	20	1.0496	0.497019	27.8616	0.663407	1	0	0	-
BRINP2	2	2	0.623503	0.838678	3.31897	0.843696	4	0	inf	0.0936926	2.11809	0.164789	0.99995	0	0	-
BRINP3	118	77	0.954289	0.652913	112.2	0.304292	62	71	0.696381	0.983834	71.6036	0.885638	1	0	0	3
BRIP1	5	2	1.56009	0.454825	4.17396	0.405107	2	3	0.537559	0.872325	2.66372	0.744681	8.2865e-19	1	0	-
BRK1	0	1	0	1	0.307008	1	0	0	inf	1	0.195925	1	0.011523	0	0	-
BRMS1L	7	2	2.18538	0.262629	9.44198	0.830569	6	5	0.968254	0.642061	6.02565	0.558432	0.020004	0	0	-
BRPF3	4	0	inf	0.143772	2.50042	0.242513	0	4	0	1	1.59571	1	1	0	0	-
BRSK2	0	1	0	1	1.3127	1	1	2	0.403212	0.911017	0.837736	0.567311	1	0	1	1
BRWD1-AS1	1	1	0.62361	0.852486	0.268569	0.235527	0	0	inf	1	0.171394	1	0	0	0	-
BSDC1	3	1	1.8719	0.50277	3.16938	0.61367	2	0	inf	0.306213	2.02263	0.600084	7.5012e-05	0	0	-
BSG	0	0	inf	1	0.142648	1	1	0	inf	0.553419	0.0910344	0.0870137	1.1312e-12	0	0	-
BSND	0	1	0	1	0.324574	1	0	0	inf	1	0.207135	1	0.00065046	1	0	-
BSN-DT	0	0	inf	1	0.452382	1	0	0	inf	1	0.2887	1	0	0	0	-
BSPH1	1	0	inf	0.615871	0.319454	0.273455	1	0	inf	0.553419	0.203868	0.18443	1.0756e-05	0	0	-
BSPRY	0	0	inf	1	0.0940687	1	1	1	0.806863	0.800626	0.0600325	0.058266	2.6663e-11	0	0	-
BST1	1	1	0.62361	0.852486	2.42613	0.911622	3	1	2.42272	0.396512	1.5483	0.203372	3.076e-18	0	0	2
BST2	1	0	inf	0.615871	0.371745	0.31047	0	2	0	1	0.237239	1	0.013637	0	0	-
BSX	2	1	1.24758	0.670724	1.69624	0.505584	0	1	0	1	1.0825	1	0.00070157	0	0	-
BTAF1	0	2	0	1	0.824579	1	0	0	inf	1	0.526227	1	1	0	0	2
BTBD1	0	1	0	1	0.127599	1	1	2	0.403212	0.911017	0.0814309	0.0782036	3.5279e-08	0	0	-
BTBD10	1	2	0.311662	0.943368	0.836514	0.566782	0	1	0	1	0.533844	1	0.62751	0	0	-
BTBD11	8	10	0.497829	0.957253	11.222	0.870577	2	8	0.201034	0.995813	7.16164	0.993668	0.99944	0	0	-
BTBD16	4	2	1.24772	0.577215	1.8227	0.112383	2	2	0.806778	0.763175	1.16321	0.324035	2.9089e-20	0	0	-
BTBD17	0	1	0	1	0.143868	1	0	0	inf	1	0.0918134	1	4.3257e-10	0	0	-
BTBD3	50	24	1.30374	0.17276	43.0254	0.161423	26	25	0.837367	0.780441	27.4578	0.635274	0.94501	0	0	-
BTBD7	0	0	inf	1	0.238552	1	0	1	0	1	0.152238	1	0.13566	0	0	-
BTBD8	3	1	1.8719	0.50277	1.139	0.10756	1	0	inf	0.553419	0.726881	0.516586	8.0822e-17	0	0	-
BTBD9	1	2	0.311662	0.943368	1.72698	0.822179	1	2	0.403212	0.911017	1.10212	0.667833	1.0197e-11	0	0	-
BTC	19	11	1.07775	0.502253	17.9982	0.437584	15	15	0.805666	0.781346	11.486	0.183592	0.0092784	0	0	-
BTF3	1	1	0.62361	0.852486	2.5248	0.919926	0	2	0	1	1.61127	1	0.0069115	0	0	-
BTF3L4	2	1	1.24758	0.670724	1.16808	0.325806	1	0	inf	0.553419	0.745441	0.525475	0.26035	0	0	-
BTF3P11	4	2	1.24772	0.577215	2.53935	0.250867	2	0	inf	0.306213	1.62055	0.481683	0	0	0	-
BTG2	0	0	inf	1	1.11357	1	1	2	0.403212	0.911017	0.710657	0.508679	0.0050452	0	0	-
BTG3-AS1	3	1	1.8719	0.50277	6.51236	0.957355	5	4	1.0087	0.629604	4.15604	0.401618	0	0	0	-
BTG4	2	3	0.415478	0.924681	2.59799	0.732228	1	4	0.201386	0.982291	1.65798	0.809477	0.00081935	0	0	-
BTLA	2	4	0.311466	0.965956	5.27767	0.967957	7	2	2.82995	0.15411	3.36809	0.055596	0.17498	0	0	-
BTN1A1	0	0	inf	1	1.13941	1	1	0	inf	0.553419	0.727148	0.516715	5.7012e-08	0	0	-
BTN2A2	1	0	inf	0.615871	0.364671	0.305575	0	0	inf	1	0.232725	1	1.0445e-08	0	0	-
BTN2A3P	0	0	inf	1	0.733374	1	0	0	inf	1	0.468022	1	0	0	0	-
BTN3A1	1	1	0.62361	0.852486	0.218431	0.196221	0	1	0	1	0.139398	1	7.9479e-05	0	0	-
BTN3A2	1	3	0.20768	0.978264	2.92605	0.946391	4	2	1.61498	0.448384	1.86733	0.119766	3.8967e-07	0	0	-
BTN3A3	0	0	inf	1	0.122373	1	0	0	inf	1	0.0780954	1	1.5647e-12	0	0	-
BTNL10	1	2	0.311662	0.943368	2.01742	0.867002	0	1	0	1	1.28747	1	0	0	0	-
BTNL3	0	1	0	1	1.22828	1	1	1	0.806863	0.800626	0.783861	0.54336	9.3969e-05	0	0	-
BTNL8	0	0	inf	1	0.784303	1	0	0	inf	1	0.500524	1	5.0321e-05	0	0	-
BTNL9	3	3	0.623395	0.842131	3.55871	0.689876	1	1	0.806863	0.800626	2.27109	0.8968	2.469e-16	0	0	-
BTRC	3	1	1.8719	0.50277	2.95996	0.567779	3	1	2.42272	0.396512	1.88898	0.293304	0.0018219	0	0	2
BUB1	1	0	inf	0.615871	2.40316	0.909569	0	1	0	1	1.53364	1	6.9561e-13	0	0	-
BUB1B	0	0	inf	1	1.51515	1	2	1	1.61444	0.579843	0.966934	0.252079	2.4221e-14	1	0	-
BUB3	24	8	1.87715	0.0808373	25.3859	0.635106	17	14	0.979714	0.596137	16.2007	0.453939	0.00064362	0	0	-
BUD13	1	5	0.124494	0.996801	4.16873	0.984528	4	0	inf	0.0936926	2.66038	0.277194	5.3347e-11	0	0	-
BVES	1	0	inf	0.615871	0.445117	0.35925	0	1	0	1	0.284063	1	7.7133e-06	0	0	-
BZW1	1	1	0.62361	0.852486	0.684699	0.495758	0	0	inf	1	0.436959	1	1	0	0	-
BZW2	0	1	0	1	1.21779	1	1	2	0.403212	0.911017	0.777168	0.540294	0.3293	0	0	-
C10orf120	3	5	0.373695	0.959434	3.87534	0.743057	3	2	1.2107	0.599449	2.47315	0.449282	2.5974e-05	0	0	-
C10orf126	15	16	0.582952	0.953803	16.5549	0.682204	8	8	0.806267	0.753454	10.565	0.826429	0	0	0	-
C10orf143	2	1	1.24758	0.670724	3.00449	0.801521	2	1	1.61444	0.579843	1.91739	0.571173	0	0	0	-
C10orf53	0	0	inf	1	0.941938	1	2	0	inf	0.306213	0.601123	0.122271	0.0019023	0	0	-
C10orf55	0	1	0	1	3.9066	1	2	3	0.537559	0.872325	2.4931	0.711283	0	0	0	-
C10orf67	0	0	inf	1	0.313901	1	0	0	inf	1	0.200324	1	8.1073e-10	0	0	-
C10orf71	2	1	1.24758	0.670724	1.01231	0.268769	0	0	inf	1	0.646032	1	0.4009	0	0	-
C10orf71-AS1	3	2	0.935521	0.709673	1.89171	0.294042	2	2	0.806778	0.763175	1.20724	0.33999	0	0	0	-
C10orf82	0	0	inf	1	0.67614	1	0	1	0	1	0.431497	1	1.1553e-05	0	0	-
C10orf88	6	3	1.24786	0.52261	1.89056	0.0129301	1	2	0.403212	0.911017	1.20651	0.70076	1.7357e-06	0	0	-
C10orf88B	0	1	0	1	0.524726	1	1	0	inf	0.553419	0.334868	0.284568	0	0	0	-
C10orf90	9	2	2.81137	0.14121	7.67644	0.362389	7	4	1.41343	0.405986	4.89893	0.223192	3.8105e-14	0	0	-
C10orf99	0	0	inf	1	0.0782976	1	0	0	inf	1	0.0499677	1	0.0079496	0	0	-
C11orf1	0	1	0	1	0.452326	1	0	0	inf	1	0.288664	1	3.9386e-11	0	0	-
C11orf16	0	0	inf	1	0.0802136	1	0	0	inf	1	0.0511905	1	3.7541e-10	0	0	-
C11orf21	1	1	0.62361	0.852486	0.544215	0.419703	2	0	inf	0.306213	0.347305	0.0480081	1.3871e-08	0	0	-
C11orf24	2	2	0.623503	0.838678	2.53519	0.719849	4	4	0.806608	0.746314	1.6179	0.0813001	0.079535	0	0	-
C11orf49	0	0	inf	1	0.455004	1	0	1	0	1	0.290373	1	4.7252e-09	0	0	-
C11orf53	7	3	1.45625	0.422723	5.72832	0.350151	6	4	1.21098	0.513292	3.65568	0.16363	2.9195e-07	0	0	-
C11orf54	0	0	inf	1	0.538499	1	0	0	inf	1	0.343657	1	4.6787e-06	0	0	-
C11orf58	1	0	inf	0.615871	0.669346	0.487957	0	0	inf	1	0.427161	1	0.98028	0	0	-
C11orf65	0	0	inf	1	0.0448314	1	0	1	0	1	0.0286104	1	4.453e-10	0	0	-
C11orf68	2	1	1.24758	0.670724	0.512842	0.0941231	0	0	inf	1	0.327284	1	0.040627	0	0	-
C11orf71	1	1	0.62361	0.852486	0.385095	0.319614	1	0	inf	0.553419	0.245759	0.217889	0.17232	0	0	-
C11orf72	1	0	inf	0.615871	0.370431	0.309563	0	0	inf	1	0.236401	1	0	0	0	-
C11orf80	0	1	0	1	0.561252	1	0	0	inf	1	0.358178	1	4.0009e-12	0	0	-
C11orf86	2	0	inf	0.379255	2.02541	0.600829	0	1	0	1	1.29257	1	5.1e-07	0	0	-
C11orf87	52	34	0.953227	0.630987	53.2486	0.58626	28	34	0.660364	0.959857	33.982	0.868799	0.55667	0	0	-
C11orf91	0	2	0	1	1.45229	1	1	1	0.806863	0.800626	0.926815	0.604188	0.0055435	0	0	-
C11orf95	0	0	inf	1	1.05021	1	3	0	inf	0.169397	0.67022	0.0306189	0	0	0	-
C11orf96	1	2	0.311662	0.943368	3.908	0.979919	1	0	inf	0.553419	2.494	0.917421	0.00097301	0	0	-
C11orf97	0	1	0	1	0.74423	1	0	0	inf	1	0.47495	1	0.015714	0	0	-
C12orf29	0	0	inf	1	0.081702	1	0	0	inf	1	0.0521403	1	0.0048215	0	0	-
C12orf4	1	0	inf	0.615871	2.11029	0.878797	1	1	0.806863	0.800626	1.34674	0.739913	1.6243e-05	0	0	-
C12orf40	1	1	0.62361	0.852486	1.47357	0.770893	1	3	0.268661	0.960298	0.940396	0.609527	2.8006e-07	0	0	-
C12orf42	8	1	4.99886	0.0841322	6.16059	0.27841	7	1	5.66299	0.065416	3.93155	0.103664	1.0894e-09	0	0	-
C12orf45	0	0	inf	1	0.561671	1	0	1	0	1	0.358445	1	0	0	0	-
C12orf50	1	5	0.124494	0.996801	6.93608	0.999028	5	7	0.575458	0.893159	4.42644	0.45388	0.0022951	0	0	-
C12orf54	0	1	0	1	1.37024	1	3	0	inf	0.169397	0.874455	0.0587168	5.6988e-07	0	0	-
C12orf56	2	2	0.623503	0.838678	1.58523	0.470283	0	0	inf	1	1.01165	1	3.3414e-18	0	0	-
C12orf66	0	1	0	1	2.28075	1	1	1	0.806863	0.800626	1.45552	0.766721	0	0	0	-
C12orf71	7	4	1.09169	0.576524	8.87194	0.781304	7	2	2.82995	0.15411	5.66186	0.339562	0.00067974	0	0	-
C12orf73	0	0	inf	1	0.163422	1	0	0	inf	1	0.104292	1	0.17036	0	0	-
C12orf75	13	6	1.35269	0.359585	13.61	0.602127	9	6	1.21126	0.462794	8.68556	0.502256	0.32606	0	0	-
C12orf76	6	3	1.24786	0.52261	1.93882	0.0144556	1	0	inf	0.553419	1.23731	0.709837	0.031431	0	0	-
C12orf77	2	0	inf	0.379255	1.56627	0.464104	1	0	inf	0.553419	0.999556	0.631957	0	0	0	-
C13orf42	5	2	1.56009	0.454825	4.36846	0.44276	3	1	2.42272	0.396512	2.78785	0.527645	0	0	0	-
C14orf132	13	8	1.01359	0.583504	9.76348	0.186573	9	3	2.42649	0.139342	6.23083	0.177489	0.0022151	0	0	-
C14orf177	76	40	1.18916	0.21774	57.2361	0.0101349	36	20	1.45979	0.11058	36.5267	0.556812	0	0	0	-
C14orf178	0	0	inf	1	0.492262	1	0	0	inf	1	0.31415	1	0	0	0	-
C14orf180	5	3	1.03959	0.630719	8.28442	0.915535	4	6	0.537151	0.902192	5.28693	0.772967	1.8714e-05	0	0	-
C14orf28	4	8	0.311073	0.988755	4.28445	0.620044	2	1	1.61444	0.579843	2.73424	0.757486	1.928e-11	0	0	-
C14orf39	5	6	0.519079	0.919043	7.01666	0.828523	1	3	0.268661	0.960298	4.47787	0.988642	1.1498e-06	0	0	-
C14orf93	0	0	inf	1	0.456272	1	0	0	inf	1	0.291182	1	0.0011586	0	0	-
C15orf32	4	2	1.24772	0.577215	2.28831	0.198281	1	2	0.403212	0.911017	1.46035	0.767845	0	0	0	-
C15orf39	2	5	0.249059	0.984967	5.00624	0.959782	3	1	2.42272	0.396512	3.19487	0.619024	0.0075034	0	0	-
C15orf40	1	0	inf	0.615871	0.146593	0.136355	0	0	inf	1	0.0935525	1	0.038206	0	0	-
C15orf48	2	1	1.24758	0.670724	2.3013	0.669445	0	3	0	1	1.46863	1	0.00045708	0	0	-
C15orf54	39	25	0.972695	0.597022	36.9069	0.386784	15	24	0.501051	0.988956	23.5531	0.975704	0	0	0	-
C15orf61	1	0	inf	0.615871	0.283643	0.246964	0	0	inf	1	0.181014	1	0.00035156	0	0	-
C16orf46	2	0	inf	0.379255	0.217376	0.0204659	0	1	0	1	0.138724	1	0.00049076	0	0	-
C16orf54	6	0	inf	0.0544783	1.8199	0.0109052	0	0	inf	1	1.16142	1	0.37681	0	0	-
C16orf70	0	0	inf	1	0.321094	1	1	0	inf	0.553419	0.204915	0.185283	0	0	0	-
C16orf72	12	5	1.49863	0.309379	8.95659	0.192801	12	6	1.61715	0.23421	5.71589	0.014415	0.99214	0	0	-
C16orf74	3	1	1.8719	0.50277	1.35369	0.155426	0	1	0	1	0.863894	1	2.4753e-06	0	0	-
C16orf78	9	3	1.87339	0.260417	9.16872	0.56636	9	4	1.81887	0.235203	5.85126	0.137791	2.8737e-05	0	0	-
C16orf82	49	32	0.95443	0.627896	41.7265	0.147504	29	24	0.97474	0.59306	26.6289	0.348071	0.30211	0	0	-
C16orf86	0	0	inf	1	0.277819	1	1	0	inf	0.553419	0.177298	0.162469	3.7587e-07	0	0	-
C16orf87	2	0	inf	0.379255	2.01835	0.598938	0	2	0	1	1.28806	1	0.11999	0	0	-
C16orf89	0	0	inf	1	0.185456	1	0	1	0	1	0.118354	1	4.4513e-23	0	0	-
C16orf90	0	1	0	1	0.207707	1	1	0	inf	0.553419	0.132554	0.124144	6.4018e-07	0	0	-
C16orf91	1	0	inf	0.615871	0.0651341	0.0630581	0	0	inf	1	0.041567	1	0.012158	0	0	-
C16orf92	1	1	0.62361	0.852486	0.368817	0.308448	0	0	inf	1	0.23537	1	8.593e-06	0	0	-
C16orf95	0	0	inf	1	0.108696	1	0	0	inf	1	0.0693672	1	9.9084e-18	0	0	-
C16orf96	0	0	inf	1	0.912041	1	1	0	inf	0.553419	0.582043	0.441245	8.1259e-39	0	0	-
C17orf102	9	4	1.4044	0.397891	7.49463	0.337295	5	4	1.0087	0.629604	4.7829	0.520624	0	0	0	-
C17orf50	0	0	inf	1	0.194267	1	1	0	inf	0.553419	0.123977	0.1166	3.5153e-07	0	0	-
C17orf58	1	0	inf	0.615871	0.786374	0.544506	0	2	0	1	0.501845	1	0.0059094	0	0	-
C17orf64	2	0	inf	0.379255	1.01799	0.27086	2	0	inf	0.306213	0.64966	0.138509	4.8539e-14	0	0	-
C17orf67	7	2	2.18538	0.262629	8.71539	0.766052	5	1	4.04143	0.167639	5.56196	0.652054	3.5482e-05	0	0	-
C17orf97	0	1	0	1	0.847148	1	1	0	inf	0.553419	0.54063	0.417619	5.899e-07	0	0	-
C17orf98	1	0	inf	0.615871	0.16425	0.15147	0	0	inf	1	0.104821	1	4.2492e-06	0	0	-
C18orf21	3	2	0.935521	0.709673	1.50004	0.191164	1	3	0.268661	0.960298	0.957292	0.616069	2.8077e-06	0	0	-
C18orf25	3	1	1.8719	0.50277	4.65154	0.842763	3	2	1.2107	0.599449	2.9685	0.569716	0.1019	0	0	-
C18orf32	0	1	0	1	0.38917	1	0	0	inf	1	0.24836	1	0.049032	0	0	-
C18orf54	9	2	2.81137	0.14121	7.44852	0.330976	6	4	1.21098	0.513292	4.75347	0.340871	7.4943e-15	0	0	-
C18orf61	1	0	inf	0.615871	2.36323	0.905884	0	2	0	1	1.50816	1	0	0	0	-
C18orf63	11	2	3.43809	0.0721217	2.43321	4.85852e-05	3	2	1.2107	0.599449	1.55282	0.204523	0.00017335	0	0	-
C19orf12	8	2	2.49829	0.194018	4.29805	0.0708891	3	3	0.806693	0.750515	2.74292	0.516829	0.91454	0	0	-
C19orf18	0	0	inf	1	0.23965	1	0	0	inf	1	0.152939	1	0.00010063	0	0	-
C19orf38	0	0	inf	1	0.335913	1	1	0	inf	0.553419	0.214372	0.192952	0.025949	0	0	-
C19orf47	0	1	0	1	1.05273	1	2	1	1.61444	0.579843	0.671825	0.146073	0.00057399	0	0	-
C19orf48	0	0	inf	1	0.38107	1	1	0	inf	0.553419	0.24319	0.215878	0	0	0	-
C19orf53	1	0	inf	0.615871	0.617375	0.460641	1	0	inf	0.553419	0.393994	0.325642	0.00013675	0	0	-
C19orf81	0	0	inf	1	0.380284	1	0	0	inf	1	0.242688	1	8.6148e-07	0	0	-
C19orf84	0	0	inf	1	0.644805	1	0	0	inf	1	0.4115	1	0.5252	0	0	-
C1D	6	5	0.74803	0.787541	12.1284	0.981235	14	7	1.6177	0.205339	7.74005	0.0270905	0.64648	0	0	-
C1GALT1	13	2	4.06552	0.0354379	5.23926	0.00299019	3	1	2.42272	0.396512	3.34358	0.64925	0.73867	0	0	-
C1orf100	15	9	1.0397	0.553247	12.6005	0.284799	9	6	1.21126	0.462794	8.04138	0.413228	6.344e-05	0	0	-
C1orf105	2	0	inf	0.379255	2.59363	0.731382	1	1	0.806863	0.800626	1.65519	0.808945	0.34035	0	0	-
C1orf109	2	0	inf	0.379255	2.26408	0.660779	0	1	0	1	1.44488	1	3.973e-05	0	0	-
C1orf115	6	4	0.935465	0.672441	3.90727	0.200549	3	1	2.42272	0.396512	2.49353	0.454525	3.4924e-09	0	0	-
C1orf116	3	1	1.8719	0.50277	2.82543	0.536587	2	0	inf	0.306213	1.80312	0.538092	0.0048331	0	0	-
C1orf127	5	4	0.779332	0.765855	7.37412	0.858486	3	3	0.806693	0.750515	4.70599	0.8483	0	0	0	-
C1orf141	3	0	inf	0.233521	2.35669	0.418935	0	0	inf	1	1.50398	1	0.0022129	0	0	-
C1orf146	2	1	1.24758	0.670724	0.995787	0.262691	0	1	0	1	0.635488	1	0.095718	0	0	-
C1orf158	0	0	inf	1	0.366639	1	0	0	inf	1	0.23398	1	1.342e-05	0	0	-
C1orf159	0	0	inf	1	0.110839	1	0	0	inf	1	0.0707349	1	7.4266e-06	0	0	-
C1orf162	0	1	0	1	0.55039	1	0	0	inf	1	0.351246	1	0.00029309	0	0	-
C1orf167	0	0	inf	1	0.26548	1	1	0	inf	0.553419	0.169423	0.155849	2.0768e-39	0	0	-
C1orf185	3	4	0.467332	0.918428	3.17113	0.614039	2	1	1.61444	0.579843	2.02374	0.600383	0.0012551	0	0	-
C1orf198	1	0	inf	0.615871	1.55396	0.78859	1	1	0.806863	0.800626	0.991698	0.629054	0.0002718	0	0	-
C1orf21	14	4	2.18775	0.118695	15.6797	0.698647	14	10	1.13053	0.467286	10.0064	0.136005	0.99714	0	0	-
C1orf210	0	0	inf	1	0.826141	1	0	0	inf	1	0.527224	1	3.0195e-05	0	0	-
C1orf216	0	1	0	1	2.33594	1	1	1	0.806863	0.800626	1.49074	0.774794	4.0978e-07	0	0	-
C1orf220	6	3	1.24786	0.52261	4.88882	0.36454	2	5	0.322183	0.965845	3.11993	0.818063	0	0	0	-
C1orf226	1	0	inf	0.615871	0.17304	0.158896	0	0	inf	1	0.11043	1	0.018283	0	0	-
C1orf229	0	0	inf	1	0.291777	1	0	0	inf	1	0.186205	1	0	0	0	-
C1orf52	5	1	3.12161	0.258644	2.30387	0.0842043	2	0	inf	0.306213	1.47028	0.432178	0.85995	0	0	-
C1orf53	3	0	inf	0.233521	5.63627	0.91969	4	5	0.644934	0.839681	3.59694	0.484133	2.6525e-09	0	0	-
C1orf68	1	1	0.62361	0.852486	1.55034	0.787824	1	2	0.403212	0.911017	0.989389	0.628196	0.0059064	0	0	-
C1orf87	26	17	0.953576	0.625353	24.2406	0.386922	17	12	1.14425	0.43565	15.4698	0.381586	9.3612e-14	0	0	-
C1orf94	28	16	1.09224	0.455034	20.0037	0.0525759	12	9	1.07633	0.524429	12.7659	0.622662	8.0493e-13	0	0	-
C1QA	0	0	inf	1	0.116127	1	0	0	inf	1	0.0741096	1	0.059574	0	0	-
C1QB	5	1	3.12161	0.258644	2.73325	0.142079	0	1	0	1	1.7443	1	0.24867	0	0	-
C1QL1	1	1	0.62361	0.852486	2.37006	0.906525	5	5	0.806523	0.745915	1.51252	0.0191714	1.6931e-06	0	0	-
C1QL2	6	5	0.74803	0.787541	7.61654	0.771063	3	8	0.301684	0.986141	4.8607	0.863114	6.1833e-05	0	0	-
C1QL3	7	1	4.37275	0.123798	3.33337	0.0532036	1	3	0.268661	0.960298	2.12728	0.880839	0.53983	0	0	-
C1QL4	1	0	inf	0.615871	0.41766	0.341414	1	0	inf	0.553419	0.266541	0.233975	0.26921	0	0	-
C1QTNF1	0	0	inf	1	0.76116	1	0	1	0	1	0.485755	1	5.5131e-07	0	0	-
C1QTNF1-AS1	1	0	inf	0.615871	0.283237	0.246659	0	0	inf	1	0.180756	1	0	0	0	-
C1QTNF2	2	1	1.24758	0.670724	2.29538	0.668078	1	1	0.806863	0.800626	1.46486	0.768889	6.7833e-06	0	0	-
C1QTNF3-AMACR	0	1	0	1	1.56171	1	1	0	inf	0.553419	0.996647	0.630885	0	0	0	-
C1QTNF4	0	0	inf	1	0.480698	1	1	0	inf	0.553419	0.30677	0.26418	2.8393e-06	0	0	-
C1QTNF5	0	0	inf	1	0.0618187	1	0	0	inf	1	0.0394513	1	0.13685	0	0	-
C1QTNF6	0	0	inf	1	0.108387	1	0	0	inf	1	0.0691701	1	8.7346e-06	0	0	-
C1QTNF7	1	3	0.20768	0.978264	0.839576	0.568106	1	0	inf	0.553419	0.535798	0.414798	0.00013431	0	0	-
C1QTNF8	0	0	inf	1	0.423214	1	1	0	inf	0.553419	0.270085	0.236686	6.0008e-13	0	0	-
C1QTNF9	0	0	inf	1	0.0910787	1	1	0	inf	0.553419	0.0581243	0.0564674	0	0	0	-
C1QTNF9B	1	0	inf	0.615871	0.280306	0.244448	0	0	inf	1	0.178885	1	0	0	0	-
C1R	1	0	inf	0.615871	0.342727	0.290168	0	0	inf	1	0.21872	1	0.85504	0	0	-
C1S	2	1	1.24758	0.670724	2.15765	0.634986	0	3	0	1	1.37696	1	0.00017755	0	0	-
C20orf141	0	0	inf	1	0.342097	1	0	0	inf	1	0.218318	1	3.8037e-05	0	0	-
C20orf173	0	0	inf	1	0.131889	1	0	0	inf	1	0.0841683	1	6.8256e-07	0	0	-
C20orf194	3	1	1.8719	0.50277	2.72509	0.512502	1	1	0.806863	0.800626	1.73909	0.82432	0	0	0	-
C20orf197	3	2	0.935521	0.709673	2.37007	0.422453	3	0	inf	0.169397	1.51252	0.194303	0	0	0	-
C20orf202	3	1	1.8719	0.50277	1.69406	0.241209	1	0	inf	0.553419	1.08111	0.660781	0.0065753	0	0	-
C20orf203	1	1	0.62361	0.852486	1.55985	0.789832	4	1	3.23172	0.261221	0.995459	0.018711	7.0421e-07	0	0	-
C20orf27	1	0	inf	0.615871	0.166746	0.153586	1	0	inf	0.553419	0.106414	0.100947	0.0038094	0	0	-
C20orf85	7	1	4.37275	0.123798	8.59471	0.753776	6	4	1.21098	0.513292	5.48494	0.468499	5.0892e-05	0	0	-
C20orf96	0	0	inf	1	0.655834	1	0	0	inf	1	0.418538	1	3.7828e-18	0	0	-
C21orf62	4	8	0.311073	0.988755	7.00597	0.918545	6	2	2.4246	0.225793	4.47105	0.292132	1.6501e-05	0	0	-
C21orf91	1	0	inf	0.615871	0.631021	0.467952	0	0	inf	1	0.402703	1	2.7894e-05	0	0	-
C21orf91-OT1	5	2	1.56009	0.454825	6.42968	0.768358	3	3	0.806693	0.750515	4.10327	0.776641	0	0	0	-
C22orf15	0	0	inf	1	0.104213	1	0	0	inf	1	0.0665061	1	5.0562e-08	0	0	-
C22orf24	1	3	0.20768	0.978264	0.938878	0.608933	1	3	0.268661	0.960298	0.59917	0.450733	0	0	0	-
C22orf31	0	0	inf	1	0.128435	1	0	0	inf	1	0.0819641	1	1.0201e-05	0	0	-
C22orf34	6	3	1.24786	0.52261	3.98081	0.211877	6	4	1.21098	0.513292	2.54046	0.0447786	0	0	0	-
C22orf39	0	0	inf	1	0.106664	1	0	0	inf	1	0.0680706	1	2.8455e-10	0	0	-
C22orf42	2	2	0.623503	0.838678	1.68943	0.503466	1	0	inf	0.553419	1.07816	0.659778	1.2073e-06	0	0	-
C2CD2	1	1	0.62361	0.852486	0.760687	0.532655	1	1	0.806863	0.800626	0.485452	0.384581	2.4331e-09	0	0	-
C2CD4A	4	3	0.831431	0.740401	3.55928	0.476103	4	2	1.61498	0.448384	2.27145	0.194874	0.011908	0	0	-
C2CD4B	7	4	1.09169	0.576524	5.12	0.255566	1	1	0.806863	0.800626	3.26747	0.961897	0	0	0	-
C2CD4C	0	0	inf	1	0.121388	1	0	0	inf	1	0.0774671	1	0.0098196	0	0	-
C2CD4D	0	0	inf	1	0.132065	1	0	0	inf	1	0.084281	1	0	0	0	-
C2CD5	5	3	1.03959	0.630719	5.92688	0.705037	5	1	4.04143	0.167639	3.7824	0.328737	0.0089617	0	0	-
C2CD6	0	0	inf	1	0.122792	1	0	0	inf	1	0.0783633	1	1.0671e-26	0	0	-
C2orf16	0	1	0	1	1.8601	1	2	1	1.61444	0.579843	1.18707	0.332696	0	0	0	-
C2orf27A	0	1	0	1	0.677919	1	1	0	inf	0.553419	0.432632	0.351201	0	0	0	-
C2orf42	1	1	0.62361	0.852486	0.751253	0.528225	2	0	inf	0.306213	0.479432	0.084032	5.593e-05	0	0	-
C2orf49	0	2	0	1	0.210246	1	0	0	inf	1	0.134174	1	0.02094	0	0	-
C2orf66	1	1	0.62361	0.852486	1.19772	0.69812	1	0	inf	0.553419	0.76436	0.534368	0.0096268	0	0	-
C2orf69	1	0	inf	0.615871	2.46351	0.914865	0	0	inf	1	1.57216	1	0.000467	0	0	-
C2orf72	1	0	inf	0.615871	1.47898	0.772129	1	1	0.806863	0.800626	0.943849	0.610873	7.101e-08	0	0	-
C2orf73	8	8	0.622857	0.886053	6.1176	0.272363	5	2	2.01961	0.322962	3.90411	0.352436	1.8032e-08	0	0	-
C2orf74	0	0	inf	1	0.187375	1	0	0	inf	1	0.119578	1	0.0018643	0	0	-
C2orf76	2	1	1.24758	0.670724	1.53745	0.454631	1	0	inf	0.553419	0.981168	0.625127	0.00014021	0	0	-
C2orf78	2	0	inf	0.379255	0.428545	0.0693653	0	1	0	1	0.273487	1	0	0	0	-
C2orf80	1	0	inf	0.615871	1.27316	0.720053	0	1	0	1	0.812498	1	1.1815e-06	0	0	-
C2orf81	0	0	inf	1	0.680191	1	0	0	inf	1	0.434082	1	0.03371	0	0	-
C2orf83	3	1	1.8719	0.50277	3.03412	0.584412	5	1	4.04143	0.167639	1.93631	0.0470894	0	0	0	-
C2orf88	4	3	0.831431	0.740401	2.90211	0.330849	0	3	0	1	1.85206	1	0.46389	0	0	-
C2orf91	9	1	5.62532	0.0566609	5.26778	0.0869831	0	1	0	1	3.36177	1	0	0	0	-
C2orf92	1	0	inf	0.615871	0.231994	0.207049	0	0	inf	1	0.148053	1	0	0	0	-
C3	0	0	inf	1	0.324911	1	0	1	0	1	0.207351	1	1.1541e-06	0	0	-
C3AR1	0	1	0	1	0.611044	1	0	0	inf	1	0.389954	1	0.31806	0	0	-
C3orf14	1	1	0.62361	0.852486	1.63039	0.804147	2	0	inf	0.306213	1.04048	0.279128	9.6396e-05	0	0	-
C3orf18	3	3	0.623395	0.842131	2.3008	0.404174	2	1	1.61444	0.579843	1.46832	0.431516	0.00014064	0	0	-
C3orf20	0	1	0	1	0.770426	1	0	0	inf	1	0.491668	1	7.4088e-22	0	0	-
C3orf22	2	0	inf	0.379255	1.66765	0.496642	1	2	0.403212	0.911017	1.06426	0.655016	0.022757	0	0	-
C3orf33	1	1	0.62361	0.852486	0.976569	0.623399	0	0	inf	1	0.623223	1	3.0095e-06	0	0	-
C3orf35	1	0	inf	0.615871	1.86008	0.84434	2	0	inf	0.306213	1.18706	0.332691	0	0	0	-
C3orf36	4	2	1.24772	0.577215	1.05914	0.0228307	1	2	0.403212	0.911017	0.675919	0.491311	0	0	0	-
C3orf38	3	4	0.467332	0.918428	6.08705	0.941804	6	6	0.806437	0.747482	3.88461	0.197105	7.4815e-05	0	0	-
C3orf49	4	6	0.415145	0.956265	7.20434	0.928284	3	0	inf	0.169397	4.59764	0.837111	0	0	0	-
C3orf52	0	0	inf	1	0.104606	1	0	0	inf	1	0.0667569	1	4.3874e-06	0	0	-
C3orf56	5	6	0.519079	0.919043	7.88845	0.893801	2	2	0.806778	0.763175	5.03423	0.96071	0.11418	0	0	-
C3orf62	0	0	inf	1	0.125672	1	0	0	inf	1	0.0802006	1	4.0088e-05	0	0	-
C3orf70	0	1	0	1	0.461901	1	0	1	0	1	0.294775	1	3.672e-05	0	0	-
C3orf80	1	0	inf	0.615871	0.8083	0.554385	2	0	inf	0.306213	0.515838	0.0950446	0.00014738	0	0	-
C3orf85	1	0	inf	0.615871	1.22885	0.707372	0	0	inf	1	0.784225	1	0	0	0	-
C3orf86	0	0	inf	1	0.409357	1	0	0	inf	1	0.261242	1	0	0	0	-
C4BPA	5	2	1.56009	0.454825	8.14537	0.908393	1	2	0.403212	0.911017	5.19818	0.994473	0.0044036	0	0	-
C4BPB	1	0	inf	0.615871	0.227386	0.203387	0	0	inf	1	0.145113	1	0.00010358	0	0	-
C4orf17	4	5	0.498402	0.917467	3.34708	0.430038	3	1	2.42272	0.396512	2.13603	0.360087	1.4604e-05	0	0	-
C4orf3	0	0	inf	1	0.460011	1	0	0	inf	1	0.293569	1	0.027404	0	0	-
C4orf33	22	11	1.249	0.340989	26.6707	0.842046	15	14	0.863688	0.72039	17.0206	0.720811	0.00024559	0	0	-
C4orf36	3	1	1.8719	0.50277	1.3649	0.158085	2	0	inf	0.306213	0.871046	0.216942	0.00027898	0	0	-
C4orf45	2	2	0.623503	0.838678	2.18799	0.642492	1	2	0.403212	0.911017	1.39632	0.752494	7.1044e-09	0	0	-
C4orf46	0	1	0	1	0.388339	1	0	0	inf	1	0.247829	1	0.00036766	0	0	-
C4orf48	3	2	0.935521	0.709673	2.23837	0.387556	3	2	1.2107	0.599449	1.42847	0.173425	0.0084761	0	0	-
C4orf50	1	1	0.62361	0.852486	1.59118	0.796315	0	1	0	1	1.01546	1	0	0	0	-
C4orf51	0	1	0	1	1.52374	1	0	1	0	1	0.972416	1	9.8448e-05	0	0	-
C4orf54	6	5	0.74803	0.787541	7.72701	0.782459	3	4	0.60469	0.851692	4.9312	0.869432	5.9696e-18	0	0	-
C5AR1	0	1	0	1	0.212219	1	0	0	inf	1	0.135433	1	0.37999	0	0	-
C5AR2	1	1	0.62361	0.852486	0.189699	0.172792	0	0	inf	1	0.121061	1	0.37458	0	0	-
C5orf15	0	0	inf	1	1.86096	1	2	0	inf	0.306213	1.18762	0.332895	0.012975	0	0	-
C5orf17	35	25	0.871926	0.745265	30.7609	0.244869	18	20	0.724069	0.876184	19.6309	0.674175	0	0	0	-
C5orf22	2	3	0.415478	0.924681	2.58813	0.730314	3	1	2.42272	0.396512	1.65168	0.23008	1.0654e-06	0	0	-
C5orf24	0	0	inf	1	0.861027	1	1	0	inf	0.553419	0.549487	0.422754	0.35894	0	0	-
C5orf34	1	0	inf	0.615871	0.430085	0.349546	1	0	inf	0.553419	0.27447	0.240025	0.00015597	0	0	-
C5orf38	6	1	3.747	0.180171	3.89319	0.198406	2	3	0.537559	0.872325	2.48454	0.709515	0	0	0	-
C5orf46	4	4	0.623288	0.850084	6.92328	0.914147	2	2	0.806778	0.763175	4.41828	0.934683	0.026478	0	0	-
C5orf47	3	2	0.935521	0.709673	1.98948	0.320477	2	1	1.61444	0.579843	1.26964	0.362384	1.1578e-06	0	0	-
C5orf49	1	0	inf	0.615871	0.337636	0.286545	0	0	inf	1	0.215472	1	0.0011493	0	0	-
C5orf51	1	0	inf	0.615871	1.3749	0.747136	0	0	inf	1	0.877431	1	0.024186	0	0	-
C5orf52	1	0	inf	0.615871	1.57702	0.793411	3	0	inf	0.169397	1.00642	0.0814859	0.01284	0	0	-
C5orf58	3	1	1.8719	0.50277	1.52303	0.196957	3	2	1.2107	0.599449	0.971965	0.0752176	0.22909	0	0	-
C5orf60	0	0	inf	1	0.105806	1	0	0	inf	1	0.0675229	1	0	0	0	-
C5orf63	8	6	0.831238	0.735163	10.1308	0.791328	5	1	4.04143	0.167639	6.46522	0.772412	1.8843e-06	0	0	-
C5orf64	3	0	inf	0.233521	4.21583	0.791848	2	1	1.61444	0.579843	2.69045	0.749601	0	0	0	-
C5orf64-AS1	30	14	1.33944	0.229254	28.2715	0.397184	15	16	0.754897	0.832343	18.0422	0.794675	0	0	0	-
C5orf67	9	7	0.801413	0.759743	9.05228	0.551216	6	4	1.21098	0.513292	5.77696	0.517864	0	0	0	-
C5-OT1	0	0	inf	1	0.631857	1	1	0	inf	0.553419	0.403236	0.331846	0	0	0	-
C6	6	2	1.87264	0.349289	4.58601	0.311829	2	3	0.537559	0.872325	2.92669	0.78963	5.8524e-27	0	0	-
C6orf118	22	15	0.914247	0.672299	21.8013	0.51145	16	10	1.29318	0.332598	13.9131	0.322069	4.4704e-14	0	0	-
C6orf132	0	2	0	1	0.744373	1	1	0	inf	0.553419	0.475041	0.378141	8.3494e-09	0	0	-
C6orf141	2	3	0.415478	0.924681	2.21592	0.649294	1	2	0.403212	0.911017	1.41415	0.756868	0.3166	0	0	-
C6orf15	0	3	0	1	1.33383	1	0	1	0	1	0.851222	1	0.0011673	0	0	-
C6orf163	0	0	inf	1	0.801972	1	0	1	0	1	0.5118	1	1.2636e-05	0	0	-
C6orf226	3	1	1.8719	0.50277	1.25893	0.133536	0	1	0	1	0.803419	1	0.013643	0	0	-
C6orf52	1	0	inf	0.615871	1.88726	0.848514	0	1	0	1	1.20441	1	1.8631e-05	0	0	-
C6orf58	4	8	0.311073	0.988755	6.91346	0.91361	4	5	0.644934	0.839681	4.41201	0.642641	0.0019477	0	0	-
C6orf62	1	2	0.311662	0.943368	1.7458	0.825494	3	1	2.42272	0.396512	1.11413	0.102445	0.087254	0	0	-
C6orf89	1	1	0.62361	0.852486	0.722153	0.514295	2	1	1.61444	0.579843	0.460861	0.0785761	2.1646e-06	0	0	-
C6orf99	3	2	0.935521	0.709673	2.53276	0.464562	3	4	0.60469	0.851692	1.61635	0.220874	0	0	0	-
C7	3	2	0.935521	0.709673	2.49704	0.455426	4	1	3.23172	0.261221	1.59355	0.0779271	3.7701e-13	0	0	-
C7orf25	7	6	0.727126	0.806359	8.21103	0.711716	4	6	0.537151	0.902192	5.24009	0.767074	0.015717	0	0	-
C7orf26	0	0	inf	1	0.289041	1	0	1	0	1	0.184459	1	0.99954	0	0	-
C7orf31	1	0	inf	0.615871	2.83932	0.941535	2	4	0.402949	0.93323	1.81199	0.540721	2.8322e-07	0	0	-
C7orf33	8	3	1.66476	0.334837	12.316	0.923417	2	3	0.537559	0.872325	7.85976	0.99658	2.178e-06	0	0	-
C7orf50	1	0	inf	0.615871	0.606196	0.454578	0	0	inf	1	0.38686	1	5.2446e-05	0	0	-
C7orf57	2	0	inf	0.379255	0.877474	0.219286	0	0	inf	1	0.559983	1	9.7258e-09	0	0	-
C7orf61	0	0	inf	1	0.224915	1	0	0	inf	1	0.143536	1	0.49275	0	0	-
C7orf65	3	2	0.935521	0.709673	3.36629	0.653712	2	1	1.61444	0.579843	2.14829	0.632646	0	0	0	-
C7orf66	68	36	1.18165	0.242681	57.4623	0.0951643	28	32	0.702415	0.931812	36.6711	0.940183	0	0	0	-
C7orf77	2	1	1.24758	0.670724	1.69178	0.504196	4	1	3.23172	0.261221	1.07965	0.0242656	0	0	0	-
C8A	1	0	inf	0.615871	2.0166	0.866893	0	1	0	1	1.28695	1	1.3327e-23	0	0	-
C8B	0	1	0	1	1.43069	1	0	0	inf	1	0.913032	1	1.0463e-21	0	0	-
C8G	0	0	inf	1	0.0617391	1	0	1	0	1	0.0394005	1	4.6098e-18	0	0	-
C8orf31	1	1	0.62361	0.852486	1.23908	0.710348	3	1	2.42272	0.396512	0.79075	0.0461018	0	0	0	-
C8orf33	1	8	0.0777017	0.99982	3.51066	0.970123	1	0	inf	0.553419	2.24042	0.893586	1.129e-10	0	0	-
C8orf34	4	0	inf	0.143772	4.26134	0.615855	1	2	0.403212	0.911017	2.71949	0.934092	2.7453e-11	0	0	-
C8orf34-AS1	1	0	inf	0.615871	2.16611	0.885377	5	1	4.04143	0.167639	1.38236	0.0135684	0	0	0	-
C8orf37	3	1	1.8719	0.50277	1.06262	0.0921719	0	1	0	1	0.678137	1	0	1	0	-
C8orf37-AS1	3	2	0.935521	0.709673	4.66216	0.843857	6	4	1.21098	0.513292	2.97528	0.0814467	0	0	0	-
C8orf44-SGK3	0	0	inf	1	0.104597	1	0	0	inf	1	0.0667513	1	0	0	0	-
C8orf49	0	0	inf	1	0.0568301	1	0	0	inf	1	0.0362676	1	0	0	0	-
C8orf74	3	1	1.8719	0.50277	1.19846	0.120179	1	0	inf	0.553419	0.764828	0.534586	2.7321e-13	0	0	-
C8orf86	5	3	1.03959	0.630719	2.77829	0.148959	1	2	0.403212	0.911017	1.77304	0.830184	0	0	0	-
C8orf87	13	5	1.62398	0.250113	11.6555	0.384702	6	4	1.21098	0.513292	7.43828	0.751743	0	0	0	-
C8orf88	0	0	inf	1	0.35253	1	0	1	0	1	0.224976	1	0.14462	0	0	-
C8orf89	15	6	1.56169	0.243994	7.5559	0.0109078	2	2	0.806778	0.763175	4.822	0.953129	0.00017632	0	0	-
C9	1	1	0.62361	0.852486	0.728863	0.517543	0	0	inf	1	0.465143	1	4.724e-12	0	0	-
C9orf106	7	4	1.09169	0.576524	2.01223	0.00468279	3	1	2.42272	0.396512	1.28416	0.139256	0	0	0	-
C9orf129	3	2	0.935521	0.709673	3.9449	0.753711	4	0	inf	0.0936926	2.51754	0.24618	0	0	0	-
C9orf131	0	3	0	1	1.81392	1	1	2	0.403212	0.911017	1.1576	0.685761	0.00014463	0	0	-
C9orf135	6	1	3.747	0.180171	5.41173	0.455895	3	6	0.402686	0.952537	3.45364	0.670493	0.00078651	0	0	-
C9orf135-DT	0	4	0	1	2.40427	1	2	2	0.806778	0.763175	1.53435	0.453605	0	0	0	-
C9orf152	0	0	inf	1	1.87056	1	1	0	inf	0.553419	1.19375	0.696918	0.0053556	0	0	-
C9orf153	2	1	1.24758	0.670724	2.29884	0.668878	1	0	inf	0.553419	1.46707	0.769399	5.0427e-05	0	0	-
C9orf163	0	0	inf	1	0.176626	1	0	0	inf	1	0.112719	1	0	0	0	-
C9orf40	2	0	inf	0.379255	1.77124	0.528552	1	5	0.161021	0.992104	1.13036	0.677085	0.24224	0	0	-
C9orf43	0	0	inf	1	0.435696	1	0	0	inf	1	0.278051	1	9.8848e-12	0	0	-
C9orf47	2	8	0.155448	0.998819	8.33006	0.99775	2	3	0.537559	0.872325	5.31605	0.968975	0	0	0	-
C9orf57	2	3	0.415478	0.924681	3.7048	0.884238	2	2	0.806778	0.763175	2.36432	0.683709	0.0003279	0	0	-
C9orf62	13	4	2.0309	0.1552	4.76092	0.00132405	3	4	0.60469	0.851692	3.03831	0.585337	0	0	0	-
C9orf64	0	0	inf	1	0.705578	1	0	2	0	1	0.450283	1	2.3745e-07	0	0	-
C9orf72	15	20	0.465502	0.992304	15.192	0.553883	10	6	1.34644	0.376291	9.69519	0.503403	0.0018894	0	0	-
C9orf85	3	1	1.8719	0.50277	2.66323	0.497327	1	0	inf	0.553419	1.69961	0.817246	0.0053993	0	0	-
C9orf92	26	13	1.24928	0.316091	14.996	0.00616518	9	8	0.90745	0.673356	9.57012	0.616764	0	0	0	-
CA1	1	1	0.62361	0.852486	4.64788	0.990418	2	2	0.806778	0.763175	2.96617	0.795741	4.3338e-05	0	0	-
CA10	22	6	2.29509	0.0449162	17.4283	0.163707	13	17	0.614876	0.934369	11.1223	0.324763	0.29277	0	0	-
CA12	2	0	inf	0.379255	0.500376	0.0903182	1	0	inf	0.553419	0.319329	0.273363	3.3229e-08	0	0	-
CA13	3	2	0.935521	0.709673	2.67301	0.499742	2	5	0.322183	0.965845	1.70585	0.50857	0.0059053	0	0	-
CA14	0	0	inf	1	0.202652	1	0	0	inf	1	0.129328	1	3.1495e-14	0	0	-
CA2	9	7	0.801413	0.759743	7.76845	0.375169	6	3	1.61552	0.369158	4.95765	0.376608	3.8994e-08	1	0	-
CA3	1	3	0.20768	0.978264	2.75115	0.936145	2	0	inf	0.306213	1.75572	0.523858	1.2791e-05	0	0	-
CA4	2	4	0.311466	0.965956	1.91603	0.570789	4	2	1.61498	0.448384	1.22276	0.0357774	1.308e-06	0	0	-
CA5A	2	0	inf	0.379255	0.432626	0.0705078	1	0	inf	0.553419	0.276092	0.241257	1.8085e-07	0	0	-
CA6	3	1	1.8719	0.50277	2.46781	0.447902	0	1	0	1	1.5749	1	6.05e-07	0	0	2
CA7	1	3	0.20768	0.978264	1.41273	0.756523	1	1	0.806863	0.800626	0.901573	0.594069	0.87792	0	0	-
CA8	60	26	1.44699	0.0705761	50.9459	0.117054	28	24	0.940709	0.641509	32.5125	0.808693	0.23472	1	0	-
CAAP1	26	19	0.852414	0.753961	31.5881	0.862215	31	18	1.39513	0.164162	20.1588	0.0148534	0.0036318	0	0	-
CAB39	2	1	1.24758	0.670724	2.40779	0.693252	3	0	inf	0.169397	1.5366	0.200394	0.67376	0	0	-
CAB39L	0	0	inf	1	0.716117	1	0	1	0	1	0.457009	1	0.0017723	0	0	-
CABCOCO1	0	9	0	1	12.3525	1	12	4	2.42838	0.089231	7.88306	0.103667	0.0033112	0	0	-
CABIN1	0	0	inf	1	0.138503	1	0	0	inf	1	0.0883896	1	5.1867e-21	0	0	-
CABLES1	5	3	1.03959	0.630719	4.48552	0.465146	1	3	0.268661	0.960298	2.86255	0.942877	7.8947e-07	0	0	-
CABP1	0	2	0	1	3.0686	1	0	2	0	1	1.95831	1	0.00081267	0	0	-
CABP2	1	1	0.62361	0.852486	2.33295	0.90299	1	2	0.403212	0.911017	1.48883	0.774364	9.929e-09	1	0	-
CABP7	1	2	0.311662	0.943368	0.452642	0.364054	0	0	inf	1	0.288866	1	0.10247	0	0	-
CABS1	5	1	3.12161	0.258644	3.85283	0.342437	3	1	2.42272	0.396512	2.45878	0.445572	0.18206	0	0	-
CACHD1	15	7	1.33798	0.34391	10.2746	0.0985459	10	6	1.34644	0.376291	6.557	0.127561	1.2854e-06	0	0	-
CACNA1A	5	6	0.519079	0.919043	7.27393	0.850564	4	3	1.07606	0.615613	4.64205	0.681101	1	1	1	1
CACNA1B	0	0	inf	1	0.401515	1	0	0	inf	1	0.256237	1	1	0	0	2
CACNA1C	0	1	0	1	1.66495	1	1	0	inf	0.553419	1.06253	0.65442	1	1	1	1
CACNA1C-IT2	2	0	inf	0.379255	1.97461	0.587078	0	0	inf	1	1.26015	1	0	0	0	-
CACNA1D	7	1	4.37275	0.123798	5.8623	0.371591	4	6	0.537151	0.902192	3.74118	0.514409	1	0	1	2
CACNA1E	21	21	0.621451	0.954743	21.6092	0.580952	9	8	0.90745	0.673356	13.7905	0.931276	1	0	1	1
CACNA1G	0	0	inf	1	0.129571	1	1	0	inf	0.553419	0.0826893	0.0793629	1	1	1	2
CACNA1H	1	1	0.62361	0.852486	1.39558	0.75231	1	1	0.806863	0.800626	0.890626	0.589601	6.0091e-47	0	1	2
CACNA1I	3	2	0.935521	0.709673	3.75563	0.723861	2	2	0.806778	0.763175	2.39675	0.690851	0.0049925	0	0	2
CACNA1S	2	1	1.24758	0.670724	0.561324	0.109338	1	0	inf	0.553419	0.358224	0.301083	5.7202e-18	0	0	-
CACNA2D1	20	14	0.8904	0.697879	18.8639	0.426988	15	13	0.930636	0.649748	12.0385	0.231468	0.99946	0	0	2
CACNA2D2	5	2	1.56009	0.454825	2.47239	0.105164	3	1	2.42272	0.396512	1.57782	0.210926	1	0	0	-
CACNA2D3	12	11	0.679322	0.873148	15.2582	0.831779	13	7	1.50148	0.261443	9.73743	0.184233	0.99934	0	0	1
CACNA2D4	0	1	0	1	0.216783	1	1	0	inf	0.553419	0.138346	0.129203	8.5704e-50	0	0	-
CACNB2	4	3	0.831431	0.740401	4.66584	0.684908	4	1	3.23172	0.261221	2.97763	0.347757	8.8065e-06	0	0	2
CACNB3	1	2	0.311662	0.943368	0.92032	0.601609	2	1	1.61444	0.579843	0.587327	0.117746	5.957e-06	0	0	-
CACNB4	0	0	inf	1	0.442398	1	0	0	inf	1	0.282328	1	0.0013557	0	1	-
CACNG1	0	1	0	1	0.540232	1	0	0	inf	1	0.344763	1	4.6083e-07	0	0	-
CACNG2	2	1	1.24758	0.670724	0.857255	0.21192	0	0	inf	1	0.54708	1	0.99979	0	0	2
CACNG3	8	3	1.66476	0.334837	6.64142	0.348025	3	7	0.344971	0.974113	4.2384	0.79479	0.99983	0	0	-
CACNG4	1	2	0.311662	0.943368	3.416	0.967156	2	1	1.61444	0.579843	2.18001	0.640531	0.86087	0	0	-
CACNG5	8	0	inf	0.020634	4.44905	0.0824494	4	3	1.07606	0.615613	2.83928	0.316813	4.5778e-05	0	0	-
CACNG6	1	1	0.62361	0.852486	0.706738	0.506749	1	0	inf	0.553419	0.451023	0.363024	1.4854e-08	0	0	-
CACNG7	1	1	0.62361	0.852486	0.30018	0.259315	0	0	inf	1	0.191568	1	0.86659	0	0	-
CACNG8	1	1	0.62361	0.852486	0.574379	0.436946	0	1	0	1	0.366555	1	0.99615	0	0	-
CACUL1	16	6	1.66628	0.197366	13.9867	0.329326	12	12	0.805924	0.769145	8.92599	0.189871	0.78974	0	0	-
CACYBP	0	0	inf	1	0.0837725	1	0	0	inf	1	0.0534616	1	0.007017	0	0	-
CAD	2	1	1.24758	0.670724	0.349912	0.0486494	0	0	inf	1	0.223306	1	1	0	0	-
CADM1	32	17	1.17566	0.35203	30.1248	0.39015	19	15	1.02232	0.545917	19.225	0.550887	0.99958	0	0	2
CADM2	25	11	1.42054	0.213326	20.6909	0.197869	20	10	1.61934	0.142482	13.2045	0.0484889	0.96757	0	0	2
CADM3	7	1	4.37275	0.123798	4.40753	0.157288	3	1	2.42272	0.396512	2.81278	0.533588	0.99991	0	0	-
CADM4	0	0	inf	1	0.144295	1	0	0	inf	1	0.0920856	1	0.98454	0	0	-
CADPS	14	8	1.09187	0.515425	12.8601	0.411582	7	3	1.88561	0.273068	8.20703	0.711253	0.99978	0	0	2
CADPS2	2	2	0.623503	0.838678	4.7731	0.951193	3	3	0.806693	0.750515	3.04608	0.587054	5.3028e-09	0	0	2
CAGE1	0	0	inf	1	0.571083	1	1	0	inf	0.553419	0.364452	0.305423	1.9332e-07	0	0	-
CAHM	1	3	0.20768	0.978264	2.39075	0.908439	3	6	0.402686	0.952537	1.52572	0.197636	0	0	0	-
CALB1	7	4	1.09169	0.576524	6.59699	0.488691	1	1	0.806863	0.800626	4.21005	0.985154	0.84942	0	0	-
CALB2	0	1	0	1	3.37694	1	3	2	1.2107	0.599449	2.15508	0.365219	5.2408e-07	0	0	-
CALCA	3	5	0.373695	0.959434	7.36045	0.977458	3	0	inf	0.169397	4.69727	0.847425	0.13456	0	0	-
CALCB	6	5	0.74803	0.787541	5.99159	0.552969	1	2	0.403212	0.911017	3.82369	0.978153	0.0039209	0	0	-
CALCOCO1	2	0	inf	0.379255	2.5196	0.716701	3	1	2.42272	0.396512	1.60795	0.218698	0.00014475	0	0	-
CALCOCO2	0	0	inf	1	0.310953	1	2	0	inf	0.306213	0.198443	0.0172689	0.00019435	0	0	-
CALCR	5	2	1.56009	0.454825	9.27953	0.953766	7	4	1.41343	0.405986	5.92198	0.381168	1.5957e-06	0	0	-
CALCRL	18	12	0.935244	0.647682	22.0916	0.835715	12	17	0.567327	0.955607	14.0984	0.74817	0.015319	0	0	-
CALD1	3	3	0.623395	0.842131	4.00483	0.762603	4	2	1.61498	0.448384	2.55579	0.254413	0.96356	0	0	-
CALHM1	0	0	inf	1	0.246428	1	0	1	0	1	0.157265	1	6.484e-05	0	0	-
CALHM3	2	0	inf	0.379255	0.494687	0.0885971	0	0	inf	1	0.315698	1	0.0090641	0	0	-
CALHM4	0	0	inf	1	0.263006	1	1	0	inf	0.553419	0.167844	0.154515	3.6043e-09	0	0	-
CALHM6	1	0	inf	0.615871	1.8617	0.844591	1	0	inf	0.553419	1.18809	0.695197	5.0122e-08	0	0	-
CALM1	3	2	0.935521	0.709673	3.90182	0.747155	1	1	0.806863	0.800626	2.49005	0.917094	0.99098	0	0	-
CALM2	0	0	inf	1	0.643161	1	0	0	inf	1	0.410451	1	0.99326	0	0	-
CALM3	0	0	inf	1	0.353648	1	0	0	inf	1	0.22569	1	0.93066	0	0	-
CALML3	5	1	3.12161	0.258644	3.50974	0.276396	4	3	1.07606	0.615613	2.23984	0.188537	0.26538	0	0	-
CALML3-AS1	0	1	0	1	0.620449	1	0	1	0	1	0.395956	1	0	0	0	-
CALML5	2	1	1.24758	0.670724	2.07004	0.612619	1	1	0.806863	0.800626	1.32105	0.733145	0.30259	0	0	-
CALML6	0	0	inf	1	0.654264	1	1	2	0.403212	0.911017	0.417536	0.341332	2.8696e-11	0	0	-
CALN1	6	5	0.74803	0.787541	6.67729	0.656196	7	1	5.66299	0.065416	4.26129	0.139634	0.0010595	0	0	-
CALR	0	0	inf	1	0.139451	1	0	0	inf	1	0.0889942	1	0.99964	0	0	-
CALR3	0	0	inf	1	0.107009	1	0	0	inf	1	0.0682905	1	6.1702e-10	0	0	-
CALR4P	4	1	2.49658	0.364834	2.7879	0.305372	0	0	inf	1	1.77917	1	0	0	0	-
CALU	0	0	inf	1	0.138684	1	0	0	inf	1	0.0885048	1	0.91271	0	0	-
CALY	0	0	inf	1	0.617339	1	0	0	inf	1	0.393971	1	0.00038782	0	0	-
CAMK1	0	0	inf	1	0.100977	1	0	0	inf	1	0.0644413	1	9.1347e-11	0	0	-
CAMK1D	7	5	0.872951	0.706512	5.00696	0.238835	2	1	1.61444	0.579843	3.19533	0.828188	0.99983	0	0	-
CAMK1G	6	5	0.74803	0.787541	7.90738	0.800132	7	4	1.41343	0.405986	5.04631	0.244618	0.053614	0	0	-
CAMK2A	2	1	1.24758	0.670724	0.390685	0.0590719	0	0	inf	1	0.249326	1	1	0	1	2
CAMK2B	2	1	1.24758	0.670724	1.62474	0.483022	1	1	0.806863	0.800626	1.03687	0.645437	0.9993	0	1	-
CAMK2D	6	3	1.24786	0.52261	8.12704	0.820126	5	4	1.0087	0.629604	5.18649	0.591597	0.96667	0	0	3
CAMK2G	1	0	inf	0.615871	1.04927	0.649808	2	1	1.61444	0.579843	0.669622	0.145317	0.99982	0	0	-
CAMK2N1	1	2	0.311662	0.943368	3.13751	0.956609	0	3	0	1	2.00229	1	0.18828	0	0	-
CAMK4	4	5	0.498402	0.917467	4.90602	0.721533	3	4	0.60469	0.851692	3.13091	0.60549	0.059558	0	0	2
CAMKK1	0	0	inf	1	0.493681	1	1	0	inf	0.553419	0.315056	0.270252	0.99619	0	0	-
CAMKK2	0	0	inf	1	0.112706	1	0	0	inf	1	0.0719261	1	0.0038332	0	0	-
CAMKMT	10	2	3.12464	0.101475	7.15678	0.185752	8	3	2.15593	0.197115	4.56729	0.0922321	1.1285e-11	0	0	-
CAMKV	0	0	inf	1	0.562778	1	0	0	inf	1	0.359152	1	1	0	0	-
CAMLG	2	0	inf	0.379255	0.303824	0.03779	1	0	inf	0.553419	0.193894	0.176254	1.1409e-05	0	0	-
CAMP	1	0	inf	0.615871	1.69282	0.816	1	1	0.806863	0.800626	1.08032	0.660512	0.0094842	0	0	-
CAMSAP1	2	2	0.623503	0.838678	1.84216	0.54959	2	0	inf	0.306213	1.17563	0.328546	0.0094531	0	0	-
CAMSAP2	3	1	1.8719	0.50277	1.6286	0.224058	2	0	inf	0.306213	1.03933	0.278708	1	0	0	-
CAMSAP3	0	0	inf	1	0.369056	1	2	0	inf	0.306213	0.235523	0.0237423	0.87472	0	0	-
CAMTA1-DT	1	1	0.62361	0.852486	1.69137	0.815733	1	1	0.806863	0.800626	1.07939	0.660199	0	0	0	-
CAND1	10	8	0.779017	0.78114	11.7871	0.738514	8	8	0.806267	0.753454	7.52226	0.478619	1	0	0	-
CAND1.11	0	0	inf	1	0.648222	1	0	0	inf	1	0.41368	1	0	0	0	-
CAND2	0	0	inf	1	0.552554	1	0	1	0	1	0.352627	1	3.0739e-13	0	0	-
CANT1	1	0	inf	0.615871	0.761911	0.533226	1	0	inf	0.553419	0.486234	0.385062	2.0407e-09	0	0	-
CANX	0	0	inf	1	0.130955	1	0	0	inf	1	0.0835726	1	0.99999	0	0	-
CAP1	1	2	0.311662	0.943368	2.48506	0.91668	3	2	1.2107	0.599449	1.58591	0.213006	0.99992	0	0	-
CAP2	2	7	0.177736	0.997209	4.26266	0.925877	2	1	1.61444	0.579843	2.72033	0.755006	0.0030456	0	0	-
CAPG	0	0	inf	1	0.130804	1	0	0	inf	1	0.0834759	1	5.4378e-08	0	0	-
CAPN11	0	1	0	1	0.884031	1	1	0	inf	0.553419	0.564168	0.431167	1.4501e-35	0	0	-
CAPN12	0	0	inf	1	0.551563	1	1	0	inf	0.553419	0.351995	0.296716	1.0354e-42	0	0	2
CAPN13	1	3	0.20768	0.978264	7.46534	0.999427	3	6	0.402686	0.952537	4.7642	0.854031	4.7653e-26	0	0	-
CAPN14	1	0	inf	0.615871	1.41046	0.755969	2	1	1.61444	0.579843	0.900124	0.227563	4.4205e-26	0	0	-
CAPN2	2	1	1.24758	0.670724	1.00951	0.26774	1	0	inf	0.553419	0.644246	0.474942	2.3121e-17	0	0	-
CAPN3	0	0	inf	1	0.117778	1	0	1	0	1	0.0751633	1	4.9987e-19	0	0	-
CAPN5	2	1	1.24758	0.670724	0.906437	0.229874	2	4	0.402949	0.93323	0.578467	0.114863	5.2989e-14	0	0	-
CAPN8	9	1	5.62532	0.0566609	7.23844	0.302483	2	2	0.806778	0.763175	4.61941	0.9446	1.1531e-24	0	0	-
CAPN9	1	2	0.311662	0.943368	1.24707	0.712656	1	0	inf	0.553419	0.795854	0.548804	4.5902e-19	0	0	-
CAPNS1	0	1	0	1	0.524848	1	0	0	inf	1	0.334946	1	4.4534e-08	0	0	-
CAPRIN1	6	0	inf	0.0544783	4.86592	0.360527	2	3	0.537559	0.872325	3.10532	0.81604	1	1	1	1
CAPRIN2	0	1	0	1	0.546766	1	0	0	inf	1	0.348933	1	0	0	0	-
CAPS2	1	0	inf	0.615871	0.891359	0.589902	0	0	inf	1	0.568845	1	0	0	0	-
CAPSL	0	0	inf	1	0.901532	1	0	0	inf	1	0.575337	1	4.0783e-05	0	0	-
CAPZA2	5	2	1.56009	0.454825	3.45517	0.266118	3	2	1.2107	0.599449	2.20501	0.378629	0.98056	0	0	-
CAPZA3	16	15	0.663765	0.906975	17.3421	0.658906	3	9	0.268017	0.992695	11.0674	0.998855	9.9754e-08	0	0	-
CAPZB	3	1	1.8719	0.50277	3.05632	0.589308	3	0	inf	0.169397	1.95047	0.30992	0.99984	0	0	-
CARD10	1	0	inf	0.615871	1.29434	0.725922	2	0	inf	0.306213	0.82602	0.20059	1.279e-07	0	0	-
CARD11	10	9	0.692142	0.850695	7.1932	0.189623	3	5	0.483487	0.914918	4.59053	0.836352	1	0	0	2
CARD14	0	0	inf	1	0.691615	1	0	0	inf	1	0.441372	1	2.7924e-38	1	0	-
CARD16	1	2	0.311662	0.943368	0.804003	0.552466	2	1	1.61444	0.579843	0.513096	0.0942013	0.023398	0	0	-
CARD17	3	0	inf	0.233521	2.08572	0.346513	2	0	inf	0.306213	1.33106	0.384141	0	0	0	-
CARD18	28	17	1.02752	0.530903	23.1059	0.178517	20	11	1.47132	0.198359	14.7457	0.111085	0.004804	0	0	-
CARD19	0	1	0	1	0.509281	1	0	2	0	1	0.325011	1	4.8334e-10	0	0	-
CARD6	1	0	inf	0.615871	1.81839	0.837712	2	0	inf	0.306213	1.16045	0.323034	6.7517e-09	0	0	-
CARD8	0	0	inf	1	0.238003	1	0	0	inf	1	0.151888	1	1.4852e-08	0	0	-
CARD8-AS1	0	0	inf	1	0.284874	1	0	0	inf	1	0.1818	1	0	0	0	-
CARF	0	1	0	1	0.893765	1	2	0	inf	0.306213	0.57038	0.112248	5.865e-06	0	0	-
CARHSP1	1	1	0.62361	0.852486	0.930463	0.605629	1	0	inf	0.553419	0.5938	0.447775	6.4399e-05	0	0	-
CARMIL1	3	2	0.935521	0.709673	1.70413	0.243868	1	0	inf	0.553419	1.08754	0.662954	1.8978e-05	0	0	-
CARMIL2	0	0	inf	1	0.0994465	1	0	0	inf	1	0.0634645	1	1.8807e-16	0	0	-
CARMN	1	0	inf	0.615871	1.71548	0.820122	0	0	inf	1	1.09478	1	0	0	0	-
CARNMT1	1	1	0.62361	0.852486	0.981949	0.62542	0	0	inf	1	0.626657	1	1.2505e-06	0	0	-
CARNS1	1	0	inf	0.615871	0.100907	0.0959825	0	0	inf	1	0.0643962	1	2.043e-23	0	0	-
CARS1	0	0	inf	1	0.883573	1	0	0	inf	1	0.563875	1	0.012933	0	0	-
CARS2	0	0	inf	1	0.131093	1	0	0	inf	1	0.0836607	1	1.8482e-13	0	0	-
CARTPT	21	12	1.09206	0.480361	18.3961	0.301547	12	15	0.643678	0.909019	11.74	0.508367	0.12691	0	0	-
CASC11	9	4	1.4044	0.397891	10.0438	0.672096	7	6	0.941259	0.653357	6.40975	0.459217	0	0	0	-
CASC15	3	4	0.467332	0.918428	4.85782	0.862851	4	3	1.07606	0.615613	3.10015	0.375193	0	0	0	-
CASC16	7	13	0.33452	0.995852	16.7209	0.997513	15	10	1.21182	0.39722	10.6709	0.123105	0	0	0	-
CASC17	76	58	0.813238	0.896092	74.8369	0.461837	50	40	1.00888	0.527732	47.7592	0.39188	0	0	0	-
CASC18	35	19	1.15045	0.367131	28.0998	0.115874	15	12	1.00874	0.570634	17.9326	0.787478	0	0	0	-
CASC19	5	2	1.56009	0.454825	4.39146	0.447179	1	6	0.134111	0.99648	2.80253	0.939344	0	0	0	-
CASC2	5	2	1.56009	0.454825	4.09078	0.388892	3	0	inf	0.169397	2.61064	0.484238	0	0	0	-
CASC20	20	11	1.1348	0.445678	21.2949	0.639738	13	8	1.31308	0.352611	13.5899	0.600049	0	0	0	-
CASC21	1	0	inf	0.615871	1.09963	0.667006	1	0	inf	0.553419	0.701759	0.504287	0	0	0	-
CASC22	13	11	0.736143	0.831617	14.9046	0.724409	10	8	1.00872	0.589574	9.51177	0.479704	0	0	0	-
CASC23	1	1	0.62361	0.852486	0.994993	0.630274	0	1	0	1	0.634981	1	0	0	0	-
CASC3	0	0	inf	1	0.0933321	1	0	0	inf	1	0.0595624	1	0.99747	0	0	-
CASC6	71	38	1.16878	0.252795	69.6719	0.452648	55	38	1.17211	0.261985	44.463	0.0697658	0	0	0	-
CASC8	13	6	1.35269	0.359585	9.78949	0.188923	9	5	1.4543	0.346618	6.24743	0.179334	0	0	0	-
CASC9	12	13	0.574283	0.944094	12.0997	0.549761	17	5	2.75676	0.0287895	7.72177	0.00262527	0	0	0	-
CASD1	6	2	1.87264	0.349289	4.46015	0.290278	2	0	inf	0.306213	2.84637	0.7767	0.33366	0	0	-
CASKIN1	0	0	inf	1	0.215796	1	0	0	inf	1	0.137716	1	0.00030447	0	0	2
CASP1	0	0	inf	1	0.109577	1	0	0	inf	1	0.0699298	1	0.017506	0	0	-
CASP10	0	0	inf	1	0.122398	1	0	0	inf	1	0.0781115	1	6.2773e-09	0	0	-
CASP12	11	6	1.14393	0.501872	11.1645	0.55959	6	5	0.968254	0.642061	7.12489	0.714957	0	0	0	-
CASP14	1	0	inf	0.615871	1.5139	0.779949	3	0	inf	0.169397	0.966134	0.0741787	6.2184e-09	0	0	-
CASP16P	3	2	0.935521	0.709673	1.04949	0.0896268	0	1	0	1	0.669763	1	0	0	0	-
CASP1P2	2	1	1.24758	0.670724	1.23735	0.350828	0	0	inf	1	0.789648	1	0	0	0	-
CASP4	1	4	0.155689	0.99166	1.60861	0.799834	3	1	2.42272	0.396512	1.02658	0.0852543	0.00033177	0	0	-
CASP4LP	1	0	inf	0.615871	0.455025	0.365568	0	0	inf	1	0.290386	1	0	0	0	-
CASP5	1	1	0.62361	0.852486	1.26764	0.718505	0	1	0	1	0.808978	1	1.4812e-06	0	0	-
CASP7	1	0	inf	0.615871	1.59393	0.796874	0	1	0	1	1.01721	1	6.3709e-06	0	0	-
CASP8AP2	0	0	inf	1	0.515993	1	0	0	inf	1	0.329295	1	0	0	0	-
CASQ2	1	1	0.62361	0.852486	1.9686	0.860348	2	1	1.61444	0.579843	1.25631	0.357624	1.1554e-10	0	0	-
CASR	2	3	0.415478	0.924681	3.40732	0.853986	3	1	2.42272	0.396512	2.17447	0.370433	0.99683	0	0	-
CASS4	0	0	inf	1	0.233671	1	1	0	inf	0.553419	0.149123	0.138537	0.88005	0	0	-
CAST	0	0	inf	1	1.43217	1	1	0	inf	0.553419	0.913978	0.599074	6.0041e-05	0	0	-
CASTOR1	0	0	inf	1	0.588601	1	1	0	inf	0.553419	0.375632	0.313145	0.00053134	0	0	-
CASTOR3	0	0	inf	1	0.522532	1	0	0	inf	1	0.333468	1	0	0	0	-
CASZ1	2	3	0.415478	0.924681	5.84816	0.980242	4	2	1.61498	0.448384	3.73216	0.512539	1	0	1	1
CAT	2	3	0.415478	0.924681	2.35174	0.680903	1	1	0.806863	0.800626	1.50083	0.777054	1.6098e-08	0	0	3
CATIP	0	1	0	1	0.288135	1	1	0	inf	0.553419	0.183881	0.167965	2.3804e-11	0	0	-
CATSPER1	0	0	inf	1	0.0716131	1	0	0	inf	1	0.0457018	1	6.7681e-14	0	0	-
CATSPER2	0	0	inf	1	0.0881152	1	1	1	0.806863	0.800626	0.056233	0.0546812	1.4262e-15	0	0	-
CATSPER2P1	0	1	0	1	0.380264	1	0	0	inf	1	0.242675	1	0	0	0	-
CATSPER3	0	0	inf	1	0.453877	1	0	0	inf	1	0.289654	1	1.5091e-05	0	0	-
CATSPER4	0	0	inf	1	0.589379	1	0	0	inf	1	0.376128	1	1.1488e-12	0	0	-
CATSPERB	4	2	1.24772	0.577215	3.55529	0.47525	2	1	1.61444	0.579843	2.2689	0.661912	6.0877e-15	0	0	-
CATSPERD	0	0	inf	1	0.0765203	1	0	0	inf	1	0.0488335	1	5.1133e-16	0	0	-
CATSPERE	0	1	0	1	0.654285	1	0	0	inf	1	0.417549	1	9.894e-10	0	0	-
CAV1	0	0	inf	1	0.654677	1	0	0	inf	1	0.4178	1	0.01393	1	0	-
CAV2	7	4	1.09169	0.576524	9.11922	0.803865	2	4	0.402949	0.93323	5.81968	0.979755	0.088426	0	0	-
CAV3	1	3	0.20768	0.978264	3.09921	0.954915	1	3	0.268661	0.960298	1.97784	0.861633	0.039551	0	0	-
CAVIN1	1	0	inf	0.615871	1.02555	0.641401	2	0	inf	0.306213	0.654483	0.140147	8.9495e-05	0	0	-
CAVIN2	4	8	0.311073	0.988755	5.33065	0.778361	3	0	inf	0.169397	3.40189	0.660625	9.5259e-06	0	0	-
CAVIN3	3	6	0.31127	0.980418	5.21957	0.892664	4	2	1.61498	0.448384	3.33101	0.426502	1.743e-06	0	0	-
CAVIN4	19	7	1.69672	0.15734	19.3095	0.558468	11	7	1.26936	0.402613	12.3229	0.685687	0.02125	0	0	-
CBFA2T2	1	1	0.62361	0.852486	0.788878	0.545646	1	0	inf	0.553419	0.503443	0.395554	1	0	0	-
CBFA2T3	7	4	1.09169	0.576524	3.72325	0.0838728	7	6	0.941259	0.653357	2.37609	0.0110287	1.5028e-07	0	0	-
CBFB	0	0	inf	1	0.441821	1	0	0	inf	1	0.28196	1	0.19892	0	0	-
CBL	0	1	0	1	0.215604	1	1	0	inf	0.553419	0.137593	0.128547	0.00031939	1	1	-
CBLB	50	37	0.840589	0.818023	54.6595	0.75375	37	35	0.850629	0.788566	34.8824	0.382127	0.99998	0	0	-
CBLC	1	0	inf	0.615871	0.437908	0.354615	0	0	inf	1	0.279463	1	2.9036e-13	0	0	-
CBLIF	4	2	1.24772	0.577215	0.862945	0.0117066	0	0	inf	1	0.550711	1	0.0050901	0	0	-
CBLL1	0	0	inf	1	0.10374	1	0	1	0	1	0.0662047	1	0.99998	0	0	-
CBLN1	34	15	1.41781	0.163647	31.0739	0.322986	15	22	0.547205	0.976211	19.8306	0.888406	0.66826	0	0	-
CBLN2	42	35	0.745413	0.917777	41.0624	0.46247	30	14	1.73892	0.0567611	26.205	0.253706	0.029236	0	0	-
CBLN3	0	1	0	1	0.0768393	1	0	0	inf	1	0.0490371	1	7.6446e-05	0	0	-
CBLN4	34	18	1.17988	0.33989	34.8287	0.578505	17	18	0.760326	0.836467	22.2269	0.89179	0.29843	0	0	-
CBR4	8	3	1.66476	0.334837	5.28622	0.164923	3	3	0.806693	0.750515	3.37354	0.655128	5.4661e-08	0	0	-
CBWD1	0	0	inf	1	0.0495046	1	0	0	inf	1	0.0315927	1	0	0	0	-
CBWD2	1	2	0.311662	0.943368	3.85802	0.97889	0	0	inf	1	2.4621	1	0.86192	0	0	-
CBX1	2	0	inf	0.379255	0.321505	0.0418336	1	0	inf	0.553419	0.205177	0.185497	0.29257	0	0	3
CBX2	2	2	0.623503	0.838678	1.49323	0.439905	1	0	inf	0.553419	0.952942	0.614395	0.0096829	0	0	-
CBX3	5	1	3.12161	0.258644	2.56543	0.117733	2	1	1.61444	0.579843	1.6372	0.487	0.92178	0	0	-
CBX3P2	0	0	inf	1	0.946562	1	1	0	inf	0.553419	0.604074	0.45342	0	0	0	-
CBX4	2	1	1.24758	0.670724	2.9773	0.797435	5	4	1.0087	0.629604	1.90004	0.0440849	0.98756	0	0	-
CBX5	1	3	0.20768	0.978264	1.55449	0.788702	2	0	inf	0.306213	0.992037	0.261312	0.51668	0	0	-
CBX6	1	5	0.124494	0.996801	2.62104	0.927272	3	2	1.2107	0.599449	1.67268	0.235584	0.87615	0	0	-
CBX7	3	4	0.467332	0.918428	3.22764	0.625834	1	1	0.806863	0.800626	2.0598	0.872521	0.039043	0	0	-
CBX8	0	0	inf	1	0.611859	1	0	0	inf	1	0.390474	1	0.99816	0	0	-
CBY1	0	0	inf	1	0.244431	1	1	0	inf	0.553419	0.15599	0.144432	0.049034	0	0	-
CBY2	5	3	1.03959	0.630719	2.92185	0.17178	1	0	inf	0.553419	1.86466	0.845051	5.6214e-10	0	0	-
CBY3	1	0	inf	0.615871	0.175891	0.161291	0	0	inf	1	0.11225	1	0.0021403	0	0	-
CC2D1B	0	1	0	1	0.230251	1	1	0	inf	0.553419	0.146941	0.136655	5.4317e-25	0	0	-
CC2D2A	1	1	0.62361	0.852486	0.806456	0.553563	0	1	0	1	0.514661	1	6.453e-26	1	0	-
CCAR1	1	2	0.311662	0.943368	1.04614	0.648709	2	1	1.61444	0.579843	0.667622	0.144632	3.8504e-06	0	0	-
CCAT1	1	0	inf	0.615871	1.18884	0.695427	1	0	inf	0.553419	0.758692	0.531722	0	0	0	-
CCBE1	5	4	0.779332	0.765855	9.77784	0.966253	8	3	2.15593	0.197115	6.23999	0.289668	2.2555e-08	1	0	-
CCDC102A	2	0	inf	0.379255	1.13314	0.313085	1	0	inf	0.553419	0.723143	0.514775	1.1321e-08	0	0	-
CCDC102B	21	6	2.19013	0.0587384	15.9688	0.130093	11	9	0.986203	0.603651	10.1909	0.44083	8.8382e-26	0	0	-
CCDC105	4	2	1.24772	0.577215	1.45006	0.0595321	1	0	inf	0.553419	0.925396	0.603626	4.3049e-15	0	0	-
CCDC112	11	8	0.857163	0.718541	8.92979	0.285719	6	3	1.61552	0.369158	5.69878	0.504811	0.00029312	0	0	-
CCDC113	2	0	inf	0.379255	1.63223	0.485416	1	1	0.806863	0.800626	1.04165	0.647128	7.8339e-16	0	0	-
CCDC114	1	0	inf	0.615871	0.218502	0.196278	0	0	inf	1	0.139443	1	0	1	0	-
CCDC115	6	2	1.87264	0.349289	4.5182	0.300182	1	6	0.134111	0.99648	2.88341	0.944056	7.69e-07	0	0	-
CCDC116	0	0	inf	1	0.068891	1	0	0	inf	1	0.0439646	1	1.3803e-07	0	0	-
CCDC117	0	0	inf	1	0.207153	1	0	0	inf	1	0.132201	1	0.99939	0	0	-
CCDC12	1	0	inf	0.615871	0.614095	0.45887	2	0	inf	0.306213	0.391901	0.0593938	2.6728e-11	0	0	-
CCDC122	0	1	0	1	1.28456	1	3	0	inf	0.169397	0.819776	0.0503081	6.5655e-10	0	0	-
CCDC124	1	1	0.62361	0.852486	0.866637	0.579637	0	0	inf	1	0.553068	1	0.020087	0	0	-
CCDC125	0	2	0	1	0.309498	1	0	2	0	1	0.197514	1	9.3831e-06	0	0	-
CCDC126	3	0	inf	0.233521	1.97645	0.316949	2	3	0.537559	0.872325	1.26132	0.359415	0.39048	0	0	-
CCDC130	5	5	0.62318	0.859269	6.27811	0.750447	3	6	0.402686	0.952537	4.00654	0.762854	0	0	0	-
CCDC136	2	0	inf	0.379255	0.852488	0.210186	2	0	inf	0.306213	0.544038	0.103841	5.7794e-25	0	0	-
CCDC137	1	0	inf	0.615871	0.362594	0.304131	0	0	inf	1	0.231399	1	1.019e-07	0	0	-
CCDC138	1	0	inf	0.615871	0.190166	0.173178	0	0	inf	1	0.12136	1	1.9651e-08	0	0	-
CCDC14	1	0	inf	0.615871	1.31159	0.730608	0	0	inf	1	0.837025	1	1.5556e-13	0	0	-
CCDC140	0	1	0	1	0.281101	1	0	0	inf	1	0.179392	1	0	0	0	-
CCDC141	2	2	0.623503	0.838678	2.12815	0.627571	1	1	0.806863	0.800626	1.35814	0.742861	6.7368e-41	0	0	-
CCDC144A	0	0	inf	1	0.776461	1	0	0	inf	1	0.495519	1	0.029998	0	0	-
CCDC144B	0	0	inf	1	0.331452	1	0	0	inf	1	0.211525	1	0	0	0	-
CCDC144NL	1	1	0.62361	0.852486	3.79609	0.977542	2	1	1.61444	0.579843	2.42258	0.696442	0	0	0	-
CCDC144NL-AS1	0	0	inf	1	0.24494	1	0	0	inf	1	0.156315	1	0	0	0	-
CCDC146	0	0	inf	1	0.374692	1	0	0	inf	1	0.23912	1	6.8461e-16	0	0	-
CCDC148-AS1	0	0	inf	1	1.40815	1	2	1	1.61444	0.579843	0.89865	0.227024	0	0	0	-
CCDC149	1	1	0.62361	0.852486	0.975336	0.622934	0	0	inf	1	0.622437	1	8.8623e-10	0	0	-
CCDC15	1	0	inf	0.615871	1.66077	0.810008	1	0	inf	0.553419	1.05987	0.653498	9.8921e-25	0	0	-
CCDC150	2	3	0.415478	0.924681	2.57542	0.727832	3	3	0.806693	0.750515	1.64357	0.22796	2.4716e-31	0	0	-
CCDC152	0	1	0	1	1.02212	1	0	0	inf	1	0.65229	1	0.00042518	0	0	-
CCDC153	1	1	0.62361	0.852486	0.318028	0.272418	0	0	inf	1	0.202958	1	1.0446e-07	0	0	-
CCDC158	2	1	1.24758	0.670724	1.14197	0.316307	0	1	0	1	0.728781	1	2.62e-17	0	0	-
CCDC162P	0	1	0	1	0.538511	1	2	1	1.61444	0.579843	0.343665	0.0471179	0	0	0	-
CCDC166	1	0	inf	0.615871	0.112466	0.106372	0	0	inf	1	0.0717732	1	1.7835e-08	0	0	-
CCDC167	0	0	inf	1	0.331647	1	0	0	inf	1	0.211649	1	1.9475e-06	0	0	-
CCDC168	0	0	inf	1	1.00251	1	1	0	inf	0.553419	0.639778	0.47259	0.016743	0	0	-
CCDC169-SOHLH2	1	2	0.311662	0.943368	1.14979	0.683297	1	2	0.403212	0.911017	0.73377	0.519904	0	0	0	-
CCDC170	2	1	1.24758	0.670724	2.4578	0.703933	3	3	0.806693	0.750515	1.56851	0.208538	4.76e-23	0	0	-
CCDC171	9	8	0.700915	0.837575	11.2761	0.791615	14	4	2.83562	0.0433244	7.19618	0.0158372	4.0318e-37	0	0	-
CCDC172	3	2	0.935521	0.709673	4.57365	0.834538	1	3	0.268661	0.960298	2.9188	0.946001	0.011124	0	0	-
CCDC174	3	3	0.623395	0.842131	5.46461	0.909411	4	1	3.23172	0.261221	3.48738	0.460643	1.0325e-06	0	0	-
CCDC175	1	0	inf	0.615871	0.528479	0.410499	0	1	0	1	0.337263	1	4.5038e-10	0	0	-
CCDC177	3	3	0.623395	0.842131	2.06603	0.34119	3	1	2.42272	0.396512	1.31849	0.147167	0.3892	0	0	-
CCDC178	7	7	0.622965	0.877555	11.5798	0.942278	5	7	0.575458	0.893159	7.38996	0.859706	1.2758e-14	0	0	-
CCDC179	15	14	0.666844	0.899634	20.4451	0.911259	14	9	1.25683	0.3758	13.0476	0.432188	0.12432	0	0	-
CCDC18	1	0	inf	0.615871	1.37484	0.747121	0	0	inf	1	0.877393	1	1.5898e-13	0	0	-
CCDC180	0	0	inf	1	0.482923	1	0	1	0	1	0.30819	1	7.1178e-33	0	0	-
CCDC182	5	9	0.345577	0.987342	6.50568	0.776963	2	7	0.229879	0.991473	4.15177	0.918929	0.095697	0	0	-
CCDC184	2	0	inf	0.379255	1.63865	0.487463	2	1	1.61444	0.579843	1.04575	0.281065	4.3511e-05	0	0	-
CCDC185	4	4	0.623288	0.850084	6.23487	0.868556	6	4	1.21098	0.513292	3.97895	0.211588	0.42143	0	0	-
CCDC186	3	2	0.935521	0.709673	3.315	0.643578	3	0	inf	0.169397	2.11556	0.354568	0.020051	0	0	-
CCDC188	0	0	inf	1	0.239576	1	0	0	inf	1	0.152892	1	9.7933e-12	0	0	-
CCDC18-AS1	1	2	0.311662	0.943368	1.10198	0.667788	0	3	0	1	0.703259	1	0	0	0	-
CCDC190	6	5	0.74803	0.787541	9.09741	0.890098	4	5	0.644934	0.839681	5.80576	0.830603	0.0020523	0	0	-
CCDC192	1	0	inf	0.615871	2.02246	0.86767	0	0	inf	1	1.29068	1	0	0	0	-
CCDC196	27	18	0.935076	0.649198	36.097	0.950332	19	15	1.02232	0.545917	23.0362	0.827108	0	0	0	-
CCDC197	1	0	inf	0.615871	0.957731	0.616237	1	2	0.403212	0.911017	0.611202	0.457302	0	0	0	-
CCDC198	2	3	0.415478	0.924681	4.38523	0.9329	3	2	1.2107	0.599449	2.79855	0.530202	0.19823	0	0	-
CCDC25	3	4	0.467332	0.918428	1.35974	0.15686	0	1	0	1	0.867756	1	0.036033	0	0	-
CCDC26	10	3	2.08214	0.199318	7.31575	0.20291	7	1	5.66299	0.065416	4.66874	0.191157	0	0	0	-
CCDC27	0	0	inf	1	0.138894	1	0	0	inf	1	0.088639	1	8.4464e-27	0	0	-
CCDC28A-AS1	2	1	1.24758	0.670724	1.19889	0.336973	1	0	inf	0.553419	0.765106	0.534715	0	0	0	-
CCDC3	5	4	0.779332	0.765855	2.74281	0.143527	1	1	0.806863	0.800626	1.75039	0.826295	7.1735e-13	0	0	-
CCDC32	4	0	inf	0.143772	1.07055	0.023622	2	0	inf	0.306213	0.683197	0.149986	0.19217	0	0	-
CCDC33	2	0	inf	0.379255	0.623652	0.12975	0	0	inf	1	0.398	1	7.4158e-31	0	0	-
CCDC34	10	2	3.12464	0.101475	4.32891	0.0134577	1	1	0.806863	0.800626	2.76261	0.936873	1.0712e-07	0	0	-
CCDC37-DT	0	0	inf	1	0.492347	1	0	0	inf	1	0.314204	1	0	0	0	-
CCDC39	3	1	1.8719	0.50277	1.53436	0.199825	0	0	inf	1	0.97919	1	5.9029e-20	1	0	-
CCDC42	5	3	1.03959	0.630719	3.36314	0.248992	3	3	0.806693	0.750515	2.14628	0.362849	2.1795e-12	0	0	-
CCDC43	1	0	inf	0.615871	0.171666	0.15774	0	0	inf	1	0.109553	1	2.0231e-05	0	0	-
CCDC50	3	0	inf	0.233521	0.871443	0.0582374	0	1	0	1	0.556135	1	4.4911e-11	0	0	-
CCDC54	3	0	inf	0.233521	1.98606	0.31955	1	2	0.403212	0.911017	1.26746	0.718453	0.00014715	0	0	-
CCDC57	0	0	inf	1	0.403627	1	1	0	inf	0.553419	0.257586	0.227085	0	0	0	-
CCDC58	0	2	0	1	0.541723	1	1	0	inf	0.553419	0.345715	0.292286	0	0	0	-
CCDC59	11	7	0.980065	0.618094	14.4665	0.853216	12	12	0.805924	0.769145	9.23218	0.22008	3.9255e-06	0	0	-
[truncated: 16,387 more rows]
