# Supplementary material for: Noncoding de novo mutations in SCN2A are associated with autism spectrum disorders
Source: iScience. 2025 Aug 5;28(9):113258. doi: 10.1016/j.isci.2025.113258 (PMC12392654; doi:10.1016/j.isci.2025.113258)
Supplement: Table S9. Coding and noncoding DNMs (with CADD ≥15) for 618known ASD risk genes, related to Table 5 [file mmc10.xlsx]

## Sheet: Table S9
Coding and noncoding DNMs (with CADD ≥15) for 618known ASD risk genes
	SPARK																																	SSC
gene	Count of coding DNMs in case	Count of coding DNMs in control	FC_coding	Fisher_exact_p_value_coding	Count of missense DNMs in case	Count of missense DNMs in control	FC_mis	Fisher_exact_p_value_mis	Count of LOF DNMs in case	Count of LOF DNMs in control	FC_LOF	Fisher_exact_p_value_LOF	Count of synonymous DNMs in case	Count of synonymous DNMs in control	FC_syn	Fisher_exact_p_value_syn	Count of noncoding DNMs in case	Count of noncoding DNMs in control	Count of noncoding DNMs with cadd≥15 in case	Count of noncoding DNMs with cadd≥15 in control	FC_noncoding with DNMs≥15	Fisher_exact_p_value_noncoding	Expected coding DNMs in case	Expected missense DNMs in case	Expected LOF DNMs in case	Expected synonymous DNMs in case	Expected noncoding DNMs in case	Case-only p value for coding DNMs	Case-only p value for missense DNMs	Case-only p value for LOF DNMs	Case-only p value for synonymous DNMs	Case-only p value for noncoding DNMs with CADD≥15	Combined case-only p values for coding and noncoding DNMs with CADD≥15	Count of coding DNMs in case	Count of coding DNMs in control	FC_coding	Fisher_exact_p_value_coding	Count of missense DNMs in case	Count of missense DNMs in control	FC_mis	Fisher_exact_p_value_mis	Count of LOF DNMs in case	Count of LOF DNMs in control	FC_LOF	Fisher_exact_p_value_LOF	Count of synonyms DNMs in case	Count of synonyms DNMs in control	FC_syn	Fisher_exact_p_value_syn
SCN2A	11	0	inf	0.0048058	5	0	inf	0.0885059	6	0	inf	0.0544783	0	0	0	1	22	13	5	0	inf	0.0885059	0.548651	0.376058	0.0729664	0.141723	0.6617	2.05625e-11	4.58789e-05	1.96907e-10	1	0.000611793	4.15224e-13	5	0	inf	0.0518105	3	0	inf	0.169397	2	0	inf	0.306213	0	0	0	1
PTEN	4	0	inf	0.143772	2	0	inf	0.379255	2	0	inf	0.379255	0	0	0	1	13	6	0	0	0	1	0.103135	0.0694584	0.0152949	0.0261697	0.458322	4.34156e-06	0.00230339	0.000115781	1	1	5.7948e-05	2	0	inf	0.306213	1	0	inf	0.553419	1	0	inf	0.553419	0	0	0	1
BRD4	6	0	inf	0.0544783	3	0	inf	0.233521	1	0	inf	0.615871	2	0	inf	0.379255	7	9	0	0	0	1	0.46937	0.304494	0.0215391	0.145933	0.401416	9.9492e-06	0.00375124	0.0213088	0.0096668	1	0.000124544	1	1	0.806948	0.800626	0	0	0	1	0	0	0	1	0	0	0	1
ADNP	5	0	inf	0.0885059	2	0	inf	0.379255	3	0	inf	0.233521	0	0	0	1	5	1	0	0	0	1	0.293269	0.199254	0.0155054	0.0799824	0.250107	1.41706e-05	0.0174012	6.1411e-07	1	1	0.000172376	1	0	inf	0.553419	0	0	0	1	1	0	inf	0.553419	0	0	0	1
DDX3X	3	0	inf	0.233521	2	0	inf	0.379255	0	0	0	1	0	0	0	1	3	1	2	0	inf	0.379255	0.213988	0.151546	0.0189432	0.0498136	0.269933	0.00139218	0.0103862	1	1	0.0304941	0.000469834	0	0	0	1	0	0	0	1	0	0	0	1	0	0	0	1
KDM6B	5	0	inf	0.0885059	1	0	inf	0.615871	3	0	inf	0.233521	1	0	inf	0.615871	2	0	2	0	inf	0.379255	0.630037	0.419557	0.025889	0.185924	0.547055	0.000491362	0.342662	2.83641e-06	0.169663	0.104794	0.000559929	3	0	inf	0.169397	0	0	0	1	2	0	inf	0.306213	0	0	0	1
TBL1XR1	3	0	inf	0.233521	3	0	inf	0.233521	0	0	0	1	0	0	0	1	26	22	1	1	0.632269	0.852486	0.116466	0.077176	0.0330454	0.0304494	0.386033	0.000241334	7.23113e-05	1	1	0.320252	0.000809043	2	0	inf	0.306213	1	0	inf	0.553419	1	0	inf	0.553419	0	0	0	1
KDM5B	5	1	3.16135	0.258644	3	0	inf	0.233521	2	1	1.26454	0.670724	0	0	0	1	8	3	0	0	0	1	0.474282	0.314317	0.0905064	0.12278	0.311788	0.000135004	0.00409629	0.00385677	1	1	0.00133792	3	5	0.484169	0.914918	2	3	0.537965	0.872325	1	2	0.403474	0.911017	0	0	0	1
GRIN2B	5	0	inf	0.0885059	3	0	inf	0.233521	2	0	inf	0.379255	0	0	0	1	37	29	2	0	inf	0.379255	0.538127	0.357114	0.0195045	0.163473	2.813	0.000240865	0.00582117	0.000187757	1	0.771126	0.00178144	3	0	inf	0.169397	1	0	inf	0.553419	2	0	inf	0.306213	0	0	0	1
BRSK2	4	1	2.52908	0.364834	0	1	0	1	4	0	inf	0.143772	0	0	0	1	15	7	0	0	0	1	0.28485	0.185924	0.0100329	0.0898048	0.308247	0.000218656	1	4.18799e-10	1	1	0.00206149	1	0	inf	0.553419	0	0	0	1	0	0	0	1	0	0	0	1
CHD2	5	0	inf	0.0885059	3	0	inf	0.233521	2	0	inf	0.379255	0	0	0	1	15	8	0	0	0	1	0.528305	0.352203	0.073668	0.136812	0.404389	0.000221452	0.00560452	0.00258383	1	1	0.00208504	1	0	inf	0.553419	0	0	0	1	1	0	inf	0.553419	0	0	0	1
SLC6A1	3	0	inf	0.233521	2	0	inf	0.379255	1	0	inf	0.615871	0	0	0	1	5	3	1	0	inf	0.615871	0.213988	0.136812	0.0108748	0.0681955	0.266653	0.00139218	0.00854741	0.0108159	1	0.234061	0.00294216	1	0	inf	0.553419	1	0	inf	0.553419	0	0	0	1	0	0	0	1
SRRM2	4	3	0.843025	0.740401	4	3	0.843025	0.740401	0	0	0	1	0	0	0	1	2	3	2	1	1.26454	0.670724	1.02958	0.735985	0.0543038	0.239947	0.323747	0.020856	0.00683643	1	1	0.0423575	0.00709528	3	0	inf	0.169397	1	0	inf	0.553419	0	0	0	1	2	0	inf	0.306213
CDK13	4	2	1.26454	0.577215	3	2	0.948404	0.709673	1	0	inf	0.615871	0	0	0	1	14	6	0	2	0	1	0.45183	0.301688	0.0291866	0.126288	0.350295	0.00121317	0.00365604	0.0287647	1	1	0.00935902	1	0	inf	0.553419	1	0	inf	0.553419	0	0	0	1	0	0	0	1
PBX1	2	0	inf	0.379255	0	0	0	1	1	0	inf	0.615871	1	0	inf	0.615871	38	21	5	2	1.58067	0.454825	0.137514	0.0891032	0.022381	0.0409033	2.84131	0.00863131	1	0.0221324	0.040078	0.158814	0.0104074	0	0	0	1	0	0	0	1	0	0	0	1	0	0	0	1
TCF20	4	0	inf	0.143772	2	0	inf	0.379255	2	0	inf	0.379255	0	0	0	1	11	10	1	0	inf	0.615871	0.563385	0.383074	0.0246963	0.157158	0.715747	0.00268638	0.057072	0.000299979	1	0.511173	0.0104235	0	0	0	1	0	0	0	1	0	0	0	1	0	0	0	1
FOXP1	3	0	inf	0.233521	1	0	inf	0.615871	1	0	inf	0.615871	1	0	inf	0.615871	67	50	2	4	0.316135	0.965956	0.220302	0.138917	0.0269414	0.0657399	9.40346	0.00151199	0.1297	0.0265818	0.0636256	0.999142	0.0113229	1	0	inf	0.553419	0	0	0	1	1	0	inf	0.553419	0	0	0	1
PHIP	4	1	2.52908	0.364834	1	0	inf	0.615871	2	0	inf	0.379255	0	1	0	1	11	9	0	1	0	1	0.494628	0.334663	0.0715632	0.119272	0.461146	0.00168465	0.284421	0.0024417	1	1	0.0124432	2	0	inf	0.306213	0	0	0	1	1	0	inf	0.553419	1	0	inf	0.553419
HDAC4	1	0	inf	0.615871	1	0	inf	0.615871	0	0	0	1	0	0	0	1	34	24	4	0	inf	0.143772	0.480596	0.299583	0.077176	0.164876	0.675935	0.381585	0.258873	1	1	0.005097	0.0140863	0	0	0	1	0	0	0	1	0	0	0	1	0	0	0	1
SYT1	2	0	inf	0.379255	2	0	inf	0.379255	0	0	0	1	0	0	0	1	61	31	3	2	0.948404	0.709673	0.125586	0.080684	0.0131199	0.0379566	1.90784	0.0072558	0.00308506	1	1	0.298398	0.0154487	0	0	0	1	0	0	0	1	0	0	0	1	0	0	0	1
MAGEL2	1	0	inf	0.615871	0	0	0	1	1	0	inf	0.615871	0	0	0	1	1	0	1	0	inf	0.615871	0.196448	0.128393	0.00757728	0.0604078	0.0154851	0.178356	1	0.00754864	1	0.0153658	0.0189089	-	-	-		-	-	-		-	-	-		-	-	-
NALCN	4	1	2.52908	0.364834	3	1	1.89681	0.50277	1	0	inf	0.615871	0	0	0	1	26	24	0	0	0	1	0.576014	0.380969	0.0778776	0.159263	0.717781	0.00290655	0.00694439	0.0749224	1	1	0.0198831	1	0	inf	0.553419	0	0	0	1	0	0	0	1	1	0	inf	0.553419
FGFR1	3	0	inf	0.233521	0	0	0	1	0	0	0	1	2	0	inf	0.379255	8	2	0	0	0	1	0.291164	0.190134	0.0216093	0.0862968	0.562781	0.00331227	1	1	0.00351612	1	0.0222257	1	0	inf	0.553419	1	0	inf	0.553419	0	0	0	1	0	0	0	1
WDFY3	5	0	inf	0.0885059	2	0	inf	0.379255	3	0	inf	0.233521	0	0	0	1	31	16	0	0	0	1	1.01703	0.67985	0.12278	0.268011	0.466749	0.00392754	0.148832	0.000281425	1	1	0.0256851	2	0	inf	0.306213	0	0	0	1	2	0	inf	0.306213	0	0	0	1
CTNNB1	2	0	inf	0.379255	0	0	0	1	1	0	inf	0.615871	0	0	0	1	2	3	1	0	inf	0.615871	0.224512	0.15786	0.0197851	0.0528305	0.20853	0.02173	1	0.0195907	1	0.188223	0.0265823	3	0	inf	0.169397	1	0	inf	0.553419	1	0	inf	0.553419	1	0	inf	0.553419
MYH10	4	0	inf	0.143772	2	0	inf	0.379255	1	0	inf	0.615871	1	0	inf	0.615871	18	8	0	0	0	1	0.673536	0.45183	0.0427976	0.182416	0.450701	0.00503444	0.075965	0.0418947	0.166745	1	0.031674	2	1	1.6139	0.579843	1	0	inf	0.553419	1	1	0.806948	0.800626	0	0	0	1
DNMT3A	3	0	inf	0.233521	1	0	inf	0.615871	1	0	inf	0.615871	0	0	0	1	12	10	0	1	0	1	0.352905	0.232931	0.021469	0.103837	1.34526	0.00563517	0.207792	0.0212401	1	1	0.0348182	3	0	inf	0.169397	2	0	inf	0.306213	1	0	inf	0.553419	0	0	0	1
ARID1B	4	0	inf	0.143772	1	0	inf	0.615871	2	0	inf	0.379255	0	0	0	1	50	33	1	1	0.632269	0.852486	0.725917	0.45604	0.0593554	0.24135	2.11462	0.00652091	0.366212	0.00169335	1	0.879321	0.035329	4	0	inf	0.0936926	1	0	inf	0.553419	2	0	inf	0.306213	1	0	inf	0.553419
EP300	4	1	2.52908	0.364834	3	1	1.89681	0.50277	1	0	inf	0.615871	0	0	0	1	19	1	0	0	0	1	0.706217	0.479193	0.0576715	0.182416	0.211914	0.00593174	0.0128593	0.05604	1	1	0.0363464	1	1	0.806948	0.800626	0	1	0	1	0	0	0	1	1	0	inf	0.553419
MECP2	2	0	inf	0.379255	2	0	inf	0.379255	0	0	0	1	0	0	0	1	2	1	1	0	inf	0.615871	0.199254	0.131901	0.0108046	0.0611094	0.423266	0.0174012	0.00797052	1	1	0.345096	0.0367219	1	0	inf	0.553419	0	0	0	1	1	0	inf	0.553419	0	0	0	1
MAP2K1	2	0	inf	0.379255	2	0	inf	0.379255	0	0	0	1	0	0	0	1	20	5	0	0	0	1	0.122078	0.0778776	0.0138215	0.0380267	0.308191	0.006872	0.00287952	1	1	1	0.0410966	0	0	0	1	0	0	0	1	0	0	0	1	0	0	0	1
ANKRD11	5	1	3.16135	0.258644	3	0	inf	0.233521	2	0	inf	0.379255	0	1	0	1	25	24	0	1	0	1	1.17424	0.724725	0.041675	0.417452	0.292238	0.00709538	0.0372185	0.00084465	1	1	0.0422055	3	1	2.42084	0.396512	0	0	0	1	3	0	inf	0.169397	0	1	0	1
SPEN	5	0	inf	0.0885059	4	0	inf	0.143772	0	0	0	1	1	0	inf	0.615871	14	3	0	0	0	1	1.18845	0.802785	0.0560578	0.331857	0.430954	0.00744918	0.00918704	1	0.28241	1	0.0439476	3	0	inf	0.169397	2	0	inf	0.306213	0	0	0	1	1	0	inf	0.553419
ZNF462	4	1	2.52908	0.364834	1	1	0.632269	0.852486	1	0	inf	0.615871	2	0	inf	0.379255	14	10	1	0	inf	0.615871	0.807114	0.53953	0.0467266	0.233633	1.84946	0.00935529	0.416978	0.0456517	0.0233916	0.842678	0.0460631	2	1	1.6139	0.579843	2	1	1.6139	0.579843	0	0	0	1	0	0	0	1
PSMD12	2	1	1.26454	0.670724	1	0	inf	0.615871	1	0	inf	0.615871	0	1	0	1	4	2	0	0	0	1	0.134006	0.0891032	0.01754	0.0345187	0.0575706	0.00821552	0.0852488	0.0173871	1	1	0.0476642	1	0	inf	0.553419	0	0	0	1	1	0	inf	0.553419	0	0	0	1
PHF3	1	0	inf	0.615871	1	0	inf	0.615871	0	0	0	1	0	0	0	1	7	4	2	0	inf	0.379255	0.502346	0.347292	0.0378864	0.126288	0.26209	0.39489	0.293401	1	1	0.0288952	0.0624519	3	0	inf	0.169397	2	0	inf	0.306213	0	0	0	1	1	0	inf	0.553419
KCNJ6	1	0	inf	0.615871	1	0	inf	0.615871	0	0	0	1	0	0	0	1	28	24	2	0	inf	0.379255	0.137514	0.0905064	0.0063144	0.0415347	0.536757	0.128478	0.0865315	1	1	0.101549	0.0696593	1	1	0.806948	0.800626	1	0	inf	0.553419	0	0	0	1	0	1	0	1
AUTS2	3	0	inf	0.233521	0	0	0	1	3	0	inf	0.233521	0	0	0	1	127	94	7	7	0.632269	0.877555	0.493926	0.319228	0.0318526	0.155054	12.3696	0.0139314	1	5.25918e-06	1	0.962769	0.0712423	0	0	0	1	0	0	0	1	0	0	0	1	0	0	0	1
LRP2	5	1	3.16135	0.258644	3	1	1.89681	0.50277	0	0	0	1	2	0	inf	0.379255	21	14	0	1	0	1	1.43441	0.961234	0.218899	0.384477	0.801309	0.0156552	0.0733108	1	0.0574389	1	0.080733	2	1	1.6139	0.579843	1	1	0.806948	0.800626	1	0	inf	0.553419	0	0	0	1
ACTG1	2	1	1.26454	0.670724	1	1	0.632269	0.852486	0	0	0	1	1	0	inf	0.615871	2	0	0	0	0	1	0.18873	0.117869	0.0094716	0.0650383	0.0875053	0.0157197	0.111187	1	0.0629684	1	0.0810011	3	0	inf	0.169397	2	0	inf	0.306213	0	0	0	1	1	0	inf	0.553419
SATB1	1	0	inf	0.615871	0	0	0	1	1	0	inf	0.615871	0	0	0	1	8	8	3	0	inf	0.233521	0.243455	0.158562	0.0166279	0.07016	0.976675	0.216085	1	0.0164904	1	0.0760615	0.0839588	0	0	0	1	0	0	0	1	0	0	0	1	0	0	0	1
RAI1	3	0	inf	0.233521	0	0	0	1	3	0	inf	0.233521	0	0	0	1	12	14	2	1	1.26454	0.670724	0.750214	0.486209	0.0204867	0.244157	1.42175	0.0405339	1	1.41123e-06	1	0.415652	0.0856471	1	1	0.806948	0.800626	0	0	0	1	1	1	0.806948	0.800626	0	0	0	1
AGO1	2	1	1.26454	0.670724	1	1	0.632269	0.852486	0	0	0	1	0	0	0	1	4	2	1	1	0.632269	0.852486	0.31151	0.211883	0.0265906	0.0799824	0.572071	0.0395285	0.190941	1	1	0.435644	0.0871636	1	1	0.806948	0.800626	1	0	inf	0.553419	0	1	0	1	0	0	0	1
SPTBN1	3	0	inf	0.233521	2	0	inf	0.379255	0	0	0	1	1	0	inf	0.615871	32	11	2	0	inf	0.379255	0.865515	0.570401	0.0578118	0.256084	1.10766	0.0572993	0.112254	1	0.225923	0.303776	0.0879173	2	0	inf	0.306213	1	0	inf	0.553419	1	0	inf	0.553419	0	0	0	1
SHANK3	3	1	1.89681	0.50277	0	0	0	1	3	0	inf	0.233521	0	1	0	1	6	7	0	0	0	1	0.545845	0.347994	0.0260995	0.183118	0.309041	0.0181035	1	2.9057e-06	1	1	0.0907285	1	0	inf	0.553419	0	0	0	1	1	0	inf	0.553419	0	0	0	1
NAA15	2	1	1.26454	0.670724	0	0	0	1	2	1	1.26454	0.670724	0	0	0	1	11	6	0	0	0	1	0.206972	0.138917	0.0422363	0.0533216	0.312328	0.0186806	1	0.000867231	1	1	0.0930343	0	0	0	1	0	0	0	1	0	0	0	1	0	0	0	1
SOX11	2	0	inf	0.379255	1	0	inf	0.615871	1	0	inf	0.615871	0	0	0	1	2	1	0	1	0	1	0.207674	0.120675	0.00247665	0.084192	0.454501	0.0187988	0.113678	0.00247358	1	1	0.0935045	0	0	0	1	0	0	0	1	0	0	0	1	0	0	0	1
MEF2C	1	0	inf	0.615871	0	0	0	1	1	0	inf	0.615871	0	0	0	1	19	11	4	1	2.52908	0.364834	0.157158	0.100329	0.0172594	0.0482701	1.92703	0.145431	1	0.0171113	1	0.129955	0.0939048	0	0	0	1	0	0	0	1	0	0	0	1	0	0	0	1
CHRNA2	2	0	inf	0.379255	0	0	0	1	1	0	inf	0.615871	1	0	inf	0.615871	5	3	0	0	0	1	0.209778	0.13611	0.00708616	0.0686866	0.0274427	0.0191554	1	0.00706111	0.0663808	1	0.0949181	0	0	0	1	0	0	0	1	0	0	0	1	0	0	0	1
PPM1D	2	2	0.632269	0.838678	0	1	0	1	1	0	inf	0.615871	1	1	0.632269	0.852486	4	7	0	0	0	1	0.209778	0.137514	0.0161368	0.0591449	0.1657	0.0191554	1	0.0160073	0.0574298	1	0.0949181	0	0	0	1	0	0	0	1	0	0	0	1	0	0	0	1
SCN1A	3	1	1.89681	0.50277	2	0	inf	0.379255	0	0	0	1	1	1	0.632269	0.852486	1	1	0	0	0	1	0.566893	0.382372	0.077176	0.149441	0.282694	0.0199711	0.0568889	1	0.138811	1	0.0981274	1	2	0.403474	0.911017	1	1	0.806948	0.800626	0	0	0	1	0	1	0	1
CACNA1A	3	0	inf	0.233521	3	0	inf	0.233521	0	0	0	1	0	0	0	1	43	32	2	0	inf	0.379255	0.879856	0.573909	0.0446218	0.26731	1.23631	0.059581	0.0206163	1	1	0.350456	0.101666	2	0	inf	0.306213	0	0	0	1	1	0	inf	0.553419	1	0	inf	0.553419
CHAMP1	0	0	0	1	0	0	0	1	0	0	0	1	0	0	0	1	2	1	1	0	inf	0.615871	0.209778	0.148739	0.00862968	0.0538829	0.0212445	1	1	1	1	0.0210204	0.102207	0	0	0	1	0	0	0	1	0	0	0	1	0	0	0	1
GABRB2	1	1	0.632269	0.852486	1	0	inf	0.615871	0	0	0	1	0	1	0	1	20	14	2	1	1.26454	0.670724	0.158562	0.108046	0.0239947	0.0418855	0.669688	0.14663	0.102414	1	1	0.14534	0.103328	1	0	inf	0.553419	1	0	inf	0.553419	0	0	0	1	0	0	0	1
CIC	3	0	inf	0.233521	1	0	inf	0.615871	0	0	0	1	2	0	inf	0.379255	1	1	0	0	0	1	0.59636	0.395702	0.0250471	0.183819	0.528903	0.0227572	0.326793	1	0.0149603	1	0.108845	0	0	0	1	0	0	0	1	0	0	0	1	0	0	0	1
SCRIB	3	0	inf	0.233521	1	0	inf	0.615871	0	0	0	1	2	0	inf	0.379255	6	2	0	0	0	1	0.601271	0.38588	0.0715632	0.196448	0.136399	0.0232411	0.320148	1	0.0169456	1	0.11067	1	4	0.201737	0.982291	1	3	0.268983	0.960298	0	0	0	1	0	1	0	1
CSDE1	2	1	1.26454	0.670724	2	1	1.26454	0.670724	0	0	0	1	0	0	0	1	4	3	0	0	0	1	0.232931	0.161368	0.0366937	0.056128	0.344021	0.0232619	0.0117004	1	1	1	0.110749	1	1	0.806948	0.800626	0	1	0	1	1	0	inf	0.553419	0	0	0	1
STAG1	1	0	inf	0.615871	1	0	inf	0.615871	0	0	0	1	0	0	0	1	52	32	2	0	inf	0.379255	0.32905	0.221706	0.0715632	0.0799824	0.480638	0.280393	0.198849	1	1	0.0843902	0.112252	1	0	inf	0.553419	0	0	0	1	0	0	0	1	0	0	0	1
ASXL1	2	0	inf	0.379255	0	0	0	1	0	0	0	1	2	0	inf	0.379255	13	2	1	0	inf	0.615871	0.485507	0.323438	0.0253278	0.141022	0.335741	0.0858412	1	1	0.00905634	0.285192	0.115303	0	1	0	1	0	1	0	1	0	0	0	1	0	0	0	1
DMPK	2	0	inf	0.379255	2	0	inf	0.379255	0	0	0	1	0	0	0	1	1	1	0	0	0	1	0.255382	0.164876	0.0148739	0.0813856	0.0883197	0.0275554	0.0121865	1	1	1	0.126522	2	0	inf	0.306213	2	0	inf	0.306213	0	0	0	1	0	0	0	1
ZEB2	0	0	0	1	0	0	0	1	0	0	0	1	0	0	0	1	20	6	10	2	3.16135	0.101475	0.377461	0.250471	0.0283446	0.110853	4.89125	1	1	1	1	0.0280535	0.128307	1	0	inf	0.553419	1	0	inf	0.553419	0	0	0	1	0	0	0	1
ALDH18A1	2	0	inf	0.379255	1	0	inf	0.615871	0	0	0	1	1	0	inf	0.615871	6	2	0	0	0	1	0.25889	0.1754	0.0319228	0.0683358	0.108955	0.0282529	0.160879	1	0.0660532	1	0.129019	1	1	0.806948	0.800626	1	0	inf	0.553419	0	0	0	1	0	1	0	1
CHD8	3	2	0.948404	0.709673	1	1	0.632269	0.852486	2	0	inf	0.379255	0	1	0	1	9	2	0	0	0	1	0.671431	0.46937	0.0531813	0.156457	0.386337	0.0307583	0.374604	0.00136497	1	1	0.137846	7	0	inf	0.0158338	0	0	0	1	6	0	inf	0.0286447	0	0	0	1
YWHAG	1	0	inf	0.615871	1	0	inf	0.615871	0	0	0	1	0	0	0	1	2	4	1	1	0.632269	0.852486	0.120675	0.073668	0.0062723	0.042517	0.342562	0.113678	0.0710199	1	1	0.290051	0.145477	0	0	0	1	0	0	0	1	0	0	0	1	0	0	0	1
CHD3	2	0	inf	0.379255	1	0	inf	0.615871	0	0	0	1	1	0	inf	0.615871	2	1	1	0	inf	0.615871	0.685463	0.454637	0.045183	0.18873	0.258657	0.150768	0.365322	1	0.17199	0.227912	0.150189	2	1	1.6139	0.579843	1	1	0.806948	0.800626	0	0	0	1	1	0	inf	0.553419
TSC2	3	1	1.89681	0.50277	1	1	0.632269	0.852486	2	0	inf	0.379255	0	0	0	1	13	3	0	0	0	1	0.704848	0.447621	0.0271519	0.230826	0.149442	0.0347341	0.360853	0.000362008	1	1	0.151442	1	2	0.403474	0.911017	1	2	0.403474	0.911017	0	0	0	1	0	0	0	1
ZMYM2	2	1	1.26454	0.670724	1	0	inf	0.615871	1	0	inf	0.615871	0	1	0	1	21	6	0	0	0	1	0.310809	0.206972	0.0284148	0.0799824	0.185177	0.0393685	0.186958	0.0280149	1	1	0.166717	0	0	0	1	0	0	0	1	0	0	0	1	0	0	0	1
ATP1A1	1	0	inf	0.615871	0	0	0	1	0	0	0	1	1	0	inf	0.615871	3	0	1	0	inf	0.615871	0.326946	0.216093	0.0439202	0.0933128	0.159322	0.278877	1	1	0.0890915	0.147278	0.172193	1	0	inf	0.553419	0	0	0	1	1	0	inf	0.553419	0	0	0	1
SMARCC2	1	0	inf	0.615871	0	0	0	1	1	0	inf	0.615871	0	0	0	1	6	1	1	0	inf	0.615871	0.411138	0.264503	0.0394299	0.12278	0.13276	0.337104	1	0.0386627	1	0.124324	0.174859	1	0	inf	0.553419	0	0	0	1	0	0	0	1	1	0	inf	0.553419
BCL11A	1	0	inf	0.615871	1	0	inf	0.615871	0	0	0	1	0	0	0	1	17	9	7	2	2.21294	0.262629	0.384477	0.240649	0.0102434	0.13611	4.19981	0.319193	0.213882	1	1	0.132514	0.176086	0	0	0	1	0	0	0	1	0	0	0	1	0	0	0	1
GNAI1	1	0	inf	0.615871	1	0	inf	0.615871	0	0	0	1	0	0	0	1	11	5	1	0	inf	0.615871	0.100329	0.0672133	0.0117869	0.0272221	0.585769	0.09546	0.0650042	1	1	0.443323	0.176156	0	0	0	1	0	0	0	1	0	0	0	1	0	0	0	1
LZTR1	2	0	inf	0.379255	2	0	inf	0.379255	0	0	0	1	0	0	0	1	4	2	0	0	0	1	0.341679	0.220302	0.018873	0.106643	0.0746196	0.0466348	0.0209805	1	1	1	0.189589	1	3	0.268983	0.960298	1	2	0.403474	0.911017	0	1	0	1	0	0	0	1
HNRNPK	0	0	0	1	0	0	0	1	0	0	0	1	0	0	0	1	2	1	2	1	1.26454	0.670724	0.155054	0.107345	0.0235738	0.0369042	0.349454	1	1	1	1	0.0485365	0.195381	-	-	-		-	-	-		-	-	-		-	-	-
CAPRIN1	0	0	0	1	0	0	0	1	0	0	0	1	0	0	0	1	10	8	2	0	inf	0.379255	0.216794	0.14453	0.0215391	0.0572506	0.35196	1	1	1	1	0.0491554	0.197249	1	0	inf	0.553419	0	0	0	1	0	0	0	1	1	0	inf	0.553419
PHACTR1	1	0	inf	0.615871	0	0	0	1	0	0	0	1	1	0	inf	0.615871	44	31	0	0	0	1	0.0538829	0.036834	0.00176803	0.0156457	1.24913	0.0524569	1	1	0.0155239	1	0.207087	0	0	0	1	0	0	0	1	0	0	0	1	0	0	0	1
HCN1	1	0	inf	0.615871	1	0	inf	0.615871	0	0	0	1	0	0	0	1	43	26	2	0	inf	0.379255	0.322736	0.205569	0.0182416	0.102434	0.813903	0.275835	0.185816	1	1	0.196214	0.211972	1	0	inf	0.553419	1	0	inf	0.553419	0	0	0	1	0	0	0	1
AP2S1	1	0	inf	0.615871	1	0	inf	0.615871	0	0	0	1	0	0	0	1	2	0	0	0	0	1	0.0585134	0.0382372	0.00590046	0.0166981	0.03178	0.0568344	0.0375154	1	1	1	0.219814	1	0	inf	0.553419	1	0	inf	0.553419	0	0	0	1	0	0	0	1
RAB14	1	0	inf	0.615871	1	0	inf	0.615871	0	0	0	1	0	0	0	1	2	2	0	0	0	1	0.0595658	0.0392896	0.0134707	0.0152949	0.231369	0.0578265	0.0385278	1	1	1	0.22265	0	0	0	1	0	0	0	1	0	0	0	1	0	0	0	1
GIGYF1	2	1	1.26454	0.670724	0	0	0	1	1	0	inf	0.615871	1	1	0.632269	0.852486	2	1	0	0	0	1	0.394299	0.256084	0.0468669	0.115062	0.156172	0.06003	1	0.0457856	0.108689	1	0.228889	2	2	0.806948	0.763175	0	0	0	1	2	1	1.6139	0.579843	0	1	0	1
MBD5	2	0	inf	0.379255	1	0	inf	0.615871	0	0	0	1	1	0	inf	0.615871	42	33	0	0	0	1	0.394299	0.26731	0.0300986	0.111554	1.28101	0.06003	0.234564	1	0.105557	1	0.228889	1	2	0.403474	0.911017	0	1	0	1	1	0	inf	0.553419	0	0	0	1
GRIN1	2	0	inf	0.379255	1	0	inf	0.615871	0	0	0	1	1	0	inf	0.615871	3	0	0	0	0	1	0.409033	0.25889	0.0418855	0.136812	0.543211	0.0639902	0.228092	1	0.127866	1	0.239901	0	1	0	1	0	1	0	1	0	0	0	1	0	0	0	1
BRAF	1	0	inf	0.615871	0	0	0	1	0	0	0	1	1	0	inf	0.615871	24	16	1	0	inf	0.615871	0.209077	0.135409	0.044271	0.053953	0.445049	0.188667	1	1	0.0525234	0.359207	0.250184	0	0	0	1	0	0	0	1	0	0	0	1	0	0	0	1
FBXO11	1	0	inf	0.615871	1	0	inf	0.615871	0	0	0	1	0	0	0	1	21	9	1	1	0.632269	0.852486	0.221004	0.152949	0.0268713	0.0525498	0.435657	0.198287	0.141826	1	1	0.353161	0.25622	2	0	inf	0.306213	0	0	0	1	1	0	inf	0.553419	0	0	0	1
RORB	1	0	inf	0.615871	1	0	inf	0.615871	0	0	0	1	0	0	0	1	27	19	2	2	0.632269	0.838678	0.143828	0.091208	0.0166279	0.0430782	1.77701	0.133963	0.0871722	1	1	0.530286	0.258903	1	0	inf	0.553419	1	0	inf	0.553419	0	0	0	1	0	0	0	1
ARF1	1	0	inf	0.615871	1	0	inf	0.615871	0	0	0	1	0	0	0	1	3	3	0	0	0	1	0.077176	0.051287	0.0111554	0.0233633	0.114775	0.0742731	0.049994	1	1	1	0.267384	-	-	-		-	-	-		-	-	-		-	-	-
RARB	1	0	inf	0.615871	0	0	0	1	0	0	0	1	1	0	inf	0.615871	115	52	5	2	1.58067	0.454825	0.136812	0.0905064	0.0127691	0.0353606	5.13903	0.127866	1	1	0.0347428	0.583554	0.268276	0	0	0	1	0	0	0	1	0	0	0	1	0	0	0	1
PPP1R12A	1	0	inf	0.615871	1	0	inf	0.615871	0	0	0	1	0	0	0	1	18	16	1	0	inf	0.615871	0.237842	0.157158	0.0380267	0.0620214	0.445387	0.211673	0.145431	1	1	0.359424	0.272061	0	0	0	1	0	0	0	1	0	0	0	1	0	0	0	1
COL6A1	2	1	1.26454	0.670724	1	0	inf	0.615871	0	0	0	1	1	1	0.632269	0.852486	5	1	0	0	0	1	0.458145	0.277834	0.0374654	0.159263	0.0832586	0.0777877	0.242577	1	0.147228	1	0.27644	0	0	0	1	0	0	0	1	0	0	0	1	0	0	0	1
TBR1	1	0	inf	0.615871	1	0	inf	0.615871	0	0	0	1	0	0	0	1	2	1	1	0	inf	0.615871	0.308002	0.189432	0.017119	0.110853	0.376848	0.265086	0.172571	1	1	0.31398	0.290157	2	0	inf	0.306213	1	0	inf	0.553419	1	0	inf	0.553419	0	0	0	1
MIB1	1	1	0.632269	0.852486	0	0	0	1	1	1	0.632269	0.852486	0	0	0	1	20	12	1	1	0.632269	0.852486	0.293269	0.19715	0.0265906	0.073668	0.396947	0.254178	1	0.0262402	1	0.32763	0.290268	1	0	inf	0.553419	1	0	inf	0.553419	0	0	0	1	0	0	0	1
PACS1	1	1	0.632269	0.852486	1	0	inf	0.615871	0	0	0	1	0	1	0	1	17	10	1	0	inf	0.615871	0.327647	0.211182	0.031151	0.10103	0.356311	0.279383	0.190373	1	1	0.299745	0.291427	1	0	inf	0.553419	1	0	inf	0.553419	0	0	0	1	0	0	0	1
EPB41L1	0	0	0	1	0	0	0	1	0	0	0	1	0	0	0	1	16	7	3	0	inf	0.233521	0.312914	0.208375	0.0200658	0.091208	1.02377	1	1	1	1	0.084725	0.293856	1	0	inf	0.553419	1	0	inf	0.553419	0	0	0	1	0	0	0	1
SYNGAP1	2	1	1.26454	0.670724	1	1	0.632269	0.852486	1	0	inf	0.615871	0	0	0	1	4	1	0	0	0	1	0.483402	0.330454	0.027643	0.131901	0.635904	0.085213	0.281402	0.0272645	1	1	0.295059	5	1	4.03474	0.167639	1	0	inf	0.553419	2	0	inf	0.306213	2	1	1.6139	0.579843
NR3C2	1	0	inf	0.615871	1	0	inf	0.615871	0	0	0	1	0	0	0	1	33	20	2	1	1.26454	0.670724	0.297478	0.191537	0.0281342	0.0891032	1.18528	0.257311	0.174311	1	1	0.332047	0.295616	3	0	inf	0.169397	2	0	inf	0.306213	1	0	inf	0.553419	0	0	0	1
FOXJ1	0	0	0	1	0	0	0	1	0	0	0	1	0	0	0	1	1	0	1	0	inf	0.615871	0.161368	0.098224	0.00448322	0.060057	0.0920282	1	1	1	1	0.0879206	0.301684	-	-	-		-	-	-		-	-	-		-	-	-
HNRNPD	1	0	inf	0.615871	0	0	0	1	0	0	0	1	0	0	0	1	3	2	0	0	0	1	0.0926112	0.0590046	0.0133304	0.0265205	0.364288	0.0884522	1	1	1	1	0.302975	1	1	0.806948	0.800626	0	0	0	1	1	0	inf	0.553419	0	1	0	1
PHF6	1	0	inf	0.615871	1	0	inf	0.615871	0	0	0	1	0	0	0	1	4	2	0	1	0	1	0.0926112	0.0602674	0.0224512	0.0216093	0.200573	0.0884522	0.0584873	1	1	1	0.302975	-	-	-		-	-	-		-	-	-		-	-	-
MACF1	3	4	0.474202	0.918428	2	3	0.421513	0.924681	0	1	0	1	1	0	inf	0.615871	40	29	3	1	1.89681	0.50277	1.54315	1.04235	0.152247	0.384477	2.48828	0.20206	0.279815	1	0.319193	0.453178	0.310479	1	1	0.806948	0.800626	1	0	inf	0.553419	0	0	0	1	0	1	0	1
KCNC3	1	0	inf	0.615871	1	0	inf	0.615871	0	0	0	1	0	0	0	1	2	3	1	1	0.632269	0.852486	0.357114	0.222407	0.00764744	0.129094	0.375017	0.300308	0.199411	1	1	0.312723	0.316053	0	0	0	1	0	0	0	1	0	0	0	1	0	0	0	1
SRCAP	3	0	inf	0.233521	0	0	0	1	3	0	inf	0.233521	0	0	0	1	6	3	0	0	0	1	1.0808	0.750691	0.056549	0.283446	0.187214	0.0957478	1	2.88888e-05	1	1	0.320376	2	0	inf	0.306213	2	0	inf	0.306213	0	0	0	1	0	0	0	1
TET3	2	1	1.26454	0.670724	2	0	inf	0.379255	0	0	0	1	0	1	0	1	12	7	0	0	0	1	0.522692	0.343082	0.0216093	0.164174	0.783776	0.097162	0.0469759	1	1	1	0.323683	1	0	inf	0.553419	1	0	inf	0.553419	0	0	0	1	0	0	0	1
FBN1	2	0	inf	0.379255	2	0	inf	0.379255	0	0	0	1	0	0	0	1	28	19	2	0	inf	0.379255	0.927929	0.614602	0.0877	0.256084	1.41236	0.237752	0.126733	1	1	0.412426	0.325761	2	1	1.6139	0.579843	1	1	0.806948	0.800626	0	0	0	1	1	0	inf	0.553419
COL4A1	2	1	1.26454	0.670724	1	0	inf	0.615871	0	1	0	1	1	0	inf	0.615871	19	6	0	0	0	1	0.529708	0.33326	0.0869984	0.165578	0.321525	0.0993433	0.283416	1	0.152596	1	0.328744	2	0	inf	0.306213	0	0	0	1	0	0	0	1	2	0	inf	0.306213
TWIST1	1	0	inf	0.615871	1	0	inf	0.615871	0	0	0	1	0	0	0	1	0	0	0	0	0	1	0.106643	0.0647577	0.00141723	0.0404122	0.753507	0.101154	0.0627054	1	1	1	0.332908	-	-	-		-	-	-		-	-	-		-	-	-
NRXN1	1	0	inf	0.615871	1	0	inf	0.615871	0	0	0	1	0	0	0	1	132	92	7	3	1.47529	0.422723	0.510063	0.330454	0.0344486	0.156457	5.12183	0.399542	0.281402	1	1	0.255839	0.335342	1	1	0.806948	0.800626	0	1	0	1	1	0	inf	0.553419	0	0	0	1
EHMT1	2	0	inf	0.379255	1	0	inf	0.615871	1	0	inf	0.615871	0	0	0	1	25	27	0	0	0	1	0.559175	0.347292	0.0608287	0.188029	0.230873	0.10865	0.293401	0.0590156	1	1	0.349812	1	0	inf	0.553419	1	0	inf	0.553419	0	0	0	1	0	0	0	1
TRIP12	2	0	inf	0.379255	2	0	inf	0.379255	0	0	0	1	0	0	0	1	26	9	0	1	0	1	0.559175	0.376058	0.12699	0.145933	0.363992	0.10865	0.0552501	1	1	1	0.349812	3	0	inf	0.169397	2	0	inf	0.306213	1	0	inf	0.553419	0	0	0	1
PCGF2	1	0	inf	0.615871	1	0	inf	0.615871	0	0	0	1	0	0	0	1	2	1	0	0	0	1	0.117167	0.0778776	0.0077176	0.0350098	0.178524	0.110564	0.0749224	1	1	1	0.354043	0	0	0	1	0	0	0	1	0	0	0	1	0	0	0	1
DYNC1H1	1	0	inf	0.615871	1	0	inf	0.615871	0	0	0	1	0	0	0	1	18	8	1	0	inf	0.615871	1.66541	1.09978	0.15786	0.485507	0.148849	0.810887	0.667055	1	1	0.138301	0.357516	1	0	inf	0.553419	1	0	inf	0.553419	0	0	0	1	0	0	0	1
CDKL5	1	0	inf	0.615871	0	0	0	1	1	0	inf	0.615871	0	0	0	1	4	12	1	0	inf	0.615871	0.307301	0.207674	0.0209077	0.0827888	0.572376	0.264571	1	0.0206906	1	0.435817	0.364382	0	0	0	1	0	0	0	1	0	0	0	1	0	0	0	1
MED13L	2	0	inf	0.379255	0	0	0	1	1	0	inf	0.615871	1	0	inf	0.615871	32	24	1	1	0.632269	0.852486	0.661609	0.442008	0.0674238	0.187327	1.65427	0.142576	1	0.065201	0.170828	0.808769	0.364397	1	1	0.806948	0.800626	0	1	0	1	1	0	inf	0.553419	0	0	0	1
TANC2	2	0	inf	0.379255	0	0	0	1	1	0	inf	0.615871	1	0	inf	0.615871	49	29	0	2	0	1	0.584433	0.395702	0.0467967	0.156457	1.03834	0.116802	1	0.0457186	0.144832	1	0.367609	3	0	inf	0.169397	1	0	inf	0.553419	2	0	inf	0.306213	0	0	0	1
DNM1	0	0	0	1	0	0	0	1	0	0	0	1	0	0	0	1	11	2	2	0	inf	0.379255	0.317825	0.205569	0.0441306	0.0961192	0.585067	1	1	1	1	0.117009	0.368052	1	0	inf	0.553419	0	0	0	1	0	0	0	1	0	0	0	1
AHDC1	2	1	1.26454	0.670724	0	0	0	1	1	0	inf	0.615871	1	1	0.632269	0.852486	3	3	2	0	inf	0.379255	0.722992	0.479193	0.0159263	0.22802	2.5186	0.163835	1	0.0158002	0.203892	0.716499	0.368864	2	0	inf	0.306213	1	0	inf	0.553419	0	0	0	1	1	0	inf	0.553419
COL4A2	2	0	inf	0.379255	2	0	inf	0.379255	0	0	0	1	0	0	0	1	30	21	0	1	0	1	0.588642	0.373251	0.0792808	0.186626	0.38567	0.118176	0.0545272	1	1	1	0.37055	0	0	0	1	0	0	0	1	0	0	0	1	0	0	0	1
HNRNPH2	1	0	inf	0.615871	1	0	inf	0.615871	0	0	0	1	0	0	0	1	0	0	0	0	0	1	0.126288	0.0862968	0.00636351	0.0345889	0.0449024	0.118639	0.0826781	1	1	1	0.371538	-	-	-		-	-	-		-	-	-		-	-	-
DYRK1A	0	1	0	1	0	1	0	1	0	0	0	1	0	0	0	1	27	12	2	1	1.26454	0.670724	0.237141	0.163473	0.0177505	0.0597763	0.594611	1	1	1	1	0.12013	0.374707	2	0	inf	0.306213	0	0	0	1	2	0	inf	0.306213	0	0	0	1
CAMTA1	2	1	1.26454	0.670724	1	0	inf	0.615871	0	0	0	1	1	1	0.632269	0.852486	128	77	4	1	2.52908	0.364834	0.647577	0.412541	0.0277132	0.209077	6.28402	0.137803	0.338034	1	0.188667	0.872399	0.374896	0	0	0	1	0	0	0	1	0	0	0	1	0	0	0	1
ANK2	2	2	0.632269	0.838678	1	2	0.316135	0.943368	1	0	inf	0.615871	0	0	0	1	68	41	2	1	1.26454	0.670724	1.10891	0.738217	0.108046	0.313615	1.36574	0.304233	0.522034	0.102414	1	0.396281	0.375622	4	2	1.6139	0.448384	1	0	inf	0.553419	3	1	2.42084	0.396512	0	1	0	1
PAX5	1	0	inf	0.615871	1	0	inf	0.615871	0	0	0	1	0	0	0	1	32	12	1	0	inf	0.615871	0.152247	0.0989256	0.00891032	0.0481999	1.92367	0.141224	0.0941899	1	1	0.853931	0.375693	0	0	0	1	0	0	0	1	0	0	0	1	0	0	0	1
NRXN2	2	0	inf	0.379255	1	0	inf	0.615871	0	0	0	1	1	0	inf	0.615871	12	8	1	0	inf	0.615871	0.673536	0.432887	0.0357114	0.218899	1.75586	0.14666	0.351366	1	0.196597	0.827241	0.37723	1	0	inf	0.553419	0	0	0	1	0	0	0	1	1	0	inf	0.553419
PSMC5	1	0	inf	0.615871	1	0	inf	0.615871	0	0	0	1	0	0	0	1	0	0	0	0	0	1	0.130498	0.0898048	0.0137514	0.0338873	0.0271469	0.122341	0.0858904	1	1	1	0.379373	1	0	inf	0.553419	1	0	inf	0.553419	0	0	0	1	0	0	0	1
SRSF1	1	0	inf	0.615871	1	0	inf	0.615871	0	0	0	1	0	0	0	1	2	0	0	0	0	1	0.133304	0.091208	0.00989256	0.0340978	0.40366	0.124801	0.0871722	1	1	1	0.384516	-	-	-		-	-	-		-	-	-		-	-	-
MAF	0	0	0	1	0	0	0	1	0	0	0	1	0	0	0	1	4	0	2	0	inf	0.379255	0.208375	0.12278	0.00435694	0.0827888	0.611028	1	1	1	1	0.125546	0.386064	-	-	-		-	-	-		-	-	-		-	-	-
RALGAPB	0	0	0	1	0	0	0	1	0	0	0	1	0	0	0	1	14	11	2	1	1.26454	0.670724	0.409033	0.283446	0.0345187	0.101732	0.611406	1	1	1	1	0.125671	0.386324	0	1	0	1	0	1	0	1	0	0	0	1	0	0	0	1
UPF3B	1	0	inf	0.615871	0	0	0	1	1	0	inf	0.615871	0	0	0	1	0	1	0	0	0	1	0.13611	0.0926112	0.0246262	0.0317123	0.0715236	0.127254	1	0.0243254	1	1	0.389596	-	-	-		-	-	-		-	-	-		-	-	-
EBF3	1	0	inf	0.615871	1	0	inf	0.615871	0	0	0	1	0	0	0	1	27	9	5	2	1.58067	0.454825	0.256786	0.159263	0.0310107	0.0869984	5.05477	0.226466	0.147228	1	1	0.569064	0.392926	1	0	inf	0.553419	1	0	inf	0.553419	0	0	0	1	0	0	0	1
KIF1A	2	1	1.26454	0.670724	2	1	1.26454	0.670724	0	0	0	1	0	0	0	1	17	8	0	0	0	1	0.628634	0.411138	0.139618	0.190835	0.310692	0.131417	0.0645629	1	1	1	0.398112	3	1	2.42084	0.396512	1	1	0.806948	0.800626	1	0	inf	0.553419	1	0	inf	0.553419
GABRG2	1	0	inf	0.615871	1	0	inf	0.615871	0	0	0	1	0	0	0	1	5	8	0	1	0	1	0.143126	0.0961192	0.0262398	0.0384477	0.265727	0.133355	0.0916443	1	1	1	0.402032	0	0	0	1	0	0	0	1	0	0	0	1	0	0	0	1
GNAO1	1	0	inf	0.615871	1	0	inf	0.615871	0	0	0	1	0	0	0	1	10	19	0	0	0	1	0.14453	0.0919096	0.0100329	0.0467266	1.15637	0.134571	0.0878124	1	1	1	0.404475	0	0	0	1	0	0	0	1	0	0	0	1	0	0	0	1
ARHGEF9	1	0	inf	0.615871	0	0	0	1	0	0	0	1	1	0	inf	0.615871	3	8	0	0	0	1	0.145231	0.0968208	0.0141723	0.0400614	0.164614	0.135178	1	1	0.0392695	1	0.405691	0	0	0	1	0	0	0	1	0	0	0	1	0	0	0	1
HECW2	1	0	inf	0.615871	1	0	inf	0.615871	0	0	0	1	0	0	0	1	29	23	2	0	inf	0.379255	0.51287	0.340978	0.084192	0.141723	1.21919	0.401225	0.288925	1	1	0.344298	0.411589	1	0	inf	0.553419	1	0	inf	0.553419	0	0	0	1	0	0	0	1
TBX1	0	0	0	1	0	0	0	1	0	0	0	1	0	0	0	1	4	3	1	0	inf	0.615871	0.24135	0.142425	0.00750712	0.0933128	0.151331	1	1	1	1	0.140437	0.416113	-	-	-		-	-	-		-	-	-		-	-	-
ARCN1	1	0	inf	0.615871	1	0	inf	0.615871	0	0	0	1	0	0	0	1	5	2	0	0	0	1	0.152247	0.100329	0.0244157	0.0385178	0.129152	0.141224	0.09546	1	1	1	0.417657	0	0	0	1	0	0	0	1	0	0	0	1	0	0	0	1
CD96	1	0	inf	0.615871	1	0	inf	0.615871	0	0	0	1	0	0	0	1	12	8	0	0	0	1	0.15365	0.10103	0.0268713	0.0418855	0.417513	0.142428	0.0960944	1	1	1	0.420009	0	0	0	1	0	0	0	1	0	0	0	1	0	0	0	1
KIF11	0	0	0	1	0	0	0	1	0	0	0	1	0	0	0	1	10	5	1	0	inf	0.615871	0.256084	0.173997	0.0388686	0.0639859	0.154167	1	1	1	1	0.142871	0.420872	0	0	0	1	0	0	0	1	0	0	0	1	0	0	0	1
PAK1	1	1	0.632269	0.852486	1	0	inf	0.615871	0	0	0	1	0	1	0	1	19	9	0	0	0	1	0.159965	0.106643	0.0230826	0.0411138	0.629657	0.147826	0.101154	1	1	1	0.430428	0	0	0	1	0	0	0	1	0	0	0	1	0	0	0	1
RORA	1	0	inf	0.615871	1	0	inf	0.615871	0	0	0	1	0	0	0	1	63	39	3	4	0.474202	0.918428	0.1754	0.112958	0.0206972	0.0481999	5.67074	0.160879	0.106811	1	1	0.921621	0.431275	0	0	0	1	0	0	0	1	0	0	0	1	0	0	0	1
SETD1A	2	2	0.632269	0.838678	1	1	0.632269	0.852486	1	0	inf	0.615871	0	0	0	1	1	1	0	0	0	1	0.678447	0.450427	0.0279237	0.205569	0.202581	0.148349	0.362644	0.0275374	1	1	0.431426	1	0	inf	0.553419	0	0	0	1	0	0	0	1	1	0	inf	0.553419
ZFHX3	3	2	0.948404	0.709673	1	0	inf	0.615871	0	1	0	1	1	0	inf	0.615871	40	21	2	5	0.252908	0.984967	1.33467	0.848852	0.0478491	0.444113	11.3802	0.150946	0.572094	1	0.358607	0.999859	0.436319	2	1	1.6139	0.579843	1	0	inf	0.553419	1	0	inf	0.553419	0	0	0	1
ARX	1	0	inf	0.615871	0	0	0	1	0	0	0	1	0	0	0	1	0	2	0	1	0	1	0.169086	0.10103	0.00420258	0.0654593	0.260486	0.155563	1	1	1	1	0.44502	1	0	inf	0.553419	1	0	inf	0.553419	0	0	0	1	0	0	0	1
CTBP1	1	1	0.632269	0.852486	1	1	0.632269	0.852486	0	0	0	1	0	0	0	1	8	1	0	0	0	1	0.17119	0.108748	0.00564788	0.0572506	0.0976937	0.157339	0.103044	1	1	1	0.448314	0	0	0	1	0	0	0	1	0	0	0	1	0	0	0	1
CACNA1E	2	0	inf	0.379255	1	0	inf	0.615871	1	0	inf	0.615871	0	0	0	1	35	15	1	0	inf	0.615871	0.770939	0.520587	0.124885	0.209778	2.0444	0.180802	0.405828	0.117401	1	0.870542	0.448419	2	1	1.6139	0.579843	2	1	1.6139	0.579843	0	0	0	1	0	0	0	1
NCOR1	2	0	inf	0.379255	0	0	0	1	0	0	0	1	2	0	inf	0.379255	32	9	0	0	0	1	0.720726	0.484806	0.0558474	0.186626	0.530579	0.16304	1	1	0.0153923	1	0.458756	1	0	inf	0.553419	1	0	inf	0.553419	0	0	0	1	0	0	0	1
SATB2	1	0	inf	0.615871	0	0	0	1	1	0	inf	0.615871	0	0	0	1	29	18	2	1	1.26454	0.670724	0.243455	0.159965	0.0306599	0.0722648	2.72035	0.216085	1	0.0301947	1	0.755009	0.458948	0	0	0	1	0	0	0	1	0	0	0	1	0	0	0	1
PUF60	1	0	inf	0.615871	0	0	0	1	0	0	0	1	0	0	0	1	2	1	0	0	0	1	0.178908	0.116466	0.0237141	0.0558474	0.148771	0.163817	1	1	1	1	0.460163	0	0	0	1	0	0	0	1	0	0	0	1	0	0	0	1
SETD2	1	0	inf	0.615871	1	0	inf	0.615871	0	0	0	1	0	0	0	1	13	11	1	0	inf	0.615871	0.672133	0.459548	0.052199	0.170489	0.414373	0.489382	0.368431	1	1	0.339245	0.464134	1	1	0.806948	0.800626	1	1	0.806948	0.800626	0	0	0	1	0	0	0	1
CAMK2A	1	0	inf	0.615871	1	0	inf	0.615871	0	0	0	1	0	0	0	1	7	6	0	0	0	1	0.183819	0.117869	0.0397106	0.0538829	0.489934	0.167914	0.111187	1	1	1	0.467523	1	0	inf	0.553419	1	0	inf	0.553419	0	0	0	1	0	0	0	1
ANKH	1	0	inf	0.615871	1	0	inf	0.615871	0	0	0	1	0	0	0	1	12	12	0	0	0	1	0.185924	0.119974	0.00778776	0.0595658	0.415218	0.169663	0.113056	1	1	1	0.470636	0	0	0	1	0	0	0	1	0	0	0	1	0	0	0	1
KRIT1	1	0	inf	0.615871	0	0	0	1	0	0	0	1	1	0	inf	0.615871	6	2	0	0	0	1	0.186626	0.129796	0.0291866	0.0423065	0.136065	0.170246	1	1	0.041424	1	0.471668	0	1	0	1	0	0	0	1	0	0	0	1	0	1	0	1
KCNC1	1	0	inf	0.615871	1	0	inf	0.615871	0	0	0	1	0	0	0	1	10	5	1	0	inf	0.615871	0.272922	0.173997	0.00533918	0.0940144	1.25501	0.238848	0.1597	1	1	0.714927	0.472576	1	0	inf	0.553419	1	0	inf	0.553419	0	0	0	1	0	0	0	1
DDX6	0	1	0	1	0	1	0	1	0	0	0	1	0	0	0	1	6	5	1	0	inf	0.615871	0.12699	0.0862968	0.023223	0.0318526	0.187686	1	1	1	1	0.171125	0.473222	0	0	0	1	0	0	0	1	0	0	0	1	0	0	0	1
PIGU	0	0	0	1	0	0	0	1	0	0	0	1	0	0	0	1	7	10	1	0	inf	0.615871	0.120675	0.0792808	0.00975224	0.0354308	0.189132	1	1	1	1	0.172322	0.475332	0	0	0	1	0	0	0	1	0	0	0	1	0	0	0	1
SPAST	1	0	inf	0.615871	1	0	inf	0.615871	0	0	0	1	0	0	0	1	13	8	0	0	0	1	0.190134	0.124885	0.017119	0.0535321	0.184279	0.173151	0.117401	1	1	1	0.476788	0	1	0	1	0	1	0	1	0	0	0	1	0	0	0	1
ZBTB18	1	0	inf	0.615871	1	0	inf	0.615871	0	0	0	1	0	0	0	1	0	2	0	0	0	1	0.192238	0.123482	0.0108046	0.0627932	0.327986	0.17489	0.116162	1	1	1	0.479828	0	0	0	1	0	0	0	1	0	0	0	1	0	0	0	1
PTCH1	1	1	0.632269	0.852486	1	0	inf	0.615871	0	0	0	1	0	1	0	1	9	4	2	1	1.26454	0.670724	0.585836	0.375356	0.0424468	0.190134	1.36264	0.44336	0.312955	1	1	0.3952	0.480396	1	2	0.403474	0.911017	0	1	0	1	0	1	0	1	1	0	inf	0.553419
GRIN2A	1	2	0.316135	0.943368	1	1	0.632269	0.852486	0	1	0	1	0	0	0	1	78	24	2	0	inf	0.379255	0.533216	0.347292	0.0173295	0.169787	1.48585	0.413285	0.293401	1	1	0.437426	0.490003	0	0	0	1	0	0	0	1	0	0	0	1	0	0	0	1
TRPM3	1	0	inf	0.615871	0	0	0	1	0	0	0	1	1	0	inf	0.615871	104	72	3	1	1.89681	0.50277	0.562683	0.375356	0.047358	0.157158	2.36208	0.430322	1	1	0.145431	0.420354	0.490183	1	0	inf	0.553419	0	0	0	1	1	0	inf	0.553419	0	0	0	1
PPP2R5D	1	0	inf	0.615871	1	0	inf	0.615871	0	0	0	1	0	0	0	1	2	0	0	0	0	1	0.200658	0.135409	0.018873	0.0534619	0.205427	0.181807	0.126641	1	1	1	0.491754	2	0	inf	0.306213	1	0	inf	0.553419	1	0	inf	0.553419	0	0	0	1
SIM1	0	0	0	1	0	0	0	1	0	0	0	1	0	0	0	1	9	5	2	0	inf	0.379255	0.286954	0.181013	0.0238544	0.0926112	0.7808	1	1	1	1	0.184323	0.496026	0	0	0	1	0	0	0	1	0	0	0	1	0	0	0	1
ZNF148	1	0	inf	0.615871	1	0	inf	0.615871	0	0	0	1	0	0	0	1	15	9	0	0	0	1	0.205569	0.141723	0.0163473	0.0554966	0.641961	0.185816	0.132139	1	1	1	0.498544	0	0	0	1	0	0	0	1	0	0	0	1	0	0	0	1
EEF1A2	1	1	0.632269	0.852486	0	0	0	1	0	0	0	1	1	1	0.632269	0.852486	2	0	0	0	0	1	0.207674	0.129796	0.00905064	0.0729664	0.0689262	0.187528	1	1	0.0703679	1	0.501417	1	0	inf	0.553419	1	0	inf	0.553419	0	0	0	1	0	0	0	1
TCF4	1	0	inf	0.615871	1	0	inf	0.615871	0	0	0	1	0	0	0	1	32	21	2	1	1.26454	0.670724	0.221706	0.14453	0.0239246	0.0633545	4.614	0.198849	0.134571	1	1	0.944353	0.501845	1	0	inf	0.553419	0	0	0	1	0	0	0	1	1	0	inf	0.553419
SUZ12	0	0	0	1	0	0	0	1	0	0	0	1	0	0	0	1	4	7	1	0	inf	0.615871	0.164174	0.112256	0.0168384	0.0402718	0.209064	1	1	1	1	0.188656	0.503303	0	0	0	1	0	0	0	1	0	0	0	1	0	0	0	1
FOXP2	0	0	0	1	0	0	0	1	0	0	0	1	0	0	0	1	29	15	7	3	1.47529	0.422723	0.201359	0.129796	0.0382372	0.0523394	4.67791	1	1	1	1	0.192396	0.509503	0	0	0	1	0	0	0	1	0	0	0	1	0	0	0	1
MYCN	1	0	inf	0.615871	0	0	0	1	0	0	0	1	0	0	0	1	0	0	0	0	0	1	0.219601	0.136812	0.00457443	0.0778776	0.199136	0.197161	1	1	1	1	0.517298	-	-	-		-	-	-		-	-	-		-	-	-
PAX6	0	1	0	1	0	1	0	1	0	0	0	1	0	0	0	1	4	2	2	0	inf	0.379255	0.15365	0.0954176	0.015365	0.0458145	0.825094	1	1	1	1	0.200255	0.522298	0	0	0	1	0	0	0	1	0	0	0	1	0	0	0	1
EZH2	1	0	inf	0.615871	1	0	inf	0.615871	0	0	0	1	0	0	0	1	4	4	0	0	0	1	0.225915	0.152949	0.0425871	0.0573909	0.2866	0.202214	0.141826	1	1	1	0.525439	0	0	0	1	0	0	0	1	0	0	0	1	0	0	0	1
MTOR	2	0	inf	0.379255	1	0	inf	0.615871	0	0	0	1	1	0	inf	0.615871	20	10	0	1	0	1	0.839752	0.56128	0.0618811	0.223109	0.540625	0.205563	0.429522	1	0.199972	1	0.530764	0	0	0	1	0	0	0	1	0	0	0	1	0	0	0	1
SETD5	1	2	0.316135	0.943368	0	2	0	1	1	0	inf	0.615871	0	0	0	1	6	8	1	0	inf	0.615871	0.393598	0.269414	0.0275729	0.0989256	1.00095	0.325375	1	0.0271962	1	0.63247	0.531123	1	0	inf	0.553419	1	0	inf	0.553419	0	0	0	1	0	0	0	1
CACNA1H	2	3	0.421513	0.924681	1	2	0.316135	0.943368	0	0	0	1	1	1	0.632269	0.852486	14	12	0	0	0	1	0.840861	0.547248	0.0240649	0.269414	0.196344	0.205965	0.42146	1	0.236173	1	0.531399	3	1	2.42084	0.396512	3	1	2.42084	0.396512	0	0	0	1	0	0	0	1
SIN3A	0	0	0	1	0	0	0	1	0	0	0	1	0	0	0	1	20	5	1	1	0.632269	0.852486	0.380969	0.260294	0.0380267	0.0968208	0.231253	1	1	1	1	0.206461	0.532183	1	0	inf	0.553419	1	0	inf	0.553419	0	0	0	1	0	0	0	1
QRICH1	1	0	inf	0.615871	1	0	inf	0.615871	0	0	0	1	0	0	0	1	8	9	0	0	0	1	0.231528	0.15365	0.0173997	0.065319	0.148094	0.20668	0.142428	1	1	1	0.532528	0	0	0	1	0	0	0	1	0	0	0	1	0	0	0	1
NACC1	1	0	inf	0.615871	0	0	0	1	0	0	0	1	1	0	inf	0.615871	4	5	0	3	0	1	0.233633	0.150142	0.00578118	0.0785792	0.143366	0.208348	1	1	0.0755712	1	0.535151	1	0	inf	0.553419	0	0	0	1	1	0	inf	0.553419	0	0	0	1
PDE10A	1	0	inf	0.615871	1	0	inf	0.615871	0	0	0	1	0	0	0	1	43	24	0	0	0	1	0.235738	0.159965	0.0498136	0.0617408	0.398765	0.210012	0.147826	1	1	1	0.537755	0	1	0	1	0	1	0	1	0	0	0	1	0	0	0	1
AFG3L2	1	0	inf	0.615871	1	0	inf	0.615871	0	0	0	1	0	0	0	1	6	6	0	0	0	1	0.237141	0.155054	0.0191537	0.0654593	0.0449716	0.21112	0.143631	1	1	1	0.539481	0	0	0	1	0	0	0	1	0	0	0	1	0	0	0	1
DEAF1	1	4	0.158067	0.99166	1	3	0.210756	0.978264	0	0	0	1	0	0	0	1	10	4	0	0	0	1	0.239246	0.145933	0.00862968	0.0848936	0.0797485	0.212778	0.135784	1	1	1	0.542054	1	1	0.806948	0.800626	0	0	0	1	0	0	0	1	1	0	inf	0.553419
CTCF	1	0	inf	0.615871	1	0	inf	0.615871	0	0	0	1	0	0	0	1	16	9	0	0	0	1	0.239947	0.167682	0.0177505	0.0608287	0.259833	0.213331	0.154378	1	1	1	0.542908	2	0	inf	0.306213	1	0	inf	0.553419	1	0	inf	0.553419	0	0	0	1
DSCAM	1	1	0.632269	0.852486	1	0	inf	0.615871	0	0	0	1	0	1	0	1	100	62	2	0	inf	0.379255	0.750088	0.48691	0.0485507	0.22802	1.40478	0.527675	0.385478	1	1	0.409818	0.547399	1	1	0.806948	0.800626	0	1	0	1	1	0	inf	0.553419	0	0	0	1
WASF1	0	1	0	1	0	1	0	1	0	0	0	1	0	0	0	1	5	7	1	0	inf	0.615871	0.152247	0.10524	0.0167682	0.0390791	0.244049	1	1	1	1	0.21655	0.547858	0	0	0	1	0	0	0	1	0	0	0	1	0	0	0	1
U2AF2	0	0	0	1	0	0	0	1	0	0	0	1	0	0	0	1	7	2	1	0	inf	0.615871	0.213286	0.141022	0.0141022	0.0648278	0.245996	1	1	1	1	0.218075	0.550185	0	0	0	1	0	0	0	1	0	0	0	1	0	0	0	1
PRKD1	1	0	inf	0.615871	1	0	inf	0.615871	0	0	0	1	0	0	0	1	41	22	1	2	0.316135	0.943368	0.285551	0.190835	0.0192238	0.080684	2.22436	0.2484	0.173731	1	1	0.891863	0.555433	0	0	0	1	0	0	0	1	0	0	0	1	0	0	0	1
OCRL	1	0	inf	0.615871	0	0	0	1	0	0	0	1	1	0	inf	0.615871	0	2	0	0	0	1	0.256786	0.1754	0.0503749	0.0608989	0.186943	0.226466	1	1	0.0590816	1	0.562804	0	0	0	1	0	0	0	1	0	0	0	1	0	0	0	1
TRAF7	1	0	inf	0.615871	1	0	inf	0.615871	0	0	0	1	0	0	0	1	4	4	0	0	0	1	0.258189	0.162771	0.0127691	0.0834904	0.113767	0.227551	0.150214	1	1	1	0.564413	1	0	inf	0.553419	1	0	inf	0.553419	0	0	0	1	0	0	0	1
MSL2	0	0	0	1	0	0	0	1	0	0	0	1	0	0	0	1	7	5	1	0	inf	0.615871	0.169086	0.115764	0.0091208	0.0467266	0.261722	1	1	1	1	0.230275	0.568429	1	0	inf	0.553419	0	0	0	1	1	0	inf	0.553419	0	0	0	1
SRGAP3	1	0	inf	0.615871	0	0	0	1	0	0	0	1	1	0	inf	0.615871	27	18	1	1	0.632269	0.852486	0.415347	0.273624	0.0213988	0.122078	1.13591	0.339889	1	1	0.114921	0.678871	0.569113	2	0	inf	0.306213	2	0	inf	0.306213	0	0	0	1	0	0	0	1
CASK	1	0	inf	0.615871	0	0	0	1	1	0	inf	0.615871	0	0	0	1	9	13	0	0	0	1	0.262398	0.169086	0.029818	0.0743696	1.08137	0.230795	1	0.0293778	1	1	0.569193	0	0	0	1	0	0	0	1	0	0	0	1	0	0	0	1
SKI	0	0	0	1	0	0	0	1	0	0	0	1	0	0	0	1	16	9	1	0	inf	0.615871	0.285551	0.177505	0.00637754	0.10103	0.266097	1	1	1	1	0.233635	0.573339	0	0	0	1	0	0	0	1	0	0	0	1	0	0	0	1
KIF2A	0	0	0	1	0	0	0	1	0	0	0	1	0	0	0	1	12	3	1	1	0.632269	0.852486	0.158562	0.110151	0.024135	0.0369042	0.267462	1	1	1	1	0.23468	0.574857	0	0	0	1	0	0	0	1	0	0	0	1	0	0	0	1
KMT2D	3	0	inf	0.233521	3	0	inf	0.233521	0	0	0	1	0	0	0	1	2	0	0	0	0	1	1.67994	1.12871	0.0989256	0.478491	0.679195	0.237491	0.105432	1	1	1	0.578914	1	1	0.806948	0.800626	1	0	inf	0.553419	0	0	0	1	0	1	0	1
PIK3R2	1	0	inf	0.615871	1	0	inf	0.615871	0	0	0	1	0	0	0	1	6	1	0	0	0	1	0.272221	0.174698	0.0131199	0.0869984	0.0767994	0.238314	0.16029	1	1	1	0.580096	1	0	inf	0.553419	1	0	inf	0.553419	0	0	0	1	0	0	0	1
CBL	1	0	inf	0.615871	0	0	0	1	0	0	0	1	1	0	inf	0.615871	16	5	0	0	0	1	0.27643	0.181714	0.0371146	0.0757728	0.249509	0.241514	1	1	0.0729732	1	0.584663	1	0	inf	0.553419	1	0	inf	0.553419	0	0	0	1	0	0	0	1
ZFHX4	2	0	inf	0.379255	1	0	inf	0.615871	0	0	0	1	1	0	inf	0.615871	17	8	2	2	0.632269	0.838678	1.03964	0.684762	0.0444113	0.317825	3.52323	0.278819	0.49579	1	0.27227	0.866547	0.5848	0	0	0	1	0	0	0	1	0	0	0	1	0	0	0	1
WAC	0	0	0	1	0	0	0	1	0	0	0	1	0	0	0	1	14	6	1	0	inf	0.615871	0.180311	0.116466	0.0163473	0.0514273	0.276588	1	1	1	1	0.241633	0.584834	1	0	inf	0.553419	0	0	0	1	1	0	inf	0.553419	0	0	0	1
NSD1	0	0	0	1	0	0	0	1	0	0	0	1	0	0	0	1	33	16	1	1	0.632269	0.852486	0.746362	0.510765	0.0785792	0.195045	0.277015	1	1	1	1	0.241957	0.585292	1	3	0.268983	0.960298	1	3	0.268983	0.960298	0	0	0	1	0	0	0	1
GRIA3	1	0	inf	0.615871	1	0	inf	0.615871	0	0	0	1	0	0	0	1	7	15	0	0	0	1	0.277132	0.183819	0.0338873	0.077176	1.92124	0.242046	0.167914	1	1	1	0.585418	0	0	0	1	0	0	0	1	0	0	0	1	0	0	0	1
HNRNPU	1	0	inf	0.615871	1	0	inf	0.615871	0	0	0	1	0	0	0	1	5	0	0	0	0	1	0.279938	0.178908	0.048691	0.0862968	0.310666	0.24417	0.163817	1	1	1	0.588423	-	-	-		-	-	-		-	-	-		-	-	-
NTRK2	1	0	inf	0.615871	0	0	0	1	0	0	0	1	1	0	inf	0.615871	34	26	0	3	0	1	0.282043	0.180311	0.029397	0.0877	2.32347	0.245759	1	1	0.0839644	1	0.590658	1	0	inf	0.553419	1	0	inf	0.553419	0	0	0	1	0	0	0	1
NEDD4L	1	1	0.632269	0.852486	1	1	0.632269	0.852486	0	0	0	1	0	0	0	1	42	29	0	0	0	1	0.283446	0.181714	0.0366235	0.0820872	0.720523	0.246817	0.166161	1	1	1	0.59214	0	0	0	1	0	0	0	1	0	0	0	1	0	0	0	1
CNOT1	0	0	0	1	0	0	0	1	0	0	0	1	0	0	0	1	12	11	1	0	inf	0.615871	0.669326	0.455338	0.0708616	0.170489	0.283556	1	1	1	1	0.246899	0.592255	1	0	inf	0.553419	1	0	inf	0.553419	0	0	0	1	0	0	0	1
TAOK1	1	1	0.632269	0.852486	1	1	0.632269	0.852486	0	0	0	1	0	0	0	1	18	12	0	0	0	1	0.286954	0.197851	0.0317123	0.0627932	0.500691	0.249454	0.179508	1	1	1	0.595816	0	0	0	1	0	0	0	1	0	0	0	1	0	0	0	1
DLL1	1	0	inf	0.615871	0	0	0	1	0	0	0	1	1	0	inf	0.615871	0	0	0	0	0	1	0.287656	0.181714	0.0279938	0.0961192	0.193095	0.24998	1	1	0.0916443	1	0.596546	-	-	-		-	-	-		-	-	-		-	-	-
RHOBTB2	1	0	inf	0.615871	1	0	inf	0.615871	0	0	0	1	0	0	0	1	3	4	0	0	0	1	0.295374	0.200658	0.014453	0.0827888	0.100164	0.255747	0.181807	1	1	1	0.604474	0	2	0	1	0	2	0	1	0	0	0	1	0	0	0	1
CUX2	0	0	0	1	0	0	0	1	0	0	0	1	0	0	0	1	32	21	4	1	2.52908	0.364834	0.56128	0.357816	0.0437798	0.184521	2.56495	1	1	1	1	0.256394	0.605357	2	0	inf	0.306213	1	0	inf	0.553419	1	0	inf	0.553419	0	0	0	1
GRID2	1	0	inf	0.615871	1	0	inf	0.615871	0	0	0	1	0	0	0	1	150	109	1	0	inf	0.615871	0.320631	0.213286	0.0362026	0.0855952	3.08851	0.274309	0.192075	1	1	0.95443	0.61267	0	0	0	1	0	0	0	1	0	0	0	1	0	0	0	1
DDX23	1	0	inf	0.615871	1	0	inf	0.615871	0	0	0	1	0	0	0	1	5	0	0	0	0	1	0.304494	0.218899	0.0307301	0.0620214	0.108792	0.262504	0.196597	1	1	1	0.6136	1	0	inf	0.553419	1	0	inf	0.553419	0	0	0	1	0	0	0	1
KCNQ5	1	0	inf	0.615871	0	0	0	1	1	0	inf	0.615871	0	0	0	1	44	37	0	1	0	1	0.304494	0.199956	0.0287656	0.0862968	2.17592	0.262504	1	0.0283558	1	1	0.6136	0	0	0	1	0	0	0	1	0	0	0	1	0	0	0	1
BAZ2B	1	0	inf	0.615871	1	0	inf	0.615871	0	0	0	1	0	0	0	1	39	18	1	0	inf	0.615871	0.536724	0.364832	0.0926112	0.134006	1.00086	0.41534	0.305687	1	1	0.632438	0.613831	1	1	0.806948	0.800626	1	1	0.806948	0.800626	0	0	0	1	0	0	0	1
SOX4	0	1	0	1	0	1	0	1	0	0	0	1	0	0	0	1	4	0	1	0	inf	0.615871	0.211883	0.121377	0.00290462	0.0877	0.309126	1	1	1	1	0.265912	0.618136	-	-	-		-	-	-		-	-	-		-	-	-
EFTUD2	1	1	0.632269	0.852486	0	1	0	1	0	0	0	1	0	0	0	1	3	1	0	0	0	1	0.310809	0.205569	0.0272922	0.0891032	0.169939	0.267146	1	1	1	1	0.619768	0	0	0	1	0	0	0	1	0	0	0	1	0	0	0	1
ITPR1	0	3	0	1	0	3	0	1	0	0	0	1	0	0	0	1	52	26	2	0	inf	0.379255	0.811372	0.527603	0.0465161	0.239947	1.00899	1	1	1	1	0.267549	0.6203	1	1	0.806948	0.800626	1	0	inf	0.553419	0	0	0	1	0	1	0	1
WDR26	0	0	0	1	0	0	0	1	0	0	0	1	0	0	0	1	5	1	1	0	inf	0.615871	0.159965	0.108748	0.0415347	0.040763	0.313728	1	1	1	1	0.269282	0.622579	1	0	inf	0.553419	1	0	inf	0.553419	0	0	0	1	0	0	0	1
BPTF	1	1	0.632269	0.852486	0	0	0	1	0	0	0	1	0	1	0	1	18	16	1	0	inf	0.615871	0.828604	0.552159	0.0658802	0.228722	0.65547	0.563341	1	1	1	0.480802	0.624639	0	0	0	1	0	0	0	1	0	0	0	1	0	0	0	1
KCNB1	1	0	inf	0.615871	0	0	0	1	1	0	inf	0.615871	0	0	0	1	20	6	0	1	0	1	0.319228	0.215391	0.0105942	0.094716	0.390333	0.27329	1	0.0105382	1	1	0.627808	0	0	0	1	0	0	0	1	0	0	0	1	0	0	0	1
KCNQ3	1	0	inf	0.615871	1	0	inf	0.615871	0	0	0	1	0	0	0	1	35	28	0	1	0	1	0.320631	0.205569	0.0345187	0.100329	0.733081	0.274309	0.185816	1	1	1	0.629128	0	0	0	1	0	0	0	1	0	0	0	1	0	0	0	1
ASXL3	0	0	0	1	0	0	0	1	0	0	0	1	0	0	0	1	20	9	2	0	inf	0.379255	0.572506	0.383074	0.0278535	0.164876	1.02987	1	1	1	1	0.275226	0.630313	0	0	0	1	0	0	0	1	0	0	0	1	0	0	0	1
FOXG1	0	0	0	1	0	0	0	1	0	0	0	1	0	0	0	1	1	0	1	0	inf	0.615871	0.278535	0.164876	0.0031993	0.110853	0.329126	1	1	1	1	0.280448	0.637	-	-	-		-	-	-		-	-	-		-	-	-
KCNH1	1	0	inf	0.615871	1	0	inf	0.615871	0	0	0	1	0	0	0	1	52	30	0	1	0	1	0.331857	0.222407	0.0357816	0.0961192	0.839475	0.28241	0.199411	1	1	1	0.639488	0	1	0	1	0	1	0	1	0	0	0	1	0	0	0	1
GLI3	1	0	inf	0.615871	1	0	inf	0.615871	0	0	0	1	0	0	0	1	29	25	3	0	inf	0.233521	0.655294	0.414646	0.0258189	0.220302	3.05251	0.480711	0.339426	1	1	0.588472	0.640088	1	0	inf	0.553419	0	0	0	1	0	0	0	1	1	0	inf	0.553419
CDC42	0	0	0	1	0	0	0	1	0	0	0	1	0	0	0	1	10	2	1	0	inf	0.615871	0.0554264	0.0359921	0.00441306	0.0160666	0.337658	1	1	1	1	0.286561	0.644706	0	0	0	1	0	0	0	1	0	0	0	1	0	0	0	1
MORC2	1	0	inf	0.615871	1	0	inf	0.615871	0	0	0	1	0	0	0	1	6	3	0	0	0	1	0.338171	0.230826	0.0272922	0.0869984	0.169724	0.286927	0.206123	1	1	1	0.645163	0	0	0	1	0	0	0	1	0	0	0	1	0	0	0	1
NRXN3	1	0	inf	0.615871	1	0	inf	0.615871	0	0	0	1	0	0	0	1	183	117	6	0	inf	0.0544783	0.378864	0.257487	0.0259592	0.106643	9.56257	0.315361	0.227008	1	1	0.914447	0.646975	0	1	0	1	0	0	0	1	0	0	0	1	0	1	0	1
KANSL1	1	2	0.316135	0.943368	1	1	0.632269	0.852486	0	0	0	1	0	1	0	1	29	24	0	1	0	1	0.348695	0.238544	0.0251874	0.091208	0.729759	0.294392	0.212226	1	1	1	0.654387	1	0	inf	0.553419	1	0	inf	0.553419	0	0	0	1	0	0	0	1
SOS1	1	0	inf	0.615871	1	0	inf	0.615871	0	0	0	1	0	0	0	1	19	14	0	0	0	1	0.350098	0.234334	0.0386582	0.0862968	0.599856	0.295381	0.208903	1	1	1	0.655595	0	0	0	1	0	0	0	1	0	0	0	1	0	0	0	1
SOS2	1	0	inf	0.615871	1	0	inf	0.615871	0	0	0	1	0	0	0	1	14	4	0	0	0	1	0.3508	0.239947	0.0352203	0.0869984	0.294833	0.295875	0.213331	1	1	1	0.656197	0	1	0	1	0	1	0	1	0	0	0	1	0	0	0	1
NIPBL	1	0	inf	0.615871	1	0	inf	0.615871	0	0	0	1	0	0	0	1	14	16	1	0	inf	0.615871	0.717407	0.482701	0.073668	0.177505	0.898144	0.511984	0.382886	1	1	0.592675	0.665314	0	0	0	1	0	0	0	1	0	0	0	1	0	0	0	1
KMT2A	2	1	1.26454	0.670724	1	1	0.632269	0.852486	1	0	inf	0.615871	0	0	0	1	6	1	0	0	0	1	1.12695	0.760394	0.103837	0.303793	0.700523	0.310824	0.532518	0.0986276	1	1	0.67403	1	0	inf	0.553419	0	0	0	1	1	0	inf	0.553419	0	0	0	1
KMT2C	1	1	0.632269	0.852486	1	1	0.632269	0.852486	0	0	0	1	0	0	0	1	31	22	1	2	0.316135	0.943368	1.32522	0.896048	0.169787	0.34659	0.552264	0.734255	0.591821	1	1	0.424355	0.674918	1	0	inf	0.553419	1	0	inf	0.553419	0	0	0	1	0	0	0	1
ASXL2	1	0	inf	0.615871	1	0	inf	0.615871	0	0	0	1	0	0	0	1	21	13	0	0	0	1	0.376058	0.251173	0.0202762	0.108046	0.345243	0.313437	0.222112	1	1	1	0.677073	0	1	0	1	0	0	0	1	0	0	0	1	0	1	0	1
GIGYF2	1	0	inf	0.615871	1	0	inf	0.615871	0	0	0	1	0	0	0	1	12	11	0	0	0	1	0.376058	0.249068	0.10103	0.0891032	0.546579	0.313437	0.220473	1	1	1	0.677073	2	0	inf	0.306213	1	0	inf	0.553419	1	0	inf	0.553419	0	0	0	1
NBEA	0	0	0	1	0	0	0	1	0	0	0	1	0	0	0	1	78	45	3	2	0.948404	0.709673	0.709268	0.47779	0.0663012	0.185222	1.96832	1	1	1	1	0.314749	0.678592	1	1	0.806948	0.800626	0	1	0	1	1	0	inf	0.553419	0	0	0	1
BCL11B	1	1	0.632269	0.852486	0	0	0	1	1	0	inf	0.615871	0	1	0	1	16	5	1	0	inf	0.615871	0.437097	0.264503	0.0108748	0.165578	2.24409	0.354091	1	0.0108159	1	0.893976	0.680668	0	1	0	1	0	0	0	1	0	0	0	1	0	1	0	1
SMARCE1	0	0	0	1	0	0	0	1	0	0	0	1	0	0	0	1	3	0	1	0	inf	0.615871	0.13611	0.0898048	0.0125586	0.0376759	0.382673	1	1	1	1	0.317964	0.682293	0	0	0	1	0	0	0	1	0	0	0	1	0	0	0	1
ADAR	1	1	0.632269	0.852486	1	1	0.632269	0.852486	0	0	0	1	0	0	0	1	3	5	0	0	0	1	0.383074	0.258189	0.0397106	0.107345	0.0900187	0.318237	0.227551	1	1	1	0.682606	0	0	0	1	0	0	0	1	0	0	0	1	0	0	0	1
AFF3	1	1	0.632269	0.852486	1	1	0.632269	0.852486	0	0	0	1	0	0	0	1	62	37	2	0	inf	0.379255	0.467266	0.291866	0.0425871	0.155054	3.4082	0.373286	0.253131	1	1	0.854086	0.683271	0	0	0	1	0	0	0	1	0	0	0	1	0	0	0	1
MYT1L	1	1	0.632269	0.852486	1	1	0.632269	0.852486	0	0	0	1	0	0	0	1	64	43	0	1	0	1	0.388686	0.247665	0.0165578	0.124885	0.70882	0.322053	0.219378	1	1	1	0.686952	0	0	0	1	0	0	0	1	0	0	0	1	0	0	0	1
UBN2	1	1	0.632269	0.852486	0	0	0	1	0	1	0	1	0	0	0	1	4	4	0	0	0	1	0.388686	0.261697	0.0397106	0.111554	0.250186	0.322053	1	1	1	1	0.686952	0	0	0	1	0	0	0	1	0	0	0	1	0	0	0	1
OGT	0	1	0	1	0	1	0	1	0	0	0	1	0	0	0	1	2	1	1	0	inf	0.615871	0.28485	0.193642	0.0334663	0.0729664	0.39041	1	1	1	1	0.323221	0.688272	-	-	-		-	-	-		-	-	-		-	-	-
CDON	1	0	inf	0.615871	1	0	inf	0.615871	0	0	0	1	0	0	0	1	15	7	0	0	0	1	0.391493	0.260294	0.0436395	0.110853	0.454614	0.323953	0.229175	1	1	1	0.689099	1	0	inf	0.553419	0	0	0	1	0	0	0	1	1	0	inf	0.553419
DHX16	1	1	0.632269	0.852486	1	0	inf	0.615871	0	1	0	1	0	0	0	1	2	0	0	0	0	1	0.393598	0.270116	0.0335365	0.0954176	0.0667328	0.325375	0.236709	1	1	1	0.690698	0	0	0	1	0	0	0	1	0	0	0	1	0	0	0	1
ATN1	1	1	0.632269	0.852486	1	0	inf	0.615871	0	1	0	1	0	0	0	1	0	0	0	0	0	1	0.42096	0.275729	0.0156457	0.130498	0.141027	0.343584	0.240981	1	1	1	0.710643	-	-	-		-	-	-		-	-	-		-	-	-
ATP1A3	1	0	inf	0.615871	1	0	inf	0.615871	0	0	0	1	0	0	0	1	2	3	0	0	0	1	0.422363	0.270818	0.0246963	0.13611	0.174374	0.344504	0.237244	1	1	1	0.711625	0	1	0	1	0	0	0	1	0	0	0	1	0	1	0	1
POGZ	1	0	inf	0.615871	0	0	0	1	1	0	inf	0.615871	0	0	0	1	6	2	0	0	0	1	0.423766	0.287656	0.0513571	0.110853	0.234158	0.345423	1	0.0500606	1	1	0.712603	3	0	inf	0.169397	2	0	inf	0.306213	1	0	inf	0.553419	0	0	0	1
NCKAP1	0	0	0	1	0	0	0	1	0	0	0	1	0	0	0	1	14	11	1	0	inf	0.615871	0.295374	0.19715	0.080684	0.0743696	0.431133	1	1	1	1	0.350227	0.717676	2	0	inf	0.306213	0	0	0	1	2	0	inf	0.306213	0	0	0	1
DPYSL5	0	0	0	1	0	0	0	1	0	0	0	1	0	0	0	1	13	13	1	0	inf	0.615871	0.230826	0.149441	0.0115062	0.0729664	0.433872	1	1	1	1	0.352005	0.719537	0	0	0	1	0	0	0	1	0	0	0	1	0	0	0	1
PDGFRB	1	0	inf	0.615871	0	0	0	1	0	0	0	1	1	0	inf	0.615871	5	5	0	0	0	1	0.439903	0.283446	0.0518482	0.13611	0.33208	0.355901	1	1	0.127254	1	0.723584	1	0	inf	0.553419	1	0	inf	0.553419	0	0	0	1	0	0	0	1
FRMPD4	1	0	inf	0.615871	1	0	inf	0.615871	0	0	0	1	0	0	0	1	28	36	0	0	0	1	0.44271	0.287656	0.0198553	0.137514	2.18633	0.357706	0.24998	1	1	1	0.725444	0	0	0	1	0	0	0	1	0	0	0	1	0	0	0	1
KCNA2	0	0	0	1	0	0	0	1	0	0	0	1	0	0	0	1	5	2	1	0	inf	0.615871	0.143828	0.0989256	0.0077176	0.0383074	0.455168	1	1	1	1	0.365658	0.733531	0	0	0	1	0	0	0	1	0	0	0	1	0	0	0	1
CACNA1G	1	3	0.210756	0.978264	1	2	0.316135	0.943368	0	0	0	1	0	1	0	1	7	4	1	0	inf	0.615871	0.833213	0.550756	0.0474282	0.252576	1.07953	0.56535	0.423486	1	1	0.660246	0.74111	2	1	1.6139	0.579843	1	0	inf	0.553419	0	0	0	1	1	1	0.806948	0.800626
KDM5C	1	0	inf	0.615871	1	0	inf	0.615871	0	0	0	1	0	0	0	1	2	1	0	0	0	1	0.46937	0.31993	0.0376759	0.124885	0.16668	0.374604	0.2738	1	1	1	0.742422	0	1	0	1	0	1	0	1	0	0	0	1	0	0	0	1
DHX30	1	0	inf	0.615871	1	0	inf	0.615871	0	0	0	1	0	0	0	1	3	1	0	0	0	1	0.470072	0.321333	0.0289761	0.129094	0.2747	0.375043	0.274818	1	1	1	0.742853	0	1	0	1	0	1	0	1	0	0	0	1	0	0	0	1
NFIB	0	0	0	1	0	0	0	1	0	0	0	1	0	0	0	1	64	52	4	5	0.505815	0.917467	0.126288	0.0834904	0.0107345	0.0338171	3.14997	1	1	1	1	0.386327	0.753752	1	0	inf	0.553419	0	0	0	1	1	0	inf	0.553419	0	0	0	1
KMT2E	1	1	0.632269	0.852486	1	1	0.632269	0.852486	0	0	0	1	0	0	0	1	10	5	0	0	0	1	0.490418	0.33326	0.0514273	0.131199	0.555579	0.38763	0.283416	1	1	1	0.754988	2	1	1.6139	0.579843	0	1	0	1	2	0	inf	0.306213	0	0	0	1
YAP1	0	0	0	1	0	0	0	1	0	0	0	1	0	0	0	1	18	3	1	0	inf	0.615871	0.165578	0.106643	0.0183118	0.049533	0.491924	1	1	1	1	0.388551	0.75586	0	0	0	1	0	0	0	1	0	0	0	1	0	0	0	1
RPS6KA3	0	1	0	1	0	1	0	1	0	0	0	1	0	0	0	1	5	5	1	0	inf	0.615871	0.18873	0.126288	0.0211883	0.0450427	0.513469	1	1	1	1	0.401584	0.767964	1	0	inf	0.553419	0	0	0	1	1	0	inf	0.553419	0	0	0	1
TRIO	1	0	inf	0.615871	1	0	inf	0.615871	0	0	0	1	0	0	0	1	34	25	1	1	0.632269	0.852486	1.08552	0.695987	0.0611094	0.336768	0.937183	0.662272	0.501418	1	1	0.60827	0.769109	4	0	inf	0.0936926	4	0	inf	0.0936926	0	0	0	1	0	0	0	1
DLG4	0	2	0	1	0	1	0	1	0	0	0	1	0	1	0	1	5	2	1	0	inf	0.615871	0.286253	0.185222	0.0176102	0.0848936	0.539457	1	1	1	1	0.416935	0.781681	0	0	0	1	0	0	0	1	0	0	0	1	0	0	0	1
SCN3A	1	0	inf	0.615871	1	0	inf	0.615871	0	0	0	1	0	0	0	1	10	5	0	0	0	1	0.541635	0.370445	0.0722648	0.14032	0.287645	0.418204	0.309573	1	1	1	0.782788	1	1	0.806948	0.800626	1	1	0.806948	0.800626	0	0	0	1	0	0	0	1
SHANK2	1	0	inf	0.615871	0	0	0	1	1	0	inf	0.615871	0	0	0	1	86	58	0	1	0	1	0.553562	0.349397	0.0383074	0.18873	0.637997	0.425102	1	0.0375829	1	1	0.788745	0	2	0	1	0	1	0	1	0	0	0	1	0	1	0	1
NR4A2	0	0	0	1	0	0	0	1	0	0	0	1	0	0	0	1	1	0	1	0	inf	0.615871	0.236439	0.151546	0.0163473	0.077176	0.56498	1	1	1	1	0.431629	0.794279	1	0	inf	0.553419	1	0	inf	0.553419	0	0	0	1	0	0	0	1
NOVA2	0	0	0	1	0	0	0	1	0	0	0	1	0	0	0	1	5	2	1	0	inf	0.615871	0.242754	0.142425	0.0059636	0.0954176	0.575781	1	1	1	1	0.437734	0.799365	0	0	0	1	0	0	0	1	0	0	0	1	0	0	0	1
PHF12	0	0	0	1	0	0	0	1	0	0	0	1	0	0	0	1	1	1	1	0	inf	0.615871	0.357114	0.23223	0.0204166	0.108046	0.583346	1	1	1	1	0.441972	0.802846	0	0	0	1	0	0	0	1	0	0	0	1	0	0	0	1
PCBP2	0	0	0	1	0	0	0	1	0	0	0	1	0	0	0	1	2	2	1	0	inf	0.615871	0.123482	0.080684	0.014453	0.0352905	0.586341	1	1	1	1	0.443641	0.804206	0	0	0	1	0	0	0	1	0	0	0	1	0	0	0	1
MAPK8IP3	1	1	0.632269	0.852486	1	0	inf	0.615871	0	1	0	1	0	0	0	1	16	4	0	0	0	1	0.604078	0.385178	0.022381	0.19715	0.216119	0.453422	0.319671	1	1	1	0.812048	0	1	0	1	0	0	0	1	0	0	0	1	0	1	0	1
KAT6B	1	0	inf	0.615871	0	0	0	1	0	0	0	1	0	0	0	1	14	15	0	3	0	1	0.613198	0.409734	0.0411839	0.173997	1.83309	0.458384	1	1	1	1	0.815946	0	0	0	1	0	0	0	1	0	0	0	1	0	0	0	1
SMARCA2	0	1	0	1	0	0	0	1	0	0	0	1	0	1	0	1	17	18	2	0	inf	0.379255	0.510063	0.33747	0.0317123	0.141723	1.55188	1	1	1	1	0.459387	0.816727	0	0	0	1	0	0	0	1	0	0	0	1	0	0	0	1
CDC42BPB	1	0	inf	0.615871	0	0	0	1	0	0	0	1	1	0	inf	0.615871	18	12	0	0	0	1	0.620916	0.396404	0.0708616	0.191537	0.179287	0.462548	1	1	0.174311	1	0.819175	3	1	2.42084	0.396512	1	0	inf	0.553419	1	0	inf	0.553419	0	1	0	1
SOX5	0	0	0	1	0	0	0	1	0	0	0	1	0	0	0	1	122	63	8	4	1.26454	0.483675	0.225915	0.151546	0.0181013	0.0597763	7.531	1	1	1	1	0.479898	0.83223	0	0	0	1	0	0	0	1	0	0	0	1	0	0	0	1
PRR12	1	2	0.316135	0.943368	0	1	0	1	0	0	0	1	1	1	0.632269	0.852486	5	1	0	0	0	1	0.695987	0.445516	0.0220302	0.235036	0.188945	0.501418	1	1	0.209458	1	0.847554	1	2	0.403474	0.911017	1	2	0.403474	0.911017	0	0	0	1	0	0	0	1
THRA	0	0	0	1	0	0	0	1	0	0	0	1	0	0	0	1	2	1	1	0	inf	0.615871	0.20627	0.134707	0.0128393	0.0623722	0.69723	1	1	1	1	0.502037	0.847982	0	0	0	1	0	0	0	1	0	0	0	1	0	0	0	1
MN1	0	0	0	1	0	0	0	1	0	0	0	1	0	0	0	1	6	3	1	0	inf	0.615871	0.602674	0.358518	0.0115764	0.232931	0.710496	1	1	1	1	0.508599	0.852461	0	0	0	1	0	0	0	1	0	0	0	1	0	0	0	1
GLI2	1	0	inf	0.615871	1	0	inf	0.615871	0	0	0	1	0	0	0	1	28	16	0	1	0	1	0.716972	0.453234	0.0324139	0.246963	1.87096	0.511772	0.36443	1	1	1	0.854596	1	1	0.806948	0.800626	0	0	0	1	0	1	0	1	1	0	inf	0.553419
HIVEP2	1	1	0.632269	0.852486	1	1	0.632269	0.852486	0	0	0	1	0	0	0	1	17	7	0	0	0	1	0.717295	0.480596	0.0350098	0.209778	1.24278	0.511929	0.381585	1	1	1	0.854701	0	1	0	1	0	1	0	1	0	0	0	1	0	0	0	1
POLR2A	1	2	0.316135	0.943368	1	1	0.632269	0.852486	0	1	0	1	0	0	0	1	5	2	0	0	0	1	0.720838	0.483402	0.0313615	0.208375	0.0780207	0.513655	0.383318	1	1	1	0.855854	1	3	0.268983	0.960298	0	3	0	1	0	0	0	1	1	0	inf	0.553419
SON	1	0	inf	0.615871	0	0	0	1	0	0	0	1	0	0	0	1	5	3	0	0	0	1	0.729103	0.505854	0.0314317	0.195746	0.45082	0.517658	1	1	1	1	0.858505	1	0	inf	0.553419	1	0	inf	0.553419	0	0	0	1	0	0	0	1
NF1	1	1	0.632269	0.852486	0	1	0	1	1	0	inf	0.615871	0	0	0	1	23	13	0	1	0	1	0.757763	0.512168	0.0672834	0.195045	1.00377	0.531286	1	0.0650698	1	1	0.867301	2	1	1.6139	0.579843	1	1	0.806948	0.800626	1	0	inf	0.553419	0	0	0	1
CACNA1D	1	0	inf	0.615871	1	0	inf	0.615871	0	0	0	1	0	0	0	1	30	29	0	0	0	1	0.767684	0.503749	0.0693882	0.220302	2.5478	0.535913	0.395739	1	1	1	0.870207	2	1	1.6139	0.579843	2	1	1.6139	0.579843	0	0	0	1	0	0	0	1
SPTAN1	1	0	inf	0.615871	1	0	inf	0.615871	0	0	0	1	0	0	0	1	0	0	0	0	0	1	0.846852	0.564788	0.120675	0.233633	0.438349	0.571238	0.431519	1	1	1	0.891102	1	1	0.806948	0.800626	1	1	0.806948	0.800626	0	0	0	1	0	0	0	1
RYR3	1	2	0.316135	0.943368	1	2	0.316135	0.943368	0	0	0	1	0	0	0	1	60	28	1	0	inf	0.615871	1.40536	0.927564	0.113659	0.398509	1.44191	0.754721	0.604484	1	1	0.763523	0.893886	0	2	0	1	0	2	0	1	0	0	0	1	0	0	0	1
GNAS	0	0	0	1	0	0	0	1	0	0	0	1	0	0	0	1	7	1	1	0	inf	0.615871	0.401315	0.259592	0.0202061	0.128393	0.861139	1	1	1	1	0.57732	0.894476	3	1	2.42084	0.396512	3	1	2.42084	0.396512	0	0	0	1	0	0	0	1
CREBBP	1	0	inf	0.615871	1	0	inf	0.615871	0	0	0	1	0	0	0	1	18	12	0	1	0	1	0.88382	0.576014	0.0453234	0.263802	0.537479	0.586798	0.437865	1	1	1	0.899605	2	1	1.6139	0.579843	2	0	inf	0.306213	0	0	0	1	0	1	0	1
QKI	0	0	0	1	0	0	0	1	0	0	0	1	0	0	0	1	19	11	1	0	inf	0.615871	0.110853	0.0715632	0.0196448	0.0324841	0.962237	1	1	1	1	0.617963	0.915405	0	1	0	1	0	0	0	1	0	0	0	1	0	1	0	1
SPTBN2	1	1	0.632269	0.852486	0	0	0	1	0	0	0	1	1	1	0.632269	0.852486	2	3	0	1	0	1	1.0213	0.677746	0.0708616	0.296075	0.460175	0.639873	1	1	0.256269	1	0.925567	1	1	0.806948	0.800626	1	1	0.806948	0.800626	0	0	0	1	0	0	0	1
CACNB4	0	0	0	1	0	0	0	1	0	0	0	1	0	0	0	1	19	15	1	0	inf	0.615871	0.158562	0.102434	0.0329752	0.0440605	1.09157	1	1	1	1	0.664311	0.936017	0	1	0	1	0	1	0	1	0	0	0	1	0	0	0	1
GRIA4	0	0	0	1	0	0	0	1	0	0	0	1	0	0	0	1	43	21	1	0	inf	0.615871	0.251173	0.164876	0.0342381	0.0684762	1.10622	1	1	1	1	0.669192	0.937996	0	0	0	1	0	0	0	1	0	0	0	1	0	0	0	1
HUWE1	1	0	inf	0.615871	1	0	inf	0.615871	0	0	0	1	0	0	0	1	6	6	0	0	0	1	1.19185	0.816234	0.114361	0.303793	0.594881	0.696341	0.557907	1	1	1	0.948358	1	0	inf	0.553419	0	0	0	1	0	0	0	1	1	0	inf	0.553419
NFIX	0	0	0	1	0	0	0	1	0	0	0	1	0	0	0	1	12	12	2	1	1.26454	0.670724	0.185222	0.11857	0.00750712	0.0601973	2.42675	1	1	1	1	0.697337	0.948718	0	0	0	1	0	0	0	1	0	0	0	1	0	0	0	1
ANK3	1	0	inf	0.615871	0	0	0	1	0	0	0	1	1	0	inf	0.615871	71	50	0	0	0	1	1.23702	0.825418	0.0792808	0.358518	1.97034	0.709752	1	1	0.301289	1	0.953083	3	0	inf	0.169397	2	0	inf	0.306213	0	0	0	1	1	0	inf	0.553419
ZMIZ1	0	0	0	1	0	0	0	1	0	0	0	1	0	0	0	1	40	17	2	1	1.26454	0.670724	0.44271	0.278535	0.0338873	0.146634	2.48713	1	1	1	1	0.710052	0.953186	1	1	0.806948	0.800626	0	0	0	1	0	0	0	1	1	1	0.806948	0.800626
SETBP1	0	1	0	1	0	1	0	1	0	0	0	1	0	0	0	1	39	39	2	4	0.316135	0.965956	0.511466	0.338873	0.0185222	0.156457	2.58552	1	1	1	1	0.729806	0.959678	0	0	0	1	0	0	0	1	0	0	0	1	0	0	0	1
CASZ1	0	0	0	1	0	0	0	1	0	0	0	1	0	0	0	1	26	19	3	1	1.89681	0.50277	0.811204	0.501644	0.0199254	0.291164	4.3888	1	1	1	1	0.813522	0.981419	1	1	0.806948	0.800626	0	1	0	1	1	0	inf	0.553419	0	0	0	1
SLC9A9	0	0	0	1	0	0	0	1	0	0	0	1	0	0	0	1	54	40	1	3	0.210756	0.978264	0.180311	0.115764	0.0339574	0.05262	1.79409	1	1	1	1	0.833721	0.985339	0	0	0	1	0	0	0	1	0	0	0	1	0	0	0	1
MID1	0	0	0	1	0	0	0	1	0	0	0	1	0	0	0	1	14	12	1	0	inf	0.615871	0.24135	0.160666	0.010945	0.07016	1.81097	1	1	1	1	0.836505	0.98584	0	0	0	1	0	0	0	1	0	0	0	1	0	0	0	1
MEIS2	0	0	0	1	0	0	0	1	0	0	0	1	0	0	0	1	17	12	4	1	2.52908	0.364834	0.191537	0.117869	0.0133304	0.0648278	5.93737	1	1	1	1	0.84312	0.986995	0	0	0	1	0	0	0	1	0	0	0	1	0	0	0	1
KCND3	0	0	0	1	0	0	0	1	0	0	0	1	0	0	0	1	17	14	1	0	inf	0.615871	0.297478	0.194343	0.0145933	0.0961192	1.98757	1	1	1	1	0.862972	0.990151	0	0	0	1	0	0	0	1	0	0	0	1	0	0	0	1
PHF21A	0	0	0	1	0	0	0	1	0	0	0	1	0	0	0	1	24	10	1	0	inf	0.615871	0.195746	0.130498	0.0199254	0.0528305	1.99406	1	1	1	1	0.863859	0.990281	1	0	inf	0.553419	0	0	0	1	1	0	inf	0.553419	0	0	0	1
MAGI2	0	0	0	1	0	0	0	1	0	0	0	1	0	0	0	1	165	92	3	1	1.89681	0.50277	0.519184	0.333962	0.0398509	0.16207	5.05574	1	1	1	1	0.879965	0.992489	0	0	0	1	0	0	0	1	0	0	0	1	0	0	0	1
RERE	0	0	0	1	0	0	0	1	0	0	0	1	0	0	0	1	64	22	1	0	inf	0.615871	0.594957	0.388686	0.0256786	0.182416	2.13645	1	1	1	1	0.881927	0.992738	1	1	0.806948	0.800626	0	1	0	1	1	0	inf	0.553419	0	0	0	1
GABBR2	0	2	0	1	0	2	0	1	0	0	0	1	0	0	0	1	52	30	1	1	0.632269	0.852486	0.344486	0.221004	0.0343082	0.108046	2.14078	1	1	1	1	0.882437	0.992802	0	1	0	1	0	0	0	1	0	0	0	1	0	1	0	1
NFIA	0	0	0	1	0	0	0	1	0	0	0	1	0	0	0	1	44	26	3	2	0.948404	0.709673	0.155755	0.10103	0.0185924	0.0430782	5.41925	1	1	1	1	0.906502	0.995486	2	0	inf	0.306213	1	0	inf	0.553419	1	0	inf	0.553419	0	0	0	1
AFF2	0	2	0	1	0	2	0	1	0	0	0	1	0	0	0	1	9	13	1	1	0.632269	0.852486	0.366937	0.249068	0.0484806	0.0996272	2.44494	1	1	1	1	0.913269	0.996125	0	0	0	1	0	0	0	1	0	0	0	1	0	0	0	1
POLA1	0	0	0	1	0	0	0	1	0	0	0	1	0	0	0	1	5	15	1	0	inf	0.615871	0.380267	0.24977	0.0378864	0.10103	2.79859	1	1	1	1	0.939104	0.998107	0	0	0	1	0	0	0	1	0	0	0	1	0	0	0	1
IL1RAPL1	0	0	0	1	0	0	0	1	0	0	0	1	0	0	0	1	48	58	1	0	inf	0.615871	0.190835	0.127691	0.0147336	0.0514273	2.8116	1	1	1	1	0.939891	0.998156	0	0	0	1	0	0	0	1	0	0	0	1	0	0	0	1
ZBTB20	0	0	0	1	0	0	0	1	0	0	0	1	0	0	0	1	82	35	6	5	0.758723	0.787541	0.31572	0.202061	0.0114361	0.106643	11.8934	1	1	1	1	0.978258	0.999762	0	0	0	1	0	0	0	1	0	0	0	1	0	0	0	1
TCF7L2	0	0	0	1	0	0	0	1	0	0	0	1	0	0	0	1	22	28	1	2	0.316135	0.943368	0.24556	0.145933	0.0289059	0.0862968	4.43243	1	1	1	1	0.988114	0.999929	1	0	inf	0.553419	0	0	0	1	1	0	inf	0.553419	0	0	0	1
DMD	0	1	0	1	0	0	0	1	0	1	0	1	0	0	0	1	62	100	1	1	0.632269	0.852486	0.9493	0.63144	0.102434	0.239947	4.48904	1	1	1	1	0.988769	0.999937	0	0	0	1	0	0	0	1	0	0	0	1	0	0	0	1
KCNMA1	0	1	0	1	0	1	0	1	0	0	0	1	0	0	0	1	68	30	1	0	inf	0.615871	0.417452	0.268011	0.0410436	0.130498	4.57657	1	1	1	1	0.98971	0.999947	1	0	inf	0.553419	1	0	inf	0.553419	0	0	0	1	0	0	0	1
ABCD1	0	0	0	1	0	0	0	1	0	0	0	1	0	0	0	1	2	1	0	0	0	1	0.289761	0.192238	0.0228722	0.0898048	0.0472577	1	1	1	1	1	1	0	0	0	1	0	0	0	1	0	0	0	1	0	0	0	1
ACTB	0	1	0	1	0	0	0	1	0	0	0	1	0	1	0	1	2	1	0	0	0	1	0.178908	0.115062	0.00423065	0.0597062	0.198417	1	1	1	1	1	1	0	0	0	1	0	0	0	1	0	0	0	1	0	0	0	1
ADCY5	0	0	0	1	0	0	0	1	0	0	0	1	0	0	0	1	27	12	0	1	0	1	0.551458	0.350098	0.042096	0.184521	0.903074	1	1	1	1	1	1	3	0	inf	0.169397	2	0	inf	0.306213	1	0	inf	0.553419	0	0	0	1
AFF4	0	0	0	1	0	0	0	1	0	0	0	1	0	0	0	1	11	8	0	0	0	1	0.324841	0.221004	0.045604	0.0834904	0.385586	1	1	1	1	1	1	0	0	0	1	0	0	0	1	0	0	0	1	0	0	0	1
AGTR2	0	0	0	1	0	0	0	1	0	0	0	1	0	0	0	1	1	0	0	0	0	1	0.0961192	0.0672834	0.00433589	0.0256084	0.00756983	1	1	1	1	1	1	-	-	-		-	-	-		-	-	-		-	-	-
AIFM1	0	0	0	1	0	0	0	1	0	0	0	1	0	0	0	1	2	1	0	0	0	1	0.187327	0.120675	0.0340276	0.0529708	0.171869	1	1	1	1	1	1	0	1	0	1	0	1	0	1	0	0	0	1	0	0	0	1
ALG13	0	1	0	1	0	0	0	1	0	1	0	1	0	0	0	1	4	3	0	0	0	1	0.268713	0.176803	0.0455338	0.0750712	0.0905942	1	1	1	1	1	1	0	0	0	1	0	0	0	1	0	0	0	1	0	0	0	1
AP2M1	0	0	0	1	0	0	0	1	0	0	0	1	0	0	0	1	2	0	0	0	0	1	0.157158	0.105942	0.0289059	0.0417452	0.156678	1	1	1	1	1	1	1	1	0.806948	0.800626	0	1	0	1	1	0	inf	0.553419	0	0	0	1
AR	0	1	0	1	0	1	0	1	0	0	0	1	0	0	0	1	2	5	0	0	0	1	0.301688	0.18873	0.0166279	0.101732	0.290442	1	1	1	1	1	1	0	1	0	1	0	0	0	1	0	0	0	1	0	1	0	1
ARHGAP35	0	0	0	1	0	0	0	1	0	0	0	1	0	0	0	1	15	9	0	0	0	1	0.472177	0.319228	0.0211883	0.135409	0.544053	1	1	1	1	1	1	0	0	0	1	0	0	0	1	0	0	0	1	0	0	0	1
ARHGEF6	0	0	0	1	0	0	0	1	0	0	0	1	0	0	0	1	2	1	0	0	0	1	0.21048	0.13611	0.0461653	0.0572506	0.457981	1	1	1	1	1	1	0	0	0	1	0	0	0	1	0	0	0	1	0	0	0	1
ARID1A	0	2	0	1	0	0	0	1	0	0	0	1	0	2	0	1	9	7	0	2	0	1	0.693882	0.457443	0.0361324	0.205569	0.938734	1	1	1	1	1	1	0	0	0	1	0	0	0	1	0	0	0	1	0	0	0	1
ARID2	0	1	0	1	0	0	0	1	0	0	0	1	0	1	0	1	21	7	0	0	0	1	0.48691	0.326946	0.0361324	0.133304	0.484524	1	1	1	1	1	1	1	0	inf	0.553419	1	0	inf	0.553419	0	0	0	1	0	0	0	1
ASH1L	0	0	0	1	0	0	0	1	0	0	0	1	0	0	0	1	16	10	0	0	0	1	0.809885	0.562683	0.0919096	0.196448	0.336519	1	1	1	1	1	1	2	0	inf	0.306213	0	0	0	1	2	0	inf	0.306213	0	0	0	1
ATAD3A	0	0	0	1	0	0	0	1	0	0	0	1	0	0	0	1	3	3	0	0	0	1	0.247665	0.161368	0.0114361	0.0750712	0.0522631	1	1	1	1	1	1	0	0	0	1	0	0	0	1	0	0	0	1	0	0	0	1
ATP6V0A1	0	0	0	1	0	0	0	1	0	0	0	1	0	0	0	1	5	2	0	0	0	1	0.268011	0.177505	0.0270116	0.0715632	0.326575	1	1	1	1	1	1	1	0	inf	0.553419	1	0	inf	0.553419	0	0	0	1	0	0	0	1
ATP6V1B2	0	0	0	1	0	0	0	1	0	0	0	1	0	0	0	1	1	1	0	0	0	1	0.166981	0.108046	0.0160666	0.0454637	0.102624	1	1	1	1	1	1	-	-	-		-	-	-		-	-	-		-	-	-
ATP7A	0	0	0	1	0	0	0	1	0	0	0	1	0	0	0	1	8	7	0	0	0	1	0.389388	0.26731	0.0373251	0.101732	0.070389	1	1	1	1	1	1	0	1	0	1	0	1	0	1	0	0	0	1	0	0	0	1
ATRX	0	0	0	1	0	0	0	1	0	0	0	1	0	0	0	1	11	11	0	0	0	1	0.601271	0.409033	0.0708616	0.147336	0.371825	1	1	1	1	1	1	0	1	0	1	0	0	0	1	0	1	0	1	0	0	0	1
BCORL1	0	0	0	1	0	0	0	1	0	0	0	1	0	0	0	1	4	4	0	0	0	1	0.60969	0.397807	0.0377461	0.189432	0.545944	1	1	1	1	1	1	0	1	0	1	0	1	0	1	0	0	0	1	0	0	0	1
BMP2	0	0	0	1	0	0	0	1	0	0	0	1	0	0	0	1	1	1	0	0	0	1	0.14453	0.094716	0.00496031	0.0449024	0.239305	1	1	1	1	1	1	0	0	0	1	0	0	0	1	0	0	0	1	0	0	0	1
BRPF1	0	0	0	1	0	0	0	1	0	0	0	1	0	0	0	1	1	4	0	1	0	1	0.455338	0.318526	0.0199254	0.117869	0.287026	1	1	1	1	1	1	0	0	0	1	0	0	0	1	0	0	0	1	0	0	0	1
BRWD3	0	0	0	1	0	0	0	1	0	0	0	1	0	0	0	1	3	4	0	0	0	1	0.471475	0.324841	0.0673536	0.111554	0.237263	1	1	1	1	1	1	0	0	0	1	0	0	0	1	0	0	0	1	0	0	0	1
CACNA1C	0	0	0	1	0	0	0	1	0	0	0	1	0	0	0	1	53	44	0	1	0	1	0.731299	0.472878	0.0351502	0.224512	2.22956	1	1	1	1	1	1	1	0	inf	0.553419	1	0	inf	0.553419	0	0	0	1	0	0	0	1
CAMK2B	0	1	0	1	0	1	0	1	0	0	0	1	0	0	0	1	18	9	0	1	0	1	0.217496	0.134707	0.0222407	0.0708616	0.438688	1	1	1	1	1	1	0	0	0	1	0	0	0	1	0	0	0	1	0	0	0	1
CCND2	0	0	0	1	0	0	0	1	0	0	0	1	0	0	0	1	5	2	0	0	0	1	0.11857	0.0778776	0.00455338	0.0359921	0.409136	1	1	1	1	1	1	0	0	0	1	0	0	0	1	0	0	0	1	0	0	0	1
CCNK	0	0	0	1	0	0	0	1	0	0	0	1	0	0	0	1	3	0	0	0	0	1	0.141022	0.0919096	0.0181013	0.0406226	0.0563116	1	1	1	1	1	1	0	1	0	1	0	1	0	1	0	0	0	1	0	0	0	1
CDH15	0	0	0	1	0	0	0	1	0	0	0	1	0	0	0	1	4	3	0	0	0	1	0.300986	0.189432	0.0211883	0.102434	0.0450556	1	1	1	1	1	1	0	0	0	1	0	0	0	1	0	0	0	1	0	0	0	1
CDH2	0	1	0	1	0	1	0	1	0	0	0	1	0	0	0	1	27	16	0	0	0	1	0.26731	0.176102	0.0181714	0.077176	1.09763	1	1	1	1	1	1	1	0	inf	0.553419	0	0	0	1	0	0	0	1	1	0	inf	0.553419
CDK16	0	0	0	1	0	0	0	1	0	0	0	1	0	0	0	1	1	0	0	0	0	1	0.169086	0.113659	0.0174698	0.0457443	0.147074	1	1	1	1	1	1	-	-	-		-	-	-		-	-	-		-	-	-
CDK8	0	0	0	1	0	0	0	1	0	0	0	1	0	0	0	1	20	11	0	0	0	1	0.133304	0.0862968	0.0166279	0.033747	0.384814	1	1	1	1	1	1	0	0	0	1	0	0	0	1	0	0	0	1	0	0	0	1
CHD4	0	1	0	1	0	0	0	1	0	1	0	1	0	0	0	1	8	4	0	0	0	1	0.613198	0.424468	0.0430782	0.148038	0.4135	1	1	1	1	1	1	2	0	inf	0.306213	1	0	inf	0.553419	0	0	0	1	1	0	inf	0.553419
CHD7	0	1	0	1	0	1	0	1	0	0	0	1	0	0	0	1	14	8	0	0	0	1	0.823496	0.549353	0.0685463	0.22802	1.2477	1	1	1	1	1	1	1	1	0.806948	0.800626	1	0	inf	0.553419	0	0	0	1	0	1	0	1
CHRNA4	0	0	0	1	0	0	0	1	0	0	0	1	0	0	0	1	2	2	0	0	0	1	0.306599	0.195746	0.0105942	0.104538	0.0517508	1	1	1	1	1	1	0	0	0	1	0	0	0	1	0	0	0	1	0	0	0	1
CHRNB2	0	0	0	1	0	0	0	1	0	0	0	1	0	0	0	1	4	1	0	0	0	1	0.244157	0.159965	0.0154352	0.0778776	0.0512907	1	1	1	1	1	1	-	-	-		-	-	-		-	-	-		-	-	-
CLCN4	0	0	0	1	0	0	0	1	0	0	0	1	0	0	0	1	6	6	0	0	0	1	0.29397	0.189432	0.00940144	0.0954176	0.22315	1	1	1	1	1	1	-	-	-		-	-	-		-	-	-		-	-	-
CLTC	0	1	0	1	0	1	0	1	0	0	0	1	0	0	0	1	10	2	0	0	0	1	0.462354	0.321333	0.0471475	0.112256	0.49693	1	1	1	1	1	1	0	0	0	1	0	0	0	1	0	0	0	1	0	0	0	1
CNKSR2	0	0	0	1	0	0	0	1	0	0	0	1	0	0	0	1	4	9	0	0	0	1	0.279237	0.184521	0.026731	0.0722648	0.870985	1	1	1	1	1	1	0	0	0	1	0	0	0	1	0	0	0	1	0	0	0	1
CSNK1G1	0	0	0	1	0	0	0	1	0	0	0	1	0	0	0	1	27	6	0	0	0	1	0.123482	0.0820872	0.0184521	0.0301688	0.536741	1	1	1	1	1	1	0	0	0	1	0	0	0	1	0	0	0	1	0	0	0	1
CSNK2A1	0	1	0	1	0	0	0	1	0	1	0	1	0	0	0	1	6	2	0	0	0	1	0.124183	0.0799824	0.0136812	0.0304494	0.393458	1	1	1	1	1	1	1	0	inf	0.553419	1	0	inf	0.553419	0	0	0	1	0	0	0	1
CSNK2B	0	0	0	1	0	0	0	1	0	0	0	1	0	0	0	1	1	0	0	0	0	1	0.0708616	0.0479193	0.00579522	0.0190835	0.0486627	1	1	1	1	1	1	1	0	inf	0.553419	0	0	0	1	1	0	inf	0.553419	0	0	0	1
CUL3	0	0	0	1	0	0	0	1	0	0	0	1	0	0	0	1	14	1	0	0	0	1	0.216794	0.150142	0.0489015	0.0531111	0.2931	1	1	1	1	1	1	1	0	inf	0.553419	0	0	0	1	1	0	inf	0.553419	0	0	0	1
DCX	0	0	0	1	0	0	0	1	0	0	0	1	0	0	0	1	1	3	0	0	0	1	0.137514	0.094716	0.0148038	0.0352905	0.515313	1	1	1	1	1	1	-	-	-		-	-	-		-	-	-		-	-	-
DEPDC5	0	0	0	1	0	0	0	1	0	0	0	1	0	0	0	1	18	15	0	0	0	1	0.542337	0.357816	0.0500942	0.147336	0.283579	1	1	1	1	1	1	0	0	0	1	0	0	0	1	0	0	0	1	0	0	0	1
DHDDS	0	0	0	1	0	0	0	1	0	0	0	1	0	0	0	1	6	3	0	0	0	1	0.119272	0.0820872	0.0104538	0.0291866	0.16259	1	1	1	1	1	1	0	0	0	1	0	0	0	1	0	0	0	1	0	0	0	1
DIP2B	0	0	0	1	0	0	0	1	0	0	0	1	0	0	0	1	20	16	0	0	0	1	0.482701	0.318526	0.0509362	0.132602	0.891838	1	1	1	1	1	1	0	1	0	1	0	1	0	1	0	0	0	1	0	0	0	1
DLG3	0	0	0	1	0	0	0	1	0	0	0	1	0	0	0	1	3	2	0	0	0	1	0.218198	0.142425	0.0273624	0.0608989	0.465915	1	1	1	1	1	1	0	0	0	1	0	0	0	1	0	0	0	1	0	0	0	1
DLL4	0	0	0	1	0	0	0	1	0	0	0	1	0	0	0	1	1	1	0	0	0	1	0.25889	0.169787	0.0148739	0.0785792	0.190708	1	1	1	1	1	1	0	0	0	1	0	0	0	1	0	0	0	1	0	0	0	1
DNM1L	0	1	0	1	0	0	0	1	0	1	0	1	0	0	0	1	7	10	0	0	0	1	0.207674	0.139618	0.021469	0.0532514	0.294463	1	1	1	1	1	1	0	0	0	1	0	0	0	1	0	0	0	1	0	0	0	1
DPF2	0	0	0	1	0	0	0	1	0	0	0	1	0	0	0	1	3	3	0	0	0	1	0.141723	0.0933128	0.0190835	0.0361324	0.180769	1	1	1	1	1	1	0	0	0	1	0	0	0	1	0	0	0	1	0	0	0	1
EDAR	0	0	0	1	0	0	0	1	0	0	0	1	0	0	0	1	10	11	0	0	0	1	0.173295	0.108046	0.0189432	0.0585134	0.225914	1	1	1	1	1	1	0	0	0	1	0	0	0	1	0	0	0	1	0	0	0	1
EED	0	0	0	1	0	0	0	1	0	0	0	1	0	0	0	1	5	3	0	0	0	1	0.125586	0.0820872	0.0205569	0.0326244	0.245301	1	1	1	1	1	1	0	0	0	1	0	0	0	1	0	0	0	1	0	0	0	1
EEF2	0	0	0	1	0	0	0	1	0	0	0	1	0	0	0	1	2	3	0	0	0	1	0.362727	0.230826	0.0120675	0.120675	0.0509535	1	1	1	1	1	1	0	1	0	1	0	1	0	1	0	0	0	1	0	0	0	1
EIF2S3	0	0	0	1	0	0	0	1	0	0	0	1	0	0	0	1	2	3	0	0	0	1	0.134707	0.0905064	0.00975224	0.0373953	0.0343651	1	1	1	1	1	1	-	-	-		-	-	-		-	-	-		-	-	-
EMC1	0	0	0	1	0	0	0	1	0	0	0	1	0	0	0	1	1	1	0	0	0	1	0.340276	0.224512	0.0253979	0.0940144	0.0563703	1	1	1	1	1	1	0	0	0	1	0	0	0	1	0	0	0	1	0	0	0	1
EMX2	0	0	0	1	0	0	0	1	0	0	0	1	0	0	0	1	1	0	0	0	0	1	0.131199	0.0778776	0.00820872	0.0485507	0.278647	1	1	1	1	1	1	-	-	-		-	-	-		-	-	-		-	-	-
EPHB4	0	0	0	1	0	0	0	1	0	0	0	1	0	0	0	1	4	4	0	0	0	1	0.414646	0.270818	0.034659	0.125586	0.140454	1	1	1	1	1	1	1	0	inf	0.553419	1	0	inf	0.553419	0	0	0	1	0	0	0	1
ERMARD	0	0	0	1	0	0	0	1	0	0	0	1	0	0	0	1	3	5	0	0	0	1	0.198553	0.130498	0.0430782	0.0545143	0.0302167	1	1	1	1	1	1	0	0	0	1	0	0	0	1	0	0	0	1	0	0	0	1
FBXO25	0	0	0	1	0	0	0	1	0	0	0	1	0	0	0	1	6	4	0	0	0	1	0.107345	0.07016	0.00792808	0.0292567	0.036365	1	1	1	1	1	1	0	0	0	1	0	0	0	1	0	0	0	1	0	0	0	1
FBXW11	0	0	0	1	0	0	0	1	0	0	0	1	0	0	0	1	11	9	0	0	0	1	0.170489	0.115764	0.0330454	0.0416049	0.704771	1	1	1	1	1	1	0	0	0	1	0	0	0	1	0	0	0	1	0	0	0	1
FBXW7	0	1	0	1	0	1	0	1	0	0	0	1	0	0	0	1	18	10	0	1	0	1	0.18873	0.126288	0.0322034	0.0465862	0.825829	1	1	1	1	1	1	0	0	0	1	0	0	0	1	0	0	0	1	0	0	0	1
FGF12	0	1	0	1	0	1	0	1	0	0	0	1	0	0	0	1	57	35	0	0	0	1	0.091208	0.0618811	0.0136812	0.0249068	1.87089	1	1	1	1	1	1	0	0	0	1	0	0	0	1	0	0	0	1	0	0	0	1
FLNA	0	1	0	1	0	1	0	1	0	0	0	1	0	0	0	1	1	0	0	0	0	1	1.11933	0.710412	0.103837	0.375356	0.298291	1	1	1	1	1	1	0	1	0	1	0	0	0	1	0	0	0	1	0	1	0	1
FMR1	0	0	0	1	0	0	0	1	0	0	0	1	0	0	0	1	2	3	0	0	0	1	0.172594	0.119974	0.035501	0.0418154	0.323102	1	1	1	1	1	1	0	0	0	1	0	0	0	1	0	0	0	1	0	0	0	1
FZD5	0	0	0	1	0	0	0	1	0	0	0	1	0	0	0	1	1	2	0	0	0	1	0.285551	0.177505	0.00623021	0.103135	0.210021	1	1	1	1	1	1	0	0	0	1	0	0	0	1	0	0	0	1	0	0	0	1
GABRA1	0	0	0	1	0	0	0	1	0	0	0	1	0	0	0	1	9	6	0	1	0	1	0.130498	0.0884016	0.0207674	0.0357816	0.270323	1	1	1	1	1	1	1	0	inf	0.553419	1	0	inf	0.553419	0	0	0	1	0	0	0	1
GABRB3	0	0	0	1	0	0	0	1	0	0	0	1	0	0	0	1	28	18	0	0	0	1	0.162771	0.105942	0.0107345	0.0487612	0.436231	1	1	1	1	1	1	2	0	inf	0.306213	2	0	inf	0.306213	0	0	0	1	0	0	0	1
GATAD2B	0	0	0	1	0	0	0	1	0	0	0	1	0	0	0	1	12	9	0	0	0	1	0.186626	0.130498	0.026731	0.0446919	0.465831	1	1	1	1	1	1	0	0	0	1	0	0	0	1	0	0	0	1	0	0	0	1
GCH1	0	0	0	1	0	0	0	1	0	0	0	1	0	0	0	1	6	3	0	0	0	1	0.0933128	0.060969	0.00729664	0.0282745	0.132844	1	1	1	1	1	1	0	0	0	1	0	0	0	1	0	0	0	1	0	0	0	1
GFAP	0	0	0	1	0	0	0	1	0	0	0	1	0	0	0	1	2	2	0	0	0	1	0.176102	0.119272	0.00954176	0.0502346	0.120343	1	1	1	1	1	1	-	-	-		-	-	-		-	-	-		-	-	-
GJC2	0	0	0	1	0	0	0	1	0	0	0	1	0	0	0	1	2	0	0	0	0	1	0.228722	0.14453	0.00550054	0.080684	0.0303229	1	1	1	1	1	1	0	0	0	1	0	0	0	1	0	0	0	1	0	0	0	1
GNB1	0	0	0	1	0	0	0	1	0	0	0	1	0	0	0	1	20	8	0	0	0	1	0.138917	0.0891032	0.00757728	0.0422363	0.216862	1	1	1	1	1	1	0	0	0	1	0	0	0	1	0	0	0	1	0	0	0	1
GRIA2	0	1	0	1	0	1	0	1	0	0	0	1	0	0	0	1	11	14	0	0	0	1	0.252576	0.164876	0.037255	0.0729664	0.552962	1	1	1	1	1	1	0	0	0	1	0	0	0	1	0	0	0	1	0	0	0	1
GRIN2D	0	1	0	1	0	1	0	1	0	0	0	1	0	0	0	1	7	8	0	0	0	1	0.447621	0.285551	0.0177505	0.150142	0.324305	1	1	1	1	1	1	0	1	0	1	0	1	0	1	0	0	0	1	0	0	0	1
HDAC8	0	0	0	1	0	0	0	1	0	0	0	1	0	0	0	1	3	10	0	1	0	1	0.114361	0.0743696	0.0154352	0.0323438	0.971966	1	1	1	1	1	1	0	0	0	1	0	0	0	1	0	0	0	1	0	0	0	1
HESX1	0	0	0	1	0	0	0	1	0	0	0	1	0	0	0	1	4	1	0	0	0	1	0.0482701	0.0317825	0.00537426	0.0132602	0.0573532	1	1	1	1	1	1	0	0	0	1	0	0	0	1	0	0	0	1	0	0	0	1
HK1	0	1	0	1	0	1	0	1	0	0	0	1	0	0	0	1	9	14	0	0	0	1	0.351502	0.230826	0.0286253	0.10524	0.283895	1	1	1	1	1	1	1	0	inf	0.553419	0	0	0	1	1	0	inf	0.553419	0	0	0	1
HNRNPR	0	1	0	1	0	1	0	1	0	0	0	1	0	0	0	1	6	2	0	0	0	1	0.187327	0.129796	0.0120675	0.0479894	0.499441	1	1	1	1	1	1	1	0	inf	0.553419	1	0	inf	0.553419	0	0	0	1	0	0	0	1
HPD	0	0	0	1	0	0	0	1	0	0	0	1	0	0	0	1	8	2	0	0	0	1	0.152949	0.0968208	0.024977	0.0481999	0.0363609	1	1	1	1	1	1	0	0	0	1	0	0	0	1	0	0	0	1	0	0	0	1
HPRT1	0	0	0	1	0	0	0	1	0	0	0	1	0	0	0	1	3	2	0	0	0	1	0.051287	0.0343784	0.0160666	0.0124885	0.0669775	1	1	1	1	1	1	0	0	0	1	0	0	0	1	0	0	0	1	0	0	0	1
HRAS	0	0	0	1	0	0	0	1	0	0	0	1	0	0	0	1	2	2	0	1	0	1	0.0862968	0.056549	0.00308704	0.0266608	0.0743364	1	1	1	1	1	1	-	-	-		-	-	-		-	-	-		-	-	-
IFIH1	0	0	0	1	0	0	0	1	0	0	0	1	0	0	0	1	5	2	0	0	0	1	0.265205	0.17961	0.0408331	0.0698092	0.405045	1	1	1	1	1	1	1	0	inf	0.553419	1	0	inf	0.553419	0	0	0	1	0	0	0	1
IQSEC2	0	1	0	1	0	1	0	1	0	0	0	1	0	0	0	1	4	6	0	0	0	1	0.308704	0.213286	0.0193642	0.0834904	0.41437	1	1	1	1	1	1	0	0	0	1	0	0	0	1	0	0	0	1	0	0	0	1
KAT6A	0	1	0	1	0	1	0	1	0	0	0	1	0	0	0	1	17	11	0	0	0	1	0.622319	0.42096	0.0412541	0.166981	0.504891	1	1	1	1	1	1	0	1	0	1	0	1	0	1	0	0	0	1	0	0	0	1
KCNH5	0	0	0	1	0	0	0	1	0	0	0	1	0	0	0	1	34	27	0	0	0	1	0.305898	0.205569	0.0231528	0.0848936	0.877999	1	1	1	1	1	1	0	0	0	1	0	0	0	1	0	0	0	1	0	0	0	1
KCNJ11	0	0	0	1	0	0	0	1	0	0	0	1	0	0	0	1	1	0	0	0	0	1	0.167682	0.116466	0.00231528	0.0490418	0.0754785	1	1	1	1	1	1	-	-	-		-	-	-		-	-	-		-	-	-
KCNJ8	0	0	0	1	0	0	0	1	0	0	0	1	0	0	0	1	1	1	0	0	0	1	0.137514	0.0968208	0.00715632	0.0340978	0.0238357	1	1	1	1	1	1	0	0	0	1	0	0	0	1	0	0	0	1	0	0	0	1
KCNK3	0	0	0	1	0	0	0	1	0	0	0	1	0	0	0	1	6	2	0	1	0	1	0.231528	0.143126	0.00401315	0.0848936	0.49842	1	1	1	1	1	1	1	0	inf	0.553419	0	0	0	1	0	0	0	1	1	0	inf	0.553419
KCNN3	0	0	0	1	0	0	0	1	0	0	0	1	0	0	0	1	16	17	0	1	0	1	0.271519	0.178206	0.0220302	0.0834904	0.768563	1	1	1	1	1	1	0	1	0	1	0	0	0	1	0	0	0	1	0	0	0	1
KCNQ2	0	0	0	1	0	0	0	1	0	0	0	1	0	0	0	1	10	6	0	0	0	1	0.369042	0.23223	0.0222407	0.124885	0.259837	1	1	1	1	1	1	1	0	inf	0.553419	0	0	0	1	0	0	0	1	1	0	inf	0.553419
KCNT1	0	0	0	1	0	0	0	1	0	0	0	1	0	0	0	1	15	7	0	0	0	1	0.519886	0.329752	0.0598465	0.171892	0.229518	1	1	1	1	1	1	0	0	0	1	0	0	0	1	0	0	0	1	0	0	0	1
KCNT2	0	0	0	1	0	0	0	1	0	0	0	1	0	0	0	1	27	22	0	0	0	1	0.288358	0.189432	0.0785792	0.073668	0.471373	1	1	1	1	1	1	0	0	0	1	0	0	0	1	0	0	0	1	0	0	0	1
KDM1A	0	1	0	1	0	1	0	1	0	0	0	1	0	0	0	1	8	6	0	1	0	1	0.258189	0.169086	0.0219601	0.0715632	0.176149	1	1	1	1	1	1	1	0	inf	0.553419	1	0	inf	0.553419	0	0	0	1	0	0	0	1
KDM3B	0	1	0	1	0	1	0	1	0	0	0	1	0	0	0	1	14	7	0	0	0	1	0.505854	0.338873	0.0616005	0.137514	0.359533	1	1	1	1	1	1	0	0	0	1	0	0	0	1	0	0	0	1	0	0	0	1
KDM6A	0	0	0	1	0	0	0	1	0	0	0	1	0	0	0	1	6	11	0	0	0	1	0.345889	0.22381	0.0400614	0.094716	0.323685	1	1	1	1	1	1	1	0	inf	0.553419	0	0	0	1	1	0	inf	0.553419	0	0	0	1
KIDINS220	0	1	0	1	0	1	0	1	0	0	0	1	0	0	0	1	8	4	0	0	0	1	0.52199	0.347292	0.0310107	0.146634	0.235662	1	1	1	1	1	1	0	0	0	1	0	0	0	1	0	0	0	1	0	0	0	1
KIF4A	0	0	0	1	0	0	0	1	0	0	0	1	0	0	0	1	3	8	0	0	0	1	0.328349	0.220302	0.0453935	0.0827888	0.201146	1	1	1	1	1	1	0	0	0	1	0	0	0	1	0	0	0	1	0	0	0	1
KIF5C	0	2	0	1	0	1	0	1	0	0	0	1	0	1	0	1	17	9	0	0	0	1	0.233633	0.15365	0.050445	0.0664415	0.52043	1	1	1	1	1	1	0	0	0	1	0	0	0	1	0	0	0	1	0	0	0	1
KIRREL3	0	0	0	1	0	0	0	1	0	0	0	1	0	0	0	1	69	38	0	3	0	1	0.287656	0.185222	0.0325542	0.0905064	3.81843	1	1	1	1	1	1	0	0	0	1	0	0	0	1	0	0	0	1	0	0	0	1
KITLG	0	0	0	1	0	0	0	1	0	0	0	1	0	0	0	1	7	8	0	0	0	1	0.0657399	0.0441306	0.0119272	0.01754	0.246725	1	1	1	1	1	1	0	0	0	1	0	0	0	1	0	0	0	1	0	0	0	1
KLF8	0	0	0	1	0	0	0	1	0	0	0	1	0	0	0	1	15	18	0	0	0	1	0.0869984	0.063144	0.00653891	0.0205569	0.0363299	1	1	1	1	1	1	0	0	0	1	0	0	0	1	0	0	0	1	0	0	0	1
KLHL15	0	0	0	1	0	0	0	1	0	0	0	1	0	0	0	1	1	2	0	0	0	1	0.18873	0.12699	0.00827888	0.0541635	0.266406	1	1	1	1	1	1	-	-	-		-	-	-		-	-	-		-	-	-
KMT2B	0	2	0	1	0	1	0	1	0	1	0	1	0	0	0	1	1	1	0	0	0	1	0.858394	0.584433	0.0471475	0.239947	0.162766	1	1	1	1	1	1	3	0	inf	0.169397	1	0	inf	0.553419	0	0	0	1	1	0	inf	0.553419
KRAS	0	0	0	1	0	0	0	1	0	0	0	1	0	0	0	1	6	4	0	0	0	1	0.0444814	0.0296777	0.00395001	0.0117869	0.193923	1	1	1	1	1	1	0	0	0	1	0	0	0	1	0	0	0	1	0	0	0	1
L1CAM	0	0	0	1	0	0	0	1	0	0	0	1	0	0	0	1	3	0	0	0	0	1	0.474983	0.305196	0.064477	0.146634	0.145616	1	1	1	1	1	1	1	0	inf	0.553419	0	0	0	1	1	0	inf	0.553419	0	0	0	1
LEMD2	0	1	0	1	0	0	0	1	0	0	0	1	0	1	0	1	4	2	0	0	0	1	0.185222	0.124183	0.0112256	0.0533216	0.18167	1	1	1	1	1	1	0	0	0	1	0	0	0	1	0	0	0	1	0	0	0	1
LGI1	0	0	0	1	0	0	0	1	0	0	0	1	0	0	0	1	2	5	0	1	0	1	0.157158	0.103135	0.0159263	0.0454637	0.225692	1	1	1	1	1	1	0	0	0	1	0	0	0	1	0	0	0	1	0	0	0	1
MAGT1	0	0	0	1	0	0	0	1	0	0	0	1	0	0	0	1	2	0	0	0	0	1	0.108748	0.0750712	0.0143828	0.0272221	0.0480698	1	1	1	1	1	1	0	0	0	1	0	0	0	1	0	0	0	1	0	0	0	1
MAP2K2	0	0	0	1	0	0	0	1	0	0	0	1	0	0	0	1	9	5	0	0	0	1	0.143828	0.0884016	0.00520587	0.0503047	0.058942	1	1	1	1	1	1	0	0	0	1	0	0	0	1	0	0	0	1	0	0	0	1
MAPK10	0	0	0	1	0	0	0	1	0	0	0	1	0	0	0	1	34	25	0	0	0	1	0.13611	0.0877	0.0187327	0.0399912	1.05571	1	1	1	1	1	1	0	0	0	1	0	0	0	1	0	0	0	1	0	0	0	1
MAST1	0	1	0	1	0	1	0	1	0	0	0	1	0	0	0	1	1	3	0	0	0	1	0.700898	0.453935	0.0260294	0.22381	0.0925013	1	1	1	1	1	1	0	0	0	1	0	0	0	1	0	0	0	1	0	0	0	1
MED12	0	0	0	1	0	0	0	1	0	0	0	1	0	0	0	1	1	1	0	0	0	1	0.634246	0.432186	0.0683358	0.164174	0.171714	1	1	1	1	1	1	-	-	-		-	-	-		-	-	-		-	-	-
MED13	0	0	0	1	0	0	0	1	0	0	0	1	0	0	0	1	20	10	0	0	0	1	0.555667	0.380267	0.0498136	0.143126	0.496226	1	1	1	1	1	1	0	1	0	1	0	0	0	1	0	0	0	1	0	1	0	1
MTF1	0	0	0	1	0	0	0	1	0	0	0	1	0	0	0	1	1	2	0	1	0	1	0.218899	0.143126	0.0152949	0.0647577	0.305801	1	1	1	1	1	1	0	0	0	1	0	0	0	1	0	0	0	1	0	0	0	1
NAA10	0	0	0	1	0	0	0	1	0	0	0	1	0	0	0	1	1	1	0	0	0	1	0.0764744	0.0494628	0.0155755	0.0230125	0.0246273	1	1	1	1	1	1	-	-	-		-	-	-		-	-	-		-	-	-
NLGN2	0	0	0	1	0	0	0	1	0	0	0	1	0	0	0	1	2	1	0	0	0	1	0.357114	0.230826	0.00778776	0.119272	0.366797	1	1	1	1	1	1	0	0	0	1	0	0	0	1	0	0	0	1	0	0	0	1
NLGN4X	0	0	0	1	0	0	0	1	0	0	0	1	0	0	0	1	9	16	0	0	0	1	0.326946	0.209778	0.0100329	0.108046	0.143531	1	1	1	1	1	1	0	1	0	1	0	0	0	1	0	0	0	1	0	1	0	1
NPM1	0	0	0	1	0	0	0	1	0	0	0	1	0	0	0	1	3	4	0	0	0	1	0.0757728	0.0488314	0.0242754	0.0206972	0.0839066	1	1	1	1	1	1	-	-	-		-	-	-		-	-	-		-	-	-
NR2F1	0	0	0	1	0	0	0	1	0	0	0	1	0	0	0	1	1	0	0	0	0	1	0.226617	0.138215	0.00862968	0.0820872	1.15001	1	1	1	1	1	1	1	0	inf	0.553419	1	0	inf	0.553419	0	0	0	1	0	0	0	1
NRAS	0	0	0	1	0	0	0	1	0	0	0	1	0	0	0	1	1	1	0	0	0	1	0.0538829	0.03508	0.00813856	0.0151546	0.0628634	1	1	1	1	1	1	0	0	0	1	0	0	0	1	0	0	0	1	0	0	0	1
NUS1	0	0	0	1	0	0	0	1	0	0	0	1	0	0	0	1	5	1	0	0	0	1	0.0722648	0.0483402	0.00855952	0.0213988	0.0836535	1	1	1	1	1	1	0	0	0	1	0	0	0	1	0	0	0	1	0	0	0	1
OFD1	0	0	0	1	0	0	0	1	0	0	0	1	0	0	0	1	1	0	0	0	0	1	0.273624	0.181714	0.0225915	0.0722648	0.0416874	1	1	1	1	1	1	0	0	0	1	0	0	0	1	0	0	0	1	0	0	0	1
OPHN1	0	0	0	1	0	0	0	1	0	0	0	1	0	0	0	1	11	6	0	0	0	1	0.212585	0.142425	0.0272922	0.0582328	0.163167	1	1	1	1	1	1	0	0	0	1	0	0	0	1	0	0	0	1	0	0	0	1
OTC	0	0	0	1	0	0	0	1	0	0	0	1	0	0	0	1	2	1	0	0	0	1	0.0954176	0.0623021	0.0111554	0.025889	0.113605	1	1	1	1	1	1	-	-	-		-	-	-		-	-	-		-	-	-
OTUD7A	0	1	0	1	0	1	0	1	0	0	0	1	0	0	0	1	23	15	0	0	0	1	0.424468	0.265906	0.0131901	0.148739	0.441105	1	1	1	1	1	1	1	0	inf	0.553419	0	0	0	1	0	0	0	1	0	0	0	1
OTX2	0	0	0	1	0	0	0	1	0	0	0	1	0	0	0	1	2	1	0	0	0	1	0.0940144	0.0624424	0.00623021	0.0268713	0.26995	1	1	1	1	1	1	0	0	0	1	0	0	0	1	0	0	0	1	0	0	0	1
P4HB	0	0	0	1	0	0	0	1	0	0	0	1	0	0	0	1	3	2	0	0	0	1	0.181013	0.112256	0.0152247	0.0623021	0.0289241	1	1	1	1	1	1	0	0	0	1	0	0	0	1	0	0	0	1	0	0	0	1
PACS2	0	0	0	1	0	0	0	1	0	0	0	1	0	0	0	1	15	6	0	0	0	1	0.347292	0.211883	0.039009	0.122078	0.126509	1	1	1	1	1	1	1	0	inf	0.553419	1	0	inf	0.553419	0	0	0	1	0	0	0	1
PAFAH1B1	0	0	0	1	0	0	0	1	0	0	0	1	0	0	0	1	13	7	0	1	0	1	0.125586	0.084192	0.0117167	0.0298882	0.351805	1	1	1	1	1	1	0	0	0	1	0	0	0	1	0	0	0	1	0	0	0	1
PAK3	0	1	0	1	0	0	0	1	0	1	0	1	0	0	0	1	9	17	0	0	0	1	0.146634	0.0989256	0.0279237	0.0370445	0.754288	1	1	1	1	1	1	0	0	0	1	0	0	0	1	0	0	0	1	0	0	0	1
PAX8	0	1	0	1	0	0	0	1	0	1	0	1	0	0	0	1	1	1	0	0	0	1	0.152949	0.0989256	0.0197851	0.0466564	0.238297	1	1	1	1	1	1	-	-	-		-	-	-		-	-	-		-	-	-
PCDH19	0	1	0	1	0	1	0	1	0	0	0	1	0	0	0	1	6	2	0	0	0	1	0.515676	0.331155	0.0181714	0.171892	1.45203	1	1	1	1	1	1	0	0	0	1	0	0	0	1	0	0	0	1	0	0	0	1
PDCD10	0	1	0	1	0	1	0	1	0	0	0	1	0	0	0	1	1	1	0	0	0	1	0.0608989	0.039921	0.0174698	0.0149441	0.144194	1	1	1	1	1	1	0	0	0	1	0	0	0	1	0	0	0	1	0	0	0	1
PGK1	0	0	0	1	0	0	0	1	0	0	0	1	0	0	0	1	1	1	0	0	0	1	0.108046	0.0729664	0.0143828	0.0291164	0.259518	1	1	1	1	1	1	0	0	0	1	0	0	0	1	0	0	0	1	0	0	0	1
PHF8	0	0	0	1	0	0	0	1	0	0	0	1	0	0	0	1	3	4	0	0	0	1	0.312212	0.207674	0.0296777	0.0862968	0.248259	1	1	1	1	1	1	0	1	0	1	0	1	0	1	0	0	0	1	0	0	0	1
PLP1	0	0	0	1	0	0	0	1	0	0	0	1	0	0	0	1	1	0	0	0	0	1	0.077176	0.0500241	0.0112958	0.0230125	0.157036	1	1	1	1	1	1	-	-	-		-	-	-		-	-	-		-	-	-
PPP1CB	0	0	0	1	0	0	0	1	0	0	0	1	0	0	0	1	9	5	0	0	0	1	0.091208	0.0614602	0.010945	0.0207674	0.14914	1	1	1	1	1	1	0	0	0	1	0	0	0	1	0	0	0	1	0	0	0	1
PPP2CA	0	0	0	1	0	0	0	1	0	0	0	1	0	0	0	1	5	3	0	0	0	1	0.0989256	0.0673536	0.0150844	0.0254681	0.15626	1	1	1	1	1	1	0	0	0	1	0	0	0	1	0	0	0	1	0	0	0	1
PPP2R1A	0	0	0	1	0	0	0	1	0	0	0	1	0	0	0	1	5	1	0	0	0	1	0.212585	0.138215	0.0173295	0.0644069	0.0574099	1	1	1	1	1	1	0	0	0	1	0	0	0	1	0	0	0	1	0	0	0	1
PPP3CA	0	1	0	1	0	1	0	1	0	0	0	1	0	0	0	1	26	24	0	1	0	1	0.150142	0.0989256	0.0243455	0.0405525	0.775832	1	1	1	1	1	1	0	0	0	1	0	0	0	1	0	0	0	1	0	0	0	1
PRPF8	0	0	0	1	0	0	0	1	0	0	0	1	0	0	0	1	1	3	0	0	0	1	0.821644	0.559175	0.0471475	0.216093	0.10423	1	1	1	1	1	1	1	2	0.403474	0.911017	1	2	0.403474	0.911017	0	0	0	1	0	0	0	1
PTCHD1	0	0	0	1	0	0	0	1	0	0	0	1	0	0	0	1	1	7	0	0	0	1	0.272922	0.184521	0.00785792	0.0813856	0.327261	1	1	1	1	1	1	0	0	0	1	0	0	0	1	0	0	0	1	0	0	0	1
PTDSS1	0	0	0	1	0	0	0	1	0	0	0	1	0	0	0	1	17	4	0	0	0	1	0.150142	0.0968208	0.0236439	0.0415347	0.117517	1	1	1	1	1	1	0	0	0	1	0	0	0	1	0	0	0	1	0	0	0	1
PTPN11	0	1	0	1	0	1	0	1	0	0	0	1	0	0	0	1	6	10	0	1	0	1	0.193642	0.126288	0.0286253	0.0551458	0.345338	1	1	1	1	1	1	2	0	inf	0.306213	1	0	inf	0.553419	1	0	inf	0.553419	0	0	0	1
RAB11A	0	0	0	1	0	0	0	1	0	0	0	1	0	0	0	1	1	1	0	0	0	1	0.0681254	0.0456742	0.0094716	0.016207	0.563316	1	1	1	1	1	1	0	0	0	1	0	0	0	1	0	0	0	1	0	0	0	1
RAB11B	0	0	0	1	0	0	0	1	0	0	0	1	0	0	0	1	3	1	0	0	0	1	0.105942	0.0675641	0.00392194	0.0350098	0.0756265	1	1	1	1	1	1	0	0	0	1	0	0	0	1	0	0	0	1	0	0	0	1
RAC1	0	0	0	1	0	0	0	1	0	0	0	1	0	0	0	1	3	1	0	0	0	1	0.0729664	0.0453935	0.00557772	0.022381	0.14513	1	1	1	1	1	1	0	0	0	1	0	0	0	1	0	0	0	1	0	0	0	1
RAC3	0	0	0	1	0	0	0	1	0	0	0	1	0	0	0	1	1	0	0	0	0	1	0.0834904	0.0535321	0.00722648	0.027643	0.0353284	1	1	1	1	1	1	0	0	0	1	0	0	0	1	0	0	0	1	0	0	0	1
RAD21	0	0	0	1	0	0	0	1	0	0	0	1	0	0	0	1	3	0	0	0	0	1	0.173295	0.117167	0.0250471	0.0457443	0.0825346	1	1	1	1	1	1	0	0	0	1	0	0	0	1	0	0	0	1	0	0	0	1
RAD51	0	0	0	1	0	0	0	1	0	0	0	1	0	0	0	1	2	2	0	0	0	1	0.0926112	0.0611795	0.010103	0.0252576	0.0292409	1	1	1	1	1	1	1	0	inf	0.553419	1	0	inf	0.553419	0	0	0	1	0	0	0	1
RAF1	0	2	0	1	0	1	0	1	0	0	0	1	0	1	0	1	9	7	0	0	0	1	0.20627	0.138917	0.0152949	0.0543038	0.288588	1	1	1	1	1	1	0	0	0	1	0	0	0	1	0	0	0	1	0	0	0	1
RALA	0	0	0	1	0	0	0	1	0	0	0	1	0	0	0	1	5	3	0	0	0	1	0.0566893	0.0365534	0.00618811	0.0155054	0.149528	1	1	1	1	1	1	0	0	0	1	0	0	0	1	0	0	0	1	0	0	0	1
RANBP2	0	0	0	1	0	0	0	1	0	0	0	1	0	0	0	1	5	2	0	0	0	1	0.801704	0.542337	0.0743696	0.216093	0.132084	1	1	1	1	1	1	1	0	inf	0.553419	0	0	0	1	1	0	inf	0.553419	0	0	0	1
RBM10	0	0	0	1	0	0	0	1	0	0	0	1	0	0	0	1	2	1	0	0	0	1	0.308704	0.200658	0.028064	0.0898048	0.306493	1	1	1	1	1	1	0	0	0	1	0	0	0	1	0	0	0	1	0	0	0	1
RFX3	0	0	0	1	0	0	0	1	0	0	0	1	0	0	0	1	35	23	0	0	0	1	0.232931	0.152247	0.0165578	0.0647577	1.57989	1	1	1	1	1	1	0	2	0	1	0	2	0	1	0	0	0	1	0	0	0	1
RIMS1	0	1	0	1	0	1	0	1	0	0	0	1	0	0	0	1	75	33	0	0	0	1	0.489717	0.321333	0.0584433	0.134707	1.57589	1	1	1	1	1	1	2	0	inf	0.306213	0	0	0	1	2	0	inf	0.306213	0	0	0	1
RIT1	0	1	0	1	0	1	0	1	0	0	0	1	0	0	0	1	2	1	0	0	0	1	0.080684	0.0573207	0.0150844	0.0171892	0.0722865	1	1	1	1	1	1	0	0	0	1	0	0	0	1	0	0	0	1	0	0	0	1
RLIM	0	0	0	1	0	0	0	1	0	0	0	1	0	0	0	1	1	0	0	0	0	1	0.1754	0.123482	0.0138917	0.0402017	0.111882	1	1	1	1	1	1	0	0	0	1	0	0	0	1	0	0	0	1	0	0	0	1
RNF13	0	1	0	1	0	1	0	1	0	0	0	1	0	0	0	1	15	10	0	0	0	1	0.0926112	0.0626529	0.0178908	0.0253278	0.102632	1	1	1	1	1	1	0	0	0	1	0	0	0	1	0	0	0	1	0	0	0	1
ROR2	0	0	0	1	0	0	0	1	0	0	0	1	0	0	0	1	27	21	0	0	0	1	0.409033	0.260995	0.0231528	0.132602	0.60055	1	1	1	1	1	1	0	0	0	1	0	0	0	1	0	0	0	1	0	0	0	1
RPS23	0	0	0	1	0	0	0	1	0	0	0	1	0	0	0	1	1	0	0	0	0	1	0.0422363	0.0295374	0.0063144	0.0094716	0.00430185	1	1	1	1	1	1	-	-	-		-	-	-		-	-	-		-	-	-
RRAS	0	0	0	1	0	0	0	1	0	0	0	1	0	0	0	1	1	1	0	0	0	1	0.102434	0.065319	0.00632142	0.0340978	0.0486443	1	1	1	1	1	1	0	0	0	1	0	0	0	1	0	0	0	1	0	0	0	1
RRAS2	0	0	0	1	0	0	0	1	0	0	0	1	0	0	0	1	10	4	0	0	0	1	0.0642666	0.0435694	0.00412541	0.0174698	0.24578	1	1	1	1	1	1	0	0	0	1	0	0	0	1	0	0	0	1	0	0	0	1
SCN8A	0	0	0	1	0	0	0	1	0	0	0	1	0	0	0	1	21	14	0	1	0	1	0.57882	0.394299	0.040763	0.157158	1.103	1	1	1	1	1	1	0	0	0	1	0	0	0	1	0	0	0	1	0	0	0	1
SETD1B	0	0	0	1	0	0	0	1	0	0	0	1	0	0	0	1	4	3	0	0	0	1	0.0905064	0.0581626	0.0230125	0.0298882	0.0339007	1	1	1	1	1	1	2	1	1.6139	0.579843	1	1	0.806948	0.800626	0	0	0	1	0	0	0	1
SHANK1	0	0	0	1	0	0	0	1	0	0	0	1	0	0	0	1	6	3	0	0	0	1	0.762232	0.472878	0.0378864	0.262398	0.648003	1	1	1	1	1	1	2	0	inf	0.306213	2	0	inf	0.306213	0	0	0	1	0	0	0	1
SHOC2	0	0	0	1	0	0	0	1	0	0	0	1	0	0	0	1	8	4	0	0	0	1	0.14032	0.098224	0.0154352	0.0354308	0.288823	1	1	1	1	1	1	0	0	0	1	0	0	0	1	0	0	0	1	0	0	0	1
SIX3	0	0	0	1	0	0	0	1	0	0	0	1	0	0	0	1	1	0	0	0	0	1	0.180311	0.112958	0.00312914	0.064898	0.20197	1	1	1	1	1	1	0	0	0	1	0	0	0	1	0	0	0	1	0	0	0	1
SLC16A2	0	0	0	1	0	0	0	1	0	0	0	1	0	0	0	1	6	5	0	0	0	1	0.178908	0.119974	0.0100329	0.0532514	0.204198	1	1	1	1	1	1	0	0	0	1	0	0	0	1	0	0	0	1	0	0	0	1
SLC1A2	0	0	0	1	0	0	0	1	0	0	0	1	0	0	0	1	18	9	0	0	0	1	0.178908	0.119272	0.0110853	0.0524095	0.428653	1	1	1	1	1	1	0	0	0	1	0	0	0	1	0	0	0	1	0	0	0	1
SLC25A4	0	0	0	1	0	0	0	1	0	0	0	1	0	0	0	1	2	0	0	0	0	1	0.0954176	0.063144	0.00996272	0.0298882	0.0294656	1	1	1	1	1	1	0	0	0	1	0	0	0	1	0	0	0	1	0	0	0	1
SLC2A1	0	0	0	1	0	0	0	1	0	0	0	1	0	0	0	1	5	3	0	1	0	1	0.18873	0.126288	0.010103	0.0566191	0.239135	1	1	1	1	1	1	0	0	0	1	0	0	0	1	0	0	0	1	0	0	0	1
SMARCA4	0	0	0	1	0	0	0	1	0	0	0	1	0	0	0	1	10	7	0	1	0	1	0.67985	0.437798	0.031993	0.213988	0.220154	1	1	1	1	1	1	1	0	inf	0.553419	0	0	0	1	0	0	0	1	1	0	inf	0.553419
SMARCB1	0	0	0	1	0	0	0	1	0	0	0	1	0	0	0	1	3	2	0	0	0	1	0.15365	0.0961192	0.0101732	0.0493225	0.195712	1	1	1	1	1	1	0	0	0	1	0	0	0	1	0	0	0	1	0	0	0	1
SMARCD1	0	0	0	1	0	0	0	1	0	0	0	1	0	0	0	1	1	1	0	0	0	1	0.164174	0.110151	0.0193642	0.0409734	0.188355	1	1	1	1	1	1	0	0	0	1	0	0	0	1	0	0	0	1	0	0	0	1
SMC3	0	0	0	1	0	0	0	1	0	0	0	1	0	0	0	1	2	3	0	0	0	1	0.314317	0.213988	0.0606182	0.0715632	0.0843855	1	1	1	1	1	1	1	0	inf	0.553419	1	0	inf	0.553419	0	0	0	1	0	0	0	1
SMS	0	0	0	1	0	0	0	1	0	0	0	1	0	0	0	1	1	0	0	0	0	1	0.110853	0.0698794	0.010103	0.0334663	0.118404	1	1	1	1	1	1	-	-	-		-	-	-		-	-	-		-	-	-
SNAP25	0	1	0	1	0	1	0	1	0	0	0	1	0	0	0	1	6	5	0	0	0	1	0.0750712	0.0524095	0.00502346	0.0185222	0.470011	1	1	1	1	1	1	0	0	0	1	0	0	0	1	0	0	0	1	0	0	0	1
SNRPB	0	0	0	1	0	0	0	1	0	0	0	1	0	0	0	1	1	1	0	0	0	1	0.0820872	0.0554264	0.00594255	0.0207674	0.0966199	1	1	1	1	1	1	0	0	0	1	0	0	0	1	0	0	0	1	0	0	0	1
SNX3	0	0	0	1	0	0	0	1	0	0	0	1	0	0	0	1	5	4	0	0	0	1	0.0611795	0.0399912	0.00667222	0.0187327	0.343056	1	1	1	1	1	1	0	0	0	1	0	0	0	1	0	0	0	1	0	0	0	1
SRP54	0	0	0	1	0	0	0	1	0	0	0	1	0	0	0	1	8	6	0	0	0	1	0.12699	0.0855952	0.0143828	0.0326244	0.137635	1	1	1	1	1	1	0	0	0	1	0	0	0	1	0	0	0	1	0	0	0	1
STAG2	0	1	0	1	0	1	0	1	0	0	0	1	0	0	0	1	5	4	0	0	0	1	0.324139	0.221004	0.0674238	0.0743696	1.08344	1	1	1	1	1	1	1	1	0.806948	0.800626	0	1	0	1	0	0	0	1	1	0	inf	0.553419
STX1B	0	0	0	1	0	0	0	1	0	0	0	1	0	0	0	1	1	2	0	0	0	1	0.115764	0.0757728	0.00891032	0.0338873	0.253559	1	1	1	1	1	1	0	0	0	1	0	0	0	1	0	0	0	1	0	0	0	1
STXBP1	0	0	0	1	0	0	0	1	0	0	0	1	0	0	0	1	9	2	0	0	0	1	0.212585	0.14032	0.0352905	0.060969	0.268547	1	1	1	1	1	1	0	0	0	1	0	0	0	1	0	0	0	1	0	0	0	1
SYN1	0	0	0	1	0	0	0	1	0	0	0	1	0	0	0	1	1	1	0	0	0	1	0.183118	0.115764	0.012699	0.0604078	0.146546	1	1	1	1	1	1	-	-	-		-	-	-		-	-	-		-	-	-
SYNCRIP	0	0	0	1	0	0	0	1	0	0	0	1	0	0	0	1	2	2	0	0	0	1	0.180311	0.124885	0.018873	0.0455338	0.158061	1	1	1	1	1	1	1	0	inf	0.553419	0	0	0	1	1	0	inf	0.553419	0	0	0	1
TAF1	0	0	0	1	0	0	0	1	0	0	0	1	0	0	0	1	1	7	0	0	0	1	0.550756	0.385178	0.059636	0.131901	0.271501	1	1	1	1	1	1	0	0	0	1	0	0	0	1	0	0	0	1	0	0	0	1
TBX18	0	0	0	1	0	0	0	1	0	0	0	1	0	0	0	1	3	2	0	0	0	1	0.216794	0.138917	0.0154352	0.0686165	0.345397	1	1	1	1	1	1	0	0	0	1	0	0	0	1	0	0	0	1	0	0	0	1
TGIF1	0	0	0	1	0	0	0	1	0	0	0	1	0	0	0	1	8	3	0	1	0	1	0.164174	0.10945	0.0045604	0.050445	0.267362	1	1	1	1	1	1	0	0	0	1	0	0	0	1	0	0	0	1	0	0	0	1
THAP1	0	0	0	1	0	0	0	1	0	0	0	1	0	0	0	1	1	0	0	0	0	1	0.0637754	0.0418855	0.00489717	0.0182416	0.0211591	1	1	1	1	1	1	-	-	-		-	-	-		-	-	-		-	-	-
TLK2	0	0	0	1	0	0	0	1	0	0	0	1	0	0	0	1	10	11	0	0	0	1	0.21469	0.136812	0.0336768	0.0566191	0.521239	1	1	1	1	1	1	1	1	0.806948	0.800626	0	1	0	1	1	0	inf	0.553419	0	0	0	1
TM4SF20	0	0	0	1	0	0	0	1	0	0	0	1	0	0	0	1	4	2	0	0	0	1	0.0592852	0.0388686	0.0119974	0.0173295	0.00884982	1	1	1	1	1	1	0	0	0	1	0	0	0	1	0	0	0	1	0	0	0	1
TMEM63A	0	0	0	1	0	0	0	1	0	0	0	1	0	0	0	1	4	3	0	0	0	1	0.247665	0.159263	0.0605481	0.0764744	0.0482252	1	1	1	1	1	1	0	1	0	1	0	0	0	1	0	0	0	1	0	1	0	1
TRRAP	0	1	0	1	0	1	0	1	0	0	0	1	0	0	0	1	18	7	0	0	0	1	1.43119	0.931472	0.135409	0.432186	0.437019	1	1	1	1	1	1	2	0	inf	0.306213	2	0	inf	0.306213	0	0	0	1	0	0	0	1
TSC1	0	1	0	1	0	1	0	1	0	0	0	1	0	0	0	1	5	0	0	0	0	1	0.36413	0.24135	0.0464459	0.103837	0.225146	1	1	1	1	1	1	0	0	0	1	0	0	0	1	0	0	0	1	0	0	0	1
TSHZ3	0	0	0	1	0	0	0	1	0	0	0	1	0	0	0	1	8	6	0	2	0	1	0.410436	0.2631	0.00884016	0.138917	2.4066	1	1	1	1	1	1	0	0	0	1	0	0	0	1	0	0	0	1	0	0	0	1
TSPAN7	0	0	0	1	0	0	0	1	0	0	0	1	0	0	0	1	2	2	0	0	0	1	0.073668	0.0482701	0.00628634	0.0217496	0.220218	1	1	1	1	1	1	0	0	0	1	0	0	0	1	0	0	0	1	0	0	0	1
TUBA1A	0	0	0	1	0	0	0	1	0	0	0	1	0	0	0	1	1	0	0	0	0	1	0.142425	0.100329	0.00708616	0.0366937	0.0276237	1	1	1	1	1	1	-	-	-		-	-	-		-	-	-		-	-	-
TUBB3	0	1	0	1	0	0	0	1	0	0	0	1	0	1	0	1	4	4	0	0	0	1	0.23223	0.147336	0.00869984	0.0792808	0.0612757	1	1	1	1	1	1	0	1	0	1	0	1	0	1	0	0	0	1	0	0	0	1
TUBB4A	0	0	0	1	0	0	0	1	0	0	0	1	0	0	0	1	4	0	0	0	0	1	0.231528	0.147336	0.00452532	0.0799824	0.0327781	1	1	1	1	1	1	-	-	-		-	-	-		-	-	-		-	-	-
TWIST2	0	0	0	1	0	0	0	1	0	0	0	1	0	0	0	1	12	2	0	0	0	1	0.0404823	0.0262398	0.00296777	0.013611	0.0867478	1	1	1	1	1	1	0	0	0	1	0	0	0	1	0	0	0	1	0	0	0	1
UBE3A	0	0	0	1	0	0	0	1	0	0	0	1	0	0	0	1	1	1	0	0	0	1	0.232931	0.158562	0.0162771	0.0607586	0.149969	1	1	1	1	1	1	1	0	inf	0.553419	1	0	inf	0.553419	0	0	0	1	0	0	0	1
UBTF	0	0	0	1	0	0	0	1	0	0	0	1	0	0	0	1	1	0	0	0	0	1	0.277834	0.177505	0.0258189	0.0827888	0.190065	1	1	1	1	1	1	0	0	0	1	0	0	0	1	0	0	0	1	0	0	0	1
UPF1	0	0	0	1	0	0	0	1	0	0	0	1	0	0	0	1	1	3	0	0	0	1	0.496031	0.310107	0.0205569	0.169787	0.246612	1	1	1	1	1	1	0	0	0	1	0	0	0	1	0	0	0	1	0	0	0	1
USP7	0	0	0	1	0	0	0	1	0	0	0	1	0	0	0	1	12	4	0	0	0	1	0.354308	0.224512	0.0321333	0.0996272	0.267043	1	1	1	1	1	1	1	2	0.403474	0.911017	1	2	0.403474	0.911017	0	0	0	1	0	0	0	1
USP9X	0	0	0	1	0	0	0	1	0	0	0	1	0	0	0	1	3	3	0	0	0	1	0.661609	0.449024	0.0639158	0.165578	0.254247	1	1	1	1	1	1	0	0	0	1	0	0	0	1	0	0	0	1	0	0	0	1
VAMP2	0	0	0	1	0	0	0	1	0	0	0	1	0	0	0	1	2	1	0	0	0	1	0.0427976	0.0272922	0.00291866	0.0129796	0.153023	1	1	1	1	1	1	-	-	-		-	-	-		-	-	-		-	-	-
VCP	0	0	0	1	0	0	0	1	0	0	0	1	0	0	0	1	4	2	0	0	0	1	0.261697	0.184521	0.0218198	0.06139	0.15544	1	1	1	1	1	1	-	-	-		-	-	-		-	-	-		-	-	-
WDR37	0	0	0	1	0	0	0	1	0	0	0	1	0	0	0	1	10	9	0	0	0	1	0.20627	0.133304	0.00989256	0.063144	0.146542	1	1	1	1	1	1	1	0	inf	0.553419	1	0	inf	0.553419	0	0	0	1	0	0	0	1
WDR45	0	1	0	1	0	0	0	1	0	0	0	1	0	1	0	1	1	1	0	0	0	1	0.117167	0.0778776	0.0111554	0.0325542	0.0617124	1	1	1	1	1	1	-	-	-		-	-	-		-	-	-		-	-	-
WNT4	0	0	0	1	0	0	0	1	0	0	0	1	0	0	0	1	1	0	0	0	0	1	0.164174	0.107345	0.00627932	0.0518482	0.478997	1	1	1	1	1	1	0	0	0	1	0	0	0	1	0	0	0	1	0	0	0	1
YY1	0	0	0	1	0	0	0	1	0	0	0	1	0	0	0	1	7	6	0	1	0	1	0.18873	0.111554	0.010103	0.0722648	0.370942	1	1	1	1	1	1	0	0	0	1	0	0	0	1	0	0	0	1	0	0	0	1
ZC4H2	0	0	0	1	0	0	0	1	0	0	0	1	0	0	0	1	5	7	0	1	0	1	0.060969	0.0414646	0.0065319	0.0160666	0.0222198	1	1	1	1	1	1	0	0	0	1	0	0	0	1	0	0	0	1	0	0	0	1
ZDHHC15	0	0	0	1	0	0	0	1	0	0	0	1	0	0	0	1	4	10	0	0	0	1	0.0898048	0.0602674	0.0149441	0.0225214	0.0495963	1	1	1	1	1	1	0	0	0	1	0	0	0	1	0	0	0	1	0	0	0	1
ZDHHC9	0	0	0	1	0	0	0	1	0	0	0	1	0	0	0	1	1	1	0	0	0	1	0.117869	0.0799824	0.0183819	0.0305196	0.217438	1	1	1	1	1	1	-	-	-		-	-	-		-	-	-		-	-	-
ZIC2	0	0	0	1	0	0	0	1	0	0	0	1	0	0	0	1	2	0	0	0	0	1	0.299583	0.178206	0.00628634	0.117869	0.321317	1	1	1	1	1	1	1	0	inf	0.553419	1	0	inf	0.553419	0	0	0	1	0	0	0	1
ZMYM6	0	0	0	1	0	0	0	1	0	0	0	1	0	0	0	1	4	2	0	0	0	1	0.283446	0.19294	0.024135	0.0715632	0.123839	1	1	1	1	1	1	0	0	0	1	0	0	0	1	0	0	0	1	0	0	0	1
ZMYND11	0	0	0	1	0	0	0	1	0	0	0	1	0	0	0	1	15	8	0	0	0	1	0.190134	0.131199	0.0142425	0.0447621	0.305748	1	1	1	1	1	1	1	0	inf	0.553419	0	0	0	1	1	0	inf	0.553419	0	0	0	1
ZNF292	0	0	0	1	0	0	0	1	0	0	0	1	0	0	0	1	12	9	0	0	0	1	0.614602	0.419557	0.0374654	0.164876	0.240666	1	1	1	1	1	1	1	0	inf	0.553419	1	0	inf	0.553419	0	0	0	1	0	0	0	1
ZNF599	0	0	0	1	0	0	0	1	0	0	0	1	0	0	0	1	2	2	0	0	0	1	0.159263	0.108748	0.0108046	0.0408331	0.0151422	1	1	1	1	1	1	-	-	-		-	-	-		-	-	-		-	-	-
ZNF713	0	0	0	1	0	0	0	1	0	0	0	1	0	0	0	1	7	4	0	0	0	1	0.10945	0.0750712	0.00743696	0.0293269	0.0531588	1	1	1	1	1	1	0	0	0	1	0	0	0	1	0	0	0	1	0	0	0	1
ABCB7	-	-	-	-	-	-	-	-	-	-	-	-	-	-	-	-	-	-	-	-	-	-	-	-	-	-	-	-	-	-	-	-	-	-	-	-	-	-	-	-	-	-	-	-	-	-	-	-	-
ACSL4	-	-	-	-	-	-	-	-	-	-	-	-	-	-	-	-	-	-	-	-	-	-	-	-	-	-	-	-	-	-	-	-	-	-	-	-	-	-	-	-	-	-	-	-	-	-	-	-	-
ACTL6B	-	-	-	-	-	-	-	-	-	-	-	-	-	-	-	-	-	-	-	-	-	-	-	-	-	-	-	-	-	-	-	-	-	-	-	-	-	-	-	-	-	-	-	-	-	-	-	-	-
AP1S2	-	-	-	-	-	-	-	-	-	-	-	-	-	-	-	-	-	-	-	-	-	-	-	-	-	-	-	-	-	-	-	-	-	-	-	-	-	-	-	-	-	-	-	-	-	-	-	-	-
ARSE	-	-	-	-	-	-	-	-	-	-	-	-	-	-	-	-	-	-	-	-	-	-	-	-	-	-	-	-	-	-	-	-	-	-	-	-	-	-	-	-	-	-	-	-	-	-	-	-	-
ATP6AP2	-	-	-	-	-	-	-	-	-	-	-	-	-	-	-	-	-	-	-	-	-	-	-	-	-	-	-	-	-	-	-	-	-	-	-	-	-	-	-	-	-	-	-	-	-	-	-	-	-
BCAP31	-	-	-	-	-	-	-	-	-	-	-	-	-	-	-	-	-	-	-	-	-	-	-	-	-	-	-	-	-	-	-	-	-	-	-	-	-	-	-	-	-	-	-	-	-	-	-	-	-
BHLHA9	-	-	-	-	-	-	-	-	-	-	-	-	-	-	-	-	-	-	-	-	-	-	-	-	-	-	-	-	-	-	-	-	-	-	-	-	-	-	-	-	-	-	-	-	-	-	-	-	-
BPIFB6	-	-	-	-	-	-	-	-	-	-	-	-	-	-	-	-	-	-	-	-	-	-	-	-	-	-	-	-	-	-	-	-	-	-	-	-	-	-	-	-	-	-	-	-	-	-	-	-	-
CCDC22	-	-	-	-	-	-	-	-	-	-	-	-	-	-	-	-	-	-	-	-	-	-	-	-	-	-	-	-	-	-	-	-	-	-	-	-	-	-	-	-	-	-	-	-	-	-	-	-	-
CLIC2	-	-	-	-	-	-	-	-	-	-	-	-	-	-	-	-	-	-	-	-	-	-	-	-	-	-	-	-	-	-	-	-	-	-	-	-	-	-	-	-	-	-	-	-	-	-	-	-	-
CNOT3	-	-	-	-	-	-	-	-	-	-	-	-	-	-	-	-	-	-	-	-	-	-	-	-	-	-	-	-	-	-	-	-	-	-	-	-	-	-	-	-	-	-	-	-	-	-	-	-	-
COL4A3BP	-	-	-	-	-	-	-	-	-	-	-	-	-	-	-	-	-	-	-	-	-	-	-	-	-	-	-	-	-	-	-	-	-	-	-	-	-	-	-	-	-	-	-	-	-	-	-	-	-
CUL4B	-	-	-	-	-	-	-	-	-	-	-	-	-	-	-	-	-	-	-	-	-	-	-	-	-	-	-	-	-	-	-	-	-	-	-	-	-	-	-	-	-	-	-	-	-	-	-	-	-
DKC1	-	-	-	-	-	-	-	-	-	-	-	-	-	-	-	-	-	-	-	-	-	-	-	-	-	-	-	-	-	-	-	-	-	-	-	-	-	-	-	-	-	-	-	-	-	-	-	-	-
EBP	-	-	-	-	-	-	-	-	-	-	-	-	-	-	-	-	-	-	-	-	-	-	-	-	-	-	-	-	-	-	-	-	-	-	-	-	-	-	-	-	-	-	-	-	-	-	-	-	-
EIF5A	-	-	-	-	-	-	-	-	-	-	-	-	-	-	-	-	-	-	-	-	-	-	-	-	-	-	-	-	-	-	-	-	-	-	-	-	-	-	-	-	-	-	-	-	-	-	-	-	-
FAM111A	-	-	-	-	-	-	-	-	-	-	-	-	-	-	-	-	-	-	-	-	-	-	-	-	-	-	-	-	-	-	-	-	-	-	-	-	-	-	-	-	-	-	-	-	-	-	-	-	-
FOXP3	-	-	-	-	-	-	-	-	-	-	-	-	-	-	-	-	-	-	-	-	-	-	-	-	-	-	-	-	-	-	-	-	-	-	-	-	-	-	-	-	-	-	-	-	-	-	-	-	-
FRMD7	-	-	-	-	-	-	-	-	-	-	-	-	-	-	-	-	-	-	-	-	-	-	-	-	-	-	-	-	-	-	-	-	-	-	-	-	-	-	-	-	-	-	-	-	-	-	-	-	-
FTSJ1	-	-	-	-	-	-	-	-	-	-	-	-	-	-	-	-	-	-	-	-	-	-	-	-	-	-	-	-	-	-	-	-	-	-	-	-	-	-	-	-	-	-	-	-	-	-	-	-	-
GDI1	-	-	-	-	-	-	-	-	-	-	-	-	-	-	-	-	-	-	-	-	-	-	-	-	-	-	-	-	-	-	-	-	-	-	-	-	-	-	-	-	-	-	-	-	-	-	-	-	-
GMNN	-	-	-	-	-	-	-	-	-	-	-	-	-	-	-	-	-	-	-	-	-	-	-	-	-	-	-	-	-	-	-	-	-	-	-	-	-	-	-	-	-	-	-	-	-	-	-	-	-
GNB2	-	-	-	-	-	-	-	-	-	-	-	-	-	-	-	-	-	-	-	-	-	-	-	-	-	-	-	-	-	-	-	-	-	-	-	-	-	-	-	-	-	-	-	-	-	-	-	-	-
GPC4	-	-	-	-	-	-	-	-	-	-	-	-	-	-	-	-	-	-	-	-	-	-	-	-	-	-	-	-	-	-	-	-	-	-	-	-	-	-	-	-	-	-	-	-	-	-	-	-	-
GSPT2	-	-	-	-	-	-	-	-	-	-	-	-	-	-	-	-	-	-	-	-	-	-	-	-	-	-	-	-	-	-	-	-	-	-	-	-	-	-	-	-	-	-	-	-	-	-	-	-	-
HCFC1	-	-	-	-	-	-	-	-	-	-	-	-	-	-	-	-	-	-	-	-	-	-	-	-	-	-	-	-	-	-	-	-	-	-	-	-	-	-	-	-	-	-	-	-	-	-	-	-	-
HIST1H1E	-	-	-	-	-	-	-	-	-	-	-	-	-	-	-	-	-	-	-	-	-	-	-	-	-	-	-	-	-	-	-	-	-	-	-	-	-	-	-	-	-	-	-	-	-	-	-	-	-
HIST1H2AC	-	-	-	-	-	-	-	-	-	-	-	-	-	-	-	-	-	-	-	-	-	-	-	-	-	-	-	-	-	-	-	-	-	-	-	-	-	-	-	-	-	-	-	-	-	-	-	-	-
HIST1H4C	-	-	-	-	-	-	-	-	-	-	-	-	-	-	-	-	-	-	-	-	-	-	-	-	-	-	-	-	-	-	-	-	-	-	-	-	-	-	-	-	-	-	-	-	-	-	-	-	-
HIST1H4J	-	-	-	-	-	-	-	-	-	-	-	-	-	-	-	-	-	-	-	-	-	-	-	-	-	-	-	-	-	-	-	-	-	-	-	-	-	-	-	-	-	-	-	-	-	-	-	-	-
HMGB3	-	-	-	-	-	-	-	-	-	-	-	-	-	-	-	-	-	-	-	-	-	-	-	-	-	-	-	-	-	-	-	-	-	-	-	-	-	-	-	-	-	-	-	-	-	-	-	-	-
HSD17B10	-	-	-	-	-	-	-	-	-	-	-	-	-	-	-	-	-	-	-	-	-	-	-	-	-	-	-	-	-	-	-	-	-	-	-	-	-	-	-	-	-	-	-	-	-	-	-	-	-
IDS	-	-	-	-	-	-	-	-	-	-	-	-	-	-	-	-	-	-	-	-	-	-	-	-	-	-	-	-	-	-	-	-	-	-	-	-	-	-	-	-	-	-	-	-	-	-	-	-	-
IGBP1	-	-	-	-	-	-	-	-	-	-	-	-	-	-	-	-	-	-	-	-	-	-	-	-	-	-	-	-	-	-	-	-	-	-	-	-	-	-	-	-	-	-	-	-	-	-	-	-	-
IRF2BPL	-	-	-	-	-	-	-	-	-	-	-	-	-	-	-	-	-	-	-	-	-	-	-	-	-	-	-	-	-	-	-	-	-	-	-	-	-	-	-	-	-	-	-	-	-	-	-	-	-
KCNK4	-	-	-	-	-	-	-	-	-	-	-	-	-	-	-	-	-	-	-	-	-	-	-	-	-	-	-	-	-	-	-	-	-	-	-	-	-	-	-	-	-	-	-	-	-	-	-	-	-
KMT5B	-	-	-	-	-	-	-	-	-	-	-	-	-	-	-	-	-	-	-	-	-	-	-	-	-	-	-	-	-	-	-	-	-	-	-	-	-	-	-	-	-	-	-	-	-	-	-	-	-
LAGE3	-	-	-	-	-	-	-	-	-	-	-	-	-	-	-	-	-	-	-	-	-	-	-	-	-	-	-	-	-	-	-	-	-	-	-	-	-	-	-	-	-	-	-	-	-	-	-	-	-
LAS1L	-	-	-	-	-	-	-	-	-	-	-	-	-	-	-	-	-	-	-	-	-	-	-	-	-	-	-	-	-	-	-	-	-	-	-	-	-	-	-	-	-	-	-	-	-	-	-	-	-
MAB21L2	-	-	-	-	-	-	-	-	-	-	-	-	-	-	-	-	-	-	-	-	-	-	-	-	-	-	-	-	-	-	-	-	-	-	-	-	-	-	-	-	-	-	-	-	-	-	-	-	-
MAOA	-	-	-	-	-	-	-	-	-	-	-	-	-	-	-	-	-	-	-	-	-	-	-	-	-	-	-	-	-	-	-	-	-	-	-	-	-	-	-	-	-	-	-	-	-	-	-	-	-
MSL3	-	-	-	-	-	-	-	-	-	-	-	-	-	-	-	-	-	-	-	-	-	-	-	-	-	-	-	-	-	-	-	-	-	-	-	-	-	-	-	-	-	-	-	-	-	-	-	-	-
NDP	-	-	-	-	-	-	-	-	-	-	-	-	-	-	-	-	-	-	-	-	-	-	-	-	-	-	-	-	-	-	-	-	-	-	-	-	-	-	-	-	-	-	-	-	-	-	-	-	-
NDUFA1	-	-	-	-	-	-	-	-	-	-	-	-	-	-	-	-	-	-	-	-	-	-	-	-	-	-	-	-	-	-	-	-	-	-	-	-	-	-	-	-	-	-	-	-	-	-	-	-	-
NEXMIF	-	-	-	-	-	-	-	-	-	-	-	-	-	-	-	-	-	-	-	-	-	-	-	-	-	-	-	-	-	-	-	-	-	-	-	-	-	-	-	-	-	-	-	-	-	-	-	-	-
NKAP	-	-	-	-	-	-	-	-	-	-	-	-	-	-	-	-	-	-	-	-	-	-	-	-	-	-	-	-	-	-	-	-	-	-	-	-	-	-	-	-	-	-	-	-	-	-	-	-	-
NKX2-1	-	-	-	-	-	-	-	-	-	-	-	-	-	-	-	-	-	-	-	-	-	-	-	-	-	-	-	-	-	-	-	-	-	-	-	-	-	-	-	-	-	-	-	-	-	-	-	-	-
NLGN3	-	-	-	-	-	-	-	-	-	-	-	-	-	-	-	-	-	-	-	-	-	-	-	-	-	-	-	-	-	-	-	-	-	-	-	-	-	-	-	-	-	-	-	-	-	-	-	-	-
NONO	-	-	-	-	-	-	-	-	-	-	-	-	-	-	-	-	-	-	-	-	-	-	-	-	-	-	-	-	-	-	-	-	-	-	-	-	-	-	-	-	-	-	-	-	-	-	-	-	-
NR1I3	-	-	-	-	-	-	-	-	-	-	-	-	-	-	-	-	-	-	-	-	-	-	-	-	-	-	-	-	-	-	-	-	-	-	-	-	-	-	-	-	-	-	-	-	-	-	-	-	-
NSD2	-	-	-	-	-	-	-	-	-	-	-	-	-	-	-	-	-	-	-	-	-	-	-	-	-	-	-	-	-	-	-	-	-	-	-	-	-	-	-	-	-	-	-	-	-	-	-	-	-
ODC1	-	-	-	-	-	-	-	-	-	-	-	-	-	-	-	-	-	-	-	-	-	-	-	-	-	-	-	-	-	-	-	-	-	-	-	-	-	-	-	-	-	-	-	-	-	-	-	-	-
PDHA1	-	-	-	-	-	-	-	-	-	-	-	-	-	-	-	-	-	-	-	-	-	-	-	-	-	-	-	-	-	-	-	-	-	-	-	-	-	-	-	-	-	-	-	-	-	-	-	-	-
PHOX2B	-	-	-	-	-	-	-	-	-	-	-	-	-	-	-	-	-	-	-	-	-	-	-	-	-	-	-	-	-	-	-	-	-	-	-	-	-	-	-	-	-	-	-	-	-	-	-	-	-
PIGA	-	-	-	-	-	-	-	-	-	-	-	-	-	-	-	-	-	-	-	-	-	-	-	-	-	-	-	-	-	-	-	-	-	-	-	-	-	-	-	-	-	-	-	-	-	-	-	-	-
PIH1D3	-	-	-	-	-	-	-	-	-	-	-	-	-	-	-	-	-	-	-	-	-	-	-	-	-	-	-	-	-	-	-	-	-	-	-	-	-	-	-	-	-	-	-	-	-	-	-	-	-
POU3F3	-	-	-	-	-	-	-	-	-	-	-	-	-	-	-	-	-	-	-	-	-	-	-	-	-	-	-	-	-	-	-	-	-	-	-	-	-	-	-	-	-	-	-	-	-	-	-	-	-
PQBP1	-	-	-	-	-	-	-	-	-	-	-	-	-	-	-	-	-	-	-	-	-	-	-	-	-	-	-	-	-	-	-	-	-	-	-	-	-	-	-	-	-	-	-	-	-	-	-	-	-
PRRT2	-	-	-	-	-	-	-	-	-	-	-	-	-	-	-	-	-	-	-	-	-	-	-	-	-	-	-	-	-	-	-	-	-	-	-	-	-	-	-	-	-	-	-	-	-	-	-	-	-
PURA	-	-	-	-	-	-	-	-	-	-	-	-	-	-	-	-	-	-	-	-	-	-	-	-	-	-	-	-	-	-	-	-	-	-	-	-	-	-	-	-	-	-	-	-	-	-	-	-	-
RAB39B	-	-	-	-	-	-	-	-	-	-	-	-	-	-	-	-	-	-	-	-	-	-	-	-	-	-	-	-	-	-	-	-	-	-	-	-	-	-	-	-	-	-	-	-	-	-	-	-	-
RNF113A	-	-	-	-	-	-	-	-	-	-	-	-	-	-	-	-	-	-	-	-	-	-	-	-	-	-	-	-	-	-	-	-	-	-	-	-	-	-	-	-	-	-	-	-	-	-	-	-	-
RPL11	-	-	-	-	-	-	-	-	-	-	-	-	-	-	-	-	-	-	-	-	-	-	-	-	-	-	-	-	-	-	-	-	-	-	-	-	-	-	-	-	-	-	-	-	-	-	-	-	-
SAMD9L	-	-	-	-	-	-	-	-	-	-	-	-	-	-	-	-	-	-	-	-	-	-	-	-	-	-	-	-	-	-	-	-	-	-	-	-	-	-	-	-	-	-	-	-	-	-	-	-	-
SCN1B	-	-	-	-	-	-	-	-	-	-	-	-	-	-	-	-	-	-	-	-	-	-	-	-	-	-	-	-	-	-	-	-	-	-	-	-	-	-	-	-	-	-	-	-	-	-	-	-	-
SET	-	-	-	-	-	-	-	-	-	-	-	-	-	-	-	-	-	-	-	-	-	-	-	-	-	-	-	-	-	-	-	-	-	-	-	-	-	-	-	-	-	-	-	-	-	-	-	-	-
SHH	-	-	-	-	-	-	-	-	-	-	-	-	-	-	-	-	-	-	-	-	-	-	-	-	-	-	-	-	-	-	-	-	-	-	-	-	-	-	-	-	-	-	-	-	-	-	-	-	-
SIK1	-	-	-	-	-	-	-	-	-	-	-	-	-	-	-	-	-	-	-	-	-	-	-	-	-	-	-	-	-	-	-	-	-	-	-	-	-	-	-	-	-	-	-	-	-	-	-	-	-
SLC35A2	-	-	-	-	-	-	-	-	-	-	-	-	-	-	-	-	-	-	-	-	-	-	-	-	-	-	-	-	-	-	-	-	-	-	-	-	-	-	-	-	-	-	-	-	-	-	-	-	-
SLC6A8	-	-	-	-	-	-	-	-	-	-	-	-	-	-	-	-	-	-	-	-	-	-	-	-	-	-	-	-	-	-	-	-	-	-	-	-	-	-	-	-	-	-	-	-	-	-	-	-	-
SLC9A6	-	-	-	-	-	-	-	-	-	-	-	-	-	-	-	-	-	-	-	-	-	-	-	-	-	-	-	-	-	-	-	-	-	-	-	-	-	-	-	-	-	-	-	-	-	-	-	-	-
SMC1A	-	-	-	-	-	-	-	-	-	-	-	-	-	-	-	-	-	-	-	-	-	-	-	-	-	-	-	-	-	-	-	-	-	-	-	-	-	-	-	-	-	-	-	-	-	-	-	-	-
SOX2	-	-	-	-	-	-	-	-	-	-	-	-	-	-	-	-	-	-	-	-	-	-	-	-	-	-	-	-	-	-	-	-	-	-	-	-	-	-	-	-	-	-	-	-	-	-	-	-	-
SOX3	-	-	-	-	-	-	-	-	-	-	-	-	-	-	-	-	-	-	-	-	-	-	-	-	-	-	-	-	-	-	-	-	-	-	-	-	-	-	-	-	-	-	-	-	-	-	-	-	-
SRPX2	-	-	-	-	-	-	-	-	-	-	-	-	-	-	-	-	-	-	-	-	-	-	-	-	-	-	-	-	-	-	-	-	-	-	-	-	-	-	-	-	-	-	-	-	-	-	-	-	-
SYP	-	-	-	-	-	-	-	-	-	-	-	-	-	-	-	-	-	-	-	-	-	-	-	-	-	-	-	-	-	-	-	-	-	-	-	-	-	-	-	-	-	-	-	-	-	-	-	-	-
TAZ	-	-	-	-	-	-	-	-	-	-	-	-	-	-	-	-	-	-	-	-	-	-	-	-	-	-	-	-	-	-	-	-	-	-	-	-	-	-	-	-	-	-	-	-	-	-	-	-	-
THOC2	-	-	-	-	-	-	-	-	-	-	-	-	-	-	-	-	-	-	-	-	-	-	-	-	-	-	-	-	-	-	-	-	-	-	-	-	-	-	-	-	-	-	-	-	-	-	-	-	-
TIMM8A	-	-	-	-	-	-	-	-	-	-	-	-	-	-	-	-	-	-	-	-	-	-	-	-	-	-	-	-	-	-	-	-	-	-	-	-	-	-	-	-	-	-	-	-	-	-	-	-	-
TINF2	-	-	-	-	-	-	-	-	-	-	-	-	-	-	-	-	-	-	-	-	-	-	-	-	-	-	-	-	-	-	-	-	-	-	-	-	-	-	-	-	-	-	-	-	-	-	-	-	-
TUBB	-	-	-	-	-	-	-	-	-	-	-	-	-	-	-	-	-	-	-	-	-	-	-	-	-	-	-	-	-	-	-	-	-	-	-	-	-	-	-	-	-	-	-	-	-	-	-	-	-
TUBB2A	-	-	-	-	-	-	-	-	-	-	-	-	-	-	-	-	-	-	-	-	-	-	-	-	-	-	-	-	-	-	-	-	-	-	-	-	-	-	-	-	-	-	-	-	-	-	-	-	-
TUBB2B	-	-	-	-	-	-	-	-	-	-	-	-	-	-	-	-	-	-	-	-	-	-	-	-	-	-	-	-	-	-	-	-	-	-	-	-	-	-	-	-	-	-	-	-	-	-	-	-	-
TUBG1	-	-	-	-	-	-	-	-	-	-	-	-	-	-	-	-	-	-	-	-	-	-	-	-	-	-	-	-	-	-	-	-	-	-	-	-	-	-	-	-	-	-	-	-	-	-	-	-	-
UBE2A	-	-	-	-	-	-	-	-	-	-	-	-	-	-	-	-	-	-	-	-	-	-	-	-	-	-	-	-	-	-	-	-	-	-	-	-	-	-	-	-	-	-	-	-	-	-	-	-	-
USP27X	-	-	-	-	-	-	-	-	-	-	-	-	-	-	-	-	-	-	-	-	-	-	-	-	-	-	-	-	-	-	-	-	-	-	-	-	-	-	-	-	-	-	-	-	-	-	-	-	-
VIP	-	-	-	-	-	-	-	-	-	-	-	-	-	-	-	-	-	-	-	-	-	-	-	-	-	-	-	-	-	-	-	-	-	-	-	-	-	-	-	-	-	-	-	-	-	-	-	-	-
ZIC1	-	-	-	-	-	-	-	-	-	-	-	-	-	-	-	-	-	-	-	-	-	-	-	-	-	-	-	-	-	-	-	-	-	-	-	-	-	-	-	-	-	-	-	-	-	-	-	-	-
ZNF711	-	-	-	-	-	-	-	-	-	-	-	-	-	-	-	-	-	-	-	-	-	-	-	-	-	-	-	-	-	-	-	-	-	-	-	-	-	-	-	-	-	-	-	-	-	-	-	-	-
[truncated: 19 more columns]
