# Supplementary material for: Noncoding de novo mutations in SCN2A are associated with autism spectrum disorders
Source: iScience. 2025 Aug 5;28(9):113258. doi: 10.1016/j.isci.2025.113258 (PMC12392654; doi:10.1016/j.isci.2025.113258)
Supplement: Table S10. Noncoding DNMs of genes for intergenic regions based on segment-based test, related to Table 2 [file mmc11.xlsx]

## Sheet: Table S10
Noncoding DNMs of genes for intergenic regions based on segment-based test
	SPARK						SSC
gene	Observed DNMs in ASD case from SPARK	Observed DNMs in ASD control from SPARK	Fold change	Fisher_exact_p_value_spark	Expected DNMs	Case_only_p_value	Observed DNMs in ASD case from SSC	Observed DNMs in ASD control from SSC	Fold change	Fisher_exact_p_value_ssc	Expected DNMs	Case_only_p_value	pLI_score	NDD_gene	ASD_known_gene	SFARI_gene_score
RARB	86	44	1.22459	0.160678	60.8983	0.00139581	38	29	1.05836	0.460208	38.8945	0.578471	0.99401	1	1	0
SIN3A	13	3	2.70911	0.0826118	5.60471	0.00517902	6	1	4.85185	0.10551	3.57961	0.153086	1	0	1	1
PTDSS1	12	3	2.5	0.112096	5.23062	0.00763407	4	1	3.23172	0.261221	3.34069	0.428633	4.9174e-08	0	1	3
MAGI2	126	68	1.16151	0.183193	100.861	0.00869215	86	62	1.124	0.273167	64.4176	0.00587004	1	0	1	0
COL4A2	15	5	1.87489	0.157372	7.3667	0.00883838	8	5	1.29214	0.436596	4.70496	0.104422	3.6456e-12	1	1	0
GRIN2A	48	17	1.77164	0.025568	33.4967	0.0106656	30	25	0.967914	0.602663	21.3937	0.0454534	1	1	1	1
NSD1	17	6	1.77093	0.157897	9.1128	0.0123939	2	3	0.537559	0.872325	5.82015	0.979764	1	1	1	1
USP7	9	3	1.87339	0.260417	3.69688	0.0136358	3	2	1.2107	0.599449	2.36112	0.420102	1	0	1	2
SMARCC2	3	0	inf	0.233521	0.569683	0.0202263	1	1	0.806863	0.800626	0.363844	0.305001	1	0	1	1
SOX4	3	0	inf	0.233521	0.595568	0.0226797	0	1	0	1	0.380377	1	0.78919	0	1	0
GNB1	12	5	1.49863	0.309379	6.15815	0.0238954	3	7	0.344971	0.974113	3.93308	0.751927	0.99759	0	1	0
CAPRIN1	7	3	1.45625	0.422723	2.84427	0.0262584	1	2	0.403212	0.911017	1.81658	0.837419	1	1	1	1
ZMIZ1	17	4	2.65884	0.0499573	9.98834	0.0267895	7	10	0.56352	0.922143	6.37934	0.454393	1	0	1	2
MYH10	15	5	1.87489	0.157372	8.55731	0.0288255	7	2	2.82995	0.15411	5.46537	0.308532	1	0	1	2
FBXO11	16	6	1.66628	0.197366	9.48187	0.0329946	8	6	1.0762	0.556566	6.05587	0.263747	1	0	1	2
KDM3B	9	4	1.4044	0.397891	4.36123	0.0341707	0	0	inf	1	2.78543	1	1	0	1	1
RIMS1	52	25	1.30181	0.168202	39.7022	0.0347708	27	30	0.722964	0.9117	25.3569	0.39808	0.94306	0	1	1
GNAS	6	0	inf	0.0544783	2.41006	0.0362813	4	0	inf	0.0936926	1.53925	0.0706654	0.99999	1	1	2
CHD8	7	0	inf	0.0335295	3.0719	0.0372644	4	2	1.61498	0.448384	1.96196	0.136078	1	1	1	1
SCRIB	2	0	inf	0.379255	0.313798	0.0400517	0	0	inf	1	0.200416	1	7.8657e-12	0	1	0
PPP2CA	5	3	1.03959	0.630719	1.8885	0.0431532	1	2	0.403212	0.911017	1.20614	0.700651	0.99995	0	1	0
NFIB	50	36	0.86434	0.781465	38.6351	0.0445538	28	23	0.982152	0.583067	24.6754	0.277148	1	0	1	2
TGIF1	7	1	4.37275	0.123798	3.19945	0.0445856	1	2	0.403212	0.911017	2.04342	0.870415	0.98141	1	1	0
CDC42	6	1	3.747	0.180171	2.60678	0.0495373	4	1	3.23172	0.261221	1.6649	0.0880092	0.87196	0	1	0
MED13	11	5	1.37335	0.377318	6.20183	0.0515271	11	1	8.91471	0.0087423	3.96098	0.00263922	1	0	1	1
RORB	23	15	0.956078	0.622974	16.0813	0.0607981	14	10	1.13053	0.467286	10.2708	0.156069	1	0	1	1
ADCY5	17	7	1.51725	0.237723	11.1807	0.0628286	13	4	2.63191	0.0625857	7.1409	0.0309026	1	0	1	2
KIF11	6	3	1.24786	0.52261	2.77526	0.062974	2	1	1.61444	0.579843	1.7725	0.528932	1	1	1	0
BAZ2B	28	10	1.75241	0.0828826	20.4409	0.0645652	10	7	1.15346	0.485707	13.0552	0.837801	1	0	1	1
ASXL2	16	8	1.24857	0.387295	10.4314	0.0653749	4	2	1.61498	0.448384	6.6623	0.898842	1	0	1	0
MAF	2	0	inf	0.379255	0.433288	0.0706937	0	0	inf	1	0.276732	1	0.027936	1	1	0
NCOR1	16	4	2.50172	0.0672826	10.6664	0.0758794	8	5	1.29214	0.436596	6.81239	0.373355	1	0	1	2
TRPM3	76	55	0.858805	0.826895	63.8951	0.0761889	65	34	1.55866	0.0225968	40.8084	0.000290604	0.88921	0	1	0
CNOT1	6	2	1.87264	0.349289	2.92582	0.076625	3	1	2.42272	0.396512	1.86866	0.287827	1	0	1	2
DSCAM	72	42	1.07068	0.403577	60.4197	0.0798899	40	32	1.00884	0.534588	38.5888	0.431356	1	0	1	1
DNM1	6	1	3.747	0.180171	2.97504	0.0814229	1	2	0.403212	0.911017	1.9001	0.850446	0.99997	0	1	3
SPEN	8	0	inf	0.020634	4.49898	0.0865024	1	1	0.806863	0.800626	2.8734	0.943494	1	0	1	2
SLC6A1	5	2	1.56009	0.454825	2.32914	0.0871936	3	5	0.483487	0.914918	1.48757	0.18804	1	0	1	1
ROR2	25	19	0.819393	0.791655	18.7019	0.0940758	17	13	1.05566	0.51765	11.9445	0.0983069	0.34186	1	1	0
EBF3	11	2	3.43809	0.0721217	6.96044	0.0957363	5	5	0.806523	0.745915	4.44548	0.457519	1	0	1	1
BRSK2	2	0	inf	0.379255	0.520724	0.0965525	1	0	inf	0.553419	0.332575	0.282925	1	0	1	1
OTUD7A	14	9	0.970107	0.617932	9.44031	0.0982215	5	6	0.671735	0.83246	6.02933	0.71885	1	0	1	2
ITPR1	32	15	1.33364	0.222495	24.9692	0.0989445	22	12	1.48409	0.176593	15.9473	0.0870003	1	1	1	2
KANSL1	6	6	0.623073	0.86857	3.14497	0.0992339	3	1	2.42272	0.396512	2.00863	0.325659	1	1	1	1
DYRK1A	19	9	1.31846	0.316959	13.6954	0.101208	15	9	1.3472	0.310453	8.74699	0.0338363	1	1	1	1
CAMK2B	9	3	1.87339	0.260417	5.46024	0.102299	1	0	inf	0.553419	3.48734	0.969418	0.9993	0	1	0
COL6A1	1	0	inf	0.615871	0.117769	0.111098	0	0	inf	1	0.0752163	1	4.3002e-14	0	1	0
ZBTB20	71	27	1.65337	0.0153409	60.9057	0.111248	28	18	1.25843	0.272519	38.8992	0.971394	1	0	1	1
ZFHX3	32	14	1.42956	0.167535	25.3363	0.112882	16	10	1.29318	0.332598	16.1817	0.55118	1	0	1	3
PAFAH1B1	10	4	1.56089	0.321579	6.40334	0.114477	4	4	0.806608	0.746314	4.08968	0.583851	1	1	1	0
COL4A1	10	4	1.56089	0.321579	6.46318	0.119479	4	3	1.07606	0.615613	4.1279	0.59111	1	1	1	0
LZTR1	1	0	inf	0.615871	0.128122	0.120254	0	1	0	1	0.0818287	1	4.6096e-132	0	1	1
ARCN1	4	2	1.24772	0.577215	1.87028	0.120261	2	0	inf	0.306213	1.19451	0.335388	1	0	1	0
ARID1A	9	5	1.12301	0.535254	5.67383	0.120975	4	4	0.806608	0.746314	3.62376	0.489822	1	1	1	0
RALGAPB	11	9	0.761573	0.79997	7.31584	0.122446	6	3	1.61552	0.369158	4.67247	0.326781	1	0	1	1
TRIP12	15	8	1.1702	0.449527	10.6873	0.124187	6	7	0.690854	0.828161	6.82572	0.676482	1	0	1	1
CHRNB2	3	1	1.8719	0.50277	1.22734	0.126494	0	1	0	1	0.783874	1	1.6546e-09	0	1	0
BCL11A	13	9	0.900556	0.681841	9.03929	0.127104	7	3	1.88561	0.273068	5.77321	0.357322	1	0	1	1
SOS1	13	7	1.15892	0.473793	9.09795	0.13147	11	6	1.48174	0.2997	5.81067	0.0352864	1	1	1	0
TSC2	2	0	inf	0.379255	0.640408	0.135378	1	0	inf	0.553419	0.409015	0.335696	1	1	1	1
TRAF7	3	1	1.8719	0.50277	1.26726	0.135415	1	1	0.806863	0.800626	0.80937	0.554861	1.6501e-06	0	1	1
TBL1XR1	18	20	0.559083	0.97452	13.4667	0.137021	7	6	0.941259	0.653357	8.60089	0.754416	1	1	1	1
MAP2K1	9	2	2.81137	0.14121	5.85301	0.137962	8	3	2.15593	0.197115	3.73819	0.0370497	0.96688	1	1	0
SRSF1	2	0	inf	0.379255	0.648859	0.138237	0	1	0	1	0.414413	1	0.99999	0	1	3
AFG3L2	4	1	2.49658	0.364834	1.98941	0.14097	1	1	0.806863	0.800626	1.27059	0.719334	9.8466e-09	1	1	0
MAP2K2	4	2	1.24772	0.577215	2.0284	0.148038	2	2	0.806778	0.763175	1.2955	0.371581	1.5562e-05	1	1	0
SPTBN1	22	7	1.96631	0.0789302	17.1728	0.148401	10	13	0.619054	0.912406	10.9679	0.655993	1	0	1	2
ZNF292	11	6	1.14393	0.501872	7.64894	0.150859	6	6	0.806437	0.747482	4.88522	0.363907	1	0	1	1
RERE	42	10	2.63924	0.0023654	35.4817	0.156017	14	17	0.662467	0.90719	22.6614	0.979543	0.99877	0	1	1
NAA15	8	4	1.248	0.483675	5.26721	0.162728	1	2	0.403212	0.911017	3.36406	0.965405	0.99883	1	1	1
PBX1	33	18	1.14484	0.380221	27.3716	0.162844	18	11	1.32302	0.295312	17.4817	0.482252	1	0	1	2
MORC2	4	2	1.24772	0.577215	2.10896	0.163053	2	2	0.806778	0.763175	1.34695	0.389716	1	0	1	0
EPHB4	2	2	0.623503	0.838678	0.724233	0.164271	0	1	0	1	0.462553	1	4.1395e-06	0	1	0
CHRNA2	3	3	0.623395	0.842131	1.43862	0.175911	2	1	1.61444	0.579843	0.918819	0.23441	1.7506e-12	0	1	0
NOVA2	4	0	inf	0.143772	2.21199	0.183011	3	1	2.42272	0.396512	1.41275	0.169593	0.85199	0	1	0
MSL2	5	4	0.779332	0.765855	3.00667	0.18586	4	1	3.23172	0.261221	1.9203	0.128789	1	0	1	3
KCNB1	15	3	3.12768	0.0435862	11.6087	0.193782	8	6	1.0762	0.556566	7.41423	0.462764	1	0	1	1
DDX6	3	2	0.935521	0.709673	1.51239	0.194269	1	3	0.268661	0.960298	0.96593	0.619371	1	0	1	0
HNRNPR	5	2	1.56009	0.454825	3.0583	0.194626	1	1	0.806863	0.800626	1.95327	0.85819	1	0	1	2
YAP1	12	1	7.50686	0.0166116	8.97847	0.194908	4	6	0.537151	0.902192	5.73436	0.823472	1	0	1	0
NPM1	2	1	1.24758	0.670724	0.814677	0.196493	0	0	inf	1	0.520317	1	0.99647	0	1	0
CTCF	5	2	1.56009	0.454825	3.07796	0.198002	6	2	2.4246	0.225793	1.96583	0.0153616	1	1	1	1
GRID2	130	79	1.02738	0.456887	120.327	0.200181	73	72	0.812125	0.905885	76.8502	0.685028	0.99997	0	1	2
TWIST2	5	0	inf	0.0885059	3.10645	0.202929	4	1	3.23172	0.261221	1.98402	0.140005	0.79375	1	1	0
CDK8	15	7	1.33798	0.34391	11.7273	0.203879	7	6	0.941259	0.653357	7.48997	0.620473	0.46559	0	1	0
GRIA4	36	17	1.32414	0.209842	30.9862	0.205637	25	14	1.44588	0.172833	19.7902	0.145329	0.99929	0	1	0
ARF1	3	3	0.623395	0.842131	1.56243	0.206979	0	2	0	1	0.99789	1	0.99952	0	1	0
CDON	11	8	0.857163	0.718541	8.23346	0.207944	0	2	0	1	5.25854	1	4.6495e-12	1	1	3
PPP2R5D	2	0	inf	0.379255	0.867281	0.21557	1	2	0.403212	0.911017	0.553914	0.425304	1	0	1	1
SOX5	95	50	1.19021	0.184632	87.256	0.216888	59	47	1.01332	0.514154	55.7286	0.348113	1	0	1	1
SLC1A2	16	8	1.24857	0.387295	12.8451	0.222852	10	12	0.67101	0.874766	8.20387	0.308972	0.83535	0	1	3
DDX23	2	0	inf	0.379255	0.891022	0.224234	0	0	inf	1	0.569077	1	1	0	1	0
KIF2A	7	2	2.18538	0.262629	4.91037	0.224832	1	2	0.403212	0.911017	3.13615	0.95655	0.75979	1	1	0
TUBB4A	1	0	inf	0.615871	0.258368	0.227689	0	0	inf	1	0.165014	1	0.60137	1	1	0
CTBP1	2	0	inf	0.379255	0.907813	0.230378	0	0	inf	1	0.579801	1	0.94525	0	1	0
TUBA1A	1	0	inf	0.615871	0.263366	0.231539	0	0	inf	1	0.168206	1	0.99978	1	1	0
SPAST	6	2	1.87264	0.349289	4.12046	0.233969	2	2	0.806778	0.763175	2.63165	0.738668	0.11352	0	1	1
BCL11B	12	3	2.5	0.112096	9.37065	0.234358	10	6	1.34644	0.376291	5.98484	0.0828841	0.99531	0	1	3
GABRA1	6	4	0.935465	0.672441	4.1438	0.237729	2	4	0.402949	0.93323	2.64656	0.741478	0.99999	1	1	0
QKI	16	9	1.10933	0.489494	13.0831	0.243791	6	8	0.604167	0.886671	8.35589	0.839236	0.99608	1	1	0
CDH2	22	11	1.249	0.340989	18.6983	0.251266	18	5	2.92021	0.0198967	11.9422	0.0607785	1	0	1	3
SYT1	53	27	1.22778	0.22856	47.973	0.252242	34	23	1.19581	0.30133	30.6394	0.295007	0.99999	0	1	0
SMARCD1	1	0	inf	0.615871	0.291617	0.252946	0	0	inf	1	0.18625	1	1	0	1	0
ACTB	1	0	inf	0.615871	0.292509	0.253611	0	0	inf	1	0.186819	1	1	1	1	1
PIK3R2	1	0	inf	0.615871	0.303521	0.261786	0	0	inf	1	0.193852	1	1.6356e-07	1	1	0
CD96	10	3	2.08214	0.199318	7.84029	0.263768	7	7	0.806352	0.750148	5.00743	0.238904	0.00037844	1	1	0
ANKRD11	16	11	0.9068	0.676798	13.3451	0.267692	10	19	0.422168	0.992995	8.52321	0.350042	1	1	1	1
SATB2	20	14	0.8904	0.697879	17.0552	0.268182	11	5	1.77905	0.204893	10.8928	0.527252	1	1	1	2
DEPDC5	9	8	0.700915	0.837575	7.00842	0.272007	4	2	1.61498	0.448384	4.47613	0.653661	1	1	1	0
PAX5	14	4	2.18775	0.118695	11.5569	0.272676	11	2	4.45493	0.0282604	7.38115	0.127765	0.99992	0	1	1
HNRNPK	1	0	inf	0.615871	0.318751	0.272943	0	0	inf	1	0.203579	1	0.99995	0	1	2
MEF2C	14	10	0.872696	0.70849	11.6342	0.280511	6	7	0.690854	0.828161	7.43055	0.750879	1	1	1	1
PDE10A	31	18	1.07484	0.466647	27.5731	0.281203	18	10	1.45612	0.223455	17.6104	0.494535	0.99931	0	1	0
AFF3	52	27	1.20426	0.255387	47.6486	0.282796	36	28	1.03811	0.493561	30.4322	0.177662	1	0	1	0
TRRAP	8	2	2.49829	0.194018	6.19468	0.28323	1	3	0.268661	0.960298	3.95642	0.980868	1	0	1	2
DEAF1	3	1	1.8719	0.50277	1.85406	0.283896	1	0	inf	0.553419	1.18415	0.693994	1.6228e-18	1	1	1
CUL3	11	1	6.87933	0.0251516	8.91966	0.284529	9	5	1.4543	0.346618	5.6968	0.123086	0.99999	0	1	1
ADNP	4	0	inf	0.143772	2.70946	0.287995	1	2	0.403212	0.911017	1.73048	0.8228	1	0	1	1
STAG1	29	21	0.860168	0.750288	25.7957	0.289125	21	11	1.54558	0.159621	16.4751	0.15996	1	0	1	0
STX1B	2	1	1.24758	0.670724	1.07337	0.29121	2	1	1.61444	0.579843	0.685541	0.150795	0.99999	0	1	0
KDM1A	5	3	1.03959	0.630719	3.59625	0.292844	0	1	0	1	2.29685	1	0.0033519	0	1	0
EDAR	8	7	0.712163	0.822898	6.27497	0.294665	2	1	1.61444	0.579843	4.00769	0.908984	1.2156e-09	0	1	0
ZNF713	4	1	2.49658	0.364834	2.74603	0.29608	1	4	0.201386	0.982291	1.75383	0.826891	8.6215e-08	0	1	2
KCNH1	42	25	1.04842	0.48	38.3995	0.301375	23	21	0.882613	0.714677	24.5249	0.648178	0.81229	0	1	0
MAPK10	30	21	0.890085	0.712006	26.9662	0.304214	12	10	0.96817	0.616525	17.2227	0.922943	0.90481	1	1	0
DHDDS	3	0	inf	0.233521	1.93613	0.306042	0	0	inf	1	1.23657	1	0.90812	0	1	0
KCNC1	5	3	1.03959	0.630719	3.67061	0.307114	1	1	0.806863	0.800626	2.34434	0.90409	0.99991	0	1	2
CHD4	2	1	1.24758	0.670724	1.11695	0.307173	0	0	inf	1	0.713375	1	1	0	1	0
MAPK8IP3	4	3	0.831431	0.740401	2.79646	0.307275	3	1	2.42272	0.396512	1.78604	0.265644	1	0	1	0
CHD2	8	4	1.248	0.483675	6.36931	0.308236	4	1	3.23172	0.261221	4.06795	0.579691	1	1	1	1
SYNGAP1	2	0	inf	0.379255	1.12218	0.309082	1	2	0.403212	0.911017	0.71671	0.511644	1	1	1	1
GABBR2	33	16	1.28914	0.248775	29.9916	0.314905	16	16	0.80558	0.785332	19.155	0.795124	0.99997	0	1	2
WDR37	5	3	1.03959	0.630719	3.75628	0.323669	4	2	1.61498	0.448384	2.39906	0.22108	0.9998	0	1	3
CDC42BPB	9	5	1.12301	0.535254	7.40802	0.325442	12	1	9.72944	0.00519356	4.73134	0.00356969	1	0	1	2
NCKAP1	10	6	1.03964	0.579566	8.38211	0.331774	5	0	inf	0.0518105	5.35348	0.6192	1	0	1	1
EMC1	1	0	inf	0.615871	0.40677	0.334203	0	0	inf	1	0.259796	1	9.4991e-26	0	1	0
SNX3	5	2	1.56009	0.454825	3.81783	0.335623	1	2	0.403212	0.911017	2.43837	0.912697	0.93335	1	1	0
ASH1L	12	4	1.87414	0.200547	10.3027	0.33812	5	10	0.40216	0.976296	6.58012	0.78515	1	1	1	1
ASXL3	16	7	1.42759	0.287581	14.1608	0.346638	4	12	0.267695	0.996869	9.04423	0.979427	1	0	1	1
GLI2	14	11	0.792996	0.784359	12.2871	0.349106	11	9	0.986203	0.603651	7.84754	0.169274	1	1	1	0
PHF21A	16	8	1.24857	0.387295	14.248	0.355369	10	11	0.732412	0.824903	9.09988	0.425748	1	1	1	1
KIF1A	4	0	inf	0.143772	3.02355	0.358044	0	2	0	1	1.93108	1	1	1	1	2
CACNA1G	3	2	0.935521	0.709673	2.12885	0.358154	0	0	inf	1	1.35965	1	1	1	1	2
SRCAP	2	0	inf	0.379255	1.25798	0.358221	0	1	0	1	0.803448	1	1	1	1	1
NBEA	60	30	1.25174	0.187382	57.0571	0.365764	44	22	1.62601	0.0396784	36.4412	0.122782	1	0	1	1
SLC2A1	3	2	0.935521	0.709673	2.16022	0.366602	4	1	3.23172	0.261221	1.37969	0.0514612	1	1	1	0
VCP	1	0	inf	0.615871	0.456898	0.366755	0	0	inf	1	0.291811	1	1	0	1	3
CASZ1	12	8	0.935355	0.651916	10.6698	0.381385	5	12	0.334766	0.99213	6.8146	0.809413	1	0	1	1
MIB1	9	6	0.93541	0.658394	7.8244	0.382957	1	2	0.403212	0.911017	4.99728	0.993244	2.7345e-91	0	1	2
SLC25A4	1	0	inf	0.615871	0.494599	0.390185	1	0	inf	0.553419	0.31589	0.270861	0.41552	0	1	0
ZMYND11	11	6	1.14393	0.501872	9.78922	0.390609	9	5	1.4543	0.346618	6.25217	0.179863	1	0	1	2
KCNMA1	53	23	1.44397	0.0867701	50.691	0.391303	33	21	1.27201	0.236448	32.3752	0.479547	1	1	1	2
KMT5B	5	2	1.56009	0.454825	4.10329	0.391333	6	2	2.4246	0.225793	2.62068	0.0505728	1	0	1	1
KCNH5	29	25	0.721207	0.908378	27.2206	0.391592	14	14	0.805752	0.77731	17.3852	0.823351	0.10261	0	1	3
CLTC	5	0	inf	0.0885059	4.11453	0.393526	4	2	1.61498	0.448384	2.62786	0.270074	1	0	1	0
CACNA1E	27	10	1.68934	0.102233	25.3436	0.397046	25	11	1.84324	0.0600102	16.1864	0.0251215	1	0	1	1
NRXN3	141	90	0.9762	0.598106	137.597	0.397137	85	74	0.924061	0.71568	87.8805	0.634967	1	1	1	1
YY1	4	3	0.831431	0.740401	3.19908	0.397274	0	1	0	1	2.04318	1	1	1	1	1
HPD	1	0	inf	0.615871	0.51488	0.402428	0	0	inf	1	0.328843	1	8.7838e-08	1	1	0
NUS1	3	1	1.8719	0.50277	2.29432	0.402454	1	1	0.806863	0.800626	1.46533	0.768999	0.99945	0	1	0
PRKD1	32	15	1.33364	0.222495	30.3139	0.403526	14	14	0.805752	0.77731	19.3609	0.914496	2.9012e-09	0	1	0
WAC	7	4	1.09169	0.576524	6.08643	0.407577	4	5	0.644934	0.839681	3.88728	0.544203	1	1	1	1
PSMD12	2	0	inf	0.379255	1.41307	0.412672	1	0	inf	0.553419	0.9025	0.594445	1	0	1	1
CCND2	3	0	inf	0.233521	2.34438	0.415694	2	0	inf	0.306213	1.4973	0.441272	0.99932	0	1	0
SETD1B	2	1	1.24758	0.670724	1.42278	0.416007	1	2	0.403212	0.911017	0.908703	0.596953	1	0	1	2
SMARCE1	2	0	inf	0.379255	1.44231	0.422684	2	1	1.61444	0.579843	0.921172	0.235273	0.99994	1	1	0
HNRNPU	1	0	inf	0.615871	0.567362	0.432981	0	0	inf	1	0.362362	1	1	1	1	1
PCGF2	1	0	inf	0.615871	0.569622	0.434261	1	0	inf	0.553419	0.363806	0.304974	0.99683	0	1	0
ASXL1	5	1	3.12161	0.258644	4.32705	0.434786	1	2	0.403212	0.911017	2.7636	0.936936	1.5219e-16	1	1	0
CSNK1G1	13	3	2.70911	0.0826118	12.1035	0.435872	9	11	0.65888	0.876329	7.73026	0.369859	0.24781	0	1	3
TBR1	1	1	0.62361	0.852486	0.580159	0.440191	0	0	inf	1	0.370535	1	1	1	1	1
FOXP2	25	12	1.30156	0.283958	23.9834	0.444653	12	10	0.96817	0.616525	15.3177	0.835425	1	1	1	1
WDFY3	20	9	1.38825	0.268518	19.0914	0.447724	18	11	1.32302	0.295312	12.1933	0.0706752	1	0	1	1
HNRNPD	2	2	0.623503	0.838678	1.52016	0.448898	1	2	0.403212	0.911017	0.970893	0.621255	0.99998	0	1	2
TSC1	4	0	inf	0.143772	3.46004	0.454721	0	2	0	1	2.20986	1	1	1	1	1
OTX2	1	0	inf	0.615871	0.609182	0.456204	0	0	inf	1	0.389072	1	0.9998	1	1	0
ZMYM2	8	2	2.49829	0.194018	7.37917	0.457595	1	3	0.268661	0.960298	4.71292	0.991021	0.96165	0	1	2
PTEN	9	3	1.87339	0.260417	8.37422	0.45954	5	4	1.0087	0.629604	5.34844	0.618384	0.048008	1	1	1
KMT2C	17	16	0.661057	0.913704	16.2886	0.462648	8	5	1.29214	0.436596	10.4032	0.813927	1	0	1	1
SOX11	1	0	inf	0.615871	0.623629	0.464004	1	0	inf	0.553419	0.398299	0.328539	0.086361	0	1	0
PAK1	12	5	1.49863	0.309379	11.3963	0.467928	5	5	0.806523	0.745915	7.27855	0.850938	0.058917	0	1	0
NEDD4L	27	16	1.05293	0.502629	26.2643	0.468701	19	15	1.02232	0.545917	16.7745	0.324679	0.99878	1	1	0
EFTUD2	2	0	inf	0.379255	1.58698	0.470853	0	1	0	1	1.01357	1	1	1	1	0
FBN1	17	7	1.51725	0.237723	16.4268	0.476301	5	7	0.575458	0.893159	10.4914	0.978787	1	1	1	2
TET3	10	3	2.08214	0.199318	9.48921	0.47677	7	4	1.41343	0.405986	6.06056	0.403423	1	0	1	0
RYR3	33	19	1.08409	0.450271	32.3924	0.480751	17	21	0.650632	0.930827	20.6883	0.820319	1	0	1	0
PHF3	7	4	1.09169	0.576524	6.55682	0.482405	1	4	0.201386	0.982291	4.18771	0.984819	1	0	1	1
IFIH1	4	1	2.49658	0.364834	3.59222	0.48313	3	2	1.2107	0.599449	2.29428	0.402443	4.3151e-34	0	1	0
ERMARD	1	2	0.311662	0.943368	0.665879	0.486178	0	0	inf	1	0.425283	1	1.459e-16	0	1	0
WDR26	3	1	1.8719	0.50277	2.63302	0.489829	0	1	0	1	1.68166	1	1	0	1	0
FGFR1	4	2	1.24772	0.577215	3.67105	0.499787	3	2	1.2107	0.599449	2.34462	0.415758	1	1	1	2
RAD21	2	0	inf	0.379255	1.68219	0.501202	0	1	0	1	1.07438	1	1	1	1	0
PRPF8	1	1	0.62361	0.852486	0.698584	0.502711	2	2	0.806778	0.763175	0.446171	0.0743432	1	0	1	3
FOXP1	49	32	0.95443	0.627896	48.7846	0.506722	38	31	0.988978	0.568058	31.1577	0.129316	1	1	1	1
CDK13	9	2	2.81137	0.14121	8.73146	0.508476	3	4	0.60469	0.851692	5.5766	0.916244	0.99987	0	1	0
EED	2	2	0.623503	0.838678	1.7202	0.513002	2	1	1.61444	0.579843	1.09866	0.300479	0.99913	0	1	0
SKI	5	7	0.444721	0.955095	4.74902	0.514423	4	8	0.402423	0.966479	3.0331	0.360184	6.8312e-06	1	1	1
KRAS	4	2	1.24772	0.577215	3.75257	0.516764	3	1	2.42272	0.396512	2.39669	0.429426	0.99914	1	1	0
MTOR	7	4	1.09169	0.576524	6.8041	0.52071	2	4	0.402949	0.93323	4.34563	0.930703	1	1	1	1
RAB14	2	1	1.24758	0.670724	1.75656	0.524113	1	1	0.806863	0.800626	1.12188	0.674332	0.99982	0	1	0
PPP1R12A	12	12	0.622426	0.91468	11.8889	0.525644	16	7	1.85044	0.121045	7.59322	0.00516032	1	0	1	0
STXBP1	5	0	inf	0.0885059	4.83451	0.530005	2	2	0.806778	0.763175	3.0877	0.813573	1	1	1	1
KRIT1	3	2	0.935521	0.709673	2.81394	0.533862	1	1	0.806863	0.800626	1.7972	0.834238	0.11321	1	1	0
KCNJ8	1	1	0.62361	0.852486	0.774311	0.538979	0	0	inf	1	0.494536	1	0.081224	0	1	0
SMARCB1	1	1	0.62361	0.852486	0.797161	0.549394	3	0	inf	0.169397	0.50913	0.0150894	1	1	1	0
GABRB3	16	9	1.10933	0.489494	16.2465	0.557506	11	11	0.80601	0.765066	10.3763	0.463926	0.9991	1	1	1
SRP54	2	1	1.24758	0.670724	1.87252	0.55839	2	2	0.806778	0.763175	1.19594	0.335904	0.99999	0	1	0
PPP2R1A	3	1	1.8719	0.50277	2.92569	0.559957	1	1	0.806863	0.800626	1.86858	0.845657	1	0	1	0
CAMTA1	73	40	1.14122	0.286855	74.1683	0.569456	52	41	1.024	0.498747	47.3697	0.269073	1	1	1	0
SRGAP3	20	14	0.8904	0.697879	20.465	0.570507	12	12	0.805924	0.769145	13.0706	0.653958	1	1	1	2
TBX18	2	1	1.24758	0.670724	1.91968	0.571817	0	1	0	1	1.22606	1	0.69658	0	1	0
GATAD2B	5	4	0.779332	0.765855	5.08203	0.57378	2	2	0.806778	0.763175	3.24578	0.834678	1	1	1	0
POLR2A	1	0	inf	0.615871	0.853547	0.574098	0	0	inf	1	0.545143	1	-	0	1	3
NRAS	1	1	0.62361	0.852486	0.867421	0.579967	2	0	inf	0.306213	0.554004	0.107	0.93712	1	1	0
AP2S1	1	0	inf	0.615871	0.867537	0.580015	1	1	0.806863	0.800626	0.554078	0.425398	0.98099	0	1	1
TMEM63A	1	1	0.62361	0.852486	0.871096	0.581507	2	0	inf	0.306213	0.556351	0.107748	1.5531e-16	0	1	0
EPB41L1	10	4	1.56089	0.321579	10.328	0.582383	4	4	0.806608	0.746314	6.59631	0.894608	1	0	1	0
PACS2	5	4	0.779332	0.765855	5.14537	0.584633	6	2	2.4246	0.225793	3.28624	0.115474	0.32742	0	1	0
DPF2	1	1	0.62361	0.852486	0.883191	0.586539	0	1	0	1	0.564076	1	1	0	1	0
RHOBTB2	2	0	inf	0.379255	1.97705	0.587746	2	1	1.61444	0.579843	1.2627	0.359906	1.8149e-06	0	1	0
NRXN1	105	70	0.933588	0.698956	106.972	0.588512	62	61	0.815137	0.886652	68.3206	0.793595	1	1	1	1
TANC2	38	23	1.03082	0.511201	39.0719	0.589497	28	11	2.06719	0.0260499	24.9544	0.29659	-	0	1	1
AUTS2	98	78	0.777427	0.955954	100.123	0.597373	85	51	1.35831	0.0519415	63.9465	0.00679027	1	1	1	1
FBXO25	5	3	1.03959	0.630719	5.22708	0.598408	5	4	1.0087	0.629604	3.33842	0.24444	2.7521e-11	1	1	0
NSD2	8	6	0.831238	0.735163	8.40094	0.601472	6	3	1.61552	0.369158	5.36551	0.447899	1	0	1	2
KCNA2	3	2	0.935521	0.709673	3.11453	0.601974	3	2	1.2107	0.599449	1.98919	0.320396	0.93853	0	1	3
ATAD3A	1	0	inf	0.615871	0.925686	0.603741	0	0	inf	1	0.591216	1	5.4711e-10	0	1	0
SCN2A	10	9	0.692142	0.850695	10.5078	0.603786	2	4	0.402949	0.93323	6.71112	0.990613	1	1	1	1
NTRK2	27	21	0.800386	0.819704	28.0909	0.606873	17	13	1.05566	0.51765	17.9411	0.619724	1	0	1	0
RANBP2	2	0	inf	0.379255	2.04822	0.606889	1	2	0.403212	0.911017	1.30816	0.729682	1	1	1	0
HESX1	2	1	1.24758	0.670724	2.05254	0.608028	2	3	0.537559	0.872325	1.31091	0.377039	0.12368	1	1	0
CBL	6	4	0.935465	0.672441	6.37003	0.611787	4	5	0.644934	0.839681	4.06841	0.579779	0.00031939	1	1	0
NACC1	2	3	0.415478	0.924681	2.07421	0.613708	1	3	0.268661	0.960298	1.32475	0.734131	0.99995	0	1	1
PHIP	9	7	0.801413	0.759743	9.57552	0.617421	7	5	1.13013	0.536639	6.11568	0.412272	1	1	1	1
KIDINS220	7	2	2.18538	0.262629	7.5181	0.624316	2	1	1.61444	0.579843	4.80165	0.952333	0.99947	0	1	0
KDM6B	1	0	inf	0.615871	0.984434	0.626349	0	1	0	1	0.628737	1	1	1	1	1
SLC9A9	47	35	0.835357	0.820283	48.9048	0.626524	20	28	0.572633	0.980201	31.2345	0.986962	6.3022e-16	1	1	2
PDGFRB	2	4	0.311466	0.965956	2.12459	0.626667	1	2	0.403212	0.911017	1.35693	0.74255	0.93634	1	1	0
CHAMP1	1	0	inf	0.615871	0.987033	0.627319	2	1	1.61444	0.579843	0.630397	0.132009	1	0	1	1
PAX6	1	0	inf	0.615871	0.987826	0.627615	0	2	0	1	0.630904	1	1	1	1	0
SOS2	4	2	1.24772	0.577215	4.33086	0.628369	1	4	0.201386	0.982291	2.76603	0.937089	0.99989	0	1	1
DYNC1H1	3	4	0.467332	0.918428	3.25445	0.631344	0	0	inf	1	2.07855	1	1	1	1	1
GLI3	21	15	0.87244	0.719895	22.2345	0.631851	18	9	1.61879	0.16033	14.2007	0.18741	1	1	1	0
RAF1	3	4	0.467332	0.918428	3.28438	0.637428	0	1	0	1	2.09767	1	1	1	1	0
DNMT3A	8	6	0.831238	0.735163	8.69379	0.639045	5	8	0.50325	0.933783	5.55254	0.65061	2.8201e-146	0	1	1
PPP1CB	3	2	0.935521	0.709673	3.29437	0.639442	2	1	1.61444	0.579843	2.10405	0.621424	0.99993	0	1	0
NLGN2	1	0	inf	0.615871	1.02695	0.641902	1	1	0.806863	0.800626	0.65589	0.48102	0.99984	0	1	1
ARHGAP35	9	2	2.81137	0.14121	9.87544	0.652982	6	1	4.85185	0.10551	6.30724	0.602326	1	0	1	0
CSDE1	2	1	1.24758	0.670724	2.23319	0.653447	3	0	inf	0.169397	1.42629	0.172891	1	0	1	1
SMARCA4	5	2	1.56009	0.454825	5.58887	0.656161	8	0	inf	0.00875069	3.56949	0.0295118	1	1	1	1
ANK3	49	40	0.760711	0.91627	51.7027	0.665184	36	25	1.16461	0.327161	33.0214	0.324615	1	0	1	1
KCNT1	1	1	0.62361	0.852486	1.09581	0.665733	0	2	0	1	0.699873	1	1.621e-12	1	1	0
ARID2	13	5	1.62398	0.250113	14.2801	0.668547	7	4	1.41343	0.405986	9.12043	0.80397	1	0	1	2
KCNQ3	28	20	0.872184	0.732669	30.0292	0.669045	28	16	1.4173	0.168619	19.179	0.034482	0.99879	0	1	1
RRAS2	6	2	1.87264	0.349289	6.77108	0.669105	3	4	0.60469	0.851692	4.32454	0.805704	0.030991	0	1	0
SON	1	0	inf	0.615871	1.10961	0.670311	0	1	0	1	0.708682	1	1	0	1	1
THRA	1	1	0.62361	0.852486	1.11078	0.670699	2	2	0.806778	0.763175	0.709434	0.159091	0.9989	1	1	2
KMT2E	5	4	0.779332	0.765855	5.68968	0.671264	4	4	0.806608	0.746314	3.63388	0.491961	1	0	1	1
NFIX	9	8	0.700915	0.837575	10.0399	0.67165	8	3	2.15593	0.197115	6.41224	0.314455	1	1	1	0
KCNK3	3	0	inf	0.233521	3.46503	0.672636	0	0	inf	1	2.21304	1	0.093383	0	1	0
RNF13	10	8	0.779017	0.78114	11.124	0.672797	6	4	1.21098	0.513292	7.10468	0.712461	0.58498	0	1	0
NF1	15	7	1.33798	0.34391	16.4496	0.673067	12	6	1.61715	0.23421	10.506	0.361985	0.99938	1	1	1
TSHZ3	5	3	1.03959	0.630719	5.71084	0.674378	7	2	2.82995	0.15411	3.64739	0.0772504	1	0	1	1
GIGYF2	9	6	0.93541	0.658394	10.0952	0.677793	11	4	2.22503	0.125375	6.44757	0.0639557	1	0	1	1
TCF20	8	10	0.497829	0.957253	9.02695	0.67925	4	6	0.537151	0.902192	5.76532	0.826595	1	0	1	1
CACNA1A	15	14	0.666844	0.899634	16.5496	0.681749	16	9	1.43765	0.252608	10.5699	0.0714407	1	1	1	1
SHANK1	2	1	1.24758	0.670724	2.3634	0.683506	5	2	2.01961	0.322962	1.50946	0.0190245	1	1	1	2
PCBP2	1	1	0.62361	0.852486	1.15051	0.683525	1	0	inf	0.553419	0.734807	0.520402	1	0	1	0
ZNF462	11	8	0.857163	0.718541	12.3982	0.693088	11	8	1.11009	0.506079	7.91846	0.176104	1	0	1	1
SHOC2	6	1	3.747	0.180171	6.97781	0.696449	0	4	0	1	4.45658	1	1	1	1	0
PRR12	1	0	inf	0.615871	1.20055	0.698971	0	2	0	1	0.766766	1	1	0	1	1
KAT6A	7	8	0.544844	0.925379	8.1027	0.699007	2	5	0.322183	0.965845	5.17502	0.965074	1	0	1	2
POGZ	2	0	inf	0.379255	2.45214	0.702739	3	1	2.42272	0.396512	1.56613	0.207927	1	0	1	1
ZFHX4	13	5	1.62398	0.250113	14.7155	0.70815	12	6	1.61715	0.23421	9.39849	0.237271	1	0	1	0
PACS1	9	5	1.12301	0.535254	10.3793	0.708238	5	8	0.50325	0.933783	6.62907	0.790405	1	1	1	1
ZEB2	9	3	1.87339	0.260417	10.432	0.713669	10	7	1.15346	0.485707	6.6627	0.13701	1	1	1	0
KIF5C	11	7	0.980065	0.618094	12.6559	0.717602	5	3	1.34567	0.484912	8.08305	0.905025	1	1	1	2
EP300	3	0	inf	0.233521	3.75968	0.724529	8	2	3.23566	0.103128	2.40123	0.00334878	1	1	1	1
CAMK2A	4	0	inf	0.143772	4.93448	0.725656	3	1	2.42272	0.396512	3.15155	0.609893	1	0	1	2
HCN1	37	21	1.09998	0.42023	40.4724	0.728521	27	18	1.21295	0.316874	25.8489	0.436314	1	0	1	3
PPM1D	4	3	0.831431	0.740401	4.98013	0.732173	2	8	0.201034	0.995813	3.1807	0.826265	3.5788e-17	0	1	2
ANK2	42	30	0.871668	0.757284	45.8496	0.734948	31	22	1.13896	0.374403	29.2831	0.39973	1	0	1	1
MYT1L	41	26	0.98336	0.57999	44.8639	0.737988	26	18	1.16751	0.364987	28.6536	0.715184	1	1	1	1
SMC3	1	2	0.311662	0.943368	1.3467	0.739902	2	0	inf	0.306213	0.860108	0.212958	1	1	1	2
AFF4	3	1	1.8719	0.50277	3.88079	0.743904	1	1	0.806863	0.800626	2.47858	0.916138	1	0	1	0
RAI1	8	11	0.452364	0.974896	9.64542	0.74613	8	6	1.0762	0.556566	6.16033	0.278372	1	1	1	1
ZNF599	1	2	0.311662	0.943368	1.38211	0.748952	0	0	inf	1	0.882725	1	4.6115e-05	1	1	0
GNAI1	6	5	0.74803	0.787541	7.43915	0.751841	4	3	1.07606	0.615613	4.75123	0.698305	0.8627	0	1	1
SHANK2	38	28	0.844792	0.789405	42.0438	0.754184	24	24	0.804889	0.814765	26.8525	0.735043	0.99999	1	1	1
BMP2	1	1	0.62361	0.852486	1.44542	0.764354	2	4	0.402949	0.93323	0.923162	0.236003	0.99999	0	1	0
RORA	48	34	0.878885	0.755102	52.874	0.766924	36	19	1.53746	0.0824797	33.7695	0.373034	1	0	1	0
MN1	3	2	0.935521	0.709673	4.04009	0.767712	0	4	0	1	2.58032	1	0.9922	0	1	0
KCNJ6	21	17	0.769092	0.834551	24.1893	0.76898	18	13	1.11825	0.453013	15.4492	0.290266	0.98904	0	1	0
ZNF148	8	7	0.712163	0.822898	9.90821	0.771397	6	8	0.604167	0.886671	6.32816	0.605493	1	0	1	0
SMARCA2	15	14	0.666844	0.899634	17.7012	0.771705	8	9	0.716289	0.824652	11.3054	0.875457	1	1	1	1
CACNA1H	1	2	0.311662	0.943368	1.50486	0.777952	1	1	0.806863	0.800626	0.961123	0.617537	6.0091e-47	0	1	2
ATP1A1	1	0	inf	0.615871	1.51059	0.77922	0	0	inf	1	0.964783	1	1	0	1	2
CREBBP	10	7	0.890713	0.690559	12.3606	0.787696	11	8	1.11009	0.506079	7.89447	0.173779	1	1	1	1
CUX2	26	13	1.24928	0.316091	30.0542	0.794402	20	21	0.766468	0.843076	19.195	0.457157	1	0	1	2
SNAP25	5	3	1.03959	0.630719	6.70943	0.798813	3	2	1.2107	0.599449	4.28517	0.800778	0.99953	0	1	2
UBE3A	1	0	inf	0.615871	1.60353	0.798815	1	0	inf	0.553419	1.02414	0.640895	1	1	1	1
SCN8A	13	6	1.35269	0.359585	15.9058	0.800575	9	7	1.03765	0.574012	10.1587	0.684762	1	1	1	1
CSNK2A1	4	2	1.24772	0.577215	5.54527	0.803379	2	4	0.402949	0.93323	3.54165	0.868449	1	0	1	1
SUZ12	2	3	0.415478	0.924681	3.03023	0.805321	1	0	inf	0.553419	1.93534	0.855625	1	0	1	0
KCNQ2	1	0	inf	0.615871	1.65292	0.808511	0	4	0	1	1.05569	1	1	1	1	2
BRD4	5	4	0.779332	0.765855	6.81991	0.809936	2	2	0.806778	0.763175	4.35573	0.93127	1	0	1	2
FGF12	43	29	0.923889	0.675908	48.7492	0.813477	30	26	0.930173	0.658042	31.1351	0.604649	0.14675	0	1	0
SHANK3	2	4	0.311466	0.965956	3.09147	0.814103	2	3	0.537559	0.872325	1.97445	0.587036	-	1	1	1
NIPBL	10	13	0.478295	0.975986	12.7211	0.814967	4	9	0.357513	0.981011	8.12471	0.961054	1	1	1	1
DHX30	1	1	0.62361	0.852486	1.69099	0.815664	1	0	inf	0.553419	1.08	0.660405	1	0	1	0
DNM1L	2	5	0.249059	0.984967	3.10972	0.816651	3	0	inf	0.169397	1.98611	0.319565	0.92169	0	1	0
MED13L	22	19	0.720446	0.885795	26.2046	0.819908	20	17	0.948901	0.628915	16.7363	0.242568	1	1	1	1
HK1	5	3	1.03959	0.630719	6.92771	0.820311	5	5	0.806523	0.745915	4.42458	0.453524	1	0	1	0
TRIO	22	13	1.05587	0.513067	26.2301	0.821177	19	12	1.28001	0.315118	16.7526	0.322724	1	0	1	1
PTCH1	3	2	0.935521	0.709673	4.55431	0.832439	2	2	0.806778	0.763175	2.90874	0.7868	1	1	1	0
SPTBN2	1	0	inf	0.615871	1.81764	0.837592	2	0	inf	0.306213	1.16089	0.323193	0.99852	0	1	0
QRICH1	1	2	0.311662	0.943368	1.84866	0.842552	1	3	0.268661	0.960298	1.1807	0.692937	1	0	1	2
TAOK1	5	3	1.03959	0.630719	7.20384	0.844805	2	1	1.61444	0.579843	4.60094	0.943753	1	0	1	1
TCF7L2	15	15	0.622101	0.931144	19.0092	0.850723	11	13	0.68126	0.873803	12.1408	0.667355	0.99541	0	1	1
ARID1B	33	21	0.979938	0.58813	39.0495	0.853617	23	26	0.710915	0.908684	24.9401	0.678243	1	1	1	1
SCN3A	5	5	0.62318	0.859269	7.32253	0.854452	6	2	2.4246	0.225793	4.67675	0.327522	1	0	1	0
KCNQ5	35	32	0.678988	0.954973	41.416	0.85995	21	13	1.30636	0.281573	26.4515	0.879258	0.99994	0	1	0
KCNN3	10	13	0.478295	0.975986	13.4338	0.860971	8	4	1.61606	0.312662	8.5799	0.62467	0.99999	0	1	0
HECW2	25	18	0.865314	0.735846	30.6153	0.867378	13	22	0.473825	0.99045	19.5533	0.952377	0.85234	0	1	2
KITLG	5	8	0.388952	0.975845	7.50538	0.86833	8	2	3.23566	0.103128	4.79353	0.112714	0.90363	0	1	0
GABRG2	5	8	0.388952	0.975845	7.54284	0.871031	5	3	1.34567	0.484912	4.81746	0.526914	0.99941	0	1	3
NRXN2	5	5	0.62318	0.859269	7.59993	0.875056	1	5	0.161021	0.992104	4.85391	0.992202	1	1	1	1
UPF1	1	2	0.311662	0.943368	2.11211	0.879017	1	1	0.806863	0.800626	1.34896	0.740489	1	0	1	0
HIVEP2	13	6	1.35269	0.359585	17.3515	0.881775	8	6	1.0762	0.556566	11.082	0.862026	1	0	1	1
CHD7	9	4	1.4044	0.397891	12.6703	0.884181	8	4	1.61606	0.312662	8.09225	0.55984	1	1	1	1
SYNCRIP	1	1	0.62361	0.852486	2.1773	0.886653	2	1	1.61444	0.579843	1.3906	0.404917	1	0	1	2
SETBP1	27	33	0.506516	0.997001	33.5085	0.890103	17	13	1.05566	0.51765	21.4012	0.8569	1	1	1	1
GRIN2B	31	22	0.877794	0.730317	38.1168	0.894454	25	17	1.18876	0.349518	24.3444	0.473926	1	1	1	1
DPYSL5	5	7	0.444721	0.955095	7.94762	0.897329	8	8	0.806267	0.753454	5.07598	0.141427	1	0	1	0
NFIA	26	19	0.852414	0.753961	32.6257	0.897448	22	12	1.48409	0.176593	20.8374	0.428214	1	0	1	2
NR3C2	23	14	1.02484	0.543845	29.292	0.899115	21	21	0.805149	0.804272	18.7082	0.327775	1	0	1	1
EHMT1	9	12	0.466419	0.975342	13.0854	0.904084	13	6	1.75269	0.17987	8.35737	0.0825523	1	1	1	1
WASF1	3	5	0.373695	0.959434	5.39536	0.904936	1	2	0.403212	0.911017	3.4459	0.968124	1	0	1	0
ZMYM6	1	1	0.62361	0.852486	2.38897	0.908276	0	4	0	1	1.52579	1	5.0406e-18	1	1	0
ADAR	1	4	0.155689	0.99166	2.40636	0.909857	1	3	0.268661	0.960298	1.53689	0.784951	0.9997	1	1	0
BPTF	4	9	0.276383	0.994492	6.91085	0.913467	3	8	0.301684	0.986141	4.41382	0.816494	1	0	1	0
HDAC4	13	12	0.674487	0.882814	18.1739	0.914546	9	14	0.51684	0.962148	11.6073	0.817524	1	1	1	2
YWHAG	1	2	0.311662	0.943368	2.47469	0.915811	3	0	inf	0.169397	1.58053	0.211622	0.99994	0	1	3
GCH1	2	2	0.623503	0.838678	4.10835	0.916045	2	2	0.806778	0.763175	2.62392	0.7372	0.3614	1	1	0
MEIS2	12	11	0.679322	0.873148	17.0779	0.918064	19	9	1.70949	0.12526	10.9073	0.0163815	1	0	1	1
PPP3CA	19	20	0.590312	0.964364	25.3911	0.919646	14	13	0.86821	0.713529	16.2168	0.742773	1	0	1	3
DIP2B	9	10	0.560217	0.932994	13.4787	0.920201	8	3	2.15593	0.197115	8.60855	0.628315	0.99978	1	1	0
KDM5B	2	3	0.415478	0.924681	4.21296	0.922835	1	3	0.268661	0.960298	2.69073	0.932169	1.0382e-29	0	1	1
FBXW7	13	8	1.01359	0.583504	18.6651	0.930215	8	6	1.0762	0.556566	11.921	0.906986	1	0	1	0
ALDH18A1	1	1	0.62361	0.852486	2.69012	0.932127	1	1	0.806863	0.800626	1.71812	0.820597	0.00012577	1	1	0
CACNA1D	17	23	0.458384	0.995516	23.5306	0.93264	16	16	0.80558	0.785332	15.0285	0.434827	1	0	1	2
LGI1	1	4	0.155689	0.99166	2.7197	0.934105	1	2	0.403212	0.911017	1.73701	0.823955	1	0	1	0
KCND3	11	9	0.761573	0.79997	16.5998	0.940878	10	8	1.00872	0.589574	10.6019	0.614777	1	0	1	2
PIGU	3	7	0.26668	0.99077	6.1787	0.945546	4	4	0.806608	0.746314	3.94621	0.555951	0.032539	0	1	0
TCF4	24	16	0.935132	0.64816	32.3388	0.945604	22	17	1.04472	0.513016	20.6541	0.412352	1	1	1	1
PDCD10	2	1	1.24758	0.670724	4.6934	0.947874	3	2	1.2107	0.599449	2.99758	0.576267	0.6365	1	1	0
FBXW11	6	6	0.623073	0.86857	10.5419	0.950834	6	4	1.21098	0.513292	6.73291	0.663889	1	0	1	0
TLK2	4	6	0.415145	0.956265	7.8113	0.951888	4	4	0.806608	0.746314	4.98891	0.733414	1	0	1	1
PHACTR1	38	22	1.07818	0.445915	48.8148	0.951946	24	20	0.968	0.604044	31.177	0.920238	1	0	1	0
SIM1	3	4	0.467332	0.918428	6.39176	0.953394	3	2	1.2107	0.599449	4.08228	0.773707	1	0	1	0
MTF1	1	2	0.311662	0.943368	3.10016	0.954958	3	0	inf	0.169397	1.98001	0.317913	0.99987	1	1	2
ANKH	8	8	0.622857	0.886053	13.3767	0.955693	6	5	0.968254	0.642061	8.54342	0.85364	0.997	1	1	0
KIRREL3	40	25	0.997924	0.557933	51.3932	0.955973	26	22	0.95313	0.623587	32.8237	0.903281	8.2494e-05	1	1	2
ATP6V0A1	1	1	0.62361	0.852486	3.12388	0.956014	1	2	0.403212	0.911017	1.99516	0.864008	0.99257	0	1	0
GRIA2	7	8	0.544844	0.925379	12.1174	0.957084	11	5	1.77905	0.204893	7.73915	0.159092	1	0	1	1
KMT2A	1	0	inf	0.615871	3.16089	0.957612	3	3	0.806693	0.750515	2.0188	0.328411	1	0	1	1
CTNNB1	1	2	0.311662	0.943368	3.17502	0.958207	3	2	1.2107	0.599449	2.02782	0.330853	1	1	1	1
GABRB2	17	12	0.883033	0.702071	24.8175	0.959338	14	15	0.751622	0.830435	15.8504	0.713145	0.99946	0	1	1
GNAO1	8	16	0.310286	0.998724	13.6151	0.961006	5	3	1.34567	0.484912	8.6957	0.93386	1	1	1	0
SETD2	4	4	0.623288	0.850084	8.19322	0.962829	10	2	4.04814	0.0440628	5.23284	0.0410789	1	0	1	1
SATB1	4	7	0.355675	0.977535	8.36994	0.967065	3	8	0.301684	0.986141	5.34571	0.901605	1	0	1	1
AGO1	1	1	0.62361	0.852486	3.46452	0.968712	2	1	1.61444	0.579843	2.21271	0.648518	1	0	1	2
RALA	3	1	1.8719	0.50277	6.98883	0.970113	3	4	0.60469	0.851692	4.46362	0.822289	0.94728	0	1	0
RFX3	24	21	0.710841	0.901601	34.1828	0.971742	27	23	0.946654	0.632735	21.8318	0.158418	1	0	1	1
NALCN	17	13	0.814732	0.773195	25.8485	0.97352	19	10	1.53769	0.179543	16.5089	0.30113	2.223e-10	1	1	0
KCNT2	21	16	0.817537	0.782365	30.7709	0.973814	13	18	0.580397	0.953998	19.6527	0.954426	0.000141	0	1	0
CACNA1C	39	35	0.69157	0.954369	52.2048	0.97536	32	35	0.734038	0.916207	33.3421	0.615157	1	1	1	1
KAT6B	7	10	0.435476	0.974739	13.128	0.975988	5	6	0.671735	0.83246	8.3846	0.920371	1	1	1	3
SETD5	1	5	0.124494	0.996801	4.25659	0.985829	4	3	1.07606	0.615613	2.71859	0.290011	1	0	1	1
BRAF	9	14	0.39942	0.991732	16.8421	0.986225	18	6	2.43218	0.0387266	10.7567	0.0267903	1	1	1	1
MACF1	13	11	0.736143	0.831617	22.3423	0.987256	16	6	2.16002	0.074395	14.2696	0.357542	1	0	1	3
LRP2	5	6	0.519079	0.919043	11.2923	0.987611	11	4	2.22503	0.125375	7.21212	0.114259	1	1	1	2
CACNB4	10	12	0.518391	0.960567	18.7879	0.990027	7	10	0.56352	0.922143	11.9995	0.954164	0.0013557	0	1	0
EZH2	1	3	0.20768	0.978264	5.26589	0.994835	2	3	0.537559	0.872325	3.36321	0.848929	1	1	1	0
MBD5	24	25	0.596005	0.974288	38.4592	0.994945	24	22	0.87903	0.721241	24.5631	0.572219	1	1	1	1
PTPN11	1	6	0.103697	0.998773	5.80532	0.996988	5	2	2.01961	0.322962	3.70773	0.314274	1	1	1	1
AHDC1	1	1	0.62361	0.852486	6.96036	0.999051	6	2	2.4246	0.225793	4.44544	0.287778	1	0	1	1
ACTG1	0	0	inf	1	0.0776103	1	0	0	inf	1	0.0495681	1	0.45556	1	1	0
ACTL6B	0	0	inf	1	0.265678	1	0	0	inf	1	0.169683	1	9.3659e-13	0	1	0
AP2M1	0	0	inf	1	0.301188	1	0	0	inf	1	0.192362	1	1	0	1	2
ATN1	0	0	inf	1	0.748266	1	0	0	inf	1	0.477902	1	1	0	1	0
ATP1A3	0	0	inf	1	0.684453	1	0	0	inf	1	0.437146	1	1	1	1	2
ATP6V1B2	0	0	inf	1	1.51792	1	0	1	0	1	0.969462	1	0.99838	0	1	0
BHLHA9	0	0	inf	1	0.0650309	1	0	0	inf	1	0.0415339	1	0.12158	0	1	0
BPIFB6	0	0	inf	1	0.219252	1	1	0	inf	0.553419	0.140031	0.130669	5.1421e-14	1	1	0
BRPF1	0	1	0	1	0.752573	1	0	1	0	1	0.480653	1	1	0	1	0
CCNK	0	0	inf	1	1.41738	1	2	1	1.61444	0.579843	0.905251	0.22944	0.99998	0	1	0
CDH15	0	0	inf	1	0.205502	1	0	0	inf	1	0.13125	1	9.6836e-29	1	1	0
CHD3	0	0	inf	1	0.497238	1	0	0	inf	1	0.317575	1	1	0	1	1
CHRNA4	0	0	inf	1	0.278372	1	0	0	inf	1	0.17779	1	5.5303e-06	1	1	0
CIC	0	1	0	1	1.31755	1	2	2	0.806778	0.763175	0.841493	0.206194	1	1	1	1
CNOT3	0	0	inf	1	0.920985	1	0	0	inf	1	0.588214	1	1	0	1	1
CSNK2B	0	0	inf	1	0.149769	1	0	0	inf	1	0.0956543	1	0.99996	0	1	0
DHX16	0	0	inf	1	0.463911	1	0	0	inf	1	0.29629	1	9.8797e-15	0	1	0
DLG4	0	1	0	1	1.12451	1	1	1	0.806863	0.800626	0.718198	0.51237	1	0	1	1
DLL4	0	0	inf	1	0.395183	1	0	0	inf	1	0.252395	1	1	0	1	0
DMPK	0	0	inf	1	0.1856	1	0	0	inf	1	0.118539	1	0.00051691	1	1	1
EEF1A2	0	0	inf	1	0.138494	1	0	0	inf	1	0.0884533	1	0.99995	0	1	0
EEF2	0	0	inf	1	0.122944	1	0	0	inf	1	0.0785218	1	0.99999	0	1	0
EIF5A	0	0	inf	1	0.24389	1	0	1	0	1	0.155767	1	0.99864	0	1	3
EMX2	0	0	inf	1	0.0673706	1	0	0	inf	1	0.0430282	1	0.97774	1	1	0
FAM111A	0	0	inf	1	0.583827	1	0	0	inf	1	0.372878	1	0.16174	1	1	0
FOXG1	0	1	0	1	0.338582	1	0	0	inf	1	0.216245	1	0.99831	1	1	1
FOXJ1	0	0	inf	1	0.362174	1	0	0	inf	1	0.231313	1	0.43736	0	1	0
FZD5	0	2	0	1	0.632939	1	1	0	inf	0.553419	0.404245	0.332519	0.89993	0	1	0
GFAP	0	1	0	1	0.365781	1	0	0	inf	1	0.233616	1	2.8326e-09	1	1	1
GIGYF1	0	0	inf	1	0.358373	1	0	0	inf	1	0.228885	1	4.0806e-16	0	1	1
GJC2	0	0	inf	1	0.550249	1	1	1	0.806863	0.800626	0.351433	0.296321	0.45744	1	1	0
GMNN	0	0	inf	1	1.14697	1	1	0	inf	0.553419	0.732547	0.519317	-	0	1	0
GNB2	0	1	0	1	0.692861	1	1	0	inf	0.553419	0.442516	0.357582	0.99976	0	1	0
GRIN1	0	0	inf	1	0.396756	1	0	0	inf	1	0.2534	1	0.017781	1	1	1
GRIN2D	0	0	inf	1	1.95967	1	3	2	1.2107	0.599449	1.2516	0.131891	0.00070893	0	1	0
IRF2BPL	0	0	inf	1	0.111756	1	1	0	inf	0.553419	0.0713761	0.0688884	0.90872	0	1	1
KCNC3	0	2	0	1	0.497701	1	1	0	inf	0.553419	0.317871	0.272303	0.29391	1	1	0
KCNJ11	0	0	inf	1	0.0839718	1	0	0	inf	1	0.053631	1	0.0015562	1	1	0
KMT2B	0	0	inf	1	0.283509	1	0	1	0	1	0.181071	1	1	0	1	0
KMT2D	0	0	inf	1	1.15543	1	0	0	inf	1	0.737948	1	1	0	1	0
LEMD2	0	0	inf	1	0.334901	1	1	1	0.806863	0.800626	0.213894	0.192566	1.3938e-08	0	1	0
MAB21L2	0	0	inf	1	0.112429	1	0	0	inf	1	0.0718057	1	0.037477	0	1	0
MAGEL2	0	0	inf	1	0.224367	1	0	0	inf	1	0.143298	1	-	1	1	1
MAST1	0	1	0	1	0.844841	1	0	1	0	1	0.539582	1	1	0	1	0
MYCN	0	0	inf	1	0.498559	1	0	1	0	1	0.318419	1	0.99969	1	1	0
NR2F1	0	0	inf	1	0.723304	1	0	0	inf	1	0.461959	1	1	0	1	2
NR4A2	0	0	inf	1	0.278128	1	0	0	inf	1	0.177634	1	1	0	1	1
ODC1	0	0	inf	1	0.40592	1	0	0	inf	1	0.259253	1	0.22796	0	1	0
P4HB	0	0	inf	1	0.537865	1	3	0	inf	0.169397	0.343523	0.00523363	0.64679	0	1	0
PAX8	0	0	inf	1	2.17774	1	0	1	0	1	1.39088	1	0.99965	1	1	0
PHF12	0	1	0	1	1.96356	1	0	2	0	1	1.25409	1	1	0	1	1
PHOX2B	0	0	inf	1	0.123379	1	0	0	inf	1	0.0787997	1	0.99225	1	1	0
POU3F3	0	1	0	1	0.295864	1	0	0	inf	1	0.188962	1	0.95139	0	1	0
PRRT2	0	0	inf	1	0.182857	1	0	0	inf	1	0.116787	1	0.65452	1	1	0
PURA	0	1	0	1	1.16667	1	0	1	0	1	0.745127	1	0.99996	0	1	0
RAB11A	0	0	inf	1	1.7178	1	1	0	inf	0.553419	1.09712	0.66617	0.87641	0	1	0
RAB11B	0	1	0	1	0.75416	1	2	0	inf	0.306213	0.481666	0.0846959	0.66679	0	1	0
RAC1	0	0	inf	1	1.67766	1	1	0	inf	0.553419	1.07149	0.657501	0.99948	0	1	0
RAD51	0	0	inf	1	1.29561	1	0	1	0	1	0.827477	1	0.99523	1	1	0
RIT1	0	1	0	1	0.437349	1	1	1	0.806863	0.800626	0.279325	0.243706	0.96101	1	1	0
RPS23	0	0	inf	1	0.18109	1	0	1	0	1	0.115658	1	0.9994	0	1	0
RRAS	0	0	inf	1	0.14571	1	0	0	inf	1	0.0930621	1	0.0001647	0	1	0
SAMD9L	0	1	0	1	0.966981	1	0	1	0	1	0.61759	1	1.0989e-16	0	1	0
SCN1A	0	0	inf	1	1.85009	1	3	1	2.42272	0.396512	1.18161	0.11655	1	1	1	1
SCN1B	0	0	inf	1	0.390366	1	0	0	inf	1	0.249319	1	0.19629	1	1	0
SET	0	0	inf	1	0.404709	1	1	0	inf	0.553419	0.258479	0.227775	0.99973	0	1	2
SETD1A	0	1	0	1	1.12054	1	0	1	0	1	0.715666	1	1	0	1	1
SHH	0	0	inf	1	0.465922	1	1	0	inf	0.553419	0.297574	0.257383	0.97506	1	1	0
SNRPB	0	0	inf	1	0.648802	1	0	0	inf	1	0.414376	1	0.99857	0	1	0
SRRM2	0	1	0	1	0.261804	1	0	0	inf	1	0.167208	1	1	0	1	2
TBX1	0	1	0	1	0.736736	1	0	0	inf	1	0.470538	1	0.12191	1	1	0
THAP1	0	0	inf	1	0.364846	1	0	0	inf	1	0.23302	1	0.90124	1	1	0
TM4SF20	0	1	0	1	0.703772	1	0	1	0	1	0.449484	1	5.0693e-05	1	1	0
TUBB	0	0	inf	1	0.0955825	1	0	0	inf	1	0.0610466	1	1	0	1	0
TUBB2A	0	0	inf	1	0.109603	1	0	0	inf	1	0.0700012	1	0.99387	0	1	0
TUBB2B	0	0	inf	1	0.262719	1	0	0	inf	1	0.167793	1	0.99983	1	1	0
TUBB3	0	0	inf	1	0.649197	1	1	0	inf	0.553419	0.414628	0.339414	0.041742	0	1	0
TUBG1	0	0	inf	1	0.0692424	1	0	0	inf	1	0.0442237	1	0.31179	0	1	0
TWIST1	0	0	inf	1	0.121015	1	0	0	inf	1	0.0772898	1	0.0067645	1	1	0
U2AF2	0	0	inf	1	0.226266	1	0	0	inf	1	0.144511	1	1	0	1	3
UBN2	0	3	0	1	5.61199	1	4	3	1.07606	0.615613	3.58426	0.481436	1	0	1	2
UBTF	0	0	inf	1	0.442101	1	0	0	inf	1	0.282361	1	1	0	1	0
VAMP2	0	0	inf	1	0.211114	1	0	0	inf	1	0.134834	1	0.99957	0	1	0
VIP	0	0	inf	1	0.766627	1	0	0	inf	1	0.489629	1	8.6421e-06	1	1	0
WNT4	0	0	inf	1	1.92337	1	0	1	0	1	1.22842	1	0.054045	1	1	0
ZBTB18	0	0	inf	1	0.483529	1	0	0	inf	1	0.30882	1	1	0	1	0
ZIC1	0	0	inf	1	0.419287	1	0	0	inf	1	0.26779	1	0.99991	0	1	0
ZIC2	0	0	inf	1	0.400371	1	0	0	inf	1	0.255708	1	0.96473	1	1	0
MECP2	-	-	-	-	-	-	-	-	-	-	-	-	-	-	1	1
ARHGEF9	-	-	-	-	-	-	-	-	-	-	-	-	-	-	1	1
DDX3X	-	-	-	-	-	-	-	-	-	-	-	-	-	-	1	0
CLCN4	-	-	-	-	-	-	-	-	-	-	-	-	-	-	2	0
IQSEC2	-	-	-	-	-	-	-	-	-	-	-	-	-	-	1	1
PSMC5	-	-	-	-	-	-	-	-	-	-	-	-	-	-	-	0
SPTAN1	-	-	-	-	-	-	-	-	-	-	-	-	-	-	-	1
PCDH19	-	-	-	-	-	-	-	-	-	-	-	-	-	-	1	1
UPF3B	-	-	-	-	-	-	-	-	-	-	-	-	-	-	1	1
MSL3	-	-	-	-	-	-	-	-	-	-	-	-	-	-	1	0
FRMD7	-	-	-	-	-	-	-	-	-	-	-	-	-	-	-	1
PUF60	-	-	-	-	-	-	-	-	-	-	-	-	-	-	-	0
HIST1H1E	-	-	-	-	-	-	-	-	-	-	-	-	-	-	-	0
CASK	-	-	-	-	-	-	-	-	-	-	-	-	-	-	1	1
RAC3	-	-	-	-	-	-	-	-	-	-	-	-	-	-	-	0
ZC4H2	-	-	-	-	-	-	-	-	-	-	-	-	-	-	-	1
RPL11	-	-	-	-	-	-	-	-	-	-	-	-	-	-	-	0
KDM6A	-	-	-	-	-	-	-	-	-	-	-	-	-	-	2	1
RPS6KA3	-	-	-	-	-	-	-	-	-	-	-	-	-	-	2	1
SYP	-	-	-	-	-	-	-	-	-	-	-	-	-	-	3	1
FMR1	-	-	-	-	-	-	-	-	-	-	-	-	-	-	1	1
SRPX2	-	-	-	-	-	-	-	-	-	-	-	-	-	-	-	1
SLC6A8	-	-	-	-	-	-	-	-	-	-	-	-	-	-	2	1
FRMPD4	-	-	-	-	-	-	-	-	-	-	-	-	-	-	-	0
ARHGEF6	-	-	-	-	-	-	-	-	-	-	-	-	-	-	-	1
WDR45	-	-	-	-	-	-	-	-	-	-	-	-	-	-	-	1
USP9X	-	-	-	-	-	-	-	-	-	-	-	-	-	-	1	0
COL4A3BP	-	-	-	-	-	-	-	-	-	-	-	-	-	-	-	0
MAOA	-	-	-	-	-	-	-	-	-	-	-	-	-	-	2	1
NDUFA1	-	-	-	-	-	-	-	-	-	-	-	-	-	-	-	1
PIH1D3	-	-	-	-	-	-	-	-	-	-	-	-	-	-	-	0
HUWE1	-	-	-	-	-	-	-	-	-	-	-	-	-	-	-	1
THOC2	-	-	-	-	-	-	-	-	-	-	-	-	-	-	-	0
TIMM8A	-	-	-	-	-	-	-	-	-	-	-	-	-	-	-	1
GDI1	-	-	-	-	-	-	-	-	-	-	-	-	-	-	-	1
USP27X	-	-	-	-	-	-	-	-	-	-	-	-	-	-	3	0
HIST1H4J	-	-	-	-	-	-	-	-	-	-	-	-	-	-	-	0
NEXMIF	-	-	-	-	-	-	-	-	-	-	-	-	-	-	1	0
CDK16	-	-	-	-	-	-	-	-	-	-	-	-	-	-	2	0
ATP6AP2	-	-	-	-	-	-	-	-	-	-	-	-	-	-	-	1
SMC1A	-	-	-	-	-	-	-	-	-	-	-	-	-	-	-	1
HMGB3	-	-	-	-	-	-	-	-	-	-	-	-	-	-	-	0
HNRNPH2	-	-	-	-	-	-	-	-	-	-	-	-	-	-	1	0
BCAP31	-	-	-	-	-	-	-	-	-	-	-	-	-	-	-	1
FTSJ1	-	-	-	-	-	-	-	-	-	-	-	-	-	-	-	1
IGBP1	-	-	-	-	-	-	-	-	-	-	-	-	-	-	-	1
AP1S2	-	-	-	-	-	-	-	-	-	-	-	-	-	-	-	1
UBE2A	-	-	-	-	-	-	-	-	-	-	-	-	-	-	-	1
ZDHHC15	-	-	-	-	-	-	-	-	-	-	-	-	-	-	-	1
CDKL5	-	-	-	-	-	-	-	-	-	-	-	-	-	-	1	1
HIST1H2AC	-	-	-	-	-	-	-	-	-	-	-	-	-	-	-	0
NDP	-	-	-	-	-	-	-	-	-	-	-	-	-	-	-	1
OPHN1	-	-	-	-	-	-	-	-	-	-	-	-	-	-	2	1
NKAP	-	-	-	-	-	-	-	-	-	-	-	-	-	-	-	0
NONO	-	-	-	-	-	-	-	-	-	-	-	-	-	-	-	0
LAS1L	-	-	-	-	-	-	-	-	-	-	-	-	-	-	3	0
RNF113A	-	-	-	-	-	-	-	-	-	-	-	-	-	-	-	0
SIK1	-	-	-	-	-	-	-	-	-	-	-	-	-	-	-	0
SLC35A2	-	-	-	-	-	-	-	-	-	-	-	-	-	-	-	1
AR	-	-	-	-	-	-	-	-	-	-	-	-	-	-	2	1
OFD1	-	-	-	-	-	-	-	-	-	-	-	-	-	-	2	1
HPRT1	-	-	-	-	-	-	-	-	-	-	-	-	-	-	-	1
ZDHHC9	-	-	-	-	-	-	-	-	-	-	-	-	-	-	-	1
PQBP1	-	-	-	-	-	-	-	-	-	-	-	-	-	-	-	1
RLIM	-	-	-	-	-	-	-	-	-	-	-	-	-	-	-	0
MAGT1	-	-	-	-	-	-	-	-	-	-	-	-	-	-	-	1
DLL1	-	-	-	-	-	-	-	-	-	-	-	-	-	-	2	0
PTCHD1	-	-	-	-	-	-	-	-	-	-	-	-	-	-	1	1
ZNF711	-	-	-	-	-	-	-	-	-	-	-	-	-	-	2	1
SLC16A2	-	-	-	-	-	-	-	-	-	-	-	-	-	-	-	1
EBP	-	-	-	-	-	-	-	-	-	-	-	-	-	-	-	1
RAB39B	-	-	-	-	-	-	-	-	-	-	-	-	-	-	2	1
TSPAN7	-	-	-	-	-	-	-	-	-	-	-	-	-	-	2	1
SYN1	-	-	-	-	-	-	-	-	-	-	-	-	-	-	1	1
RBM10	-	-	-	-	-	-	-	-	-	-	-	-	-	-	-	1
PHF6	-	-	-	-	-	-	-	-	-	-	-	-	-	-	-	1
IL1RAPL1	-	-	-	-	-	-	-	-	-	-	-	-	-	-	2	1
HRAS	-	-	-	-	-	-	-	-	-	-	-	-	-	-	1	1
CNKSR2	-	-	-	-	-	-	-	-	-	-	-	-	-	-	2	0
GPC4	-	-	-	-	-	-	-	-	-	-	-	-	-	-	2	0
CUL4B	-	-	-	-	-	-	-	-	-	-	-	-	-	-	-	1
BCORL1	-	-	-	-	-	-	-	-	-	-	-	-	-	-	-	0
ALG13	-	-	-	-	-	-	-	-	-	-	-	-	-	-	-	1
PLP1	-	-	-	-	-	-	-	-	-	-	-	-	-	-	-	1
CCDC22	-	-	-	-	-	-	-	-	-	-	-	-	-	-	-	1
HSD17B10	-	-	-	-	-	-	-	-	-	-	-	-	-	-	-	1
SMS	-	-	-	-	-	-	-	-	-	-	-	-	-	-	-	1
SLC9A6	-	-	-	-	-	-	-	-	-	-	-	-	-	-	1	1
GSPT2	-	-	-	-	-	-	-	-	-	-	-	-	-	-	-	1
MID1	-	-	-	-	-	-	-	-	-	-	-	-	-	-	-	1
MED12	-	-	-	-	-	-	-	-	-	-	-	-	-	-	-	1
PHF8	-	-	-	-	-	-	-	-	-	-	-	-	-	-	-	1
ACSL4	-	-	-	-	-	-	-	-	-	-	-	-	-	-	-	1
HDAC8	-	-	-	-	-	-	-	-	-	-	-	-	-	-	-	1
EIF2S3	-	-	-	-	-	-	-	-	-	-	-	-	-	-	-	0
PAK3	-	-	-	-	-	-	-	-	-	-	-	-	-	-	-	1
TAZ	-	-	-	-	-	-	-	-	-	-	-	-	-	-	-	1
DCX	-	-	-	-	-	-	-	-	-	-	-	-	-	-	-	1
PIGA	-	-	-	-	-	-	-	-	-	-	-	-	-	-	-	1
KDM5C	-	-	-	-	-	-	-	-	-	-	-	-	-	-	1	1
FOXP3	-	-	-	-	-	-	-	-	-	-	-	-	-	-	-	1
AIFM1	-	-	-	-	-	-	-	-	-	-	-	-	-	-	-	1
DMD	-	-	-	-	-	-	-	-	-	-	-	-	-	-	-	1
OTC	-	-	-	-	-	-	-	-	-	-	-	-	-	-	-	1
PGK1	-	-	-	-	-	-	-	-	-	-	-	-	-	-	-	1
DLG3	-	-	-	-	-	-	-	-	-	-	-	-	-	-	-	1
BRWD3	-	-	-	-	-	-	-	-	-	-	-	-	-	-	-	1
STAG2	-	-	-	-	-	-	-	-	-	-	-	-	-	-	-	0
KLHL15	-	-	-	-	-	-	-	-	-	-	-	-	-	-	-	0
POLA1	-	-	-	-	-	-	-	-	-	-	-	-	-	-	-	0
L1CAM	-	-	-	-	-	-	-	-	-	-	-	-	-	-	-	1
AFF2	-	-	-	-	-	-	-	-	-	-	-	-	-	-	1	1
NLGN4X	-	-	-	-	-	-	-	-	-	-	-	-	-	-	1	1
LAGE3	-	-	-	-	-	-	-	-	-	-	-	-	-	-	-	0
ARX	-	-	-	-	-	-	-	-	-	-	-	-	-	-	1	1
ATP7A	-	-	-	-	-	-	-	-	-	-	-	-	-	-	-	1
KIF4A	-	-	-	-	-	-	-	-	-	-	-	-	-	-	-	0
PDHA1	-	-	-	-	-	-	-	-	-	-	-	-	-	-	3	1
DKC1	-	-	-	-	-	-	-	-	-	-	-	-	-	-	-	1
HCFC1	-	-	-	-	-	-	-	-	-	-	-	-	-	-	-	1
KLF8	-	-	-	-	-	-	-	-	-	-	-	-	-	-	-	1
IDS	-	-	-	-	-	-	-	-	-	-	-	-	-	-	-	1
ABCB7	-	-	-	-	-	-	-	-	-	-	-	-	-	-	-	1
OCRL	-	-	-	-	-	-	-	-	-	-	-	-	-	-	-	1
NLGN3	-	-	-	-	-	-	-	-	-	-	-	-	-	-	1	1
OGT	-	-	-	-	-	-	-	-	-	-	-	-	-	-	-	0
AGTR2	-	-	-	-	-	-	-	-	-	-	-	-	-	-	2	1
NAA10	-	-	-	-	-	-	-	-	-	-	-	-	-	-	3	1
CLIC2	-	-	-	-	-	-	-	-	-	-	-	-	-	-	-	0
TAF1	-	-	-	-	-	-	-	-	-	-	-	-	-	-	-	0
HIST1H4C	-	-	-	-	-	-	-	-	-	-	-	-	-	-	-	0
GRIA3	-	-	-	-	-	-	-	-	-	-	-	-	-	-	-	1
TINF2	-	-	-	-	-	-	-	-	-	-	-	-	-	-	-	0
KCNK4	-	-	-	-	-	-	-	-	-	-	-	-	-	-	-	0
NR1I3	-	-	-	-	-	-	-	-	-	-	-	-	-	-	-	1
ABCD1	-	-	-	-	-	-	-	-	-	-	-	-	-	-	-	1
NKX2-1	-	-	-	-	-	-	-	-	-	-	-	-	-	-	-	1
SOX3	-	-	-	-	-	-	-	-	-	-	-	-	-	-	-	1
ATRX	-	-	-	-	-	-	-	-	-	-	-	-	-	-	1	1
SIX3	-	-	-	-	-	-	-	-	-	-	-	-	-	-	-	1
SOX2	-	-	-	-	-	-	-	-	-	-	-	-	-	-	-	1
ARSE	-	-	-	-	-	-	-	-	-	-	-	-	-	-	-	1
FLNA	-	-	-	-	-	-	-	-	-	-	-	-	-	-	3	1
