# Supplementary material for: Noncoding de novo mutations in SCN2A are associated with autism spectrum disorders
Source: iScience. 2025 Aug 5;28(9):113258. doi: 10.1016/j.isci.2025.113258 (PMC12392654; doi:10.1016/j.isci.2025.113258)
Supplement: Table S11. Result of category-wide association tests from SPARK cohort, related to Figure 4 [file mmc12.xlsx]

## Sheet: Table S11
Result of category-wide association tests from SPARK cohort
Category	variant_type	gene_set	functional_score	gencode	functional_annotation	Case_DNV_Count	Ctrl_DNV_Count	Relative_Risk	P	P_1side	Z_1side
All_Any_All_Any_Any	All	Any	All	Any	Any	151595	96494	0.979879	8.19645e-07	1	-4.93514
All_Any_All_Any_ChmE15	All	Any	All	Any	ChmE15	120360	76851	0.976833	3.93942e-07	1	-5.0754
All_Any_All_Any_EpiH3K27me3	All	Any	All	Any	EpiH3K27me3	104910	66596	0.982554	0.000385751	0.99981	-3.55369
All_Any_All_Any_EpiH3K9ac	All	Any	All	Any	EpiH3K9ac	100122	63326	0.986132	0.00598367	0.997046	-2.75286
All_Any_All_Any_EpiH3K9me3	All	Any	All	Any	EpiH3K9me3	121598	77158	0.982954	0.000189103	0.999907	-3.73657
All_Any_All_Any_EncodeDNase	All	Any	All	Any	EncodeDNase	30963	19550	0.987834	0.180201	0.910906	-1.34636
All_Any_All_NoncodingRegion_Any	All	Any	All	NoncodingRegion	Any	146977	93796	0.977356	4.34167e-08	1	-5.47914
All_Any_All_NoncodingRegion_ChmE15	All	Any	All	NoncodingRegion	ChmE15	117985	75481	0.974938	5.30084e-08	1	-5.44409
All_Any_All_NoncodingRegion_EpiH3K27me3	All	Any	All	NoncodingRegion	EpiH3K27me3	101605	64681	0.979774	4.93455e-05	0.999976	-4.06283
All_Any_All_NoncodingRegion_EpiH3K9ac	All	Any	All	NoncodingRegion	EpiH3K9ac	96104	60976	0.983038	0.000960521	0.999527	-3.30614
All_Any_All_NoncodingRegion_EpiH3K9me3	All	Any	All	NoncodingRegion	EpiH3K9me3	117689	74847	0.980729	3.2041e-05	0.999984	-4.16265
All_Any_All_NoncodingRegion_EncodeDNase	All	Any	All	NoncodingRegion	EncodeDNase	29011	18406	0.983085	0.0705932	0.965348	-1.81644
All_Any_All_IntronRegion_Any	All	Any	All	IntronRegion	Any	131939	84251	0.976755	9.91275e-08	1	-5.33174
All_Any_All_IntronRegion_ChmE15	All	Any	All	IntronRegion	ChmE15	108482	69454	0.9742	7.71644e-08	1	-5.37721
All_Any_All_IntronRegion_EpiH3K27me3	All	Any	All	IntronRegion	EpiH3K27me3	90811	57806	0.979836	0.000131365	0.999936	-3.82958
All_Any_All_IntronRegion_EpiH3K9ac	All	Any	All	IntronRegion	EpiH3K9ac	84532	53607	0.983529	0.00264289	0.998695	-3.01032
All_Any_All_IntronRegion_EpiH3K9me3	All	Any	All	IntronRegion	EpiH3K9me3	105819	67315	0.980482	6.47161e-05	0.999968	-3.99898
All_Any_All_IntronRegion_EncodeDNase	All	Any	All	IntronRegion	EncodeDNase	23808	15111	0.982692	0.0933716	0.954055	-1.68551
SNV_Any_All_Any_Any	SNV	Any	All	Any	Any	123103	76948	0.997836	0.637526	0.682595	-0.474967
SNV_Any_All_Any_ChmE15	SNV	Any	All	Any	ChmE15	97534	61114	0.995412	0.373248	0.81463	-0.895088
SNV_Any_All_Any_EpiH3K27me3	SNV	Any	All	Any	EpiH3K27me3	86862	54258	0.998513	0.786459	0.608774	-0.276124
SNV_Any_All_Any_EpiH3K9ac	SNV	Any	All	Any	EpiH3K9ac	82940	51677	1.00105	0.853293	0.427629	0.182414
SNV_Any_All_Any_EpiH3K9me3	SNV	Any	All	Any	EpiH3K9me3	100574	62797	0.998929	0.832814	0.584971	-0.214628
SNV_Any_All_Any_EncodeDNase	SNV	Any	All	Any	EncodeDNase	27118	16967	0.996874	0.750304	0.628293	-0.327337
SNV_Any_All_NoncodingRegion_Any	SNV	Any	All	NoncodingRegion	Any	118877	74421	0.9963	0.427992	0.787142	-0.796544
SNV_Any_All_NoncodingRegion_ChmE15	SNV	Any	All	NoncodingRegion	ChmE15	95304	59809	0.993876	0.239129	0.881247	-1.18124
SNV_Any_All_NoncodingRegion_EpiH3K27me3	SNV	Any	All	NoncodingRegion	EpiH3K27me3	83837	52455	0.996866	0.573793	0.715032	-0.568146
SNV_Any_All_NoncodingRegion_EpiH3K9ac	SNV	Any	All	NoncodingRegion	EpiH3K9ac	79266	49477	0.999243	0.895151	0.554287	-0.136501
SNV_Any_All_NoncodingRegion_EpiH3K9me3	SNV	Any	All	NoncodingRegion	EpiH3K9me3	96987	60623	0.997847	0.676761	0.662865	-0.420295
SNV_Any_All_NoncodingRegion_EncodeDNase	SNV	Any	All	NoncodingRegion	EncodeDNase	25341	15902	0.993939	0.550307	0.728596	-0.608573
SNV_Any_All_IntronRegion_Any	SNV	Any	All	IntronRegion	Any	106407	66680	0.995319	0.34271	0.82985	-0.953573
SNV_Any_All_IntronRegion_ChmE15	SNV	Any	All	IntronRegion	ChmE15	87452	54956	0.992527	0.168927	0.916479	-1.38177
SNV_Any_All_IntronRegion_EpiH3K27me3	SNV	Any	All	IntronRegion	EpiH3K27me3	74771	46804	0.99641	0.541672	0.730619	-0.614685
SNV_Any_All_IntronRegion_EpiH3K9ac	SNV	Any	All	IntronRegion	EpiH3K9ac	69560	43432	0.998936	0.861618	0.570971	-0.178847
SNV_Any_All_IntronRegion_EpiH3K9me3	SNV	Any	All	IntronRegion	EpiH3K9me3	86970	54401	0.997127	0.599627	0.702137	-0.530557
SNV_Any_All_IntronRegion_EncodeDNase	SNV	Any	All	IntronRegion	EncodeDNase	20795	13047	0.994114	0.599393	0.704396	-0.537086
All_Any_All_Any_ChmE5	All	Any	All	Any	ChmE5	95106	60601	0.978849	3.98488e-05	0.999981	-4.11359
All_Any_All_Any_EpiH3K27ac	All	Any	All	Any	EpiH3K27ac	100012	63465	0.982891	0.000681845	0.999666	-3.402
All_Any_All_NoncodingRegion_ChmE5	All	Any	All	NoncodingRegion	ChmE5	91813	58663	0.976175	5.16147e-06	0.999997	-4.56201
All_Any_All_NoncodingRegion_EpiH3K27ac	All	Any	All	NoncodingRegion	EpiH3K27ac	96121	61182	0.979901	8.79728e-05	0.999957	-3.92672
All_Any_All_IntronRegion_ChmE5	All	Any	All	IntronRegion	ChmE5	82693	52814	0.976579	2.13438e-05	0.99999	-4.2552
All_Any_All_IntronRegion_EpiH3K27ac	All	Any	All	IntronRegion	EpiH3K27ac	84552	53918	0.978088	5.90028e-05	0.999971	-4.02102
All_ProteinCoding_All_Any_Any	All	ProteinCoding	All	Any	Any	132331	84093	0.981498	2.3203e-05	0.999989	-4.23511
All_ProteinCoding_All_Any_ChmE15	All	ProteinCoding	All	Any	ChmE15	102985	65584	0.979408	3.16404e-05	0.999984	-4.16543
All_ProteinCoding_All_Any_ChmE5	All	ProteinCoding	All	Any	ChmE5	88772	56466	0.980566	0.000271027	0.999868	-3.64742
All_ProteinCoding_All_Any_EpiH3K27ac	All	ProteinCoding	All	Any	EpiH3K27ac	90280	57187	0.98465	0.00383883	0.998115	-2.89679
All_ProteinCoding_All_Any_EpiH3K27me3	All	ProteinCoding	All	Any	EpiH3K27me3	89609	56800	0.983991	0.00264434	0.9987	-3.01138
All_ProteinCoding_All_Any_EpiH3K9me3	All	ProteinCoding	All	Any	EpiH3K9me3	105530	66870	0.984311	0.00139207	0.999316	-3.20121
All_ProteinCoding_All_NoncodingRegion_Any	All	ProteinCoding	All	NoncodingRegion	Any	127713	81395	0.978645	1.52016e-06	0.999999	-4.81252
All_ProteinCoding_All_NoncodingRegion_ChmE15	All	ProteinCoding	All	NoncodingRegion	ChmE15	100610	64214	0.977235	5.23261e-06	0.999997	-4.55904
All_ProteinCoding_All_NoncodingRegion_ChmE5	All	ProteinCoding	All	NoncodingRegion	ChmE5	85479	54528	0.977749	4.09938e-05	0.99998	-4.1064
All_ProteinCoding_All_NoncodingRegion_EpiH3K27ac	All	ProteinCoding	All	NoncodingRegion	EpiH3K27ac	86389	54904	0.981391	0.000586739	0.999713	-3.44335
All_ProteinCoding_All_NoncodingRegion_EpiH3K27me3	All	ProteinCoding	All	NoncodingRegion	EpiH3K27me3	86304	54885	0.980765	0.000379646	0.999814	-3.55908
All_ProteinCoding_All_NoncodingRegion_EpiH3K9me3	All	ProteinCoding	All	NoncodingRegion	EpiH3K9me3	101621	64559	0.981781	0.000260748	0.999871	-3.65479
All_ProteinCoding_All_IntronRegion_Any	All	ProteinCoding	All	IntronRegion	Any	115840	73909	0.977572	1.47738e-06	0.999999	-4.81775
All_ProteinCoding_All_IntronRegion_ChmE15	All	ProteinCoding	All	IntronRegion	ChmE15	93448	59750	0.975483	2.21421e-06	0.999999	-4.73844
All_ProteinCoding_All_IntronRegion_ChmE5	All	ProteinCoding	All	IntronRegion	ChmE5	78016	49780	0.977499	7.41349e-05	0.999964	-3.96825
All_ProteinCoding_All_IntronRegion_EpiH3K27ac	All	ProteinCoding	All	IntronRegion	EpiH3K27ac	77195	49175	0.979112	0.000256952	0.999874	-3.66009
All_ProteinCoding_All_IntronRegion_EpiH3K27me3	All	ProteinCoding	All	IntronRegion	EpiH3K27me3	77993	49643	0.979908	0.000414626	0.999797	-3.53673
All_ProteinCoding_All_IntronRegion_EpiH3K9me3	All	ProteinCoding	All	IntronRegion	EpiH3K9me3	92431	58726	0.981691	0.000468547	0.99977	-3.50327
All_BE_All_Any_Any	All	BE	All	Any	Any	113738	72362	0.980354	3.07558e-05	0.999985	-4.17326
All_BE_All_Any_ChmE15	All	BE	All	Any	ChmE15	86955	55499	0.977231	2.28254e-05	0.999989	-4.23981
All_BE_All_Any_ChmE5	All	BE	All	Any	ChmE5	80064	50911	0.980874	0.000666691	0.999673	-3.40857
All_BE_All_Any_EpiH3K27ac	All	BE	All	Any	EpiH3K27ac	79694	50505	0.98419	0.00510221	0.997481	-2.80464
All_BE_All_Any_EpiH3K27me3	All	BE	All	Any	EpiH3K27me3	75151	47767	0.981284	0.00125827	0.999383	-3.23101
All_BE_All_Any_EpiH3K9me3	All	BE	All	Any	EpiH3K9me3	90436	57339	0.983737	0.00214107	0.998943	-3.07372
All_BE_All_NoncodingRegion_Any	All	BE	All	NoncodingRegion	Any	109955	70167	0.977394	2.26629e-06	0.999999	-4.73188
All_BE_All_NoncodingRegion_ChmE15	All	BE	All	NoncodingRegion	ChmE15	85159	54466	0.975198	4.82247e-06	0.999998	-4.5774
All_BE_All_NoncodingRegion_ChmE5	All	BE	All	NoncodingRegion	ChmE5	77178	49240	0.977605	8.72985e-05	0.999957	-3.92819
All_BE_All_NoncodingRegion_EpiH3K27ac	All	BE	All	NoncodingRegion	EpiH3K27ac	76426	48587	0.98109	0.0010079	0.999503	-3.2924
All_BE_All_NoncodingRegion_EpiH3K27me3	All	BE	All	NoncodingRegion	EpiH3K27me3	72551	46268	0.978026	0.000190856	0.999907	-3.73606
All_BE_All_NoncodingRegion_EpiH3K9me3	All	BE	All	NoncodingRegion	EpiH3K9me3	87261	55473	0.981129	0.000457251	0.999776	-3.51002
All_BE_All_IntronRegion_Any	All	BE	All	IntronRegion	Any	100024	63892	0.97644	2.57094e-06	0.999999	-4.70742
All_BE_All_IntronRegion_ChmE15	All	BE	All	IntronRegion	ChmE15	79441	50872	0.973988	3.55047e-06	0.999998	-4.64124
All_BE_All_IntronRegion_ChmE5	All	BE	All	IntronRegion	ChmE5	70556	45067	0.976479	8.07133e-05	0.999961	-3.94826
All_BE_All_IntronRegion_EpiH3K27ac	All	BE	All	IntronRegion	EpiH3K27ac	68471	43654	0.978296	0.000344096	0.999831	-3.58442
All_BE_All_IntronRegion_EpiH3K27me3	All	BE	All	IntronRegion	EpiH3K27me3	65780	41965	0.977675	0.000305089	0.99985	-3.6157
All_BE_All_IntronRegion_EpiH3K9me3	All	BE	All	IntronRegion	EpiH3K9me3	79635	50627	0.981092	0.000792919	0.999611	-3.36033
All_PLI90Score_All_Any_Any	All	PLI90Score	All	Any	Any	43416	27436	0.986999	0.0899976	0.955608	-1.70184
All_PLI90Score_All_Any_ChmE15	All	PLI90Score	All	Any	ChmE15	31862	20354	0.976362	0.00773942	0.996212	-2.67043
All_PLI90Score_All_Any_ChmE5	All	PLI90Score	All	Any	ChmE5	32606	20562	0.989054	0.216859	0.892936	-1.24229
All_PLI90Score_All_Any_EpiH3K27ac	All	PLI90Score	All	Any	EpiH3K27ac	32334	20274	0.994736	0.557119	0.7244	-0.595962
All_PLI90Score_All_Any_EpiH3K27me3	All	PLI90Score	All	Any	EpiH3K27me3	27495	17287	0.992023	0.408913	0.79738	-0.832299
All_PLI90Score_All_Any_EpiH3K9me3	All	PLI90Score	All	Any	EpiH3K9me3	34307	21550	0.99294	0.416006	0.794326	-0.821524
All_PLI90Score_All_NoncodingRegion_Any	All	PLI90Score	All	NoncodingRegion	Any	42017	26718	0.980864	0.0136507	0.993309	-2.47345
All_PLI90Score_All_NoncodingRegion_ChmE15	All	PLI90Score	All	NoncodingRegion	ChmE15	31337	20056	0.974543	0.00440326	0.997854	-2.85587
All_PLI90Score_All_NoncodingRegion_ChmE5	All	PLI90Score	All	NoncodingRegion	ChmE5	31460	19977	0.982237	0.0476201	0.976524	-1.98674
All_PLI90Score_All_NoncodingRegion_EpiH3K27ac	All	PLI90Score	All	NoncodingRegion	EpiH3K27ac	31064	19619	0.987571	0.170731	0.915873	-1.37784
All_PLI90Score_All_NoncodingRegion_EpiH3K27me3	All	PLI90Score	All	NoncodingRegion	EpiH3K27me3	26617	16840	0.985836	0.148498	0.927239	-1.45553
All_PLI90Score_All_NoncodingRegion_EpiH3K9me3	All	PLI90Score	All	NoncodingRegion	EpiH3K9me3	33148	20936	0.987532	0.155923	0.923249	-1.42727
All_PLI90Score_All_IntronRegion_Any	All	PLI90Score	All	IntronRegion	Any	38962	24864	0.977368	0.00486598	0.997629	-2.82412
All_PLI90Score_All_IntronRegion_ChmE15	All	PLI90Score	All	IntronRegion	ChmE15	29706	19068	0.971688	0.00199642	0.999029	-3.09891
All_PLI90Score_All_IntronRegion_ChmE5	All	PLI90Score	All	IntronRegion	ChmE5	29361	18702	0.979198	0.0247021	0.987849	-2.25231
All_PLI90Score_All_IntronRegion_EpiH3K27ac	All	PLI90Score	All	IntronRegion	EpiH3K27ac	28535	18086	0.984063	0.0910023	0.955105	-1.69651
All_PLI90Score_All_IntronRegion_EpiH3K27me3	All	PLI90Score	All	IntronRegion	EpiH3K27me3	24655	15639	0.983295	0.100199	0.95101	-1.65473
All_PLI90Score_All_IntronRegion_EpiH3K9me3	All	PLI90Score	All	IntronRegion	EpiH3K9me3	30841	19561	0.983389	0.0670166	0.967005	-1.83849
All_PSD_All_Any_Any	All	PSD	All	Any	Any	16753	10676	0.97875	0.0833174	0.959293	-1.74254
All_PSD_All_Any_ChmE15	All	PSD	All	Any	ChmE15	12570	8086	0.969593	0.0307639	0.985167	-2.17453
All_PSD_All_Any_ChmE5	All	PSD	All	Any	ChmE5	12572	8098	0.96831	0.0243006	0.988343	-2.26826
All_PSD_All_Any_EpiH3K27ac	All	PSD	All	Any	EpiH3K27ac	12962	8258	0.979005	0.132807	0.935316	-1.5166
All_PSD_All_Any_EpiH3K27me3	All	PSD	All	Any	EpiH3K27me3	10695	6700	0.99562	0.779026	0.615491	-0.293659
All_PSD_All_Any_EpiH3K9me3	All	PSD	All	Any	EpiH3K9me3	13147	8350	0.982037	0.197023	0.904079	-1.30515
All_PSD_All_NoncodingRegion_Any	All	PSD	All	NoncodingRegion	Any	16247	10404	0.974004	0.0360052	0.982367	-2.10528
All_PSD_All_NoncodingRegion_ChmE15	All	PSD	All	NoncodingRegion	ChmE15	12351	7971	0.966445	0.0176693	0.991428	-2.3836
All_PSD_All_NoncodingRegion_ChmE5	All	PSD	All	NoncodingRegion	ChmE5	12155	7869	0.963437	0.0101207	0.995087	-2.58191
All_PSD_All_NoncodingRegion_EpiH3K27ac	All	PSD	All	NoncodingRegion	EpiH3K27ac	12497	8012	0.972865	0.0552895	0.973268	-1.93115
All_PSD_All_NoncodingRegion_EpiH3K27me3	All	PSD	All	NoncodingRegion	EpiH3K27me3	10363	6537	0.988769	0.476664	0.766362	-0.726919
All_PSD_All_NoncodingRegion_EpiH3K9me3	All	PSD	All	NoncodingRegion	EpiH3K9me3	12732	8119	0.978097	0.118984	0.941669	-1.56894
All_PSD_All_IntronRegion_Any	All	PSD	All	IntronRegion	Any	15045	9701	0.967305	0.0108152	0.994762	-2.55971
All_PSD_All_IntronRegion_ChmE15	All	PSD	All	IntronRegion	ChmE15	11787	7623	0.964418	0.0140052	0.993301	-2.47303
All_PSD_All_IntronRegion_ChmE5	All	PSD	All	IntronRegion	ChmE5	11276	7349	0.957006	0.00347004	0.998349	-2.93807
All_PSD_All_IntronRegion_EpiH3K27ac	All	PSD	All	IntronRegion	EpiH3K27ac	11435	7400	0.963812	0.0137249	0.993406	-2.47863
All_PSD_All_IntronRegion_EpiH3K27me3	All	PSD	All	IntronRegion	EpiH3K27me3	9615	6102	0.982799	0.290164	0.858123	-1.07192
All_PSD_All_IntronRegion_EpiH3K9me3	All	PSD	All	IntronRegion	EpiH3K9me3	11838	7597	0.971905	0.0533629	0.974274	-1.94769
All_FMRPDarnell_All_Any_Any	All	FMRPDarnell	All	Any	Any	15703	9915	0.98782	0.341832	0.832678	-0.964801
All_FMRPDarnell_All_Any_ChmE15	All	FMRPDarnell	All	Any	ChmE15	11727	7528	0.971617	0.0513729	0.974936	-1.95887
All_FMRPDarnell_All_Any_ChmE5	All	FMRPDarnell	All	Any	ChmE5	12402	7787	0.993366	0.648538	0.681307	-0.471356
All_FMRPDarnell_All_Any_EpiH3K27ac	All	FMRPDarnell	All	Any	EpiH3K27ac	12478	7803	0.997404	0.856794	0.575814	-0.191197
All_FMRPDarnell_All_Any_EpiH3K27me3	All	FMRPDarnell	All	Any	EpiH3K27me3	10370	6535	0.989739	0.516776	0.746933	-0.664871
All_FMRPDarnell_All_Any_EpiH3K9me3	All	FMRPDarnell	All	Any	EpiH3K9me3	12521	7876	0.991565	0.55505	0.725707	-0.599881
All_FMRPDarnell_All_NoncodingRegion_Any	All	FMRPDarnell	All	NoncodingRegion	Any	15098	9588	0.982153	0.169446	0.917445	-1.38809
All_FMRPDarnell_All_NoncodingRegion_ChmE15	All	FMRPDarnell	All	NoncodingRegion	ChmE15	11478	7387	0.969139	0.0361117	0.982594	-2.11054
All_FMRPDarnell_All_NoncodingRegion_ChmE5	All	FMRPDarnell	All	NoncodingRegion	ChmE5	11891	7505	0.988224	0.421087	0.792313	-0.814472
All_FMRPDarnell_All_NoncodingRegion_EpiH3K27ac	All	FMRPDarnell	All	NoncodingRegion	EpiH3K27ac	11917	7504	0.990517	0.521032	0.744621	-0.657657
All_FMRPDarnell_All_NoncodingRegion_EpiH3K27me3	All	FMRPDarnell	All	NoncodingRegion	EpiH3K27me3	9988	6323	0.985242	0.354643	0.825604	-0.936934
All_FMRPDarnell_All_NoncodingRegion_EpiH3K9me3	All	FMRPDarnell	All	NoncodingRegion	EpiH3K9me3	12022	7592	0.987662	0.398608	0.804484	-0.857746
All_FMRPDarnell_All_IntronRegion_Any	All	FMRPDarnell	All	IntronRegion	Any	14124	9001	0.978711	0.110637	0.945701	-1.60453
All_FMRPDarnell_All_IntronRegion_ChmE15	All	FMRPDarnell	All	IntronRegion	ChmE15	10922	7045	0.966961	0.0282775	0.986364	-2.20761
All_FMRPDarnell_All_IntronRegion_ChmE5	All	FMRPDarnell	All	IntronRegion	ChmE5	11210	7093	0.985742	0.346087	0.830874	-0.957626
All_FMRPDarnell_All_IntronRegion_EpiH3K27ac	All	FMRPDarnell	All	IntronRegion	EpiH3K27ac	11104	7024	0.986013	0.355579	0.825137	-0.935122
All_FMRPDarnell_All_IntronRegion_EpiH3K27me3	All	FMRPDarnell	All	IntronRegion	EpiH3K27me3	9324	5937	0.979542	0.215017	0.895564	-1.25667
All_FMRPDarnell_All_IntronRegion_EpiH3K9me3	All	FMRPDarnell	All	IntronRegion	EpiH3K9me3	11289	7135	0.986846	0.383783	0.812381	-0.886704
Indel_Any_All_Any_Any	Indel	Any	All	Any	Any	28492	19546	0.909186	1.66059e-24	1	#NAME?
Indel_Any_All_Any_ChmE15	Indel	Any	All	Any	ChmE15	22826	15737	0.904681	5.74297e-22	1	#NAME?
Indel_Any_All_Any_ChmE5	Indel	Any	All	Any	ChmE5	18139	12419	0.910992	1.51697e-15	1	-7.99157
Indel_Any_All_Any_EpiH3K27ac	Indel	Any	All	Any	EpiH3K27ac	17115	11593	0.920807	7.9974e-12	1	-6.84903
Indel_Any_All_Any_EpiH3K27me3	Indel	Any	All	Any	EpiH3K27me3	18048	12338	0.912372	4.99984e-15	1	-7.83568
Indel_Any_All_Any_EpiH3K9me3	Indel	Any	All	Any	EpiH3K9me3	21024	14361	0.9131	5.85659e-17	1	#NAME?
Indel_Any_All_NoncodingRegion_Any	Indel	Any	All	NoncodingRegion	Any	28100	19375	0.904591	9.9078e-27	1	#NAME?
Indel_Any_All_NoncodingRegion_ChmE15	Indel	Any	All	NoncodingRegion	ChmE15	22681	15672	0.902663	8.94351e-23	1	#NAME?
Indel_Any_All_NoncodingRegion_ChmE5	Indel	Any	All	NoncodingRegion	ChmE5	17858	12300	0.905556	3.25663e-17	1	#NAME?
Indel_Any_All_NoncodingRegion_EpiH3K27ac	Indel	Any	All	NoncodingRegion	EpiH3K27ac	16774	11447	0.913972	1.43216e-13	1	-7.40696
Indel_Any_All_NoncodingRegion_EpiH3K27me3	Indel	Any	All	NoncodingRegion	EpiH3K27me3	17768	12226	0.906446	8.12701e-17	1	#NAME?
Indel_Any_All_NoncodingRegion_EpiH3K9me3	Indel	Any	All	NoncodingRegion	EpiH3K9me3	20702	14224	0.907775	8.58039e-19	1	#NAME?
Indel_Any_All_IntronRegion_Any	Indel	Any	All	IntronRegion	Any	25532	17571	0.906309	1.46563e-23	1	#NAME?
Indel_Any_All_IntronRegion_ChmE15	Indel	Any	All	IntronRegion	ChmE15	21030	14498	0.90473	2.44929e-20	1	#NAME?
Indel_Any_All_IntronRegion_ChmE5	Indel	Any	All	IntronRegion	ChmE5	16257	11157	0.908826	9.19849e-15	1	-7.76083
Indel_Any_All_IntronRegion_EpiH3K27ac	Indel	Any	All	IntronRegion	EpiH3K27ac	14906	10156	0.915432	7.63678e-12	1	-6.85675
Indel_Any_All_IntronRegion_EpiH3K27me3	Indel	Any	All	IntronRegion	EpiH3K27me3	16040	11002	0.909328	1.96486e-14	1	-7.66427
Indel_Any_All_IntronRegion_EpiH3K9me3	Indel	Any	All	IntronRegion	EpiH3K9me3	18849	12914	0.910364	2.56819e-16	1	-8.20954
Indel_ProteinCoding_All_Any_Any	Indel	ProteinCoding	All	Any	Any	24811	17036	0.908373	6.26445e-22	1	#NAME?
Indel_ProteinCoding_All_Any_ChmE15	Indel	ProteinCoding	All	Any	ChmE15	19517	13423	0.906883	3.79927e-18	1	#NAME?
Indel_ProteinCoding_All_Any_ChmE5	Indel	ProteinCoding	All	Any	ChmE5	16868	11552	0.910739	1.20878e-14	1	-7.72595
Indel_ProteinCoding_All_Any_EpiH3K27ac	Indel	ProteinCoding	All	Any	EpiH3K27ac	15477	10476	0.921465	1.15068e-10	1	-6.4564
Indel_ProteinCoding_All_Any_EpiH3K27me3	Indel	ProteinCoding	All	Any	EpiH3K27me3	15371	10520	0.911327	2.55036e-13	1	-7.32511
Indel_ProteinCoding_All_Any_EpiH3K9me3	Indel	ProteinCoding	All	Any	EpiH3K9me3	18213	12426	0.914193	1.55457e-14	1	-7.69646
Indel_ProteinCoding_All_NoncodingRegion_Any	Indel	ProteinCoding	All	NoncodingRegion	Any	24419	16865	0.903086	3.44665e-24	1	#NAME?
Indel_ProteinCoding_All_NoncodingRegion_ChmE15	Indel	ProteinCoding	All	NoncodingRegion	ChmE15	19372	13358	0.904525	5.87958e-19	1	#NAME?
Indel_ProteinCoding_All_NoncodingRegion_ChmE5	Indel	ProteinCoding	All	NoncodingRegion	ChmE5	16587	11433	0.904889	2.52731e-16	1	-8.20954
Indel_ProteinCoding_All_NoncodingRegion_EpiH3K27ac	Indel	ProteinCoding	All	NoncodingRegion	EpiH3K27ac	15136	10330	0.9139	2.07798e-12	1	-7.0433
Indel_ProteinCoding_All_NoncodingRegion_EpiH3K27me3	Indel	ProteinCoding	All	NoncodingRegion	EpiH3K27me3	15091	10408	0.904354	3.78247e-15	1	-7.87785
Indel_ProteinCoding_All_NoncodingRegion_EpiH3K9me3	Indel	ProteinCoding	All	NoncodingRegion	EpiH3K9me3	17891	12289	0.908042	2.34451e-16	1	-8.20954
Indel_ProteinCoding_All_IntronRegion_Any	Indel	ProteinCoding	All	IntronRegion	Any	22293	15372	0.904536	1.48027e-21	1	#NAME?
Indel_ProteinCoding_All_IntronRegion_ChmE15	Indel	ProteinCoding	All	IntronRegion	ChmE15	18041	12431	0.905195	1.63682e-17	1	#NAME?
Indel_ProteinCoding_All_IntronRegion_ChmE5	Indel	ProteinCoding	All	IntronRegion	ChmE5	15236	10465	0.90807	3.79284e-14	1	-7.58136
Indel_ProteinCoding_All_IntronRegion_EpiH3K27ac	Indel	ProteinCoding	All	IntronRegion	EpiH3K27ac	13591	9262	0.915239	5.77167e-11	1	-6.56422
Indel_ProteinCoding_All_IntronRegion_EpiH3K27me3	Indel	ProteinCoding	All	IntronRegion	EpiH3K27me3	13692	9411	0.907442	4.78993e-13	1	-7.24052
Indel_ProteinCoding_All_IntronRegion_EpiH3K9me3	Indel	ProteinCoding	All	IntronRegion	EpiH3K9me3	16380	11220	0.91056	2.567e-14	1	-7.63089
Indel_BE_All_Any_Any	Indel	BE	All	Any	Any	21338	14568	0.913569	5.15593e-17	1	#NAME?
Indel_BE_All_Any_ChmE15	Indel	BE	All	Any	ChmE15	16503	11259	0.91422	2.62734e-13	1	-7.32437
Indel_BE_All_Any_ChmE5	Indel	BE	All	Any	ChmE5	15222	10413	0.911766	4.58112e-13	1	-7.25087
Indel_BE_All_Any_EpiH3K27ac	Indel	BE	All	Any	EpiH3K27ac	13688	9274	0.920578	8.59644e-10	1	-6.14597
Indel_BE_All_Any_EpiH3K27me3	Indel	BE	All	Any	EpiH3K27me3	12830	8740	0.915594	2.36633e-10	1	-6.34981
Indel_BE_All_Any_EpiH3K9me3	Indel	BE	All	Any	EpiH3K9me3	15608	10574	0.920652	5.96773e-11	1	-6.55501
Indel_BE_All_NoncodingRegion_Any	Indel	BE	All	NoncodingRegion	Any	21019	14435	0.908203	6.75877e-19	1	#NAME?
Indel_BE_All_NoncodingRegion_ChmE15	Indel	BE	All	NoncodingRegion	ChmE15	16396	11214	0.911938	6.41061e-14	1	-7.50916
Indel_BE_All_NoncodingRegion_ChmE5	Indel	BE	All	NoncodingRegion	ChmE5	14980	10312	0.906059	1.58287e-14	1	-7.69445
Indel_BE_All_NoncodingRegion_EpiH3K27ac	Indel	BE	All	NoncodingRegion	EpiH3K27ac	13404	9149	0.913794	3.42231e-11	1	-6.63791
Indel_BE_All_NoncodingRegion_EpiH3K27me3	Indel	BE	All	NoncodingRegion	EpiH3K27me3	12609	8654	0.908765	8.35234e-12	1	-6.84235
Indel_BE_All_NoncodingRegion_EpiH3K9me3	Indel	BE	All	NoncodingRegion	EpiH3K9me3	15350	10468	0.914603	2.2281e-12	1	-7.03085
Indel_BE_All_IntronRegion_Any	Indel	BE	All	IntronRegion	Any	19225	13199	0.908475	2.62398e-17	1	#NAME?
Indel_BE_All_IntronRegion_ChmE15	Indel	BE	All	IntronRegion	ChmE15	15306	10480	0.910937	2.28052e-13	1	-7.34409
Indel_BE_All_IntronRegion_ChmE5	Indel	BE	All	IntronRegion	ChmE5	13773	9472	0.906932	3.09777e-13	1	-7.30497
Indel_BE_All_IntronRegion_EpiH3K27ac	Indel	BE	All	IntronRegion	EpiH3K27ac	12042	8227	0.912946	2.18341e-10	1	-6.35908
Indel_BE_All_IntronRegion_EpiH3K27me3	Indel	BE	All	IntronRegion	EpiH3K27me3	11449	7844	0.91037	1.68065e-10	1	-6.39795
Indel_BE_All_IntronRegion_EpiH3K9me3	Indel	BE	All	IntronRegion	EpiH3K9me3	14091	9594	0.916072	4.09908e-11	1	-6.61329
Indel_PLI90Score_All_Any_Any	Indel	PLI90Score	All	Any	Any	8010	5529	0.903595	7.51574e-09	1	-5.79193
Indel_PLI90Score_All_Any_ChmE15	Indel	PLI90Score	All	Any	ChmE15	5948	4120	0.900454	2.54579e-07	1	-5.1708
Indel_PLI90Score_All_Any_ChmE5	Indel	PLI90Score	All	Any	ChmE5	6119	4199	0.908913	2.06253e-06	0.999999	-4.76596
Indel_PLI90Score_All_Any_EpiH3K27ac	Indel	PLI90Score	All	Any	EpiH3K27ac	5519	3741	0.920154	9.21436e-05	0.999958	-3.93425
Indel_PLI90Score_All_Any_EpiH3K27me3	Indel	PLI90Score	All	Any	EpiH3K27me3	4591	3176	0.901601	7.8824e-06	0.999996	-4.49022
Indel_PLI90Score_All_Any_EpiH3K9me3	Indel	PLI90Score	All	Any	EpiH3K9me3	5876	4058	0.903145	6.61723e-07	1	-4.98978
Indel_PLI90Score_All_NoncodingRegion_Any	Indel	PLI90Score	All	NoncodingRegion	Any	7861	5487	0.893574	1.86199e-10	1	-6.38684
Indel_PLI90Score_All_NoncodingRegion_ChmE15	Indel	PLI90Score	All	NoncodingRegion	ChmE15	5913	4107	0.897989	1.29474e-07	1	-5.29392
Indel_PLI90Score_All_NoncodingRegion_ChmE5	Indel	PLI90Score	All	NoncodingRegion	ChmE5	5997	4164	0.898279	1.19656e-07	1	-5.31477
Indel_PLI90Score_All_NoncodingRegion_EpiH3K27ac	Indel	PLI90Score	All	NoncodingRegion	EpiH3K27ac	5378	3702	0.906092	4.29442e-06	0.999998	-4.61882
Indel_PLI90Score_All_NoncodingRegion_EpiH3K27me3	Indel	PLI90Score	All	NoncodingRegion	EpiH3K27me3	4498	3155	0.889217	4.88533e-07	1	-5.05462
Indel_PLI90Score_All_NoncodingRegion_EpiH3K9me3	Indel	PLI90Score	All	NoncodingRegion	EpiH3K9me3	5755	4024	0.892021	2.99159e-08	1	-5.55573
Indel_PLI90Score_All_IntronRegion_Any	Indel	PLI90Score	All	IntronRegion	Any	7285	5103	0.890413	2.47675e-10	1	-6.34862
Indel_PLI90Score_All_IntronRegion_ChmE15	Indel	PLI90Score	All	IntronRegion	ChmE15	5597	3901	0.894885	1.11595e-07	1	-5.32154
Indel_PLI90Score_All_IntronRegion_ChmE5	Indel	PLI90Score	All	IntronRegion	ChmE5	5595	3900	0.894794	1.11005e-07	1	-5.32557
Indel_PLI90Score_All_IntronRegion_EpiH3K27ac	Indel	PLI90Score	All	IntronRegion	EpiH3K27ac	4922	3399	0.903188	5.55947e-06	0.999998	-4.56731
Indel_PLI90Score_All_IntronRegion_EpiH3K27me3	Indel	PLI90Score	All	IntronRegion	EpiH3K27me3	4154	2914	0.889129	1.27701e-06	0.999999	-4.86309
Indel_PLI90Score_All_IntronRegion_EpiH3K9me3	Indel	PLI90Score	All	IntronRegion	EpiH3K9me3	5358	3761	0.888561	3.12091e-08	1	-5.54937
Indel_PSD_All_Any_Any	Indel	PSD	All	Any	Any	3105	2135	0.907092	0.000557585	0.999748	-3.47827
Indel_PSD_All_Any_ChmE15	Indel	PSD	All	Any	ChmE15	2366	1634	0.90313	0.00161192	0.999266	-3.18113
Indel_PSD_All_Any_ChmE5	Indel	PSD	All	Any	ChmE5	2367	1640	0.900206	0.00115966	0.99949	-3.28509
Indel_PSD_All_Any_EpiH3K27ac	Indel	PSD	All	Any	EpiH3K27ac	2218	1532	0.903006	0.00224511	0.998985	-3.08583
Indel_PSD_All_Any_EpiH3K27me3	Indel	PSD	All	Any	EpiH3K27me3	1790	1229	0.908425	0.00981977	0.995501	-2.61215
Indel_PSD_All_Any_EpiH3K9me3	Indel	PSD	All	Any	EpiH3K9me3	2233	1541	0.903803	0.00232105	0.998925	-3.0688
Indel_PSD_All_NoncodingRegion_Any	Indel	PSD	All	NoncodingRegion	Any	3067	2116	0.904036	0.000376517	0.999828	-3.57929
Indel_PSD_All_NoncodingRegion_ChmE15	Indel	PSD	All	NoncodingRegion	ChmE15	2349	1625	0.901607	0.00139029	0.999367	-3.22339
Indel_PSD_All_NoncodingRegion_ChmE5	Indel	PSD	All	NoncodingRegion	ChmE5	2334	1622	0.897507	0.000854206	0.999607	-3.35761
Indel_PSD_All_NoncodingRegion_EpiH3K27ac	Indel	PSD	All	NoncodingRegion	EpiH3K27ac	2182	1514	0.898911	0.0015632	0.999313	-3.20016
Indel_PSD_All_NoncodingRegion_EpiH3K27me3	Indel	PSD	All	NoncodingRegion	EpiH3K27me3	1762	1218	0.90229	0.00596647	0.997264	-2.77787
Indel_PSD_All_NoncodingRegion_EpiH3K9me3	Indel	PSD	All	NoncodingRegion	EpiH3K9me3	2204	1526	0.900834	0.00184235	0.999184	-3.15023
Indel_PSD_All_IntronRegion_Any	Indel	PSD	All	IntronRegion	Any	2845	1974	0.898924	0.000301453	0.999867	-3.647
Indel_PSD_All_IntronRegion_ChmE15	Indel	PSD	All	IntronRegion	ChmE15	2233	1548	0.899716	0.00148785	0.999334	-3.20902
Indel_PSD_All_IntronRegion_ChmE5	Indel	PSD	All	IntronRegion	ChmE5	2175	1517	0.894255	0.000910627	0.999602	-3.35414
Indel_PSD_All_IntronRegion_EpiH3K27ac	Indel	PSD	All	IntronRegion	EpiH3K27ac	2000	1398	0.892299	0.00117188	0.999486	-3.28289
Indel_PSD_All_IntronRegion_EpiH3K27me3	Indel	PSD	All	IntronRegion	EpiH3K27me3	1633	1138	0.895018	0.00434747	0.998079	-2.89084
Indel_PSD_All_IntronRegion_EpiH3K9me3	Indel	PSD	All	IntronRegion	EpiH3K9me3	2062	1432	0.898118	0.00184963	0.999151	-3.13861
Indel_FMRPDarnell_All_Any_Any	Indel	FMRPDarnell	All	Any	Any	2793	1932	0.901678	0.000492082	0.999774	-3.50796
Indel_FMRPDarnell_All_Any_ChmE15	Indel	FMRPDarnell	All	Any	ChmE15	2140	1487	0.897616	0.0014954	0.999344	-3.21344
Indel_FMRPDarnell_All_Any_ChmE5	Indel	FMRPDarnell	All	Any	ChmE5	2238	1537	0.908184	0.00379317	0.998265	-2.92277
Indel_FMRPDarnell_All_Any_EpiH3K27ac	Indel	FMRPDarnell	All	Any	EpiH3K27ac	2069	1400	0.921765	0.019334	0.991192	-2.37358
Indel_FMRPDarnell_All_Any_EpiH3K27me3	Indel	FMRPDarnell	All	Any	EpiH3K27me3	1709	1157	0.92129	0.0315137	0.985222	-2.17598
Indel_FMRPDarnell_All_Any_EpiH3K9me3	Indel	FMRPDarnell	All	Any	EpiH3K9me3	2046	1414	0.902493	0.0031378	0.998571	-2.98257
Indel_FMRPDarnell_All_NoncodingRegion_Any	Indel	FMRPDarnell	All	NoncodingRegion	Any	2722	1915	0.886558	5.90284e-05	0.999974	-4.044
Indel_FMRPDarnell_All_NoncodingRegion_ChmE15	Indel	FMRPDarnell	All	NoncodingRegion	ChmE15	2116	1482	0.890544	0.000647368	0.999704	-3.43497
Indel_FMRPDarnell_All_NoncodingRegion_ChmE5	Indel	FMRPDarnell	All	NoncodingRegion	ChmE5	2177	1522	0.892137	0.000678526	0.999697	-3.42847
Indel_FMRPDarnell_All_NoncodingRegion_EpiH3K27ac	Indel	FMRPDarnell	All	NoncodingRegion	EpiH3K27ac	2000	1384	0.901325	0.00316026	0.998593	-2.98734
Indel_FMRPDarnell_All_NoncodingRegion_EpiH3K27me3	Indel	FMRPDarnell	All	NoncodingRegion	EpiH3K27me3	1660	1149	0.901106	0.00700707	0.996862	-2.73297
Indel_FMRPDarnell_All_NoncodingRegion_EpiH3K9me3	Indel	FMRPDarnell	All	NoncodingRegion	EpiH3K9me3	1988	1400	0.885678	0.000535419	0.999761	-3.49224
Indel_FMRPDarnell_All_IntronRegion_Any	Indel	FMRPDarnell	All	IntronRegion	Any	2546	1783	0.890625	0.000187759	0.999915	-3.76016
Indel_FMRPDarnell_All_IntronRegion_ChmE15	Indel	FMRPDarnell	All	IntronRegion	ChmE15	2016	1401	0.897512	0.00196411	0.999108	-3.12388
Indel_FMRPDarnell_All_IntronRegion_ChmE5	Indel	FMRPDarnell	All	IntronRegion	ChmE5	2056	1429	0.897385	0.00172008	0.999207	-3.15842
Indel_FMRPDarnell_All_IntronRegion_EpiH3K27ac	Indel	FMRPDarnell	All	IntronRegion	EpiH3K27ac	1862	1285	0.903783	0.00564773	0.997503	-2.80741
Indel_FMRPDarnell_All_IntronRegion_EpiH3K27me3	Indel	FMRPDarnell	All	IntronRegion	EpiH3K27me3	1549	1061	0.910592	0.019573	0.991174	-2.37285
Indel_FMRPDarnell_All_IntronRegion_EpiH3K9me3	Indel	FMRPDarnell	All	IntronRegion	EpiH3K9me3	1872	1307	0.893342	0.00181996	0.999168	-3.14454
All_Any_All_Any_ChmE14	All	Any	All	Any	ChmE14	44147	28126	0.978996	0.00543695	0.997332	-2.78603
All_Any_All_Any_EpiH3K36me3	All	Any	All	Any	EpiH3K36me3	114904	72930	0.98269	0.000227831	0.999888	-3.68937
All_Any_All_Any_EpiH3K4me1	All	Any	All	Any	EpiH3K4me1	105448	67061	0.980745	8.39443e-05	0.999959	-3.93741
All_Any_All_NoncodingRegion_ChmE14	All	Any	All	NoncodingRegion	ChmE14	42917	27362	0.978294	0.00458821	0.997747	-2.84033
All_Any_All_NoncodingRegion_EpiH3K36me3	All	Any	All	NoncodingRegion	EpiH3K36me3	110786	70532	0.979685	2.07932e-05	0.99999	-4.26114
All_Any_All_NoncodingRegion_EpiH3K4me1	All	Any	All	NoncodingRegion	EpiH3K4me1	101715	64830	0.978581	1.6704e-05	0.999992	-4.30871
All_Any_All_IntronRegion_ChmE14	All	Any	All	IntronRegion	ChmE14	38239	24327	0.980405	0.0160252	0.992186	-2.41748
All_Any_All_IntronRegion_EpiH3K36me3	All	Any	All	IntronRegion	EpiH3K36me3	99523	63325	0.980248	8.83796e-05	0.999957	-3.92554
All_Any_All_IntronRegion_EpiH3K4me1	All	Any	All	IntronRegion	EpiH3K4me1	90350	57592	0.978484	4.58547e-05	0.999977	-4.07998
All_ProteinCoding_All_Any_ChmE14	All	ProteinCoding	All	Any	ChmE14	36648	23337	0.979474	0.0134284	0.993448	-2.4809
All_ProteinCoding_All_Any_EpiH3K36me3	All	ProteinCoding	All	Any	EpiH3K36me3	104270	66101	0.983873	0.00108477	0.999466	-3.27193
All_ProteinCoding_All_Any_EpiH3K4me1	All	ProteinCoding	All	Any	EpiH3K4me1	94450	59985	0.98208	0.000538588	0.999735	-3.46502
All_ProteinCoding_All_NoncodingRegion_ChmE14	All	ProteinCoding	All	NoncodingRegion	ChmE14	35418	22573	0.978639	0.0113602	0.994454	-2.53978
All_ProteinCoding_All_NoncodingRegion_EpiH3K36me3	All	ProteinCoding	All	NoncodingRegion	EpiH3K36me3	100152	63703	0.98059	0.000110992	0.999945	-3.86875
All_ProteinCoding_All_NoncodingRegion_EpiH3K4me1	All	ProteinCoding	All	NoncodingRegion	EpiH3K4me1	90717	57754	0.979703	0.00011952	0.999942	-3.85321
All_ProteinCoding_All_IntronRegion_ChmE14	All	ProteinCoding	All	IntronRegion	ChmE14	31998	20352	0.980626	0.0293262	0.98564	-2.18731
All_ProteinCoding_All_IntronRegion_EpiH3K36me3	All	ProteinCoding	All	IntronRegion	EpiH3K36me3	91133	58005	0.979937	0.000137917	0.999932	-3.81688
All_ProteinCoding_All_IntronRegion_EpiH3K4me1	All	ProteinCoding	All	IntronRegion	EpiH3K4me1	81741	52077	0.978998	0.00015527	0.999924	-3.78704
Indel_Any_All_Any_ChmE14	Indel	Any	All	Any	ChmE14	8309	5811	0.891837	2.68118e-11	1	-6.68237
Indel_Any_All_Any_EpiH3K36me3	Indel	Any	All	Any	EpiH3K36me3	20023	13529	0.923105	7.63207e-13	1	-7.17838
Indel_Any_All_Any_EpiH3K4me1	Indel	Any	All	Any	EpiH3K4me1	18096	12287	0.918596	4.38328e-13	1	-7.25174
Indel_Any_All_NoncodingRegion_ChmE14	Indel	Any	All	NoncodingRegion	ChmE14	8229	5771	0.889373	1.01455e-11	1	-6.81576
Indel_Any_All_NoncodingRegion_EpiH3K36me3	Indel	Any	All	NoncodingRegion	EpiH3K36me3	19680	13386	0.916985	1.23735e-14	1	-7.72095
Indel_Any_All_NoncodingRegion_EpiH3K4me1	Indel	Any	All	NoncodingRegion	EpiH3K4me1	17764	12143	0.912436	8.58971e-15	1	-7.76768
Indel_Any_All_IntronRegion_ChmE14	Indel	Any	All	IntronRegion	ChmE14	7410	5166	0.894647	9.61079e-10	1	-6.13376
Indel_Any_All_IntronRegion_EpiH3K36me3	Indel	Any	All	IntronRegion	EpiH3K36me3	17907	12124	0.921223	3.56928e-12	1	-6.96622
Indel_Any_All_IntronRegion_EpiH3K4me1	Indel	Any	All	IntronRegion	EpiH3K4me1	15955	10882	0.914483	7.65014e-13	1	-7.17838
Indel_ProteinCoding_All_Any_ChmE14	Indel	ProteinCoding	All	Any	ChmE14	6870	4838	0.885684	1.17058e-10	1	-6.45743
Indel_ProteinCoding_All_Any_EpiH3K36me3	Indel	ProteinCoding	All	Any	EpiH3K36me3	18240	12356	0.920735	1.60496e-12	1	-7.07686
Indel_ProteinCoding_All_Any_EpiH3K4me1	Indel	ProteinCoding	All	Any	EpiH3K4me1	16244	11020	0.919389	1.14456e-11	1	-6.80031
Indel_ProteinCoding_All_NoncodingRegion_ChmE14	Indel	ProteinCoding	All	NoncodingRegion	ChmE14	6790	4798	0.882668	4.36484e-11	1	-6.6059
Indel_ProteinCoding_All_NoncodingRegion_EpiH3K36me3	Indel	ProteinCoding	All	NoncodingRegion	EpiH3K36me3	17897	12213	0.913999	2.21404e-14	1	-7.6479
Indel_ProteinCoding_All_NoncodingRegion_EpiH3K4me1	Indel	ProteinCoding	All	NoncodingRegion	EpiH3K4me1	15912	10876	0.912522	2.28489e-13	1	-7.34495
Indel_ProteinCoding_All_IntronRegion_ChmE14	Indel	ProteinCoding	All	IntronRegion	ChmE14	6148	4312	0.889289	4.06362e-09	1	-5.89985
Indel_ProteinCoding_All_IntronRegion_EpiH3K36me3	Indel	ProteinCoding	All	IntronRegion	EpiH3K36me3	16408	11154	0.917514	2.71348e-12	1	-7.00404
Indel_ProteinCoding_All_IntronRegion_EpiH3K4me1	Indel	ProteinCoding	All	IntronRegion	EpiH3K4me1	14420	9833	0.914675	1.04679e-11	1	-6.80892
All_Any_All_Any_ChmE1	All	Any	All	Any	ChmE1	6363	4050	0.979929	0.313758	0.846908	-1.02326
All_Any_All_Any_EpiDNase	All	Any	All	Any	EpiDNase	10150	6507	0.972911	0.083918	0.959043	-1.73969
All_Any_All_Any_EpiH3K4me3	All	Any	All	Any	EpiH3K4me3	98098	62004	0.986798	0.00960609	0.995244	-2.59305
All_Any_All_Any_MidFetalH3K27ac	All	Any	All	Any	MidFetalH3K27ac	10902	7089	0.959199	0.00651187	0.996907	-2.73772
All_Any_All_Any_EncodeTFBS	All	Any	All	Any	EncodeTFBS	15273	9797	0.972342	0.0306172	0.985166	-2.17451
All_Any_All_NoncodingRegion_ChmE1	All	Any	All	NoncodingRegion	ChmE1	5914	3736	0.98733	0.543893	0.734306	-0.62589
All_Any_All_NoncodingRegion_EpiDNase	All	Any	All	NoncodingRegion	EpiDNase	9634	6165	0.974678	0.116356	0.943349	-1.58353
All_Any_All_NoncodingRegion_EpiH3K4me3	All	Any	All	NoncodingRegion	EpiH3K4me3	94210	59697	0.984311	0.00251727	0.998757	-3.02513
All_Any_All_NoncodingRegion_MidFetalH3K27ac	All	Any	All	NoncodingRegion	MidFetalH3K27ac	10370	6748	0.958498	0.00687362	0.996715	-2.71786
All_Any_All_NoncodingRegion_EncodeTFBS	All	Any	All	NoncodingRegion	EncodeTFBS	14411	9273	0.969308	0.0193911	0.99059	-2.34908
All_Any_All_IntronRegion_ChmE1	All	Any	All	IntronRegion	ChmE1	3726	2384	0.97482	0.330491	0.839283	-0.991517
All_Any_All_IntronRegion_EpiDNase	All	Any	All	IntronRegion	EpiDNase	7083	4587	0.963111	0.0477798	0.976976	-1.99496
All_Any_All_IntronRegion_EpiH3K4me3	All	Any	All	IntronRegion	EpiH3K4me3	83140	52698	0.984019	0.00385732	0.998109	-2.89573
All_Any_All_IntronRegion_MidFetalH3K27ac	All	Any	All	IntronRegion	MidFetalH3K27ac	7922	5164	0.956833	0.0138049	0.993373	-2.47687
All_Any_All_IntronRegion_EncodeTFBS	All	Any	All	IntronRegion	EncodeTFBS	11222	7286	0.960658	0.00781692	0.996267	-2.67531
All_ProteinCoding_All_Any_ChmE1	All	ProteinCoding	All	Any	ChmE1	5553	3559	0.973167	0.207673	0.900053	-1.28186
All_ProteinCoding_All_Any_EpiDNase	All	ProteinCoding	All	Any	EpiDNase	8838	5656	0.974613	0.132884	0.93596	-1.52171
All_ProteinCoding_All_Any_EpiH3K4me3	All	ProteinCoding	All	Any	EpiH3K4me3	86494	54509	0.989704	0.0585322	0.97101	-1.89584
All_ProteinCoding_All_Any_EpiH3K9ac	All	ProteinCoding	All	Any	EpiH3K9ac	89876	56800	0.986923	0.0141544	0.993027	-2.45868
All_ProteinCoding_All_Any_MidFetalH3K27ac	All	ProteinCoding	All	Any	MidFetalH3K27ac	9611	6260	0.957595	0.00780929	0.996275	-2.67602
All_ProteinCoding_All_Any_EncodeDNase	All	ProteinCoding	All	Any	EncodeDNase	27467	17297	0.99044	0.323976	0.840548	-0.996715
All_ProteinCoding_All_Any_EncodeTFBS	All	ProteinCoding	All	Any	EncodeTFBS	13456	8586	0.977491	0.099372	0.95128	-1.65739
All_ProteinCoding_All_NoncodingRegion_ChmE1	All	ProteinCoding	All	NoncodingRegion	ChmE1	5104	3245	0.981033	0.398791	0.807705	-0.869471
All_ProteinCoding_All_NoncodingRegion_EpiDNase	All	ProteinCoding	All	NoncodingRegion	EpiDNase	8322	5314	0.976774	0.180876	0.911584	-1.35057
All_ProteinCoding_All_NoncodingRegion_EpiH3K4me3	All	ProteinCoding	All	NoncodingRegion	EpiH3K4me3	82606	52202	0.986989	0.0192504	0.990499	-2.34549
All_ProteinCoding_All_NoncodingRegion_EpiH3K9ac	All	ProteinCoding	All	NoncodingRegion	EpiH3K9ac	85858	54450	0.983492	0.00240291	0.99882	-3.04084
All_ProteinCoding_All_NoncodingRegion_MidFetalH3K27ac	All	ProteinCoding	All	NoncodingRegion	MidFetalH3K27ac	9079	5919	0.956704	0.00818911	0.996069	-2.65793
All_ProteinCoding_All_NoncodingRegion_EncodeDNase	All	ProteinCoding	All	NoncodingRegion	EncodeDNase	25515	16153	0.985213	0.138719	0.93169	-1.48849
All_ProteinCoding_All_NoncodingRegion_EncodeTFBS	All	ProteinCoding	All	NoncodingRegion	EncodeTFBS	12594	8062	0.974336	0.0692514	0.966521	-1.83196
All_ProteinCoding_All_IntronRegion_ChmE1	All	ProteinCoding	All	IntronRegion	ChmE1	3337	2130	0.977157	0.404212	0.803367	-0.85371
All_ProteinCoding_All_IntronRegion_EpiDNase	All	ProteinCoding	All	IntronRegion	EpiDNase	6289	4057	0.966862	0.0953979	0.954182	-1.68683
All_ProteinCoding_All_IntronRegion_EpiH3K4me3	All	ProteinCoding	All	IntronRegion	EpiH3K4me3	73953	46761	0.986415	0.0206819	0.989786	-2.3184
All_ProteinCoding_All_IntronRegion_EpiH3K9ac	All	ProteinCoding	All	IntronRegion	EpiH3K9ac	76634	48608	0.983335	0.00377875	0.998139	-2.90089
All_ProteinCoding_All_IntronRegion_MidFetalH3K27ac	All	ProteinCoding	All	IntronRegion	MidFetalH3K27ac	7138	4655	0.956411	0.0184157	0.991254	-2.3762
All_ProteinCoding_All_IntronRegion_EncodeDNase	All	ProteinCoding	All	IntronRegion	EncodeDNase	21420	13548	0.986125	0.204127	0.89983	-1.28059
All_ProteinCoding_All_IntronRegion_EncodeTFBS	All	ProteinCoding	All	IntronRegion	EncodeTFBS	10051	6493	0.965498	0.0279563	0.986603	-2.21451
All_ASDTADAFDR03_All_Any_Any	All	ASDTADAFDR03	All	Any	Any	3131	1930	1.01184	0.696428	0.35024	0.384674
All_ASDTADAFDR03_All_Any_ChmE1	All	ASDTADAFDR03	All	Any	ChmE1	109	65	1.04593	0.815375	0.434234	0.165605
All_ASDTADAFDR03_All_Any_ChmE5	All	ASDTADAFDR03	All	Any	ChmE5	2277	1431	0.992456	0.826298	0.59884	-0.250345
All_ASDTADAFDR03_All_Any_EpiDNase	All	ASDTADAFDR03	All	Any	EpiDNase	198	121	1.02063	0.908378	0.464937	0.0880043
All_ASDTADAFDR03_All_Any_EpiH3K27ac	All	ASDTADAFDR03	All	Any	EpiH3K27ac	2317	1416	1.02059	0.555951	0.281458	0.578517
All_ASDTADAFDR03_All_Any_EpiH3K27me3	All	ASDTADAFDR03	All	Any	EpiH3K27me3	2098	1294	1.01125	0.764139	0.386157	0.289348
All_ASDTADAFDR03_All_Any_EpiH3K4me1	All	ASDTADAFDR03	All	Any	EpiH3K4me1	2444	1480	1.02998	0.375545	0.191543	0.872225
All_ASDTADAFDR03_All_Any_EpiH3K4me3	All	ASDTADAFDR03	All	Any	EpiH3K4me3	2117	1250	1.05633	0.127606	0.0652828	1.51188
All_ASDTADAFDR03_All_Any_EpiH3K9ac	All	ASDTADAFDR03	All	Any	EpiH3K9ac	2208	1329	1.03624	0.307862	0.158669	0.999943
All_ASDTADAFDR03_All_Any_MidFetalH3K27ac	All	ASDTADAFDR03	All	Any	MidFetalH3K27ac	245	143	1.06861	0.565966	0.291169	0.549973
All_ASDTADAFDR03_All_Any_EncodeDNase	All	ASDTADAFDR03	All	Any	EncodeDNase	606	355	1.06471	0.353342	0.187183	0.888326
All_ASDTADAFDR03_All_Any_EncodeTFBS	All	ASDTADAFDR03	All	Any	EncodeTFBS	249	164	0.946985	0.61301	0.731255	-0.616613
All_ASDTADAFDR03_All_NoncodingRegion_Any	All	ASDTADAFDR03	All	NoncodingRegion	Any	2960	1870	0.987274	0.667967	0.675812	-0.456018
All_ASDTADAFDR03_All_NoncodingRegion_ChmE1	All	ASDTADAFDR03	All	NoncodingRegion	ChmE1	96	62	0.965756	0.870136	0.631908	-0.336912
All_ASDTADAFDR03_All_NoncodingRegion_ChmE5	All	ASDTADAFDR03	All	NoncodingRegion	ChmE5	2149	1389	0.964988	0.299819	0.855448	-1.06009
All_ASDTADAFDR03_All_NoncodingRegion_EpiDNase	All	ASDTADAFDR03	All	NoncodingRegion	EpiDNase	185	116	0.994721	1	0.553861	-0.135421
All_ASDTADAFDR03_All_NoncodingRegion_EpiH3K27ac	All	ASDTADAFDR03	All	NoncodingRegion	EpiH3K27ac	2165	1364	0.989991	0.768657	0.624539	-0.317425
All_ASDTADAFDR03_All_NoncodingRegion_EpiH3K27me3	All	ASDTADAFDR03	All	NoncodingRegion	EpiH3K27me3	1990	1258	0.986643	0.71829	0.655699	-0.400754
All_ASDTADAFDR03_All_NoncodingRegion_EpiH3K4me1	All	ASDTADAFDR03	All	NoncodingRegion	EpiH3K4me1	2303	1434	1.00169	0.973171	0.490336	0.0242258
All_ASDTADAFDR03_All_NoncodingRegion_EpiH3K4me3	All	ASDTADAFDR03	All	NoncodingRegion	EpiH3K4me3	1979	1199	1.02947	0.433009	0.221786	0.766174
All_ASDTADAFDR03_All_NoncodingRegion_EpiH3K9ac	All	ASDTADAFDR03	All	NoncodingRegion	EpiH3K9ac	2057	1277	1.00469	0.900835	0.458654	0.103826
All_ASDTADAFDR03_All_NoncodingRegion_MidFetalH3K27ac	All	ASDTADAFDR03	All	NoncodingRegion	MidFetalH3K27ac	225	139	1.00961	0.957059	0.497745	0.00565273
All_ASDTADAFDR03_All_NoncodingRegion_EncodeDNase	All	ASDTADAFDR03	All	NoncodingRegion	EncodeDNase	545	336	1.01168	0.889836	0.454615	0.11401
All_ASDTADAFDR03_All_NoncodingRegion_EncodeTFBS	All	ASDTADAFDR03	All	NoncodingRegion	EncodeTFBS	227	153	0.925384	0.460712	0.793287	-0.817879
All_ASDTADAFDR03_All_IntronRegion_Any	All	ASDTADAFDR03	All	IntronRegion	Any	2764	1749	0.98568	0.635275	0.689784	-0.495239
All_ASDTADAFDR03_All_IntronRegion_ChmE1	All	ASDTADAFDR03	All	IntronRegion	ChmE1	72	53	0.847314	0.359342	0.851357	-1.04227
All_ASDTADAFDR03_All_IntronRegion_ChmE5	All	ASDTADAFDR03	All	IntronRegion	ChmE5	2007	1295	0.966641	0.343085	0.835928	-0.977859
All_ASDTADAFDR03_All_IntronRegion_EpiDNase	All	ASDTADAFDR03	All	IntronRegion	EpiDNase	163	102	0.996725	1	0.548836	-0.122721
All_ASDTADAFDR03_All_IntronRegion_EpiH3K27ac	All	ASDTADAFDR03	All	IntronRegion	EpiH3K27ac	2005	1277	0.97929	0.565836	0.729557	-0.611472
All_ASDTADAFDR03_All_IntronRegion_EpiH3K27me3	All	ASDTADAFDR03	All	IntronRegion	EpiH3K27me3	1870	1182	0.986761	0.723694	0.650618	-0.38699
All_ASDTADAFDR03_All_IntronRegion_EpiH3K4me1	All	ASDTADAFDR03	All	IntronRegion	EpiH3K4me1	2141	1340	0.996551	0.93058	0.550121	-0.125966
All_ASDTADAFDR03_All_IntronRegion_EpiH3K4me3	All	ASDTADAFDR03	All	IntronRegion	EpiH3K4me3	1837	1121	1.0221	0.57073	0.291927	0.547765
All_ASDTADAFDR03_All_IntronRegion_EpiH3K9ac	All	ASDTADAFDR03	All	IntronRegion	EpiH3K9ac	1900	1182	1.00259	0.955702	0.483523	0.0413129
All_ASDTADAFDR03_All_IntronRegion_MidFetalH3K27ac	All	ASDTADAFDR03	All	IntronRegion	MidFetalH3K27ac	200	127	0.982232	0.864821	0.596593	-0.244539
All_ASDTADAFDR03_All_IntronRegion_EncodeDNase	All	ASDTADAFDR03	All	IntronRegion	EncodeDNase	484	301	1.00292	1	0.506693	-0.0167774
All_ASDTADAFDR03_All_IntronRegion_EncodeTFBS	All	ASDTADAFDR03	All	IntronRegion	EncodeTFBS	195	141	0.862588	0.196992	0.921076	-1.41235
All_BE_All_Any_ChmE1	All	BE	All	Any	ChmE1	4962	3179	0.97354	0.240592	0.884266	-1.19659
All_BE_All_Any_EpiDNase	All	BE	All	Any	EpiDNase	7752	4985	0.969921	0.0937372	0.954886	-1.6942
All_BE_All_Any_EpiH3K4me1	All	BE	All	Any	EpiH3K4me1	83042	52834	0.980329	0.000361259	0.999823	-3.57152
All_BE_All_Any_EpiH3K4me3	All	BE	All	Any	EpiH3K4me3	75022	47254	0.990234	0.094959	0.953028	-1.67495
All_BE_All_Any_EpiH3K9ac	All	BE	All	Any	EpiH3K9ac	78688	49762	0.986276	0.0159809	0.992152	-2.41592
All_BE_All_Any_MidFetalH3K27ac	All	BE	All	Any	MidFetalH3K27ac	8587	5591	0.957943	0.0125927	0.993955	-2.5095
All_BE_All_Any_EncodeDNase	All	BE	All	Any	EncodeDNase	23669	14880	0.992121	0.450881	0.777532	-0.763886
All_BE_All_Any_EncodeTFBS	All	BE	All	Any	EncodeTFBS	11647	7469	0.972611	0.062008	0.970135	-1.88279
All_BE_All_NoncodingRegion_ChmE1	All	BE	All	NoncodingRegion	ChmE1	4579	2917	0.979088	0.373214	0.81846	-0.909512
All_BE_All_NoncodingRegion_EpiDNase	All	BE	All	NoncodingRegion	EpiDNase	7318	4694	0.972382	0.13587	0.934529	-1.5104
All_BE_All_NoncodingRegion_EpiH3K4me1	All	BE	All	NoncodingRegion	EpiH3K4me1	79934	50986	0.977841	7.8433e-05	0.999962	-3.95462
All_BE_All_NoncodingRegion_EpiH3K4me3	All	BE	All	NoncodingRegion	EpiH3K4me3	71830	45379	0.987276	0.0327701	0.983784	-2.13904
All_BE_All_NoncodingRegion_EpiH3K9ac	All	BE	All	NoncodingRegion	EpiH3K9ac	75344	47813	0.982857	0.00312037	0.998461	-2.95989
All_BE_All_NoncodingRegion_MidFetalH3K27ac	All	BE	All	NoncodingRegion	MidFetalH3K27ac	8128	5295	0.957427	0.0139782	0.993302	-2.47307
All_BE_All_NoncodingRegion_EncodeDNase	All	BE	All	NoncodingRegion	EncodeDNase	22056	13948	0.986285	0.202965	0.900455	-1.28415
All_BE_All_NoncodingRegion_EncodeTFBS	All	BE	All	NoncodingRegion	EncodeTFBS	10933	7032	0.969724	0.044492	0.978338	-2.02057
All_BE_All_IntronRegion_ChmE1	All	BE	All	IntronRegion	ChmE1	3003	1932	0.969474	0.292066	0.860826	-1.08404
All_BE_All_IntronRegion_EpiDNase	All	BE	All	IntronRegion	EpiDNase	5523	3582	0.961695	0.0703037	0.966702	-1.83439
All_BE_All_IntronRegion_EpiH3K4me1	All	BE	All	IntronRegion	EpiH3K4me1	72237	46114	0.977045	9.99984e-05	0.999951	-3.89718
All_BE_All_IntronRegion_EpiH3K4me3	All	BE	All	IntronRegion	EpiH3K4me3	64498	40779	0.986501	0.0319597	0.984301	-2.15199
All_BE_All_IntronRegion_EpiH3K9ac	All	BE	All	IntronRegion	EpiH3K9ac	67441	42811	0.982554	0.00443852	0.997821	-2.851
All_BE_All_IntronRegion_MidFetalH3K27ac	All	BE	All	IntronRegion	MidFetalH3K27ac	6410	4181	0.956237	0.0246072	0.988168	-2.26255
All_BE_All_IntronRegion_EncodeDNase	All	BE	All	IntronRegion	EncodeDNase	18580	11740	0.98711	0.27217	0.866278	-1.10897
All_BE_All_IntronRegion_EncodeTFBS	All	BE	All	IntronRegion	EncodeTFBS	8745	5697	0.957417	0.0107976	0.994838	-2.5648
All_DDD_All_Any_Any	All	DDD	All	Any	Any	4818	2992	1.00437	0.861487	0.432765	0.169339
All_DDD_All_Any_ChmE1	All	DDD	All	Any	ChmE1	231	117	1.23144	0.0689758	0.0390148	1.76223
All_DDD_All_Any_ChmE5	All	DDD	All	Any	ChmE5	3692	2296	1.00295	0.91537	0.464063	0.0902036
All_DDD_All_Any_EpiDNase	All	DDD	All	Any	EpiDNase	337	206	1.02035	0.859949	0.436589	0.159623
All_DDD_All_Any_EpiH3K27ac	All	DDD	All	Any	EpiH3K27ac	3444	2099	1.02338	0.40744	0.207813	0.814034
All_DDD_All_Any_EpiH3K27me3	All	DDD	All	Any	EpiH3K27me3	2765	1760	0.979874	0.511107	0.754772	-0.689585
All_DDD_All_Any_EpiH3K4me1	All	DDD	All	Any	EpiH3K4me1	3506	2176	1.00494	0.859296	0.436596	0.159606
All_DDD_All_Any_EpiH3K4me3	All	DDD	All	Any	EpiH3K4me3	3164	1896	1.04084	0.169801	0.0872261	1.35804
All_DDD_All_Any_EpiH3K9ac	All	DDD	All	Any	EpiH3K9ac	3429	2098	1.01941	0.498062	0.25057	0.672697
All_DDD_All_Any_MidFetalH3K27ac	All	DDD	All	Any	MidFetalH3K27ac	405	243	1.03953	0.656951	0.338915	0.415426
All_DDD_All_Any_EncodeDNase	All	DDD	All	Any	EncodeDNase	971	560	1.08148	0.141293	0.0750065	1.43949
All_DDD_All_Any_EncodeTFBS	All	DDD	All	Any	EncodeTFBS	501	297	1.05213	0.512471	0.261667	0.638213
All_DDD_All_NoncodingRegion_Any	All	DDD	All	NoncodingRegion	Any	4594	2885	0.993191	0.775434	0.620117	-0.305789
All_DDD_All_NoncodingRegion_ChmE1	All	DDD	All	NoncodingRegion	ChmE1	212	107	1.23578	0.0745927	0.0437788	1.70842
All_DDD_All_NoncodingRegion_ChmE5	All	DDD	All	NoncodingRegion	ChmE5	3503	2214	0.986848	0.624556	0.694349	-0.508215
All_DDD_All_NoncodingRegion_EpiDNase	All	DDD	All	NoncodingRegion	EpiDNase	317	188	1.05169	0.614881	0.316713	0.476909
All_DDD_All_NoncodingRegion_EpiH3K27ac	All	DDD	All	NoncodingRegion	EpiH3K27ac	3245	2004	1.00996	0.733468	0.371807	0.327073
All_DDD_All_NoncodingRegion_EpiH3K27me3	All	DDD	All	NoncodingRegion	EpiH3K27me3	2626	1691	0.968587	0.309175	0.85227	-1.04622
All_DDD_All_NoncodingRegion_EpiH3K4me1	All	DDD	All	NoncodingRegion	EpiH3K4me1	3318	2085	0.992563	0.790467	0.613523	-0.288514
All_DDD_All_NoncodingRegion_EpiH3K4me3	All	DDD	All	NoncodingRegion	EpiH3K4me3	2978	1809	1.02677	0.380712	0.193767	0.864097
All_DDD_All_NoncodingRegion_EpiH3K9ac	All	DDD	All	NoncodingRegion	EpiH3K9ac	3223	2009	1.00062	0.988662	0.500072	-0.000179725
All_DDD_All_NoncodingRegion_MidFetalH3K27ac	All	DDD	All	NoncodingRegion	MidFetalH3K27ac	378	228	1.03406	0.707171	0.368873	0.334839
All_DDD_All_NoncodingRegion_EncodeDNase	All	DDD	All	NoncodingRegion	EncodeDNase	885	524	1.05342	0.351869	0.183249	0.903054
All_DDD_All_NoncodingRegion_EncodeTFBS	All	DDD	All	NoncodingRegion	EncodeTFBS	462	279	1.03282	0.678058	0.356572	0.367638
All_DDD_All_IntronRegion_Any	All	DDD	All	IntronRegion	Any	4163	2624	0.989533	0.671404	0.670431	-0.441103
All_DDD_All_IntronRegion_ChmE1	All	DDD	All	IntronRegion	ChmE1	149	76	1.22281	0.170352	0.0921292	1.32776
All_DDD_All_IntronRegion_ChmE5	All	DDD	All	IntronRegion	ChmE5	3153	2000	0.98329	0.55713	0.729406	-0.611019
All_DDD_All_IntronRegion_EpiDNase	All	DDD	All	IntronRegion	EpiDNase	246	154	0.996328	1	0.545636	-0.114644
All_DDD_All_IntronRegion_EpiH3K27ac	All	DDD	All	IntronRegion	EpiH3K27ac	2874	1781	1.00649	0.832956	0.424113	0.191383
All_DDD_All_IntronRegion_EpiH3K27me3	All	DDD	All	IntronRegion	EpiH3K27me3	2372	1542	0.95944	0.205828	0.901253	-1.28872
All_DDD_All_IntronRegion_EpiH3K4me1	All	DDD	All	IntronRegion	EpiH3K4me1	2980	1887	0.984991	0.606077	0.70413	-0.536315
All_DDD_All_IntronRegion_EpiH3K4me3	All	DDD	All	IntronRegion	EpiH3K4me3	2658	1620	1.02336	0.469715	0.239231	0.708779
All_DDD_All_IntronRegion_EpiH3K9ac	All	DDD	All	IntronRegion	EpiH3K9ac	2854	1785	0.997249	0.927849	0.545584	-0.114512
All_DDD_All_IntronRegion_MidFetalH3K27ac	All	DDD	All	IntronRegion	MidFetalH3K27ac	306	187	1.02063	0.853132	0.441014	0.148399
All_DDD_All_IntronRegion_EncodeDNase	All	DDD	All	IntronRegion	EncodeDNase	749	439	1.06416	0.310597	0.161054	0.990134
All_DDD_All_IntronRegion_EncodeTFBS	All	DDD	All	IntronRegion	EncodeTFBS	367	233	0.982422	0.833888	0.608591	-0.275648
SNV_Any_All_Any_ChmE1	SNV	Any	All	Any	ChmE1	5264	3289	0.998251	0.937983	0.538187	-0.0958665
SNV_Any_All_Any_ChmE5	SNV	Any	All	Any	ChmE5	76967	48182	0.99634	0.528323	0.737484	-0.635607
SNV_Any_All_Any_EpiDNase	SNV	Any	All	Any	EpiDNase	8591	5496	0.974955	0.143264	0.930594	-1.48023
SNV_Any_All_Any_EpiH3K27ac	SNV	Any	All	Any	EpiH3K27ac	82897	51872	0.996767	0.564045	0.719954	-0.582705
SNV_Any_All_Any_EpiH3K4me1	SNV	Any	All	Any	EpiH3K4me1	87352	54774	0.994686	0.328972	0.836839	-0.981549
SNV_Any_All_Any_EpiH3K4me3	SNV	Any	All	Any	EpiH3K4me3	82262	51290	1.00036	0.950655	0.47655	0.0588153
SNV_Any_All_Any_MidFetalH3K27ac	SNV	Any	All	Any	MidFetalH3K27ac	9092	5848	0.969705	0.0667387	0.967549	-1.84593
SNV_Any_All_Any_EncodeTFBS	SNV	Any	All	Any	EncodeTFBS	12876	8256	0.972745	0.0501349	0.975506	-1.96869
SNV_Any_All_NoncodingRegion_ChmE1	SNV	Any	All	NoncodingRegion	ChmE1	4874	3011	1.00963	0.685348	0.346147	0.395744
SNV_Any_All_NoncodingRegion_ChmE5	SNV	Any	All	NoncodingRegion	ChmE5	73955	46363	0.99491	0.390094	0.806716	-0.865857
SNV_Any_All_NoncodingRegion_EpiDNase	SNV	Any	All	NoncodingRegion	EpiDNase	8137	5193	0.977313	0.196698	0.903972	-1.30452
SNV_Any_All_NoncodingRegion_EpiH3K27ac	SNV	Any	All	NoncodingRegion	EpiH3K27ac	79347	49735	0.995076	0.38911	0.807131	-0.867372
SNV_Any_All_NoncodingRegion_EpiH3K4me1	SNV	Any	All	NoncodingRegion	EpiH3K4me1	83951	52687	0.993826	0.265966	0.868295	-1.11837
SNV_Any_All_NoncodingRegion_EpiH3K4me3	SNV	Any	All	NoncodingRegion	EpiH3K4me3	78703	49129	0.999174	0.885691	0.558888	-0.148151
SNV_Any_All_NoncodingRegion_MidFetalH3K27ac	SNV	Any	All	NoncodingRegion	MidFetalH3K27ac	8622	5542	0.970352	0.0810202	0.960736	-1.75929
SNV_Any_All_NoncodingRegion_EncodeTFBS	SNV	Any	All	NoncodingRegion	EncodeTFBS	12107	7775	0.971234	0.0449744	0.978168	-2.01729
SNV_Any_All_IntronRegion_ChmE1	SNV	Any	All	IntronRegion	ChmE1	3050	1905	0.998602	0.965056	0.528051	-0.0703727
SNV_Any_All_IntronRegion_ChmE5	SNV	Any	All	IntronRegion	ChmE5	66436	41657	0.994725	0.398551	0.802575	-0.850853
SNV_Any_All_IntronRegion_EpiDNase	SNV	Any	All	IntronRegion	EpiDNase	5989	3890	0.960268	0.0494028	0.976239	-1.98162
SNV_Any_All_IntronRegion_EpiH3K27ac	SNV	Any	All	IntronRegion	EpiH3K27ac	69646	43762	0.992629	0.225563	0.88825	-1.21727
SNV_Any_All_IntronRegion_EpiH3K4me1	SNV	Any	All	IntronRegion	EpiH3K4me1	74395	46710	0.993394	0.261648	0.870117	-1.12695
SNV_Any_All_IntronRegion_EpiH3K4me3	SNV	Any	All	IntronRegion	EpiH3K4me3	69322	43322	0.998045	0.750075	0.627086	-0.324145
SNV_Any_All_IntronRegion_MidFetalH3K27ac	SNV	Any	All	IntronRegion	MidFetalH3K27ac	6578	4239	0.967873	0.0988098	0.952639	-1.671
SNV_Any_All_IntronRegion_EncodeTFBS	SNV	Any	All	IntronRegion	EncodeTFBS	9382	6114	0.957101	0.00783321	0.996274	-2.67598
SNV_ProteinCoding_All_Any_Any	SNV	ProteinCoding	All	Any	Any	107520	67057	1.00008	0.988222	0.495376	0.0115898
SNV_ProteinCoding_All_Any_ChmE1	SNV	ProteinCoding	All	Any	ChmE1	4599	2892	0.991866	0.730528	0.64143	-0.362285
SNV_ProteinCoding_All_Any_ChmE5	SNV	ProteinCoding	All	Any	ChmE5	71904	44914	0.998525	0.807524	0.598708	-0.250005
SNV_ProteinCoding_All_Any_EpiDNase	SNV	ProteinCoding	All	Any	EpiDNase	7477	4760	0.979734	0.272834	0.868115	-1.11752
SNV_ProteinCoding_All_Any_EpiH3K27ac	SNV	ProteinCoding	All	Any	EpiH3K27ac	74803	46711	0.998821	0.841066	0.581061	-0.204608
SNV_ProteinCoding_All_Any_EpiH3K27me3	SNV	ProteinCoding	All	Any	EpiH3K27me3	74238	46280	1.00051	0.933921	0.467633	0.0812203
SNV_ProteinCoding_All_Any_EpiH3K4me1	SNV	ProteinCoding	All	Any	EpiH3K4me1	78206	48965	0.99619	0.507326	0.747548	-0.666793
SNV_ProteinCoding_All_Any_EpiH3K4me3	SNV	ProteinCoding	All	Any	EpiH3K4me3	72514	45065	1.00362	0.548782	0.274848	0.598215
SNV_ProteinCoding_All_Any_EpiH3K9ac	SNV	ProteinCoding	All	Any	EpiH3K9ac	74471	46399	1.00107	0.856865	0.429759	0.176988
SNV_ProteinCoding_All_Any_MidFetalH3K27ac	SNV	ProteinCoding	All	Any	MidFetalH3K27ac	8027	5160	0.970267	0.0923802	0.95575	-1.70337
SNV_ProteinCoding_All_Any_EncodeDNase	SNV	ProteinCoding	All	Any	EncodeDNase	24061	15002	1.00035	0.975105	0.489755	0.0256841
SNV_ProteinCoding_All_Any_EncodeTFBS	SNV	ProteinCoding	All	Any	EncodeTFBS	11346	7228	0.979067	0.160629	0.92163	-1.41612
SNV_ProteinCoding_All_NoncodingRegion_Any	SNV	ProteinCoding	All	NoncodingRegion	Any	103294	64530	0.998392	0.748063	0.627232	-0.324532
SNV_ProteinCoding_All_NoncodingRegion_ChmE1	SNV	ProteinCoding	All	NoncodingRegion	ChmE1	4209	2614	1.00429	0.871477	0.439236	0.152905
SNV_ProteinCoding_All_NoncodingRegion_ChmE5	SNV	ProteinCoding	All	NoncodingRegion	ChmE5	68892	43095	0.997079	0.633976	0.684723	-0.480947
SNV_ProteinCoding_All_NoncodingRegion_EpiDNase	SNV	ProteinCoding	All	NoncodingRegion	EpiDNase	7023	4457	0.982806	0.36713	0.82114	-0.919717
SNV_ProteinCoding_All_NoncodingRegion_EpiH3K27ac	SNV	ProteinCoding	All	NoncodingRegion	EpiH3K27ac	71253	44574	0.997032	0.622477	0.69031	-0.496728
SNV_ProteinCoding_All_NoncodingRegion_EpiH3K27me3	SNV	ProteinCoding	All	NoncodingRegion	EpiH3K27me3	71213	44477	0.998646	0.823029	0.590505	-0.228845
SNV_ProteinCoding_All_NoncodingRegion_EpiH3K4me1	SNV	ProteinCoding	All	NoncodingRegion	EpiH3K4me1	74805	46878	0.995289	0.422804	0.789874	-0.805983
SNV_ProteinCoding_All_NoncodingRegion_EpiH3K4me3	SNV	ProteinCoding	All	NoncodingRegion	EpiH3K4me3	68955	42904	1.00243	0.694007	0.348037	0.390625
SNV_ProteinCoding_All_NoncodingRegion_EpiH3K9ac	SNV	ProteinCoding	All	NoncodingRegion	EpiH3K9ac	70797	44199	0.999057	0.877135	0.563693	-0.160338
SNV_ProteinCoding_All_NoncodingRegion_MidFetalH3K27ac	SNV	ProteinCoding	All	NoncodingRegion	MidFetalH3K27ac	7557	4854	0.971041	0.110415	0.946295	-1.60995
SNV_ProteinCoding_All_NoncodingRegion_EncodeDNase	SNV	ProteinCoding	All	NoncodingRegion	EncodeDNase	22284	13937	0.997267	0.799602	0.603213	-0.261674
SNV_ProteinCoding_All_NoncodingRegion_EncodeTFBS	SNV	ProteinCoding	All	NoncodingRegion	EncodeTFBS	10577	6747	0.977776	0.150694	0.92691	-1.45316
SNV_ProteinCoding_All_IntronRegion_Any	SNV	ProteinCoding	All	IntronRegion	Any	93547	58537	0.996752	0.537352	0.732796	-0.62129
SNV_ProteinCoding_All_IntronRegion_ChmE1	SNV	ProteinCoding	All	IntronRegion	ChmE1	2743	1708	1.00167	0.963133	0.487848	0.0304641
SNV_ProteinCoding_All_IntronRegion_ChmE5	SNV	ProteinCoding	All	IntronRegion	ChmE5	62780	39315	0.99598	0.532532	0.736015	-0.631107
SNV_ProteinCoding_All_IntronRegion_EpiDNase	SNV	ProteinCoding	All	IntronRegion	EpiDNase	5321	3435	0.966172	0.116197	0.943747	-1.58703
SNV_ProteinCoding_All_IntronRegion_EpiH3K27ac	SNV	ProteinCoding	All	IntronRegion	EpiH3K27ac	63604	39913	0.993935	0.341031	0.830826	-0.957434
SNV_ProteinCoding_All_IntronRegion_EpiH3K27me3	SNV	ProteinCoding	All	IntronRegion	EpiH3K27me3	64301	40232	0.996859	0.622137	0.691356	-0.499697
SNV_ProteinCoding_All_IntronRegion_EpiH3K4me1	SNV	ProteinCoding	All	IntronRegion	EpiH3K4me1	67321	42244	0.99397	0.331019	0.836207	-0.978988
SNV_ProteinCoding_All_IntronRegion_EpiH3K4me3	SNV	ProteinCoding	All	IntronRegion	EpiH3K4me3	61683	38438	1.0009	0.891466	0.44668	0.134053
SNV_ProteinCoding_All_IntronRegion_EpiH3K9ac	SNV	ProteinCoding	All	IntronRegion	EpiH3K9ac	63128	39460	0.997821	0.733701	0.634883	-0.344813
SNV_ProteinCoding_All_IntronRegion_MidFetalH3K27ac	SNV	ProteinCoding	All	IntronRegion	MidFetalH3K27ac	5939	3821	0.969447	0.136751	0.934522	-1.51035
SNV_ProteinCoding_All_IntronRegion_EncodeDNase	SNV	ProteinCoding	All	IntronRegion	EncodeDNase	18729	11699	0.998513	0.901508	0.553841	-0.135373
SNV_ProteinCoding_All_IntronRegion_EncodeTFBS	SNV	ProteinCoding	All	IntronRegion	EncodeTFBS	8407	5450	0.962127	0.0265472	0.987134	-2.23024
SNV_ASDTADAFDR03_All_Any_Any	SNV	ASDTADAFDR03	All	Any	Any	2574	1534	1.04658	0.162893	0.0824356	1.38887
SNV_ASDTADAFDR03_All_Any_ChmE1	SNV	ASDTADAFDR03	All	Any	ChmE1	88	54	1.01643	1	0.515306	-0.0383761
SNV_ASDTADAFDR03_All_Any_ChmE5	SNV	ASDTADAFDR03	All	Any	ChmE5	1867	1131	1.0296	0.441517	0.227874	0.745865
SNV_ASDTADAFDR03_All_Any_EpiDNase	SNV	ASDTADAFDR03	All	Any	EpiDNase	169	107	0.985123	0.901654	0.585353	-0.215608
SNV_ASDTADAFDR03_All_Any_EpiH3K27ac	SNV	ASDTADAFDR03	All	Any	EpiH3K27ac	1928	1156	1.04025	0.291421	0.15068	1.03352
SNV_ASDTADAFDR03_All_Any_EpiH3K27me3	SNV	ASDTADAFDR03	All	Any	EpiH3K27me3	1752	1058	1.03285	0.415381	0.211592	0.800909
SNV_ASDTADAFDR03_All_Any_EpiH3K4me1	SNV	ASDTADAFDR03	All	Any	EpiH3K4me1	2025	1211	1.04296	0.254916	0.128886	1.13167
SNV_ASDTADAFDR03_All_Any_EpiH3K4me3	SNV	ASDTADAFDR03	All	Any	EpiH3K4me3	1786	1028	1.08362	0.0418534	0.0213016	2.02758
SNV_ASDTADAFDR03_All_Any_EpiH3K9ac	SNV	ASDTADAFDR03	All	Any	EpiH3K9ac	1833	1082	1.05663	0.153303	0.0792455	1.41016
SNV_ASDTADAFDR03_All_Any_MidFetalH3K27ac	SNV	ASDTADAFDR03	All	Any	MidFetalH3K27ac	212	118	1.12058	0.336336	0.182636	0.905367
SNV_ASDTADAFDR03_All_Any_EncodeDNase	SNV	ASDTADAFDR03	All	Any	EncodeDNase	529	303	1.08893	0.23979	0.129199	1.13019
SNV_ASDTADAFDR03_All_Any_EncodeTFBS	SNV	ASDTADAFDR03	All	Any	EncodeTFBS	214	145	0.920521	0.447785	0.801877	-0.848345
SNV_ASDTADAFDR03_All_NoncodingRegion_Any	SNV	ASDTADAFDR03	All	NoncodingRegion	Any	2437	1475	1.03051	0.366051	0.187694	0.886425
SNV_ASDTADAFDR03_All_NoncodingRegion_ChmE1	SNV	ASDTADAFDR03	All	NoncodingRegion	ChmE1	80	51	0.97838	0.928517	0.60173	-0.257829
SNV_ASDTADAFDR03_All_NoncodingRegion_ChmE5	SNV	ASDTADAFDR03	All	NoncodingRegion	ChmE5	1767	1090	1.01111	0.787743	0.39851	0.257207
SNV_ASDTADAFDR03_All_NoncodingRegion_EpiDNase	SNV	ASDTADAFDR03	All	NoncodingRegion	EpiDNase	160	102	0.97838	0.898951	0.606003	-0.268918
SNV_ASDTADAFDR03_All_NoncodingRegion_EpiH3K27ac	SNV	ASDTADAFDR03	All	NoncodingRegion	EpiH3K27ac	1807	1105	1.01996	0.620397	0.312641	0.488379
SNV_ASDTADAFDR03_All_NoncodingRegion_EpiH3K27me3	SNV	ASDTADAFDR03	All	NoncodingRegion	EpiH3K27me3	1668	1022	1.01797	0.662831	0.338045	0.417804
SNV_ASDTADAFDR03_All_NoncodingRegion_EpiH3K4me1	SNV	ASDTADAFDR03	All	NoncodingRegion	EpiH3K4me1	1913	1166	1.0233	0.541004	0.276999	0.591779
SNV_ASDTADAFDR03_All_NoncodingRegion_EpiH3K4me3	SNV	ASDTADAFDR03	All	NoncodingRegion	EpiH3K4me3	1676	978	1.06887	0.101766	0.0517426	1.62819
SNV_ASDTADAFDR03_All_NoncodingRegion_EpiH3K9ac	SNV	ASDTADAFDR03	All	NoncodingRegion	EpiH3K9ac	1712	1031	1.0357	0.377163	0.194798	0.860352
SNV_ASDTADAFDR03_All_NoncodingRegion_MidFetalH3K27ac	SNV	ASDTADAFDR03	All	NoncodingRegion	MidFetalH3K27ac	196	114	1.07236	0.599306	0.307598	0.502671
SNV_ASDTADAFDR03_All_NoncodingRegion_EncodeDNase	SNV	ASDTADAFDR03	All	NoncodingRegion	EncodeDNase	479	284	1.05197	0.526969	0.267781	0.619538
SNV_ASDTADAFDR03_All_NoncodingRegion_EncodeTFBS	SNV	ASDTADAFDR03	All	NoncodingRegion	EncodeTFBS	197	134	0.916957	0.462651	0.803919	-0.855705
SNV_ASDTADAFDR03_All_IntronRegion_Any	SNV	ASDTADAFDR03	All	IntronRegion	Any	2279	1385	1.02632	0.454925	0.230608	0.736847
SNV_ASDTADAFDR03_All_IntronRegion_ChmE1	SNV	ASDTADAFDR03	All	IntronRegion	ChmE1	58	42	0.861324	0.472803	0.810808	-0.880876
SNV_ASDTADAFDR03_All_IntronRegion_ChmE5	SNV	ASDTADAFDR03	All	IntronRegion	ChmE5	1653	1020	1.01079	0.796057	0.405603	0.23887
SNV_ASDTADAFDR03_All_IntronRegion_EpiDNase	SNV	ASDTADAFDR03	All	IntronRegion	EpiDNase	141	90	0.977157	0.892439	0.607896	-0.273839
SNV_ASDTADAFDR03_All_IntronRegion_EpiH3K27ac	SNV	ASDTADAFDR03	All	IntronRegion	EpiH3K27ac	1673	1039	1.00431	0.921387	0.468729	0.0784656
SNV_ASDTADAFDR03_All_IntronRegion_EpiH3K27me3	SNV	ASDTADAFDR03	All	IntronRegion	EpiH3K27me3	1564	965	1.01087	0.806234	0.407994	0.232709
SNV_ASDTADAFDR03_All_IntronRegion_EpiH3K4me1	SNV	ASDTADAFDR03	All	IntronRegion	EpiH3K4me1	1781	1097	1.01262	0.75916	0.38317	0.297166
SNV_ASDTADAFDR03_All_IntronRegion_EpiH3K4me3	SNV	ASDTADAFDR03	All	IntronRegion	EpiH3K4me3	1559	923	1.05349	0.215695	0.110279	1.22505
SNV_ASDTADAFDR03_All_IntronRegion_EpiH3K9ac	SNV	ASDTADAFDR03	All	IntronRegion	EpiH3K9ac	1584	962	1.02699	0.527679	0.267426	0.620615
SNV_ASDTADAFDR03_All_IntronRegion_MidFetalH3K27ac	SNV	ASDTADAFDR03	All	IntronRegion	MidFetalH3K27ac	173	103	1.0476	0.757091	0.390642	0.277645
SNV_ASDTADAFDR03_All_IntronRegion_EncodeDNase	SNV	ASDTADAFDR03	All	IntronRegion	EncodeDNase	428	259	1.0307	0.724161	0.373163	0.323488
SNV_ASDTADAFDR03_All_IntronRegion_EncodeTFBS	SNV	ASDTADAFDR03	All	IntronRegion	EncodeTFBS	166	124	0.834976	0.131472	0.944966	-1.59789
SNV_BE_All_Any_Any	SNV	BE	All	Any	Any	92400	57794	0.997188	0.595762	0.70369	-0.535044
SNV_BE_All_Any_ChmE1	SNV	BE	All	Any	ChmE1	4110	2594	0.988234	0.642266	0.688304	-0.491047
SNV_BE_All_Any_ChmE5	SNV	BE	All	Any	ChmE5	64842	40498	0.998644	0.831944	0.586736	-0.219157
SNV_BE_All_Any_EpiDNase	SNV	BE	All	Any	EpiDNase	6540	4204	0.970293	0.129166	0.938094	-1.53897
SNV_BE_All_Any_EpiH3K27ac	SNV	BE	All	Any	EpiH3K27ac	66006	41231	0.998498	0.811434	0.59648	-0.244247
SNV_BE_All_Any_EpiH3K27me3	SNV	BE	All	Any	EpiH3K27me3	62321	39027	0.995995	0.535269	0.734544	-0.626614
SNV_BE_All_Any_EpiH3K4me1	SNV	BE	All	Any	EpiH3K4me1	68682	43106	0.993786	0.310289	0.845869	-1.01888
SNV_BE_All_Any_EpiH3K4me3	SNV	BE	All	Any	EpiH3K4me3	62907	39089	1.00377	0.560162	0.281415	0.578644
SNV_BE_All_Any_EpiH3K9ac	SNV	BE	All	Any	EpiH3K9ac	65133	40664	0.99903	0.879422	0.562907	-0.158344
SNV_BE_All_Any_MidFetalH3K27ac	SNV	BE	All	Any	MidFetalH3K27ac	7171	4606	0.971054	0.120307	0.941592	-1.56828
SNV_BE_All_Any_EncodeDNase	SNV	BE	All	Any	EncodeDNase	20698	12880	1.00231	0.839951	0.422075	0.196587
SNV_BE_All_Any_EncodeTFBS	SNV	BE	All	Any	EncodeTFBS	9817	6295	0.972682	0.0874824	0.957825	-1.72598
SNV_BE_All_NoncodingRegion_Any	SNV	BE	All	NoncodingRegion	Any	88936	55732	0.995315	0.385629	0.808713	-0.873165
SNV_BE_All_NoncodingRegion_ChmE1	SNV	BE	All	NoncodingRegion	ChmE1	3775	2363	0.996417	0.89561	0.562383	-0.157015
SNV_BE_All_NoncodingRegion_ChmE5	SNV	BE	All	NoncodingRegion	ChmE5	62198	38928	0.996557	0.59377	0.70492	-0.538603
SNV_BE_All_NoncodingRegion_EpiDNase	SNV	BE	All	NoncodingRegion	EpiDNase	6154	3948	0.972228	0.167367	0.918552	-1.3954
SNV_BE_All_NoncodingRegion_EpiH3K27ac	SNV	BE	All	NoncodingRegion	EpiH3K27ac	63022	39438	0.996701	0.607363	0.698292	-0.519493
SNV_BE_All_NoncodingRegion_EpiH3K27me3	SNV	BE	All	NoncodingRegion	EpiH3K27me3	59942	37614	0.993961	0.358485	0.822691	-0.92567
SNV_BE_All_NoncodingRegion_EpiH3K4me1	SNV	BE	All	NoncodingRegion	EpiH3K4me1	65846	41376	0.992587	0.236592	0.88308	-1.19053
SNV_BE_All_NoncodingRegion_EpiH3K4me3	SNV	BE	All	NoncodingRegion	EpiH3K4me3	59979	37330	1.00214	0.746734	0.374708	0.319409
SNV_BE_All_NoncodingRegion_EpiH3K9ac	SNV	BE	All	NoncodingRegion	EpiH3K9ac	62071	38835	0.996904	0.631975	0.685894	-0.484245
SNV_BE_All_NoncodingRegion_MidFetalH3K27ac	SNV	BE	All	NoncodingRegion	MidFetalH3K27ac	6764	4343	0.971408	0.135613	0.933855	-1.50513
SNV_BE_All_NoncodingRegion_EncodeDNase	SNV	BE	All	NoncodingRegion	EncodeDNase	19226	12010	0.998467	0.898179	0.556011	-0.140864
SNV_BE_All_NoncodingRegion_EncodeTFBS	SNV	BE	All	NoncodingRegion	EncodeTFBS	9174	5893	0.970979	0.0786253	0.962044	-1.77492
SNV_BE_All_IntronRegion_Any	SNV	BE	All	IntronRegion	Any	80799	50693	0.994136	0.29947	0.85133	-1.04216
SNV_BE_All_IntronRegion_ChmE1	SNV	BE	All	IntronRegion	ChmE1	2467	1556	0.988888	0.733601	0.644256	-0.369859
SNV_BE_All_IntronRegion_ChmE5	SNV	BE	All	IntronRegion	ChmE5	56783	35595	0.994986	0.456825	0.772935	-0.748547
SNV_BE_All_IntronRegion_EpiDNase	SNV	BE	All	IntronRegion	EpiDNase	4658	3036	0.956942	0.0607674	0.971393	-1.90167
SNV_BE_All_IntronRegion_EpiH3K27ac	SNV	BE	All	IntronRegion	EpiH3K27ac	56429	35427	0.993472	0.333712	0.834261	-0.971141
SNV_BE_All_IntronRegion_EpiH3K27me3	SNV	BE	All	IntronRegion	EpiH3K27me3	54331	34121	0.993147	0.319513	0.841473	-1.00053
SNV_BE_All_IntronRegion_EpiH3K4me1	SNV	BE	All	IntronRegion	EpiH3K4me1	59457	37405	0.991428	0.192001	0.904762	-1.30917
SNV_BE_All_IntronRegion_EpiH3K4me3	SNV	BE	All	IntronRegion	EpiH3K4me3	53827	33545	1.00083	0.905875	0.45468	0.113845
SNV_BE_All_IntronRegion_EpiH3K9ac	SNV	BE	All	IntronRegion	EpiH3K9ac	55533	34771	0.996143	0.572456	0.715753	-0.57027
SNV_BE_All_IntronRegion_MidFetalH3K27ac	SNV	BE	All	IntronRegion	MidFetalH3K27ac	5339	3427	0.971703	0.19136	0.907706	-1.32676
SNV_BE_All_IntronRegion_EncodeDNase	SNV	BE	All	IntronRegion	EncodeDNase	16217	10114	1.00008	1	0.501335	-0.00334537
SNV_BE_All_IntronRegion_EncodeTFBS	SNV	BE	All	IntronRegion	EncodeTFBS	7302	4780	0.9528	0.00957884	0.995452	-2.6084
SNV_DDD_All_Any_Any	SNV	DDD	All	Any	Any	3934	2416	1.01561	0.552926	0.281137	0.579466
SNV_DDD_All_Any_ChmE1	SNV	DDD	All	Any	ChmE1	195	95	1.28026	0.0531943	0.028815	1.8985
SNV_DDD_All_Any_ChmE5	SNV	DDD	All	Any	ChmE5	3002	1839	1.01816	0.554531	0.279167	0.585318
SNV_DDD_All_Any_EpiDNase	SNV	DDD	All	Any	EpiDNase	280	179	0.975647	0.810458	0.629449	-0.330394
SNV_DDD_All_Any_EpiH3K27ac	SNV	DDD	All	Any	EpiH3K27ac	2880	1751	1.02587	0.406078	0.206018	0.820317
SNV_DDD_All_Any_EpiH3K27me3	SNV	DDD	All	Any	EpiH3K27me3	2326	1465	0.990284	0.776546	0.624841	-0.318221
SNV_DDD_All_Any_EpiH3K4me1	SNV	DDD	All	Any	EpiH3K4me1	2911	1797	1.01037	0.741705	0.374121	0.320959
SNV_DDD_All_Any_EpiH3K4me3	SNV	DDD	All	Any	EpiH3K4me3	2653	1579	1.04796	0.141692	0.0732825	1.45177
SNV_DDD_All_Any_EpiH3K9ac	SNV	DDD	All	Any	EpiH3K9ac	2836	1721	1.02781	0.377113	0.190787	0.874999
SNV_DDD_All_Any_MidFetalH3K27ac	SNV	DDD	All	Any	MidFetalH3K27ac	347	196	1.10423	0.270487	0.148247	1.04398
SNV_DDD_All_Any_EncodeDNase	SNV	DDD	All	Any	EncodeDNase	839	484	1.0812	0.174962	0.0921825	1.32743
SNV_DDD_All_Any_EncodeTFBS	SNV	DDD	All	Any	EncodeTFBS	411	252	1.01725	0.841889	0.439548	0.152115
SNV_DDD_All_NoncodingRegion_Any	SNV	DDD	All	NoncodingRegion	Any	3742	2312	1.00949	0.731218	0.368095	0.336904
SNV_DDD_All_NoncodingRegion_ChmE1	SNV	DDD	All	NoncodingRegion	ChmE1	178	86	1.29095	0.0574647	0.0311614	1.86399
SNV_DDD_All_NoncodingRegion_ChmE5	SNV	DDD	All	NoncodingRegion	ChmE5	2841	1760	1.00681	0.831979	0.420625	0.200295
SNV_DDD_All_NoncodingRegion_EpiDNase	SNV	DDD	All	NoncodingRegion	EpiDNase	262	163	1.00254	1	0.520445	-0.0512705
SNV_DDD_All_NoncodingRegion_EpiH3K27ac	SNV	DDD	All	NoncodingRegion	EpiH3K27ac	2711	1659	1.01923	0.544245	0.278506	0.587285
SNV_DDD_All_NoncodingRegion_EpiH3K27me3	SNV	DDD	All	NoncodingRegion	EpiH3K27me3	2205	1397	0.984464	0.656081	0.685748	-0.483832
SNV_DDD_All_NoncodingRegion_EpiH3K4me1	SNV	DDD	All	NoncodingRegion	EpiH3K4me1	2752	1709	1.00437	0.902006	0.453079	0.117886
SNV_DDD_All_NoncodingRegion_EpiH3K4me3	SNV	DDD	All	NoncodingRegion	EpiH3K4me3	2495	1495	1.04092	0.222279	0.114539	1.20274
SNV_DDD_All_NoncodingRegion_EpiH3K9ac	SNV	DDD	All	NoncodingRegion	EpiH3K9ac	2660	1635	1.01473	0.649207	0.329478	0.441354
SNV_DDD_All_NoncodingRegion_MidFetalH3K27ac	SNV	DDD	All	NoncodingRegion	MidFetalH3K27ac	327	182	1.12063	0.236095	0.12209	1.1646
SNV_DDD_All_NoncodingRegion_EncodeDNase	SNV	DDD	All	NoncodingRegion	EncodeDNase	766	450	1.06171	0.316379	0.16748	0.964171
SNV_DDD_All_NoncodingRegion_EncodeTFBS	SNV	DDD	All	NoncodingRegion	EncodeTFBS	377	236	0.996362	0.966899	0.542867	-0.107659
SNV_DDD_All_IntronRegion_Any	SNV	DDD	All	IntronRegion	Any	3386	2098	1.00663	0.824234	0.414338	0.2164
SNV_DDD_All_IntronRegion_ChmE1	SNV	DDD	All	IntronRegion	ChmE1	126	58	1.35497	0.0580644	0.0346354	1.81665
SNV_DDD_All_IntronRegion_ChmE5	SNV	DDD	All	IntronRegion	ChmE5	2554	1589	1.0025	0.949064	0.478645	0.0535547
SNV_DDD_All_IntronRegion_EpiDNase	SNV	DDD	All	IntronRegion	EpiDNase	198	134	0.921612	0.463858	0.791465	-0.811516
SNV_DDD_All_IntronRegion_EpiH3K27ac	SNV	DDD	All	IntronRegion	EpiH3K27ac	2397	1475	1.01359	0.69176	0.350999	0.382625
SNV_DDD_All_IntronRegion_EpiH3K27me3	SNV	DDD	All	IntronRegion	EpiH3K27me3	1991	1274	0.974742	0.482914	0.77029	-0.739803
SNV_DDD_All_IntronRegion_EpiH3K4me1	SNV	DDD	All	IntronRegion	EpiH3K4me1	2466	1547	0.994238	0.858342	0.580455	-0.203057
SNV_DDD_All_IntronRegion_EpiH3K4me3	SNV	DDD	All	IntronRegion	EpiH3K4me3	2225	1339	1.03642	0.309653	0.156496	1.00896
SNV_DDD_All_IntronRegion_EpiH3K9ac	SNV	DDD	All	IntronRegion	EpiH3K9ac	2353	1451	1.01144	0.738897	0.37627	0.315291
SNV_DDD_All_IntronRegion_MidFetalH3K27ac	SNV	DDD	All	IntronRegion	MidFetalH3K27ac	265	148	1.11679	0.288529	0.158524	1.00054
SNV_DDD_All_IntronRegion_EncodeDNase	SNV	DDD	All	IntronRegion	EncodeDNase	647	377	1.07041	0.303996	0.158077	1.00239
SNV_DDD_All_IntronRegion_EncodeTFBS	SNV	DDD	All	IntronRegion	EncodeTFBS	296	201	0.918509	0.356622	0.840339	-0.995853
All_Any_All_Any_ChmE8	All	Any	All	Any	ChmE8	4824	2991	1.00596	0.80708	0.406241	0.237225
All_Any_All_NoncodingRegion_ChmE8	All	Any	All	NoncodingRegion	ChmE8	4561	2835	1.00345	0.895392	0.450068	0.125489
All_Any_All_IntronRegion_ChmE8	All	Any	All	IntronRegion	ChmE8	4009	2489	1.00461	0.868329	0.43616	0.160713
All_ProteinCoding_All_Any_ChmE8	All	ProteinCoding	All	Any	ChmE8	4469	2754	1.01212	0.628513	0.315966	0.479008
All_ProteinCoding_All_NoncodingRegion_ChmE8	All	ProteinCoding	All	NoncodingRegion	ChmE8	4206	2598	1.00976	0.699271	0.355661	0.37008
All_ProteinCoding_All_IntronRegion_ChmE8	All	ProteinCoding	All	IntronRegion	ChmE8	3794	2341	1.01084	0.684139	0.348192	0.390206
All_BE_All_Any_ChmE14	All	BE	All	Any	ChmE14	28832	18351	0.979947	0.0320461	0.984248	-2.15065
All_BE_All_Any_ChmE8	All	BE	All	Any	ChmE8	3966	2422	1.02133	0.417781	0.212101	0.799153
All_BE_All_Any_EpiH3K36me3	All	BE	All	Any	EpiH3K36me3	91962	58366	0.982735	0.00101014	0.999504	-3.29284
All_BE_All_NoncodingRegion_ChmE14	All	BE	All	NoncodingRegion	ChmE14	28005	17833	0.979488	0.0307211	0.984959	-2.16902
All_BE_All_NoncodingRegion_ChmE8	All	BE	All	NoncodingRegion	ChmE8	3751	2296	1.01897	0.483543	0.245304	0.689343
All_BE_All_NoncodingRegion_EpiH3K36me3	All	BE	All	NoncodingRegion	EpiH3K36me3	88496	56369	0.979199	9.72341e-05	0.999952	-3.90171
All_BE_All_IntronRegion_ChmE14	All	BE	All	IntronRegion	ChmE14	25455	16164	0.982227	0.075279	0.963235	-1.78953
All_BE_All_IntronRegion_ChmE8	All	BE	All	IntronRegion	ChmE8	3412	2074	1.0261	0.35967	0.182843	0.904582
All_BE_All_IntronRegion_EpiH3K36me3	All	BE	All	IntronRegion	EpiH3K36me3	80747	51477	0.978365	0.00010747	0.999948	-3.8792
Indel_Any_All_Any_ChmE8	Indel	Any	All	Any	ChmE8	840	547	0.957811	0.43963	0.795339	-0.825088
Indel_Any_All_Any_EpiH3K4me3	Indel	Any	All	Any	EpiH3K4me3	15836	10714	0.921895	9.16553e-11	1	-6.49264
Indel_Any_All_Any_EpiH3K9ac	Indel	Any	All	Any	EpiH3K9ac	17182	11649	0.919968	4.2991e-12	1	-6.93983
Indel_Any_All_NoncodingRegion_ChmE8	Indel	Any	All	NoncodingRegion	ChmE8	818	538	0.948328	0.342606	0.840385	-0.99604
Indel_Any_All_NoncodingRegion_EpiH3K4me3	Indel	Any	All	NoncodingRegion	EpiH3K4me3	15507	10568	0.915214	2.49231e-12	1	-7.01251
Indel_Any_All_NoncodingRegion_EpiH3K9ac	Indel	Any	All	NoncodingRegion	EpiH3K9ac	16838	11499	0.91331	8.032e-14	1	-7.48226
Indel_Any_All_IntronRegion_ChmE8	Indel	Any	All	IntronRegion	ChmE8	735	478	0.959063	0.478811	0.774859	-0.754946
Indel_Any_All_IntronRegion_EpiH3K4me3	Indel	Any	All	IntronRegion	EpiH3K4me3	13818	9376	0.919211	3.42425e-10	1	-6.28819
Indel_Any_All_IntronRegion_EpiH3K9ac	Indel	Any	All	IntronRegion	EpiH3K9ac	14972	10175	0.917768	2.76652e-11	1	-6.66936
Indel_ProteinCoding_All_Any_ChmE8	Indel	ProteinCoding	All	Any	ChmE8	774	508	0.950309	0.373556	0.824915	-0.934261
Indel_ProteinCoding_All_Any_EpiH3K4me3	Indel	ProteinCoding	All	Any	EpiH3K4me3	13980	9444	0.923292	2.3449e-09	1	-5.98568
Indel_ProteinCoding_All_Any_EpiH3K9ac	Indel	ProteinCoding	All	Any	EpiH3K9ac	15405	10401	0.923792	4.74851e-10	1	-6.23886
Indel_ProteinCoding_All_NoncodingRegion_ChmE8	Indel	ProteinCoding	All	NoncodingRegion	ChmE8	752	499	0.939951	0.282377	0.867329	-1.11385
Indel_ProteinCoding_All_NoncodingRegion_EpiH3K4me3	Indel	ProteinCoding	All	NoncodingRegion	EpiH3K4me3	13651	9298	0.91572	6.62446e-11	1	-6.53875
Indel_ProteinCoding_All_NoncodingRegion_EpiH3K9ac	Indel	ProteinCoding	All	NoncodingRegion	EpiH3K9ac	15061	10251	0.916379	1.05815e-11	1	-6.80976
Indel_ProteinCoding_All_IntronRegion_ChmE8	Indel	ProteinCoding	All	IntronRegion	ChmE8	692	450	0.959138	0.503362	0.768499	-0.733911
Indel_ProteinCoding_All_IntronRegion_EpiH3K4me3	Indel	ProteinCoding	All	IntronRegion	EpiH3K4me3	12270	8323	0.919501	3.87951e-09	1	-5.90403
Indel_ProteinCoding_All_IntronRegion_EpiH3K9ac	Indel	ProteinCoding	All	IntronRegion	EpiH3K9ac	13506	9148	0.920849	1.25905e-09	1	-6.08297
Indel_BE_All_Any_ChmE14	Indel	BE	All	Any	ChmE14	5366	3772	0.887292	2.0916e-08	1	-5.62258
Indel_BE_All_Any_ChmE8	Indel	BE	All	Any	ChmE8	688	439	0.977488	0.713339	0.662434	-0.419116
Indel_BE_All_Any_EpiH3K36me3	Indel	BE	All	Any	EpiH3K36me3	16184	10923	0.924127	2.14338e-10	1	-6.36439
Indel_BE_All_Any_EpiH3K4me1	Indel	BE	All	Any	EpiH3K4me1	14360	9728	0.920701	3.53584e-10	1	-6.28418
Indel_BE_All_Any_EpiH3K4me3	Indel	BE	All	Any	EpiH3K4me3	12115	8165	0.925454	6.93185e-08	1	-5.40712
Indel_BE_All_Any_EpiH3K9ac	Indel	BE	All	Any	EpiH3K9ac	13555	9098	0.929269	6.80277e-08	1	-5.40921
Indel_BE_All_NoncodingRegion_ChmE14	Indel	BE	All	NoncodingRegion	ChmE14	5314	3750	0.883849	8.0472e-09	1	-5.78285
Indel_BE_All_NoncodingRegion_ChmE8	Indel	BE	All	NoncodingRegion	ChmE8	671	433	0.966546	0.577775	0.725172	-0.598277
Indel_BE_All_NoncodingRegion_EpiH3K36me3	Indel	BE	All	NoncodingRegion	EpiH3K36me3	15898	10812	0.917116	4.51702e-12	1	-6.93014
Indel_BE_All_NoncodingRegion_EpiH3K4me1	Indel	BE	All	NoncodingRegion	EpiH3K4me1	14088	9610	0.914353	1.52391e-11	1	-6.75754
Indel_BE_All_NoncodingRegion_EpiH3K4me3	Indel	BE	All	NoncodingRegion	EpiH3K4me3	11851	8049	0.918334	4.0649e-09	1	-5.89237
Indel_BE_All_NoncodingRegion_EpiH3K9ac	Indel	BE	All	NoncodingRegion	EpiH3K9ac	13273	8978	0.922098	3.21117e-09	1	-5.9293
Indel_BE_All_IntronRegion_ChmE14	Indel	BE	All	IntronRegion	ChmE14	4813	3383	0.887364	1.1318e-07	1	-5.32302
Indel_BE_All_IntronRegion_ChmE8	Indel	BE	All	IntronRegion	ChmE8	622	390	0.994749	0.948474	0.552159	-0.131119
Indel_BE_All_IntronRegion_EpiH3K36me3	Indel	BE	All	IntronRegion	EpiH3K36me3	14600	9912	0.918712	8.32425e-11	1	-6.5057
Indel_BE_All_IntronRegion_EpiH3K4me1	Indel	BE	All	IntronRegion	EpiH3K4me1	12780	8709	0.915272	2.09424e-10	1	-6.36329
Indel_BE_All_IntronRegion_EpiH3K4me3	Indel	BE	All	IntronRegion	EpiH3K4me3	10671	7234	0.920056	4.89143e-08	1	-5.46701
Indel_BE_All_IntronRegion_EpiH3K9ac	Indel	BE	All	IntronRegion	EpiH3K9ac	11908	8040	0.923784	4.39867e-08	1	-5.48831
All_Any_All_Any_ChmE4	All	Any	All	Any	ChmE4	34426	21897	0.980595	0.0234879	0.988456	-2.27197
All_Any_All_NoncodingRegion_ChmE4	All	Any	All	NoncodingRegion	ChmE4	31887	20407	0.974591	0.0041303	0.997981	-2.87517
All_Any_All_IntronRegion_ChmE4	All	Any	All	IntronRegion	ChmE4	27165	17323	0.97808	0.0228421	0.988846	-2.28507
All_ProteinCoding_All_Any_ChmE4	All	ProteinCoding	All	Any	ChmE4	33323	21174	0.981587	0.034542	0.982992	-2.11989
All_ProteinCoding_All_NoncodingRegion_ChmE4	All	ProteinCoding	All	NoncodingRegion	ChmE4	30784	19684	0.975437	0.00647537	0.996829	-2.72951
All_ProteinCoding_All_IntronRegion_ChmE4	All	ProteinCoding	All	IntronRegion	ChmE4	26636	17008	0.976795	0.0170074	0.991745	-2.39745
All_BE_All_Any_ChmE4	All	BE	All	Any	ChmE4	30859	19550	0.984516	0.0885223	0.956659	-1.71317
All_BE_All_NoncodingRegion_ChmE4	All	BE	All	NoncodingRegion	ChmE4	28554	18214	0.977798	0.018152	0.991175	-2.37289
All_BE_All_IntronRegion_ChmE4	All	BE	All	IntronRegion	ChmE4	24751	15792	0.97756	0.0260171	0.98727	-2.23436
All_PLI90Score_All_Any_ChmE4	All	PLI90Score	All	Any	ChmE4	13456	8336	1.00681	0.630878	0.317022	0.476044
All_PLI90Score_All_Any_EpiH3K36me3	All	PLI90Score	All	Any	EpiH3K36me3	36258	22847	0.989834	0.226543	0.887949	-1.21569
All_PLI90Score_All_Any_EpiH3K4me3	All	PLI90Score	All	Any	EpiH3K4me3	29159	18247	0.99671	0.726804	0.639201	-0.356324
All_PLI90Score_All_Any_EpiH3K9ac	All	PLI90Score	All	Any	EpiH3K9ac	30965	19435	0.993743	0.495067	0.755749	-0.692693
All_PLI90Score_All_NoncodingRegion_ChmE4	All	PLI90Score	All	NoncodingRegion	ChmE4	12388	7793	0.991481	0.557783	0.726637	-0.602674
All_PLI90Score_All_NoncodingRegion_EpiH3K36me3	All	PLI90Score	All	NoncodingRegion	EpiH3K36me3	34929	22165	0.982893	0.0449803	0.978027	-2.01461
All_PLI90Score_All_NoncodingRegion_EpiH3K4me3	All	PLI90Score	All	NoncodingRegion	EpiH3K4me3	27980	17635	0.989601	0.276697	0.863068	-1.09421
All_PLI90Score_All_NoncodingRegion_EpiH3K9ac	All	PLI90Score	All	NoncodingRegion	EpiH3K9ac	29711	18787	0.986388	0.141457	0.930134	-1.47679
All_PLI90Score_All_IntronRegion_ChmE4	All	PLI90Score	All	IntronRegion	ChmE4	11038	6968	0.98803	0.434563	0.787695	-0.798449
All_PLI90Score_All_IntronRegion_EpiH3K36me3	All	PLI90Score	All	IntronRegion	EpiH3K36me3	32506	20700	0.979447	0.0197622	0.990369	-2.34041
All_PLI90Score_All_IntronRegion_EpiH3K4me3	All	PLI90Score	All	IntronRegion	EpiH3K4me3	25729	16269	0.986393	0.172442	0.915401	-1.37479
All_PLI90Score_All_IntronRegion_EpiH3K9ac	All	PLI90Score	All	IntronRegion	EpiH3K9ac	27252	17276	0.983882	0.0947337	0.953259	-1.67731
All_CHD8Common_All_Any_Any	All	CHD8Common	All	Any	Any	15228	9555	0.994031	0.647604	0.680347	-0.468668
All_CHD8Common_All_Any_ChmE4	All	CHD8Common	All	Any	ChmE4	7282	4566	0.994724	0.784177	0.615892	-0.294709
All_CHD8Common_All_Any_ChmE5	All	CHD8Common	All	Any	ChmE5	13317	8314	0.999043	0.944278	0.531592	-0.0792728
All_CHD8Common_All_Any_EpiH3K36me3	All	CHD8Common	All	Any	EpiH3K36me3	13945	8734	0.995848	0.763911	0.623753	-0.315354
All_CHD8Common_All_Any_EpiH3K4me3	All	CHD8Common	All	Any	EpiH3K4me3	10216	6497	0.980744	0.220748	0.891877	-1.23657
All_CHD8Common_All_Any_EpiH3K9ac	All	CHD8Common	All	Any	EpiH3K9ac	11757	7401	0.990818	0.537606	0.736585	-0.632853
All_CHD8Common_All_Any_EpiH3K9me3	All	CHD8Common	All	Any	EpiH3K9me3	11734	7325	0.99914	0.95843	0.527612	-0.0692684
All_CHD8Common_All_NoncodingRegion_Any	All	CHD8Common	All	NoncodingRegion	Any	14635	9218	0.990248	0.46407	0.772459	-0.746969
All_CHD8Common_All_NoncodingRegion_ChmE4	All	CHD8Common	All	NoncodingRegion	ChmE4	6792	4295	0.98633	0.482105	0.76443	-0.720626
All_CHD8Common_All_NoncodingRegion_ChmE5	All	CHD8Common	All	NoncodingRegion	ChmE5	12834	8052	0.994136	0.679933	0.664398	-0.424498
All_CHD8Common_All_NoncodingRegion_EpiH3K36me3	All	CHD8Common	All	NoncodingRegion	EpiH3K36me3	13381	8411	0.992267	0.577469	0.71512	-0.568404
All_CHD8Common_All_NoncodingRegion_EpiH3K4me3	All	CHD8Common	All	NoncodingRegion	EpiH3K4me3	9730	6218	0.976	0.136313	0.934135	-1.50731
All_CHD8Common_All_NoncodingRegion_EpiH3K9ac	All	CHD8Common	All	NoncodingRegion	EpiH3K9ac	11210	7101	0.984632	0.308694	0.849007	-1.03218
All_CHD8Common_All_NoncodingRegion_EpiH3K9me3	All	CHD8Common	All	NoncodingRegion	EpiH3K9me3	11249	7045	0.995911	0.790232	0.610763	-0.281309
All_CHD8Common_All_IntronRegion_Any	All	CHD8Common	All	IntronRegion	Any	13128	8300	0.986525	0.336003	0.835882	-0.977673
All_CHD8Common_All_IntronRegion_ChmE4	All	CHD8Common	All	IntronRegion	ChmE4	5929	3786	0.976762	0.260005	0.873925	-1.14514
All_CHD8Common_All_IntronRegion_ChmE5	All	CHD8Common	All	IntronRegion	ChmE5	11664	7375	0.986446	0.359481	0.823362	-0.928253
All_CHD8Common_All_IntronRegion_EpiH3K36me3	All	CHD8Common	All	IntronRegion	EpiH3K36me3	12119	7646	0.988599	0.43399	0.786977	-0.795976
All_CHD8Common_All_IntronRegion_EpiH3K4me3	All	CHD8Common	All	IntronRegion	EpiH3K4me3	8638	5552	0.970402	0.0812987	0.960617	-1.7579
All_CHD8Common_All_IntronRegion_EpiH3K9ac	All	CHD8Common	All	IntronRegion	EpiH3K9ac	9943	6328	0.980028	0.211613	0.897219	-1.26586
All_CHD8Common_All_IntronRegion_EpiH3K9me3	All	CHD8Common	All	IntronRegion	EpiH3K9me3	10150	6358	0.995711	0.791758	0.610649	-0.28101
All_FMRPDarnell_All_Any_ChmE4	All	FMRPDarnell	All	Any	ChmE4	4658	2851	1.01904	0.433655	0.219099	0.77524
All_FMRPDarnell_All_Any_EpiH3K36me3	All	FMRPDarnell	All	Any	EpiH3K36me3	13260	8372	0.987875	0.382304	0.811709	-0.884213
All_FMRPDarnell_All_Any_EpiH3K4me3	All	FMRPDarnell	All	Any	EpiH3K4me3	11009	6862	1.00066	0.96933	0.487714	0.0308009
All_FMRPDarnell_All_Any_EpiH3K9ac	All	FMRPDarnell	All	Any	EpiH3K9ac	11687	7280	1.00129	0.934563	0.4702	0.0747674
All_FMRPDarnell_All_NoncodingRegion_ChmE4	All	FMRPDarnell	All	NoncodingRegion	ChmE4	4179	2597	1.00366	0.890741	0.449429	0.127105
All_FMRPDarnell_All_NoncodingRegion_EpiH3K36me3	All	FMRPDarnell	All	NoncodingRegion	EpiH3K36me3	12678	8060	0.981078	0.181911	0.911642	-1.35094
All_FMRPDarnell_All_NoncodingRegion_EpiH3K4me3	All	FMRPDarnell	All	NoncodingRegion	EpiH3K4me3	10483	6575	0.994438	0.723203	0.643036	-0.366587
All_FMRPDarnell_All_NoncodingRegion_EpiH3K9ac	All	FMRPDarnell	All	NoncodingRegion	EpiH3K9ac	11137	6979	0.99532	0.759986	0.625118	-0.318951
All_FMRPDarnell_All_IntronRegion_ChmE4	All	FMRPDarnell	All	IntronRegion	ChmE4	3767	2356	0.997259	0.916304	0.549616	-0.124692
All_FMRPDarnell_All_IntronRegion_EpiH3K36me3	All	FMRPDarnell	All	IntronRegion	EpiH3K36me3	11915	7593	0.978742	0.145035	0.929668	-1.47332
All_FMRPDarnell_All_IntronRegion_EpiH3K4me3	All	FMRPDarnell	All	IntronRegion	EpiH3K4me3	9763	6138	0.992074	0.624758	0.691769	-0.500871
All_FMRPDarnell_All_IntronRegion_EpiH3K9ac	All	FMRPDarnell	All	IntronRegion	EpiH3K9ac	10358	6517	0.991325	0.585049	0.713299	-0.563047
SNV_Any_All_Any_ChmE4	SNV	Any	All	Any	ChmE4	28433	17793	0.996693	0.730658	0.638288	-0.353887
SNV_Any_All_Any_EpiH3K36me3	SNV	Any	All	Any	EpiH3K36me3	94881	59401	0.996261	0.474929	0.764192	-0.719853
SNV_Any_All_NoncodingRegion_ChmE4	SNV	Any	All	NoncodingRegion	ChmE4	26122	16390	0.994066	0.549651	0.727347	-0.604808
SNV_Any_All_NoncodingRegion_EpiH3K36me3	SNV	Any	All	NoncodingRegion	EpiH3K36me3	91106	57146	0.994372	0.290394	0.855777	-1.06154
SNV_Any_All_IntronRegion_ChmE4	SNV	Any	All	IntronRegion	ChmE4	22180	13845	0.999209	0.943868	0.532439	-0.0814033
SNV_Any_All_IntronRegion_EpiH3K36me3	SNV	Any	All	IntronRegion	EpiH3K36me3	81616	51201	0.994225	0.304543	0.84884	-1.03147
SNV_ProteinCoding_All_Any_ChmE4	SNV	ProteinCoding	All	Any	ChmE4	27526	17190	0.998746	0.89942	0.554318	-0.136578
SNV_ProteinCoding_All_Any_EpiH3K36me3	SNV	ProteinCoding	All	Any	EpiH3K36me3	86030	53745	0.998389	0.7707	0.616973	-0.29754
SNV_ProteinCoding_All_Any_EpiH3K9me3	SNV	ProteinCoding	All	Any	EpiH3K9me3	87317	54444	1.00031	0.956453	0.478724	0.0533558
SNV_ProteinCoding_All_NoncodingRegion_ChmE4	SNV	ProteinCoding	All	NoncodingRegion	ChmE4	25215	15787	0.996201	0.70716	0.649052	-0.382762
SNV_ProteinCoding_All_NoncodingRegion_EpiH3K36me3	SNV	ProteinCoding	All	NoncodingRegion	EpiH3K36me3	82255	51490	0.996385	0.519771	0.741738	-0.648712
SNV_ProteinCoding_All_NoncodingRegion_EpiH3K9me3	SNV	ProteinCoding	All	NoncodingRegion	EpiH3K9me3	83730	52270	0.999117	0.873757	0.56465	-0.162769
SNV_ProteinCoding_All_IntronRegion_ChmE4	SNV	ProteinCoding	All	IntronRegion	ChmE4	21764	13597	0.998351	0.882658	0.563309	-0.159363
SNV_ProteinCoding_All_IntronRegion_EpiH3K36me3	SNV	ProteinCoding	All	IntronRegion	EpiH3K36me3	74725	46851	0.994798	0.376442	0.813121	-0.889456
SNV_ProteinCoding_All_IntronRegion_EpiH3K9me3	SNV	ProteinCoding	All	IntronRegion	EpiH3K9me3	76051	47506	0.998491	0.796904	0.60361	-0.262703
SNV_BE_All_Any_ChmE4	SNV	BE	All	Any	ChmE4	25459	15857	1.0014	0.891388	0.448043	0.130608
SNV_BE_All_Any_EpiH3K36me3	SNV	BE	All	Any	EpiH3K36me3	75778	47443	0.996228	0.519402	0.742133	-0.649934
SNV_BE_All_Any_EpiH3K9me3	SNV	BE	All	Any	EpiH3K9me3	74828	46765	0.998001	0.734592	0.634572	-0.343987
SNV_BE_All_NoncodingRegion_ChmE4	SNV	BE	All	NoncodingRegion	ChmE4	23360	14598	0.998084	0.857627	0.575292	-0.189862
SNV_BE_All_NoncodingRegion_EpiH3K36me3	SNV	BE	All	NoncodingRegion	EpiH3K36me3	72598	45557	0.993933	0.309245	0.846714	-1.02244
SNV_BE_All_NoncodingRegion_EpiH3K9me3	SNV	BE	All	NoncodingRegion	EpiH3K9me3	71911	45005	0.996603	0.571934	0.715883	-0.570653
SNV_BE_All_IntronRegion_ChmE4	SNV	BE	All	IntronRegion	ChmE4	20204	12613	0.999095	0.93668	0.535276	-0.0885401
SNV_BE_All_IntronRegion_EpiH3K36me3	SNV	BE	All	IntronRegion	EpiH3K36me3	66147	41565	0.99259	0.235182	0.883503	-1.19268
SNV_BE_All_IntronRegion_EpiH3K9me3	SNV	BE	All	IntronRegion	EpiH3K9me3	65544	41033	0.996294	0.55597	0.723948	-0.594611
SNV_PLI90Score_All_Any_Any	SNV	PLI90Score	All	Any	Any	35406	21907	1.00805	0.351447	0.177149	0.926284
SNV_PLI90Score_All_Any_ChmE4	SNV	PLI90Score	All	Any	ChmE4	11142	6756	1.02863	0.0674331	0.0342995	1.82105
SNV_PLI90Score_All_Any_ChmE5	SNV	PLI90Score	All	Any	ChmE5	26487	16363	1.00962	0.337837	0.169672	0.955463
SNV_PLI90Score_All_Any_EpiH3K36me3	SNV	PLI90Score	All	Any	EpiH3K36me3	29968	18507	1.00997	0.289206	0.145807	1.05459
SNV_PLI90Score_All_Any_EpiH3K4me3	SNV	PLI90Score	All	Any	EpiH3K4me3	24432	15021	1.01449	0.165441	0.0837491	1.38029
SNV_PLI90Score_All_Any_EpiH3K9ac	SNV	PLI90Score	All	Any	EpiH3K9ac	25693	15875	1.00946	0.353544	0.177444	0.925152
SNV_PLI90Score_All_Any_EpiH3K9me3	SNV	PLI90Score	All	Any	EpiH3K9me3	28431	17492	1.01377	0.155631	0.0782776	1.41675
SNV_PLI90Score_All_NoncodingRegion_Any	SNV	PLI90Score	All	NoncodingRegion	Any	34156	21231	1.00342	0.697461	0.350349	0.384377
SNV_PLI90Score_All_NoncodingRegion_ChmE4	SNV	PLI90Score	All	NoncodingRegion	ChmE4	10194	6243	1.01845	0.258239	0.130114	1.12585
SNV_PLI90Score_All_NoncodingRegion_ChmE5	SNV	PLI90Score	All	NoncodingRegion	ChmE5	25463	15813	1.00435	0.670818	0.337059	0.420502
SNV_PLI90Score_All_NoncodingRegion_EpiH3K36me3	SNV	PLI90Score	All	NoncodingRegion	EpiH3K36me3	28775	17863	1.00473	0.623929	0.312787	0.487967
SNV_PLI90Score_All_NoncodingRegion_EpiH3K4me3	SNV	PLI90Score	All	NoncodingRegion	EpiH3K4me3	23378	14446	1.00936	0.380257	0.191392	0.872778
SNV_PLI90Score_All_NoncodingRegion_EpiH3K9ac	SNV	PLI90Score	All	NoncodingRegion	EpiH3K9ac	24578	15264	1.00431	0.680334	0.341258	0.409033
SNV_PLI90Score_All_NoncodingRegion_EpiH3K9me3	SNV	PLI90Score	All	NoncodingRegion	EpiH3K9me3	27393	16912	1.01026	0.298222	0.149989	1.03648
SNV_PLI90Score_All_IntronRegion_Any	SNV	PLI90Score	All	IntronRegion	Any	31677	19761	0.999822	0.985535	0.510601	-0.0265771
SNV_PLI90Score_All_IntronRegion_ChmE4	SNV	PLI90Score	All	IntronRegion	ChmE4	9098	5582	1.01659	0.337688	0.169796	0.954973
SNV_PLI90Score_All_IntronRegion_ChmE5	SNV	PLI90Score	All	IntronRegion	ChmE5	23766	14802	1.00144	0.895885	0.448665	0.129034
SNV_PLI90Score_All_IntronRegion_EpiH3K36me3	SNV	PLI90Score	All	IntronRegion	EpiH3K36me3	26782	16686	1.0011	0.91362	0.458537	0.104119
SNV_PLI90Score_All_IntronRegion_EpiH3K4me3	SNV	PLI90Score	All	IntronRegion	EpiH3K4me3	21501	13340	1.00529	0.635764	0.319129	0.470137
SNV_PLI90Score_All_IntronRegion_EpiH3K9ac	SNV	PLI90Score	All	IntronRegion	EpiH3K9ac	22561	14054	1.00126	0.910176	0.456702	0.108745
SNV_PLI90Score_All_IntronRegion_EpiH3K9me3	SNV	PLI90Score	All	IntronRegion	EpiH3K9me3	25483	15800	1.00596	0.560679	0.281201	0.579278
SNV_CHD8Common_All_Any_Any	SNV	CHD8Common	All	Any	Any	12279	7621	1.00494	0.737472	0.372014	0.326523
SNV_CHD8Common_All_Any_ChmE4	SNV	CHD8Common	All	Any	ChmE4	5931	3676	1.00633	0.76902	0.388034	0.284447
SNV_CHD8Common_All_Any_ChmE5	SNV	CHD8Common	All	Any	ChmE5	10700	6622	1.00782	0.622672	0.313418	0.486184
SNV_CHD8Common_All_Any_EpiH3K36me3	SNV	CHD8Common	All	Any	EpiH3K36me3	11320	7022	1.00548	0.721287	0.363879	0.34811
SNV_CHD8Common_All_Any_EpiH3K4me3	SNV	CHD8Common	All	Any	EpiH3K4me3	8427	5305	0.990776	0.598653	0.706103	-0.542036
SNV_CHD8Common_All_Any_EpiH3K9ac	SNV	CHD8Common	All	Any	EpiH3K9ac	9618	6009	0.998321	0.921393	0.545711	-0.114833
SNV_CHD8Common_All_Any_EpiH3K9me3	SNV	CHD8Common	All	Any	EpiH3K9me3	9593	5938	1.00763	0.650062	0.327132	0.447845
SNV_CHD8Common_All_NoncodingRegion_Any	SNV	CHD8Common	All	NoncodingRegion	Any	11773	7314	1.00397	0.794536	0.399533	0.254556
SNV_CHD8Common_All_NoncodingRegion_ChmE4	SNV	CHD8Common	All	NoncodingRegion	ChmE4	5514	3429	1.00297	0.896218	0.452435	0.119511
SNV_CHD8Common_All_NoncodingRegion_ChmE5	SNV	CHD8Common	All	NoncodingRegion	ChmE5	10289	6383	1.00539	0.738098	0.372447	0.325379
SNV_CHD8Common_All_NoncodingRegion_EpiH3K36me3	SNV	CHD8Common	All	NoncodingRegion	EpiH3K36me3	10837	6726	1.00494	0.756353	0.379985	0.305519
SNV_CHD8Common_All_NoncodingRegion_EpiH3K4me3	SNV	CHD8Common	All	NoncodingRegion	EpiH3K4me3	8009	5051	0.988983	0.540752	0.73569	-0.630114
SNV_CHD8Common_All_NoncodingRegion_EpiH3K9ac	SNV	CHD8Common	All	NoncodingRegion	EpiH3K9ac	9151	5735	0.995229	0.78098	0.616723	-0.296886
SNV_CHD8Common_All_NoncodingRegion_EpiH3K9me3	SNV	CHD8Common	All	NoncodingRegion	EpiH3K9me3	9177	5679	1.0079	0.642751	0.325251	0.453064
SNV_CHD8Common_All_IntronRegion_Any	SNV	CHD8Common	All	IntronRegion	Any	10536	6560	1.00175	0.918592	0.460528	0.0991043
SNV_CHD8Common_All_IntronRegion_ChmE4	SNV	CHD8Common	All	IntronRegion	ChmE4	4800	3006	0.995956	0.861458	0.576168	-0.1921
SNV_CHD8Common_All_IntronRegion_ChmE5	SNV	CHD8Common	All	IntronRegion	ChmE5	9338	5833	0.998504	0.933486	0.54085	-0.102576
SNV_CHD8Common_All_IntronRegion_EpiH3K36me3	SNV	CHD8Common	All	IntronRegion	EpiH3K36me3	9785	6087	1.00264	0.876796	0.440787	0.148975
SNV_CHD8Common_All_IntronRegion_EpiH3K4me3	SNV	CHD8Common	All	IntronRegion	EpiH3K4me3	7096	4496	0.984408	0.411584	0.799143	-0.838563
SNV_CHD8Common_All_IntronRegion_EpiH3K9ac	SNV	CHD8Common	All	IntronRegion	EpiH3K9ac	8105	5094	0.992389	0.674088	0.67037	-0.440936
SNV_CHD8Common_All_IntronRegion_EpiH3K9me3	SNV	CHD8Common	All	IntronRegion	EpiH3K9me3	8260	5098	1.01057	0.557195	0.281959	0.577032
SNV_FMRPDarnell_All_Any_Any	SNV	FMRPDarnell	All	Any	Any	12910	7983	1.00867	0.545514	0.275819	0.595308
SNV_FMRPDarnell_All_Any_ChmE4	SNV	FMRPDarnell	All	Any	ChmE4	3925	2335	1.04843	0.0709219	0.0364998	1.79283
SNV_FMRPDarnell_All_Any_ChmE5	SNV	FMRPDarnell	All	Any	ChmE5	10164	6250	1.01431	0.377458	0.191542	0.872227
SNV_FMRPDarnell_All_Any_EpiH3K36me3	SNV	FMRPDarnell	All	Any	EpiH3K36me3	11050	6856	1.00526	0.735355	0.370862	0.329571
SNV_FMRPDarnell_All_Any_EpiH3K4me3	SNV	FMRPDarnell	All	Any	EpiH3K4me3	9318	5685	1.0223	0.190461	0.0969975	1.29885
SNV_FMRPDarnell_All_Any_EpiH3K9ac	SNV	FMRPDarnell	All	Any	EpiH3K9ac	9782	5994	1.01788	0.283648	0.142589	1.06876
SNV_FMRPDarnell_All_Any_EpiH3K9me3	SNV	FMRPDarnell	All	Any	EpiH3K9me3	10475	6462	1.01106	0.491953	0.247264	0.683123
SNV_FMRPDarnell_All_NoncodingRegion_Any	SNV	FMRPDarnell	All	NoncodingRegion	Any	12376	7673	1.00601	0.684331	0.344081	0.40135
SNV_FMRPDarnell_All_NoncodingRegion_ChmE4	SNV	FMRPDarnell	All	NoncodingRegion	ChmE4	3503	2093	1.0439	0.120479	0.0622294	1.53632
SNV_FMRPDarnell_All_NoncodingRegion_ChmE5	SNV	FMRPDarnell	All	NoncodingRegion	ChmE5	9714	5983	1.01267	0.445436	0.225537	0.753626
SNV_FMRPDarnell_All_NoncodingRegion_EpiH3K36me3	SNV	FMRPDarnell	All	NoncodingRegion	EpiH3K36me3	10535	6559	1.00181	0.91235	0.459079	0.102754
SNV_FMRPDarnell_All_NoncodingRegion_EpiH3K4me3	SNV	FMRPDarnell	All	NoncodingRegion	EpiH3K4me3	8856	5413	1.02044	0.241857	0.122954	1.16035
SNV_FMRPDarnell_All_NoncodingRegion_EpiH3K9ac	SNV	FMRPDarnell	All	NoncodingRegion	EpiH3K9ac	9298	5709	1.01582	0.351631	0.178486	0.921149
SNV_FMRPDarnell_All_NoncodingRegion_EpiH3K9me3	SNV	FMRPDarnell	All	NoncodingRegion	EpiH3K9me3	10034	6192	1.01072	0.513321	0.258619	0.64761
SNV_FMRPDarnell_All_IntronRegion_Any	SNV	FMRPDarnell	All	IntronRegion	Any	11578	7218	1.00047	0.982054	0.49209	0.0198291
SNV_FMRPDarnell_All_IntronRegion_ChmE4	SNV	FMRPDarnell	All	IntronRegion	ChmE4	3160	1898	1.03843	0.198288	0.100615	1.27805
SNV_FMRPDarnell_All_IntronRegion_ChmE5	SNV	FMRPDarnell	All	IntronRegion	ChmE5	9154	5664	1.00803	0.642315	0.322594	0.460456
SNV_FMRPDarnell_All_IntronRegion_EpiH3K36me3	SNV	FMRPDarnell	All	IntronRegion	EpiH3K36me3	9897	6185	0.998048	0.903224	0.5529	-0.132992
SNV_FMRPDarnell_All_IntronRegion_EpiH3K4me3	SNV	FMRPDarnell	All	IntronRegion	EpiH3K4me3	8244	5069	1.01439	0.427817	0.215664	0.786921
SNV_FMRPDarnell_All_IntronRegion_EpiH3K9ac	SNV	FMRPDarnell	All	IntronRegion	EpiH3K9ac	8654	5350	1.00891	0.614382	0.309742	0.496582
SNV_FMRPDarnell_All_IntronRegion_EpiH3K9me3	SNV	FMRPDarnell	All	IntronRegion	EpiH3K9me3	9417	5828	1.00781	0.647014	0.32479	0.454345
All_Any_All_Any_ChmE6	All	Any	All	Any	ChmE6	5763	3567	1.0077	0.725439	0.365452	0.343923
All_Any_All_Any_ChmE7	All	Any	All	Any	ChmE7	30762	19473	0.985302	0.106428	0.947708	-1.62303
All_Any_All_NoncodingRegion_ChmE6	All	Any	All	NoncodingRegion	ChmE6	5233	3288	0.992674	0.746733	0.635864	-0.347424
All_Any_All_NoncodingRegion_ChmE7	All	Any	All	NoncodingRegion	ChmE7	30063	19067	0.983417	0.0712139	0.965022	-1.8122
All_Any_All_IntronRegion_ChmE6	All	Any	All	IntronRegion	ChmE6	4217	2679	0.98179	0.457656	0.777048	-0.76226
All_Any_All_IntronRegion_ChmE7	All	Any	All	IntronRegion	ChmE7	26771	17016	0.981284	0.0541359	0.973393	-1.93319
All_ProteinCoding_All_Any_ChmE6	All	ProteinCoding	All	Any	ChmE6	5543	3434	1.00677	0.761291	0.384291	0.294231
All_ProteinCoding_All_Any_ChmE7	All	ProteinCoding	All	Any	ChmE7	27747	17530	0.987238	0.183994	0.909556	-1.33803
All_ProteinCoding_All_NoncodingRegion_ChmE6	All	ProteinCoding	All	NoncodingRegion	ChmE6	5013	3155	0.991028	0.690571	0.660523	-0.413891
All_ProteinCoding_All_NoncodingRegion_ChmE7	All	ProteinCoding	All	NoncodingRegion	ChmE7	27048	17124	0.985185	0.126998	0.937614	-1.53505
All_ProteinCoding_All_IntronRegion_ChmE6	All	ProteinCoding	All	IntronRegion	ChmE6	4123	2630	0.977789	0.367787	0.820792	-0.918388
All_ProteinCoding_All_IntronRegion_ChmE7	All	ProteinCoding	All	IntronRegion	ChmE7	24553	15591	0.982242	0.0801953	0.960489	-1.75639
All_BE_All_Any_ChmE6	All	BE	All	Any	ChmE6	5152	3167	1.01465	0.527938	0.265353	0.626927
All_BE_All_Any_ChmE7	All	BE	All	Any	ChmE7	24857	15652	0.990528	0.352594	0.82645	-0.940231
All_BE_All_NoncodingRegion_ChmE6	All	BE	All	NoncodingRegion	ChmE6	4674	2915	1.00009	1	0.505778	-0.0144831
All_BE_All_NoncodingRegion_ChmE7	All	BE	All	NoncodingRegion	ChmE7	24283	15322	0.988495	0.262329	0.870547	-1.12898
All_BE_All_IntronRegion_ChmE6	All	BE	All	IntronRegion	ChmE6	3856	2450	0.981655	0.476481	0.769123	-0.735961
All_BE_All_IntronRegion_ChmE7	All	BE	All	IntronRegion	ChmE7	22123	14013	0.984693	0.153396	0.924532	-1.43623
All_PSD_All_Any_ChmE4	All	PSD	All	Any	ChmE4	4909	3051	1.00355	0.88094	0.445944	0.135916
All_PSD_All_Any_ChmE6	All	PSD	All	Any	ChmE6	1076	635	1.05688	0.274231	0.142543	1.06896
All_PSD_All_Any_ChmE7	All	PSD	All	Any	ChmE7	4269	2727	0.976402	0.331593	0.839411	-0.992038
All_PSD_All_Any_EpiH3K36me3	All	PSD	All	Any	EpiH3K36me3	14002	8921	0.978958	0.116785	0.942827	-1.57896
All_PSD_All_Any_EpiH3K4me1	All	PSD	All	Any	EpiH3K4me1	13241	8459	0.976314	0.0860335	0.9583	-1.73129
All_PSD_All_Any_EpiH3K4me3	All	PSD	All	Any	EpiH3K4me3	11459	7263	0.984053	0.286044	0.860525	-1.08268
All_PSD_All_Any_EpiH3K9ac	All	PSD	All	Any	EpiH3K9ac	12190	7658	0.992833	0.624927	0.693003	-0.50438
All_PSD_All_NoncodingRegion_ChmE4	All	PSD	All	NoncodingRegion	ChmE4	4531	2847	0.992646	0.755694	0.628142	-0.326937
All_PSD_All_NoncodingRegion_ChmE6	All	PSD	All	NoncodingRegion	ChmE6	997	593	1.04864	0.366955	0.190175	0.877252
All_PSD_All_NoncodingRegion_ChmE7	All	PSD	All	NoncodingRegion	ChmE7	4202	2692	0.973573	0.281419	0.86491	-1.10265
All_PSD_All_NoncodingRegion_EpiH3K36me3	All	PSD	All	NoncodingRegion	EpiH3K36me3	13522	8664	0.973442	0.0508025	0.975266	-1.96454
All_PSD_All_NoncodingRegion_EpiH3K4me1	All	PSD	All	NoncodingRegion	EpiH3K4me1	12808	8229	0.970783	0.0359148	0.982457	-2.10737
All_PSD_All_NoncodingRegion_EpiH3K4me3	All	PSD	All	NoncodingRegion	EpiH3K4me3	11030	7038	0.977494	0.135887	0.933515	-1.5025
All_PSD_All_NoncodingRegion_EpiH3K9ac	All	PSD	All	NoncodingRegion	EpiH3K9ac	11738	7418	0.98695	0.376779	0.81503	-0.896585
All_PSD_All_IntronRegion_ChmE4	All	PSD	All	IntronRegion	ChmE4	3903	2501	0.973358	0.2922	0.858315	-1.07278
All_PSD_All_IntronRegion_ChmE6	All	PSD	All	IntronRegion	ChmE6	822	517	0.991674	0.888308	0.576128	-0.191998
All_PSD_All_IntronRegion_ChmE7	All	PSD	All	IntronRegion	ChmE7	3901	2534	0.96019	0.112058	0.946224	-1.6093
All_PSD_All_IntronRegion_EpiH3K36me3	All	PSD	All	IntronRegion	EpiH3K36me3	12502	8094	0.963394	0.00912351	0.99562	-2.62131
All_PSD_All_IntronRegion_EpiH3K4me1	All	PSD	All	IntronRegion	EpiH3K4me1	11815	7634	0.965316	0.0165891	0.992068	-2.41203
All_PSD_All_IntronRegion_EpiH3K4me3	All	PSD	All	IntronRegion	EpiH3K4me3	10137	6512	0.970919	0.0634119	0.969151	-1.86846
All_PSD_All_IntronRegion_EpiH3K9ac	All	PSD	All	IntronRegion	EpiH3K9ac	10688	6808	0.979185	0.176285	0.91424	-1.36734
Indel_Any_All_Any_ChmE4	Indel	Any	All	Any	ChmE4	5993	4104	0.910803	4.34483e-06	0.999998	-4.61211
Indel_Any_All_Any_ChmE6	Indel	Any	All	Any	ChmE6	770	502	0.956698	0.453619	0.792187	-0.814032
Indel_Any_All_Any_ChmE7	Indel	Any	All	Any	ChmE7	4901	3311	0.923237	0.000400688	0.999813	-3.55773
Indel_Any_All_NoncodingRegion_ChmE4	Indel	Any	All	NoncodingRegion	ChmE4	5765	4017	0.895128	8.11702e-08	1	-5.38678
Indel_Any_All_NoncodingRegion_ChmE6	Indel	Any	All	NoncodingRegion	ChmE6	711	485	0.914357	0.129587	0.940608	-1.55989
Indel_Any_All_NoncodingRegion_ChmE7	Indel	Any	All	NoncodingRegion	ChmE7	4841	3280	0.920553	0.000261573	0.999877	-3.66719
Indel_Any_All_IntronRegion_ChmE4	Indel	Any	All	IntronRegion	ChmE4	4985	3478	0.893971	4.37144e-07	1	-5.07143
Indel_Any_All_IntronRegion_ChmE6	Indel	Any	All	IntronRegion	ChmE6	570	397	0.895513	0.0918872	0.958263	-1.73087
Indel_Any_All_IntronRegion_ChmE7	Indel	Any	All	IntronRegion	ChmE7	4316	2920	0.921905	0.000714346	0.999666	-3.40216
Indel_ProteinCoding_All_Any_ChmE4	Indel	ProteinCoding	All	Any	ChmE4	5797	3984	0.907552	2.61515e-06	0.999999	-4.71409
Indel_ProteinCoding_All_Any_ChmE6	Indel	ProteinCoding	All	Any	ChmE6	743	483	0.959466	0.481147	0.773771	-0.751322
Indel_ProteinCoding_All_Any_ChmE7	Indel	ProteinCoding	All	Any	ChmE7	4437	2969	0.93211	0.00317012	0.998539	-2.97585
Indel_ProteinCoding_All_NoncodingRegion_ChmE4	Indel	ProteinCoding	All	NoncodingRegion	ChmE4	5569	3897	0.891322	4.1329e-08	1	-5.50427
Indel_ProteinCoding_All_NoncodingRegion_ChmE6	Indel	ProteinCoding	All	NoncodingRegion	ChmE6	684	466	0.915499	0.145647	0.934542	-1.5105
Indel_ProteinCoding_All_NoncodingRegion_ChmE7	Indel	ProteinCoding	All	NoncodingRegion	ChmE7	4377	2938	0.929207	0.00217513	0.998995	-3.08877
Indel_ProteinCoding_All_IntronRegion_ChmE4	Indel	ProteinCoding	All	IntronRegion	ChmE4	4872	3411	0.890868	2.57785e-07	1	-5.17382
Indel_ProteinCoding_All_IntronRegion_ChmE6	Indel	ProteinCoding	All	IntronRegion	ChmE6	552	386	0.891948	0.0869368	0.96134	-1.76645
Indel_ProteinCoding_All_IntronRegion_ChmE7	Indel	ProteinCoding	All	IntronRegion	ChmE7	3961	2647	0.933337	0.00629959	0.997114	-2.76044
Indel_BE_All_Any_ChmE4	Indel	BE	All	Any	ChmE4	5400	3693	0.912015	1.69377e-05	0.999992	-4.31593
Indel_BE_All_Any_ChmE6	Indel	BE	All	Any	ChmE6	681	450	0.943892	0.343459	0.840015	-0.99452
Indel_BE_All_Any_ChmE7	Indel	BE	All	Any	ChmE7	3975	2667	0.929612	0.00371504	0.998292	-2.92753
Indel_BE_All_NoncodingRegion_ChmE4	Indel	BE	All	NoncodingRegion	ChmE4	5194	3616	0.895904	4.41447e-07	1	-5.07363
Indel_BE_All_NoncodingRegion_ChmE6	Indel	BE	All	NoncodingRegion	ChmE6	630	436	0.901243	0.0952649	0.956362	-1.70995
Indel_BE_All_NoncodingRegion_ChmE7	Indel	BE	All	NoncodingRegion	ChmE7	3930	2639	0.92884	0.00352866	0.998384	-2.94471
Indel_BE_All_IntronRegion_ChmE4	Indel	BE	All	IntronRegion	ChmE4	4547	3179	0.892118	8.95673e-07	1	-4.93713
Indel_BE_All_IntronRegion_ChmE6	Indel	BE	All	IntronRegion	ChmE6	508	362	0.875272	0.0552134	0.976135	-1.97976
Indel_BE_All_IntronRegion_ChmE7	Indel	BE	All	IntronRegion	ChmE7	3561	2393	0.928148	0.00493525	0.997699	-2.83362
Indel_PSD_All_Any_ChmE4	Indel	PSD	All	Any	ChmE4	807	550	0.915163	0.111684	0.9495	-1.64002
Indel_PSD_All_Any_ChmE6	Indel	PSD	All	Any	ChmE6	141	85	1.03464	0.837641	0.443525	0.142039
Indel_PSD_All_Any_ChmE7	Indel	PSD	All	Any	ChmE7	663	461	0.897016	0.0753219	0.966455	-1.83107
Indel_PSD_All_Any_EpiH3K36me3	Indel	PSD	All	Any	EpiH3K36me3	2419	1650	0.914407	0.00529806	0.997584	-2.81806
Indel_PSD_All_Any_EpiH3K4me1	Indel	PSD	All	Any	EpiH3K4me1	2296	1552	0.922716	0.0148402	0.993163	-2.46573
Indel_PSD_All_Any_EpiH3K4me3	Indel	PSD	All	Any	EpiH3K4me3	1863	1277	0.909934	0.00968361	0.995566	-2.61709
Indel_PSD_All_Any_EpiH3K9ac	Indel	PSD	All	Any	EpiH3K9ac	2082	1381	0.940318	0.0776684	0.96372	-1.79559
Indel_PSD_All_NoncodingRegion_ChmE4	Indel	PSD	All	NoncodingRegion	ChmE4	777	535	0.905847	0.0785426	0.963786	-1.79642
Indel_PSD_All_NoncodingRegion_ChmE6	Indel	PSD	All	NoncodingRegion	ChmE6	136	84	1.00983	1	0.514414	-0.0361381
Indel_PSD_All_NoncodingRegion_ChmE7	Indel	PSD	All	NoncodingRegion	ChmE7	659	458	0.897445	0.0795143	0.96545	-1.81777
Indel_PSD_All_NoncodingRegion_EpiH3K36me3	Indel	PSD	All	NoncodingRegion	EpiH3K36me3	2382	1632	0.910352	0.00367455	0.998348	-2.93794
Indel_PSD_All_NoncodingRegion_EpiH3K4me1	Indel	PSD	All	NoncodingRegion	EpiH3K4me1	2265	1538	0.918543	0.0102548	0.995188	-2.58904
Indel_PSD_All_NoncodingRegion_EpiH3K4me3	Indel	PSD	All	NoncodingRegion	EpiH3K4me3	1832	1261	0.906146	0.00735057	0.996657	-2.71213
Indel_PSD_All_NoncodingRegion_EpiH3K9ac	Indel	PSD	All	NoncodingRegion	EpiH3K9ac	2051	1365	0.937175	0.0647666	0.969927	-1.87973
Indel_PSD_All_IntronRegion_ChmE4	Indel	PSD	All	IntronRegion	ChmE4	674	474	0.886889	0.0485449	0.979293	-2.03935
Indel_PSD_All_IntronRegion_ChmE6	Indel	PSD	All	IntronRegion	ChmE6	108	73	0.92276	0.593592	0.739661	-0.642299
Indel_PSD_All_IntronRegion_ChmE7	Indel	PSD	All	IntronRegion	ChmE7	602	424	0.885561	0.0582414	0.974805	-1.95664
Indel_PSD_All_IntronRegion_EpiH3K36me3	Indel	PSD	All	IntronRegion	EpiH3K36me3	2209	1530	0.900517	0.00176234	0.999223	-3.16458
Indel_PSD_All_IntronRegion_EpiH3K4me1	Indel	PSD	All	IntronRegion	EpiH3K4me1	2092	1426	0.915019	0.0103044	0.995397	-2.60429
Indel_PSD_All_IntronRegion_EpiH3K4me3	Indel	PSD	All	IntronRegion	EpiH3K4me3	1679	1164	0.899675	0.00582589	0.997372	-2.79091
Indel_PSD_All_IntronRegion_EpiH3K9ac	Indel	PSD	All	IntronRegion	EpiH3K9ac	1857	1245	0.930316	0.0503925	0.976961	-1.99467
All_PSD_All_Any_ChmE14	All	PSD	All	Any	ChmE14	3835	2402	0.995818	0.875879	0.57183	-0.181035
All_PSD_All_NoncodingRegion_ChmE14	All	PSD	All	NoncodingRegion	ChmE14	3755	2362	0.991557	0.752424	0.634172	-0.342923
All_PSD_All_IntronRegion_ChmE14	All	PSD	All	IntronRegion	ChmE14	3542	2215	0.997384	0.924446	0.546777	-0.117523
Indel_PSD_All_Any_ChmE14	Indel	PSD	All	Any	ChmE14	688	481	0.892136	0.0581513	0.97486	-1.95758
Indel_PSD_All_NoncodingRegion_ChmE14	Indel	PSD	All	NoncodingRegion	ChmE14	682	480	0.886198	0.0433407	0.980507	-2.06433
Indel_PSD_All_IntronRegion_ChmE14	Indel	PSD	All	IntronRegion	ChmE14	633	445	0.88722	0.0560974	0.975749	-1.97294
All_PLI90Score_All_Any_ChmE14	All	PLI90Score	All	Any	ChmE14	9728	6210	0.977057	0.154164	0.925092	-1.44018
All_PLI90Score_All_Any_ChmE7	All	PLI90Score	All	Any	ChmE7	10567	6722	0.980485	0.208133	0.898712	-1.27425
All_PLI90Score_All_Any_EpiH3K4me1	All	PLI90Score	All	Any	EpiH3K4me1	33780	21362	0.986292	0.115032	0.943503	-1.58488
All_PLI90Score_All_Any_EncodeDNase	All	PLI90Score	All	Any	EncodeDNase	8735	5450	0.999664	0.986227	0.513064	-0.0327518
All_PLI90Score_All_NoncodingRegion_ChmE14	All	PLI90Score	All	NoncodingRegion	ChmE14	9531	6083	0.977256	0.161948	0.921212	-1.41327
All_PLI90Score_All_NoncodingRegion_ChmE7	All	PLI90Score	All	NoncodingRegion	ChmE7	10383	6617	0.9787	0.172572	0.916157	-1.37968
All_PLI90Score_All_NoncodingRegion_EpiH3K4me1	All	PLI90Score	All	NoncodingRegion	EpiH3K4me1	32594	20738	0.980299	0.0251539	0.987623	-2.24521
All_PLI90Score_All_NoncodingRegion_EncodeDNase	All	PLI90Score	All	NoncodingRegion	EncodeDNase	8172	5162	0.987411	0.476358	0.766039	-0.725864
All_PLI90Score_All_IntronRegion_ChmE14	All	PLI90Score	All	IntronRegion	ChmE14	8922	5703	0.975768	0.148444	0.927656	-1.45855
All_PLI90Score_All_IntronRegion_ChmE7	All	PLI90Score	All	IntronRegion	ChmE7	9716	6222	0.973969	0.105145	0.948999	-1.63523
All_PLI90Score_All_IntronRegion_EpiH3K4me1	All	PLI90Score	All	IntronRegion	EpiH3K4me1	30153	19228	0.978102	0.0165622	0.991897	-2.40422
All_PLI90Score_All_IntronRegion_EncodeDNase	All	PLI90Score	All	IntronRegion	EncodeDNase	7164	4519	0.988783	0.555423	0.728453	-0.608141
All_PSD_All_Any_EncodeDNase	All	PSD	All	Any	EncodeDNase	3464	2155	1.00258	0.934424	0.471014	0.0727208
All_PSD_All_NoncodingRegion_EncodeDNase	All	PSD	All	NoncodingRegion	EncodeDNase	3246	2045	0.990018	0.723868	0.646876	-0.376899
All_PSD_All_IntronRegion_EncodeDNase	All	PSD	All	IntronRegion	EncodeDNase	2797	1784	0.97788	0.465985	0.776618	-0.760822
All_FMRPDarnell_All_Any_ChmE14	All	FMRPDarnell	All	Any	ChmE14	4005	2574	0.970469	0.238531	0.885812	-1.20455
All_FMRPDarnell_All_Any_ChmE7	All	FMRPDarnell	All	Any	ChmE7	4558	2821	1.00776	0.755694	0.380388	0.304462
All_FMRPDarnell_All_Any_EpiH3K4me1	All	FMRPDarnell	All	Any	EpiH3K4me1	12770	8035	0.991272	0.539934	0.734468	-0.626382
All_FMRPDarnell_All_Any_EncodeDNase	All	FMRPDarnell	All	Any	EncodeDNase	3446	2189	0.981877	0.502245	0.754785	-0.689624
All_FMRPDarnell_All_NoncodingRegion_ChmE14	All	FMRPDarnell	All	NoncodingRegion	ChmE14	3904	2513	0.968958	0.217989	0.894548	-1.25108
All_FMRPDarnell_All_NoncodingRegion_ChmE7	All	FMRPDarnell	All	NoncodingRegion	ChmE7	4461	2774	1.00303	0.903812	0.45761	0.106456
All_FMRPDarnell_All_NoncodingRegion_EpiH3K4me1	All	FMRPDarnell	All	NoncodingRegion	EpiH3K4me1	12231	7740	0.985618	0.31898	0.843264	-1.00796
All_FMRPDarnell_All_NoncodingRegion_EncodeDNase	All	FMRPDarnell	All	NoncodingRegion	EncodeDNase	3189	2043	0.973585	0.348257	0.832824	-0.965383
All_FMRPDarnell_All_IntronRegion_ChmE14	All	FMRPDarnell	All	IntronRegion	ChmE14	3685	2383	0.964498	0.169934	0.918241	-1.39334
All_FMRPDarnell_All_IntronRegion_ChmE7	All	FMRPDarnell	All	IntronRegion	ChmE7	4189	2629	0.993819	0.803376	0.605742	-0.268239
All_FMRPDarnell_All_IntronRegion_EpiH3K4me1	All	FMRPDarnell	All	IntronRegion	EpiH3K4me1	11435	7274	0.980507	0.190971	0.907101	-1.32311
All_FMRPDarnell_All_IntronRegion_EncodeDNase	All	FMRPDarnell	All	IntronRegion	EncodeDNase	2857	1844	0.966356	0.254511	0.878398	-1.16701
SNV_Any_All_Any_ChmE14	SNV	Any	All	Any	ChmE14	35838	22315	1.00169	0.84454	0.423949	0.191801
SNV_Any_All_Any_ChmE7	SNV	Any	All	Any	ChmE7	25861	16162	0.998017	0.844945	0.581474	-0.205665
SNV_Any_All_NoncodingRegion_ChmE14	SNV	Any	All	NoncodingRegion	ChmE14	34688	21591	1.00206	0.814989	0.408709	0.230868
SNV_Any_All_NoncodingRegion_ChmE7	SNV	Any	All	NoncodingRegion	ChmE7	25222	15787	0.996478	0.729954	0.63887	-0.355439
SNV_Any_All_IntronRegion_ChmE14	SNV	Any	All	IntronRegion	ChmE14	30829	19161	1.00353	0.702752	0.353582	0.375669
SNV_Any_All_IntronRegion_ChmE7	SNV	Any	All	IntronRegion	ChmE7	22455	14096	0.993585	0.550614	0.728086	-0.607034
SNV_ProteinCoding_All_Any_ChmE14	SNV	ProteinCoding	All	Any	ChmE14	29778	18499	1.004	0.673701	0.337392	0.419591
SNV_ProteinCoding_All_Any_ChmE15	SNV	ProteinCoding	All	Any	ChmE15	83468	52161	0.998072	0.72925	0.636851	-0.350055
SNV_ProteinCoding_All_Any_ChmE7	SNV	ProteinCoding	All	Any	ChmE7	23310	14561	0.998479	0.886587	0.560508	-0.152257
SNV_ProteinCoding_All_NoncodingRegion_ChmE14	SNV	ProteinCoding	All	NoncodingRegion	ChmE14	28628	17775	1.00454	0.636613	0.320062	0.467526
SNV_ProteinCoding_All_NoncodingRegion_ChmE15	SNV	ProteinCoding	All	NoncodingRegion	ChmE15	81238	50856	0.996334	0.517173	0.743402	-0.653868
SNV_ProteinCoding_All_NoncodingRegion_ChmE7	SNV	ProteinCoding	All	NoncodingRegion	ChmE7	22671	14186	0.996778	0.764287	0.62159	-0.30966
SNV_ProteinCoding_All_IntronRegion_ChmE14	SNV	ProteinCoding	All	IntronRegion	ChmE14	25850	16040	1.00518	0.608439	0.306291	0.506392
SNV_ProteinCoding_All_IntronRegion_ChmE15	SNV	ProteinCoding	All	IntronRegion	ChmE15	75407	47319	0.993948	0.301648	0.850662	-1.03928
SNV_ProteinCoding_All_IntronRegion_ChmE7	SNV	ProteinCoding	All	IntronRegion	ChmE7	20592	12944	0.992242	0.489908	0.758884	-0.702716
SNV_BE_All_Any_ChmE14	SNV	BE	All	Any	ChmE14	23466	14579	1.00392	0.712188	0.358335	0.362912
SNV_BE_All_Any_ChmE15	SNV	BE	All	Any	ChmE15	70452	44240	0.993267	0.26528	0.868235	-1.11809
SNV_BE_All_Any_ChmE7	SNV	BE	All	Any	ChmE7	20882	12985	1.00304	0.788604	0.396299	0.262938
SNV_BE_All_NoncodingRegion_ChmE14	SNV	BE	All	NoncodingRegion	ChmE14	22691	14083	1.00495	0.64864	0.325461	0.452481
SNV_BE_All_NoncodingRegion_ChmE15	SNV	BE	All	NoncodingRegion	ChmE15	68763	43252	0.9916	0.169767	0.916031	-1.37886
SNV_BE_All_NoncodingRegion_ChmE7	SNV	BE	All	NoncodingRegion	ChmE7	20353	12683	1.00091	0.941388	0.471494	0.0715154
SNV_BE_All_IntronRegion_ChmE14	SNV	BE	All	IntronRegion	ChmE14	20642	12781	1.00734	0.517869	0.260777	0.640953
SNV_BE_All_IntronRegion_ChmE15	SNV	BE	All	IntronRegion	ChmE15	64135	40392	0.990347	0.126959	0.937154	-1.53132
SNV_BE_All_IntronRegion_ChmE7	SNV	BE	All	IntronRegion	ChmE7	18562	11620	0.996337	0.758318	0.625235	-0.31926
SNV_PLI90Score_All_Any_ChmE14	SNV	PLI90Score	All	Any	ChmE14	7971	4947	1.00498	0.786139	0.39716	0.260706
SNV_PLI90Score_All_Any_ChmE15	SNV	PLI90Score	All	Any	ChmE15	25914	16234	0.995627	0.663106	0.672013	-0.445479
SNV_PLI90Score_All_Any_ChmE7	SNV	PLI90Score	All	Any	ChmE7	8899	5563	0.997746	0.897974	0.557718	-0.145186
SNV_PLI90Score_All_Any_EpiH3K27ac	SNV	PLI90Score	All	Any	EpiH3K27ac	26815	16533	1.01161	0.243925	0.122939	1.16042
SNV_PLI90Score_All_Any_EpiH3K27me3	SNV	PLI90Score	All	Any	EpiH3K27me3	22904	14111	1.01237	0.252857	0.126829	1.14151
SNV_PLI90Score_All_Any_EpiH3K4me1	SNV	PLI90Score	All	Any	EpiH3K4me1	27956	17361	1.00436	0.65685	0.329055	0.442525
SNV_PLI90Score_All_Any_EncodeDNase	SNV	PLI90Score	All	Any	EncodeDNase	7645	4729	1.00831	0.657355	0.332358	0.433411
SNV_PLI90Score_All_NoncodingRegion_ChmE14	SNV	PLI90Score	All	NoncodingRegion	ChmE14	7788	4824	1.00695	0.707449	0.358011	0.363779
SNV_PLI90Score_All_NoncodingRegion_ChmE15	SNV	PLI90Score	All	NoncodingRegion	ChmE15	25424	15949	0.994256	0.567942	0.71835	-0.577946
SNV_PLI90Score_All_NoncodingRegion_ChmE7	SNV	PLI90Score	All	NoncodingRegion	ChmE7	8729	5466	0.996053	0.8225	0.595804	-0.242501
SNV_PLI90Score_All_NoncodingRegion_EpiH3K27ac	SNV	PLI90Score	All	NoncodingRegion	EpiH3K27ac	25686	15917	1.00652	0.522128	0.262141	0.636758
SNV_PLI90Score_All_NoncodingRegion_EpiH3K27me3	SNV	PLI90Score	All	NoncodingRegion	EpiH3K27me3	22119	13685	1.00811	0.459996	0.231283	0.734628
SNV_PLI90Score_All_NoncodingRegion_EpiH3K4me1	SNV	PLI90Score	All	NoncodingRegion	EpiH3K4me1	26900	16774	1.00024	0.984302	0.493372	0.0166151
SNV_PLI90Score_All_NoncodingRegion_EncodeDNase	SNV	PLI90Score	All	NoncodingRegion	EncodeDNase	7148	4462	0.999178	0.969559	0.523051	-0.0578113
SNV_PLI90Score_All_IntronRegion_ChmE14	SNV	PLI90Score	All	IntronRegion	ChmE14	7296	4535	1.00345	0.857498	0.43348	0.167521
SNV_PLI90Score_All_IntronRegion_ChmE15	SNV	PLI90Score	All	IntronRegion	ChmE15	24109	15167	0.991442	0.406582	0.798707	-0.83701
SNV_PLI90Score_All_IntronRegion_ChmE7	SNV	PLI90Score	All	IntronRegion	ChmE7	8174	5148	0.990339	0.586935	0.711946	-0.55908
SNV_PLI90Score_All_IntronRegion_EpiH3K27ac	SNV	PLI90Score	All	IntronRegion	EpiH3K27ac	23613	14687	1.00278	0.792833	0.398926	0.256128
SNV_PLI90Score_All_IntronRegion_EpiH3K27me3	SNV	PLI90Score	All	IntronRegion	EpiH3K27me3	20501	12725	1.00486	0.672318	0.336931	0.420855
SNV_PLI90Score_All_IntronRegion_EpiH3K4me1	SNV	PLI90Score	All	IntronRegion	EpiH3K4me1	24904	15559	0.998332	0.870099	0.56796	-0.171183
SNV_PLI90Score_All_IntronRegion_EncodeDNase	SNV	PLI90Score	All	IntronRegion	EncodeDNase	6288	3908	1.00357	0.870607	0.436816	0.159046
SNV_PSD_All_Any_Any	SNV	PSD	All	Any	Any	13648	8541	0.996662	0.80914	0.599831	-0.25291
SNV_PSD_All_Any_ChmE14	SNV	PSD	All	Any	ChmE14	3147	1921	1.02178	0.461484	0.235044	0.722335
SNV_PSD_All_Any_ChmE15	SNV	PSD	All	Any	ChmE15	10204	6452	0.986424	0.389664	0.808152	-0.871108
SNV_PSD_All_Any_ChmE4	SNV	PSD	All	Any	ChmE4	4102	2501	1.02299	0.375864	0.190262	0.87693
SNV_PSD_All_Any_ChmE5	SNV	PSD	All	Any	ChmE5	10205	6458	0.985605	0.363958	0.822153	-0.923601
SNV_PSD_All_Any_ChmE7	SNV	PSD	All	Any	ChmE7	3606	2266	0.992553	0.778182	0.617673	-0.299375
SNV_PSD_All_Any_EpiH3K27ac	SNV	PSD	All	Any	EpiH3K27ac	10744	6726	0.996315	0.81551	0.598451	-0.249341
SNV_PSD_All_Any_EpiH3K27me3	SNV	PSD	All	Any	EpiH3K27me3	8905	5471	1.01521	0.381846	0.193277	0.865884
SNV_PSD_All_Any_EpiH3K36me3	SNV	PSD	All	Any	EpiH3K36me3	11583	7271	0.993607	0.669575	0.670049	-0.440048
SNV_PSD_All_Any_EpiH3K4me1	SNV	PSD	All	Any	EpiH3K4me1	10945	6907	0.988357	0.446253	0.780397	-0.773533
SNV_PSD_All_Any_EpiH3K4me3	SNV	PSD	All	Any	EpiH3K4me3	9596	5986	0.999865	0.993429	0.508337	-0.0208986
SNV_PSD_All_Any_EpiH3K9ac	SNV	PSD	All	Any	EpiH3K9ac	10108	6277	1.00439	0.790996	0.397427	0.260013
SNV_PSD_All_Any_EpiH3K9me3	SNV	PSD	All	Any	EpiH3K9me3	10914	6809	0.999743	0.987678	0.511385	-0.0285424
SNV_PSD_All_Any_EncodeDNase	SNV	PSD	All	Any	EncodeDNase	3049	1886	1.00833	0.781007	0.397159	0.260707
SNV_PSD_All_NoncodingRegion_Any	SNV	PSD	All	NoncodingRegion	Any	13180	8288	0.991867	0.560351	0.723449	-0.593117
SNV_PSD_All_NoncodingRegion_ChmE14	SNV	PSD	All	NoncodingRegion	ChmE14	3073	1882	1.01843	0.539652	0.2737	0.601661
SNV_PSD_All_NoncodingRegion_ChmE15	SNV	PSD	All	NoncodingRegion	ChmE15	10002	6346	0.983048	0.288566	0.859257	-1.07699
SNV_PSD_All_NoncodingRegion_ChmE4	SNV	PSD	All	NoncodingRegion	ChmE4	3754	2312	1.01273	0.634704	0.323358	0.45833
SNV_PSD_All_NoncodingRegion_ChmE5	SNV	PSD	All	NoncodingRegion	ChmE5	9821	6247	0.980555	0.226913	0.889691	-1.22489
SNV_PSD_All_NoncodingRegion_ChmE7	SNV	PSD	All	NoncodingRegion	ChmE7	3543	2234	0.989181	0.694896	0.663935	-0.423225
SNV_PSD_All_NoncodingRegion_EpiH3K27ac	SNV	PSD	All	NoncodingRegion	EpiH3K27ac	10315	6498	0.990096	0.531114	0.739039	-0.640386
SNV_PSD_All_NoncodingRegion_EpiH3K27me3	SNV	PSD	All	NoncodingRegion	EpiH3K27me3	8601	5319	1.00857	0.631787	0.317041	0.47599
SNV_PSD_All_NoncodingRegion_EpiH3K36me3	SNV	PSD	All	NoncodingRegion	EpiH3K36me3	11140	7032	0.988084	0.432191	0.787672	-0.798371
SNV_PSD_All_NoncodingRegion_EpiH3K4me1	SNV	PSD	All	NoncodingRegion	EpiH3K4me1	10543	6691	0.98279	0.269544	0.869044	-1.12188
SNV_PSD_All_NoncodingRegion_EpiH3K4me3	SNV	PSD	All	NoncodingRegion	EpiH3K4me3	9198	5777	0.993068	0.680619	0.665379	-0.427189
SNV_PSD_All_NoncodingRegion_EpiH3K9ac	SNV	PSD	All	NoncodingRegion	EpiH3K9ac	9687	6053	0.998174	0.915171	0.549399	-0.124143
SNV_PSD_All_NoncodingRegion_EpiH3K9me3	SNV	PSD	All	NoncodingRegion	EpiH3K9me3	10528	6593	0.99598	0.801503	0.605856	-0.268535
SNV_PSD_All_NoncodingRegion_EncodeDNase	SNV	PSD	All	NoncodingRegion	EncodeDNase	2847	1783	0.995919	0.891856	0.563019	-0.158628
SNV_PSD_All_IntronRegion_Any	SNV	PSD	All	IntronRegion	Any	12200	7727	0.984774	0.291012	0.85675	-1.06583
SNV_PSD_All_IntronRegion_ChmE14	SNV	PSD	All	IntronRegion	ChmE14	2909	1770	1.02508	0.417076	0.212094	0.799178
SNV_PSD_All_IntronRegion_ChmE15	SNV	PSD	All	IntronRegion	ChmE15	9554	6075	0.980904	0.239663	0.882318	-1.18665
SNV_PSD_All_IntronRegion_ChmE4	SNV	PSD	All	IntronRegion	ChmE4	3229	2027	0.993578	0.820536	0.598349	-0.249077
SNV_PSD_All_IntronRegion_ChmE5	SNV	PSD	All	IntronRegion	ChmE5	9101	5832	0.973328	0.108109	0.947697	-1.62292
SNV_PSD_All_IntronRegion_ChmE7	SNV	PSD	All	IntronRegion	ChmE7	3299	2110	0.975186	0.371029	0.821698	-0.921855
SNV_PSD_All_IntronRegion_EpiH3K27ac	SNV	PSD	All	IntronRegion	EpiH3K27ac	9435	6002	0.980469	0.233488	0.886175	-1.20644
SNV_PSD_All_IntronRegion_EpiH3K27me3	SNV	PSD	All	IntronRegion	EpiH3K27me3	7982	4964	1.00292	0.877933	0.441342	0.147567
SNV_PSD_All_IntronRegion_EpiH3K36me3	SNV	PSD	All	IntronRegion	EpiH3K36me3	10293	6564	0.97805	0.161087	0.921616	-1.41602
SNV_PSD_All_IntronRegion_EpiH3K4me1	SNV	PSD	All	IntronRegion	EpiH3K4me1	9723	6208	0.976869	0.151731	0.926708	-1.4517
SNV_PSD_All_IntronRegion_EpiH3K4me3	SNV	PSD	All	IntronRegion	EpiH3K4me3	8458	5348	0.986425	0.436189	0.786796	-0.795355
SNV_PSD_All_IntronRegion_EpiH3K9ac	SNV	PSD	All	IntronRegion	EpiH3K9ac	8831	5563	0.990122	0.565916	0.723376	-0.5929
SNV_PSD_All_IntronRegion_EpiH3K9me3	SNV	PSD	All	IntronRegion	EpiH3K9me3	9776	6165	0.989045	0.499185	0.754761	-0.68955
SNV_PSD_All_IntronRegion_EncodeDNase	SNV	PSD	All	IntronRegion	EncodeDNase	2458	1557	0.984648	0.638021	0.692239	-0.502206
SNV_FMRPDarnell_All_Any_ChmE14	SNV	FMRPDarnell	All	Any	ChmE14	3268	2052	0.993327	0.810661	0.602292	-0.259285
SNV_FMRPDarnell_All_Any_ChmE15	SNV	FMRPDarnell	All	Any	ChmE15	9587	6041	0.989832	0.537413	0.737125	-0.634508
SNV_FMRPDarnell_All_Any_ChmE7	SNV	FMRPDarnell	All	Any	ChmE7	3843	2342	1.02346	0.381163	0.193488	0.865115
SNV_FMRPDarnell_All_Any_EpiH3K27ac	SNV	FMRPDarnell	All	Any	EpiH3K27ac	10409	6403	1.01394	0.387491	0.1949	0.859981
SNV_FMRPDarnell_All_Any_EpiH3K27me3	SNV	FMRPDarnell	All	Any	EpiH3K27me3	8661	5378	1.00447	0.801352	0.403891	0.24329
SNV_FMRPDarnell_All_Any_EpiH3K4me1	SNV	FMRPDarnell	All	Any	EpiH3K4me1	10616	6581	1.00614	0.700899	0.352753	0.377898
SNV_FMRPDarnell_All_Any_EncodeDNase	SNV	FMRPDarnell	All	Any	EncodeDNase	3043	1911	0.993182	0.815243	0.601316	-0.256754
SNV_FMRPDarnell_All_NoncodingRegion_ChmE14	SNV	FMRPDarnell	All	NoncodingRegion	ChmE14	3175	1992	0.994128	0.841317	0.590173	-0.227989
SNV_FMRPDarnell_All_NoncodingRegion_ChmE15	SNV	FMRPDarnell	All	NoncodingRegion	ChmE15	9362	5905	0.988864	0.500386	0.753756	-0.686356
SNV_FMRPDarnell_All_NoncodingRegion_ChmE7	SNV	FMRPDarnell	All	NoncodingRegion	ChmE7	3753	2298	1.01863	0.491973	0.249251	0.67685
SNV_FMRPDarnell_All_NoncodingRegion_EpiH3K27ac	SNV	FMRPDarnell	All	NoncodingRegion	EpiH3K27ac	9917	6120	1.01069	0.516084	0.260546	0.641663
SNV_FMRPDarnell_All_NoncodingRegion_EpiH3K27me3	SNV	FMRPDarnell	All	NoncodingRegion	EpiH3K27me3	8328	5174	1.00393	0.831855	0.417702	0.207777
SNV_FMRPDarnell_All_NoncodingRegion_EpiH3K4me1	SNV	FMRPDarnell	All	NoncodingRegion	EpiH3K4me1	10144	6303	1.00381	0.816187	0.411183	0.224502
SNV_FMRPDarnell_All_NoncodingRegion_EncodeDNase	SNV	FMRPDarnell	All	NoncodingRegion	EncodeDNase	2823	1777	0.990857	0.761804	0.627961	-0.326458
SNV_FMRPDarnell_All_IntronRegion_ChmE14	SNV	FMRPDarnell	All	IntronRegion	ChmE14	3002	1903	0.98392	0.587074	0.717478	-0.575366
SNV_FMRPDarnell_All_IntronRegion_ChmE15	SNV	FMRPDarnell	All	IntronRegion	ChmE15	8906	5644	0.9842	0.348545	0.828577	-0.948558
SNV_FMRPDarnell_All_IntronRegion_ChmE7	SNV	FMRPDarnell	All	IntronRegion	ChmE7	3529	2194	1.00324	0.913436	0.461022	0.09786
SNV_FMRPDarnell_All_IntronRegion_EpiH3K27ac	SNV	FMRPDarnell	All	IntronRegion	EpiH3K27ac	9242	5739	1.00442	0.794592	0.401374	0.249792
SNV_FMRPDarnell_All_IntronRegion_EpiH3K27me3	SNV	FMRPDarnell	All	IntronRegion	EpiH3K27me3	7775	4876	0.994545	0.769932	0.62302	-0.313421
SNV_FMRPDarnell_All_IntronRegion_EpiH3K4me1	SNV	FMRPDarnell	All	IntronRegion	EpiH3K4me1	9486	5944	0.995387	0.784779	0.61492	-0.292166
SNV_FMRPDarnell_All_IntronRegion_EncodeDNase	SNV	FMRPDarnell	All	IntronRegion	EncodeDNase	2538	1612	0.982006	0.5765	0.723784	-0.59412
All_WillseyUnion_All_Any_Any	All	WillseyUnion	All	Any	Any	5725	3559	1.00331	0.88127	0.44497	0.138381
All_WillseyUnion_All_Any_ChmE1	All	WillseyUnion	All	Any	ChmE1	216	134	1.00539	1	0.514209	-0.0356236
All_WillseyUnion_All_Any_ChmE15	All	WillseyUnion	All	Any	ChmE15	4349	2759	0.983163	0.487065	0.762966	-0.715876
All_WillseyUnion_All_Any_ChmE5	All	WillseyUnion	All	Any	ChmE5	4051	2496	1.01229	0.638309	0.322527	0.460644
All_WillseyUnion_All_Any_ChmE7	All	WillseyUnion	All	Any	ChmE7	1328	834	0.993161	0.877031	0.575042	-0.189227
All_WillseyUnion_All_Any_EpiH3K27ac	All	WillseyUnion	All	Any	EpiH3K27ac	4046	2510	1.0054	0.839034	0.423677	0.192495
All_WillseyUnion_All_Any_EpiH3K27me3	All	WillseyUnion	All	Any	EpiH3K27me3	3690	2312	0.995466	0.863057	0.576017	-0.191714
All_WillseyUnion_All_Any_EpiH3K36me3	All	WillseyUnion	All	Any	EpiH3K36me3	4655	2872	1.01093	0.652535	0.329901	0.440186
All_WillseyUnion_All_Any_EpiH3K4me1	All	WillseyUnion	All	Any	EpiH3K4me1	4212	2628	0.999656	0.990083	0.513151	-0.0329708
All_WillseyUnion_All_Any_EpiH3K4me3	All	WillseyUnion	All	Any	EpiH3K4me3	3784	2335	1.01077	0.693403	0.349425	0.386874
All_WillseyUnion_All_Any_EpiH3K9ac	All	WillseyUnion	All	Any	EpiH3K9ac	3897	2429	1.00067	0.989688	0.497618	0.00597118
All_WillseyUnion_All_Any_EpiH3K9me3	All	WillseyUnion	All	Any	EpiH3K9me3	4493	2754	1.01756	0.476195	0.241626	0.70108
All_WillseyUnion_All_Any_EncodeTFBS	All	WillseyUnion	All	Any	EncodeTFBS	542	321	1.05313	0.484035	0.24774	0.68162
All_WillseyUnion_All_NoncodingRegion_Any	All	WillseyUnion	All	NoncodingRegion	Any	5526	3458	0.996721	0.87932	0.566763	-0.168138
All_WillseyUnion_All_NoncodingRegion_ChmE1	All	WillseyUnion	All	NoncodingRegion	ChmE1	208	129	1.00568	1	0.514197	-0.0355946
All_WillseyUnion_All_NoncodingRegion_ChmE15	All	WillseyUnion	All	NoncodingRegion	ChmE15	4258	2711	0.979634	0.402416	0.803889	-0.855595
All_WillseyUnion_All_NoncodingRegion_ChmE5	All	WillseyUnion	All	NoncodingRegion	ChmE5	3892	2418	1.00393	0.886805	0.447648	0.131605
All_WillseyUnion_All_NoncodingRegion_ChmE7	All	WillseyUnion	All	NoncodingRegion	ChmE7	1304	823	0.988247	0.789146	0.61776	-0.299603
All_WillseyUnion_All_NoncodingRegion_EpiH3K27ac	All	WillseyUnion	All	NoncodingRegion	EpiH3K27ac	3871	2421	0.997278	0.917429	0.549792	-0.125136
All_WillseyUnion_All_NoncodingRegion_EpiH3K27me3	All	WillseyUnion	All	NoncodingRegion	EpiH3K27me3	3562	2245	0.989613	0.705642	0.658368	-0.408013
All_WillseyUnion_All_NoncodingRegion_EpiH3K36me3	All	WillseyUnion	All	NoncodingRegion	EpiH3K36me3	4467	2778	1.00293	0.913445	0.45916	0.102549
All_WillseyUnion_All_NoncodingRegion_EpiH3K4me1	All	WillseyUnion	All	NoncodingRegion	EpiH3K4me1	4045	2549	0.989775	0.685417	0.664828	-0.425675
All_WillseyUnion_All_NoncodingRegion_EpiH3K4me3	All	WillseyUnion	All	NoncodingRegion	EpiH3K4me3	3623	2256	1.00165	0.957233	0.48369	0.0408933
All_WillseyUnion_All_NoncodingRegion_EpiH3K9ac	All	WillseyUnion	All	NoncodingRegion	EpiH3K9ac	3723	2342	0.991503	0.751401	0.634472	-0.343721
All_WillseyUnion_All_NoncodingRegion_EpiH3K9me3	All	WillseyUnion	All	NoncodingRegion	EpiH3K9me3	4321	2668	1.01015	0.684922	0.347778	0.391326
All_WillseyUnion_All_NoncodingRegion_EncodeTFBS	All	WillseyUnion	All	NoncodingRegion	EncodeTFBS	520	308	1.05303	0.497296	0.253328	0.664053
All_WillseyUnion_All_IntronRegion_Any	All	WillseyUnion	All	IntronRegion	Any	5112	3234	0.985913	0.528618	0.741612	-0.648324
All_WillseyUnion_All_IntronRegion_ChmE1	All	WillseyUnion	All	IntronRegion	ChmE1	146	95	0.958555	0.741102	0.662911	-0.420422
All_WillseyUnion_All_IntronRegion_ChmE15	All	WillseyUnion	All	IntronRegion	ChmE15	4032	2585	0.972854	0.277124	0.866587	-1.1104
All_WillseyUnion_All_IntronRegion_ChmE5	All	WillseyUnion	All	IntronRegion	ChmE5	3580	2257	0.989325	0.69639	0.662671	-0.419764
All_WillseyUnion_All_IntronRegion_ChmE7	All	WillseyUnion	All	IntronRegion	ChmE7	1205	765	0.982457	0.710968	0.662032	-0.418016
All_WillseyUnion_All_IntronRegion_EpiH3K27ac	All	WillseyUnion	All	IntronRegion	EpiH3K27ac	3527	2241	0.981638	0.498552	0.759986	-0.706258
All_WillseyUnion_All_IntronRegion_EpiH3K27me3	All	WillseyUnion	All	IntronRegion	EpiH3K27me3	3297	2093	0.982511	0.528657	0.742896	-0.6523
All_WillseyUnion_All_IntronRegion_EpiH3K36me3	All	WillseyUnion	All	IntronRegion	EpiH3K36me3	4117	2600	0.987632	0.624722	0.696999	-0.515789
All_WillseyUnion_All_IntronRegion_EpiH3K4me1	All	WillseyUnion	All	IntronRegion	EpiH3K4me1	3722	2372	0.9787	0.41426	0.799251	-0.838949
All_WillseyUnion_All_IntronRegion_EpiH3K4me3	All	WillseyUnion	All	IntronRegion	EpiH3K4me3	3332	2102	0.98869	0.685919	0.666247	-0.429572
All_WillseyUnion_All_IntronRegion_EpiH3K9ac	All	WillseyUnion	All	IntronRegion	EpiH3K9ac	3387	2161	0.977571	0.415489	0.800753	-0.844315
All_WillseyUnion_All_IntronRegion_EpiH3K9me3	All	WillseyUnion	All	IntronRegion	EpiH3K9me3	4020	2507	1.00014	1	0.505674	-0.0142229
All_WillseyUnion_All_IntronRegion_EncodeTFBS	All	WillseyUnion	All	IntronRegion	EncodeTFBS	432	276	0.976253	0.757372	0.644478	-0.370454
All_CHD8Common_All_Any_ChmE1	All	CHD8Common	All	Any	ChmE1	810	521	0.969695	0.592425	0.722466	-0.590183
All_CHD8Common_All_Any_ChmE15	All	CHD8Common	All	Any	ChmE15	8475	5377	0.983077	0.327962	0.839329	-0.991705
All_CHD8Common_All_Any_ChmE7	All	CHD8Common	All	Any	ChmE7	3575	2182	1.0219	0.431985	0.218541	0.77713
All_CHD8Common_All_Any_EpiH3K27ac	All	CHD8Common	All	Any	EpiH3K27ac	11999	7575	0.987985	0.410552	0.798034	-0.83462
All_CHD8Common_All_Any_EpiH3K27me3	All	CHD8Common	All	Any	EpiH3K27me3	7099	4505	0.982856	0.364639	0.821686	-0.92181
All_CHD8Common_All_Any_EpiH3K4me1	All	CHD8Common	All	Any	EpiH3K4me1	11985	7569	0.987614	0.397884	0.805039	-0.85976
All_CHD8Common_All_Any_EncodeTFBS	All	CHD8Common	All	Any	EncodeTFBS	1768	1115	0.988997	0.773996	0.624961	-0.318535
All_CHD8Common_All_NoncodingRegion_ChmE1	All	CHD8Common	All	NoncodingRegion	ChmE1	743	471	0.983911	0.790625	0.625644	-0.320339
All_CHD8Common_All_NoncodingRegion_ChmE15	All	CHD8Common	All	NoncodingRegion	ChmE15	8371	5317	0.98197	0.299835	0.85319	-1.05021
All_CHD8Common_All_NoncodingRegion_ChmE7	All	CHD8Common	All	NoncodingRegion	ChmE7	3496	2146	1.01608	0.565444	0.287405	0.560981
All_CHD8Common_All_NoncodingRegion_EpiH3K27ac	All	CHD8Common	All	NoncodingRegion	EpiH3K27ac	11453	7261	0.983808	0.279209	0.864119	-1.09902
All_CHD8Common_All_NoncodingRegion_EpiH3K27me3	All	CHD8Common	All	NoncodingRegion	EpiH3K27me3	6773	4326	0.976523	0.222588	0.891484	-1.23446
All_CHD8Common_All_NoncodingRegion_EpiH3K4me1	All	CHD8Common	All	NoncodingRegion	EpiH3K4me1	11477	7274	0.984108	0.28642	0.859873	-1.07975
All_CHD8Common_All_NoncodingRegion_EncodeTFBS	All	CHD8Common	All	NoncodingRegion	EncodeTFBS	1646	1044	0.98337	0.677259	0.675049	-0.453898
All_CHD8Common_All_IntronRegion_ChmE1	All	CHD8Common	All	IntronRegion	ChmE1	482	300	1.00211	1	0.511167	-0.0279964
All_CHD8Common_All_IntronRegion_ChmE15	All	CHD8Common	All	IntronRegion	ChmE15	7780	4971	0.976166	0.183819	0.910075	-1.34122
All_CHD8Common_All_IntronRegion_ChmE7	All	CHD8Common	All	IntronRegion	ChmE7	3199	2006	0.994652	0.853052	0.583227	-0.210157
All_CHD8Common_All_IntronRegion_EpiH3K27ac	All	CHD8Common	All	IntronRegion	EpiH3K27ac	10164	6478	0.978614	0.175522	0.914787	-1.37084
All_CHD8Common_All_IntronRegion_EpiH3K27me3	All	CHD8Common	All	IntronRegion	EpiH3K27me3	5975	3831	0.972777	0.183924	0.911161	-1.34794
All_CHD8Common_All_IntronRegion_EpiH3K4me1	All	CHD8Common	All	IntronRegion	EpiH3K4me1	10272	6555	0.977395	0.149218	0.927471	-1.45721
All_CHD8Common_All_IntronRegion_EncodeTFBS	All	CHD8Common	All	IntronRegion	EncodeTFBS	1276	807	0.9862	0.769674	0.634313	-0.343298
Indel_Any_All_Any_ChmE1	Indel	Any	All	Any	ChmE1	1099	761	0.900743	0.0282855	0.987595	-2.24434
Indel_Any_All_Any_EncodeTFBS	Indel	Any	All	Any	EncodeTFBS	2397	1541	0.970182	0.35896	0.8292	-0.951008
Indel_Any_All_NoncodingRegion_ChmE1	Indel	Any	All	NoncodingRegion	ChmE1	1040	725	0.894712	0.0228408	0.990026	-2.32732
Indel_Any_All_NoncodingRegion_EncodeTFBS	Indel	Any	All	NoncodingRegion	EncodeTFBS	2304	1498	0.959309	0.211194	0.898848	-1.27502
Indel_Any_All_IntronRegion_ChmE1	Indel	Any	All	IntronRegion	ChmE1	676	479	0.880236	0.0341963	0.98506	-2.17168
Indel_Any_All_IntronRegion_EncodeTFBS	Indel	Any	All	IntronRegion	EncodeTFBS	1840	1172	0.979215	0.574212	0.722466	-0.590183
Indel_ProteinCoding_All_Any_ChmE1	Indel	ProteinCoding	All	Any	ChmE1	954	667	0.892093	0.0246274	0.989037	-2.29164
Indel_ProteinCoding_All_Any_EncodeTFBS	Indel	ProteinCoding	All	Any	EncodeTFBS	2110	1358	0.969104	0.373327	0.823191	-0.927594
Indel_ProteinCoding_All_NoncodingRegion_ChmE1	Indel	ProteinCoding	All	NoncodingRegion	ChmE1	895	631	0.88467	0.0191577	0.991504	-2.38689
Indel_ProteinCoding_All_NoncodingRegion_EncodeTFBS	Indel	ProteinCoding	All	NoncodingRegion	EncodeTFBS	2017	1315	0.956683	0.212568	0.898732	-1.27436
Indel_ProteinCoding_All_IntronRegion_ChmE1	Indel	ProteinCoding	All	IntronRegion	ChmE1	594	422	0.877934	0.0421585	0.981407	-2.08372
Indel_ProteinCoding_All_IntronRegion_EncodeTFBS	Indel	ProteinCoding	All	IntronRegion	EncodeTFBS	1644	1043	0.983117	0.67708	0.677308	-0.460184
Indel_WillseyUnion_All_Any_Any	Indel	WillseyUnion	All	Any	Any	987	687	0.896083	0.0287925	0.987374	-2.23752
Indel_WillseyUnion_All_Any_ChmE1	Indel	WillseyUnion	All	Any	ChmE1	52	25	1.29733	0.294781	0.187369	0.887635
Indel_WillseyUnion_All_Any_ChmE15	Indel	WillseyUnion	All	Any	ChmE15	769	552	0.86891	0.0127802	0.994603	-2.54931
Indel_WillseyUnion_All_Any_ChmE5	Indel	WillseyUnion	All	Any	ChmE5	693	470	0.919651	0.165554	0.925438	-1.44263
Indel_WillseyUnion_All_Any_ChmE7	Indel	WillseyUnion	All	Any	ChmE7	202	120	1.04992	0.6888	0.369246	0.333852
Indel_WillseyUnion_All_Any_EpiH3K27ac	Indel	WillseyUnion	All	Any	EpiH3K27ac	651	427	0.950913	0.433785	0.803449	-0.854006
Indel_WillseyUnion_All_Any_EpiH3K27me3	Indel	WillseyUnion	All	Any	EpiH3K27me3	576	388	0.925931	0.246562	0.888397	-1.21805
Indel_WillseyUnion_All_Any_EpiH3K36me3	Indel	WillseyUnion	All	Any	EpiH3K36me3	727	513	0.883903	0.0330797	0.985174	-2.17471
Indel_WillseyUnion_All_Any_EpiH3K4me1	Indel	WillseyUnion	All	Any	EpiH3K4me1	662	441	0.936283	0.292619	0.867583	-1.11504
Indel_WillseyUnion_All_Any_EpiH3K4me3	Indel	WillseyUnion	All	Any	EpiH3K4me3	558	389	0.894689	0.0948589	0.957993	-1.72786
Indel_WillseyUnion_All_Any_EpiH3K9ac	Indel	WillseyUnion	All	Any	EpiH3K9ac	612	415	0.919795	0.188598	0.91289	-1.35877
Indel_WillseyUnion_All_Any_EpiH3K9me3	Indel	WillseyUnion	All	Any	EpiH3K9me3	718	492	0.910221	0.110528	0.950125	-1.64607
Indel_WillseyUnion_All_Any_EncodeTFBS	Indel	WillseyUnion	All	Any	EncodeTFBS	90	47	1.19435	0.335481	0.197254	0.851471
Indel_WillseyUnion_All_NoncodingRegion_Any	Indel	WillseyUnion	All	NoncodingRegion	Any	964	681	0.882912	0.0139241	0.994051	-2.51517
Indel_WillseyUnion_All_NoncodingRegion_ChmE1	Indel	WillseyUnion	All	NoncodingRegion	ChmE1	51	24	1.3254	0.286106	0.169883	0.954629
Indel_WillseyUnion_All_NoncodingRegion_ChmE15	Indel	WillseyUnion	All	NoncodingRegion	ChmE15	760	550	0.861864	0.00824366	0.996373	-2.68492
Indel_WillseyUnion_All_NoncodingRegion_ChmE5	Indel	WillseyUnion	All	NoncodingRegion	ChmE5	676	464	0.908691	0.113427	0.948271	-1.62831
Indel_WillseyUnion_All_NoncodingRegion_ChmE7	Indel	WillseyUnion	All	NoncodingRegion	ChmE7	200	119	1.04826	0.729895	0.375289	0.317877
Indel_WillseyUnion_All_NoncodingRegion_EpiH3K27ac	Indel	WillseyUnion	All	NoncodingRegion	EpiH3K27ac	630	422	0.931142	0.267285	0.880753	-1.17876
Indel_WillseyUnion_All_NoncodingRegion_EpiH3K27me3	Indel	WillseyUnion	All	NoncodingRegion	EpiH3K27me3	560	384	0.909588	0.159909	0.929939	-1.47534
Indel_WillseyUnion_All_NoncodingRegion_EpiH3K36me3	Indel	WillseyUnion	All	NoncodingRegion	EpiH3K36me3	705	508	0.865592	0.014257	0.994003	-2.51234
Indel_WillseyUnion_All_NoncodingRegion_EpiH3K4me1	Indel	WillseyUnion	All	NoncodingRegion	EpiH3K4me1	643	436	0.91984	0.178523	0.917675	-1.3896
Indel_WillseyUnion_All_NoncodingRegion_EpiH3K4me3	Indel	WillseyUnion	All	NoncodingRegion	EpiH3K4me3	541	386	0.874174	0.0463084	0.980265	-2.05926
Indel_WillseyUnion_All_NoncodingRegion_EpiH3K9ac	Indel	WillseyUnion	All	NoncodingRegion	EpiH3K9ac	593	410	0.902108	0.111721	0.95017	-1.6465
Indel_WillseyUnion_All_NoncodingRegion_EpiH3K9me3	Indel	WillseyUnion	All	NoncodingRegion	EpiH3K9me3	700	487	0.896513	0.0643815	0.970537	-1.88875
Indel_WillseyUnion_All_NoncodingRegion_EncodeTFBS	Indel	WillseyUnion	All	NoncodingRegion	EncodeTFBS	86	47	1.14127	0.532751	0.277795	0.589405
Indel_WillseyUnion_All_IntronRegion_Any	Indel	WillseyUnion	All	IntronRegion	Any	866	628	0.860094	0.00441441	0.998142	-2.90123
Indel_WillseyUnion_All_IntronRegion_ChmE1	Indel	WillseyUnion	All	IntronRegion	ChmE1	32	16	1.24743	0.55362	0.313162	0.486908
Indel_WillseyUnion_All_IntronRegion_ChmE15	Indel	WillseyUnion	All	IntronRegion	ChmE15	712	521	0.852374	0.00590929	0.997444	-2.79995
Indel_WillseyUnion_All_IntronRegion_ChmE5	Indel	WillseyUnion	All	IntronRegion	ChmE5	602	422	0.889758	0.0670997	0.969956	-1.88015
Indel_WillseyUnion_All_IntronRegion_ChmE7	Indel	WillseyUnion	All	IntronRegion	ChmE7	174	102	1.06399	0.664986	0.344087	0.401333
Indel_WillseyUnion_All_IntronRegion_EpiH3K27ac	Indel	WillseyUnion	All	IntronRegion	EpiH3K27ac	550	384	0.893345	0.0925919	0.959009	-1.7393
Indel_WillseyUnion_All_IntronRegion_EpiH3K27me3	Indel	WillseyUnion	All	IntronRegion	EpiH3K27me3	503	350	0.896371	0.121411	0.947165	-1.61797
Indel_WillseyUnion_All_IntronRegion_EpiH3K36me3	Indel	WillseyUnion	All	IntronRegion	EpiH3K36me3	630	468	0.839619	0.00430961	0.998104	-2.89492
Indel_WillseyUnion_All_IntronRegion_EpiH3K4me1	Indel	WillseyUnion	All	IntronRegion	EpiH3K4me1	571	397	0.897084	0.0985464	0.955887	-1.70483
Indel_WillseyUnion_All_IntronRegion_EpiH3K4me3	Indel	WillseyUnion	All	IntronRegion	EpiH3K4me3	483	353	0.853415	0.0250509	0.989403	-2.30452
Indel_WillseyUnion_All_IntronRegion_EpiH3K9ac	Indel	WillseyUnion	All	IntronRegion	EpiH3K9ac	515	366	0.877635	0.0568453	0.974534	-1.95205
Indel_WillseyUnion_All_IntronRegion_EpiH3K9me3	Indel	WillseyUnion	All	IntronRegion	EpiH3K9me3	638	453	0.878436	0.0370034	0.984086	-2.14657
Indel_WillseyUnion_All_IntronRegion_EncodeTFBS	Indel	WillseyUnion	All	IntronRegion	EncodeTFBS	71	38	1.16537	0.491205	0.271797	0.607387
Indel_BE_All_Any_ChmE1	Indel	BE	All	Any	ChmE1	852	585	0.908388	0.0779135	0.96592	-1.82394
Indel_BE_All_Any_EncodeTFBS	Indel	BE	All	Any	EncodeTFBS	1830	1174	0.972234	0.453151	0.782548	-0.780827
Indel_BE_All_NoncodingRegion_ChmE1	Indel	BE	All	NoncodingRegion	ChmE1	804	554	0.905178	0.0741748	0.967087	-1.83961
Indel_BE_All_NoncodingRegion_EncodeTFBS	Indel	BE	All	NoncodingRegion	EncodeTFBS	1759	1139	0.96323	0.330117	0.844388	-1.01266
Indel_BE_All_IntronRegion_ChmE1	Indel	BE	All	IntronRegion	ChmE1	536	376	0.889129	0.0825668	0.9633	-1.79034
Indel_BE_All_IntronRegion_EncodeTFBS	Indel	BE	All	IntronRegion	EncodeTFBS	1443	917	0.981487	0.656833	0.682427	-0.474496
Indel_CHD8Common_All_Any_Any	Indel	CHD8Common	All	Any	Any	2949	1934	0.951056	0.0879121	0.958557	-1.73418
Indel_CHD8Common_All_Any_ChmE1	Indel	CHD8Common	All	Any	ChmE1	145	103	0.878049	0.327608	0.864362	-1.10013
Indel_CHD8Common_All_Any_ChmE15	Indel	CHD8Common	All	Any	ChmE15	1699	1131	0.936955	0.0927099	0.957468	-1.72203
Indel_CHD8Common_All_Any_ChmE5	Indel	CHD8Common	All	Any	ChmE5	2617	1692	0.964697	0.252956	0.879881	-1.17439
Indel_CHD8Common_All_Any_ChmE7	Indel	CHD8Common	All	Any	ChmE7	597	375	0.992958	0.92122	0.5627	-0.157819
Indel_CHD8Common_All_Any_EpiH3K27ac	Indel	CHD8Common	All	Any	EpiH3K27ac	2205	1435	0.958395	0.213564	0.899162	-1.27679
Indel_CHD8Common_All_Any_EpiH3K27me3	Indel	CHD8Common	All	Any	EpiH3K27me3	1191	803	0.92509	0.0885031	0.958638	-1.73509
Indel_CHD8Common_All_Any_EpiH3K36me3	Indel	CHD8Common	All	Any	EpiH3K36me3	2625	1712	0.956342	0.151005	0.927615	-1.45826
Indel_CHD8Common_All_Any_EpiH3K4me1	Indel	CHD8Common	All	Any	EpiH3K4me1	2202	1433	0.958427	0.213258	0.89884	-1.27497
Indel_CHD8Common_All_Any_EpiH3K4me3	Indel	CHD8Common	All	Any	EpiH3K4me3	1789	1192	0.936099	0.0799258	0.963301	-1.79035
Indel_CHD8Common_All_Any_EpiH3K9ac	Indel	CHD8Common	All	Any	EpiH3K9ac	2139	1392	0.958428	0.21936	0.895681	-1.25732
Indel_CHD8Common_All_Any_EpiH3K9me3	Indel	CHD8Common	All	Any	EpiH3K9me3	2141	1387	0.962782	0.275563	0.869731	-1.12512
Indel_CHD8Common_All_Any_EncodeTFBS	Indel	CHD8Common	All	Any	EncodeTFBS	312	194	1.00309	1	0.514586	-0.0365708
Indel_CHD8Common_All_NoncodingRegion_Any	Indel	CHD8Common	All	NoncodingRegion	Any	2862	1904	0.937541	0.0297	0.986034	-2.19825
Indel_CHD8Common_All_NoncodingRegion_ChmE1	Indel	CHD8Common	All	NoncodingRegion	ChmE1	132	97	0.84877	0.221997	0.906191	-1.31766
Indel_CHD8Common_All_NoncodingRegion_ChmE15	Indel	CHD8Common	All	NoncodingRegion	ChmE15	1688	1127	0.934192	0.077878	0.963633	-1.7945
Indel_CHD8Common_All_NoncodingRegion_ChmE5	Indel	CHD8Common	All	NoncodingRegion	ChmE5	2545	1669	0.951085	0.113284	0.946662	-1.61332
Indel_CHD8Common_All_NoncodingRegion_ChmE7	Indel	CHD8Common	All	NoncodingRegion	ChmE7	592	369	1.00065	1	0.516438	-0.0412157
Indel_CHD8Common_All_NoncodingRegion_EpiH3K27ac	Indel	CHD8Common	All	NoncodingRegion	EpiH3K27ac	2122	1407	0.940674	0.0775371	0.964157	-1.8011
Indel_CHD8Common_All_NoncodingRegion_EpiH3K27me3	Indel	CHD8Common	All	NoncodingRegion	EpiH3K27me3	1136	792	0.894625	0.0169212	0.992478	-2.43133
Indel_CHD8Common_All_NoncodingRegion_EpiH3K36me3	Indel	CHD8Common	All	NoncodingRegion	EpiH3K36me3	2544	1685	0.941683	0.0578239	0.973365	-1.93273
Indel_CHD8Common_All_NoncodingRegion_EpiH3K4me1	Indel	CHD8Common	All	NoncodingRegion	EpiH3K4me1	2127	1406	0.943561	0.093413	0.956623	-1.71277
Indel_CHD8Common_All_NoncodingRegion_EpiH3K4me3	Indel	CHD8Common	All	NoncodingRegion	EpiH3K4me3	1721	1167	0.919809	0.0278228	0.987014	-2.22662
Indel_CHD8Common_All_NoncodingRegion_EpiH3K9ac	Indel	CHD8Common	All	NoncodingRegion	EpiH3K9ac	2059	1366	0.940142	0.0789837	0.963384	-1.79138
Indel_CHD8Common_All_NoncodingRegion_EpiH3K9me3	Indel	CHD8Common	All	NoncodingRegion	EpiH3K9me3	2072	1366	0.946078	0.114579	0.946707	-1.61373
Indel_CHD8Common_All_NoncodingRegion_EncodeTFBS	Indel	CHD8Common	All	NoncodingRegion	EncodeTFBS	291	187	0.970597	0.777883	0.651534	-0.389465
Indel_CHD8Common_All_IntronRegion_Any	Indel	CHD8Common	All	IntronRegion	Any	2592	1740	0.929124	0.0183434	0.991562	-2.38939
Indel_CHD8Common_All_IntronRegion_ChmE1	Indel	CHD8Common	All	IntronRegion	ChmE1	92	67	0.856448	0.329462	0.859374	-1.07751
Indel_CHD8Common_All_IntronRegion_ChmE15	Indel	CHD8Common	All	IntronRegion	ChmE15	1571	1066	0.919193	0.0355361	0.98411	-2.14717
Indel_CHD8Common_All_IntronRegion_ChmE5	Indel	CHD8Common	All	IntronRegion	ChmE5	2326	1542	0.940834	0.0641356	0.969812	-1.87804
Indel_CHD8Common_All_IntronRegion_ChmE7	Indel	CHD8Common	All	IntronRegion	ChmE7	536	344	0.971838	0.677676	0.679305	-0.465756
Indel_CHD8Common_All_IntronRegion_EpiH3K27ac	Indel	CHD8Common	All	IntronRegion	EpiH3K27ac	1898	1271	0.931405	0.0507075	0.976325	-1.98316
Indel_CHD8Common_All_IntronRegion_EpiH3K27me3	Indel	CHD8Common	All	IntronRegion	EpiH3K27me3	1011	712	0.885643	0.0132672	0.993947	-2.50906
Indel_CHD8Common_All_IntronRegion_EpiH3K36me3	Indel	CHD8Common	All	IntronRegion	EpiH3K36me3	2334	1559	0.933775	0.0364085	0.982765	-2.11453
Indel_CHD8Common_All_IntronRegion_EpiH3K4me1	Indel	CHD8Common	All	IntronRegion	EpiH3K4me1	1908	1281	0.929003	0.0433014	0.980342	-2.06086
Indel_CHD8Common_All_IntronRegion_EpiH3K4me3	Indel	CHD8Common	All	IntronRegion	EpiH3K4me3	1542	1056	0.910769	0.0203575	0.990928	-2.36265
Indel_CHD8Common_All_IntronRegion_EpiH3K9ac	Indel	CHD8Common	All	IntronRegion	EpiH3K9ac	1838	1234	0.929005	0.0471769	0.978497	-2.02365
Indel_CHD8Common_All_IntronRegion_EpiH3K9me3	Indel	CHD8Common	All	IntronRegion	EpiH3K9me3	1890	1260	0.935576	0.0697682	0.968148	-1.85424
Indel_CHD8Common_All_IntronRegion_EncodeTFBS	Indel	CHD8Common	All	IntronRegion	EncodeTFBS	235	147	0.997099	1	0.543128	-0.108318
Indel_PLI90Score_All_Any_EpiH3K4me1	Indel	PLI90Score	All	Any	EpiH3K4me1	5824	4001	0.907905	2.75252e-06	0.999999	-4.70562
Indel_PLI90Score_All_Any_EpiH3K9ac	Indel	PLI90Score	All	Any	EpiH3K9ac	5272	3560	0.923662	0.00026952	0.999877	-3.66709
Indel_PLI90Score_All_NoncodingRegion_EpiH3K4me1	Indel	PLI90Score	All	NoncodingRegion	EpiH3K4me1	5694	3964	0.895925	1.19658e-07	1	-5.30957
Indel_PLI90Score_All_NoncodingRegion_EpiH3K9ac	Indel	PLI90Score	All	NoncodingRegion	EpiH3K9ac	5133	3523	0.908754	1.33598e-05	0.999994	-4.37593
Indel_PLI90Score_All_IntronRegion_EpiH3K4me1	Indel	PLI90Score	All	IntronRegion	EpiH3K4me1	5249	3669	0.892312	1.36424e-07	1	-5.29173
Indel_PLI90Score_All_IntronRegion_EpiH3K9ac	Indel	PLI90Score	All	IntronRegion	EpiH3K9ac	4691	3222	0.908087	2.72094e-05	0.999988	-4.21754
All_Any_All_Any_ChmE13	All	Any	All	Any	ChmE13	9337	5723	1.01759	0.302852	0.152402	1.02619
All_Any_All_NoncodingRegion_ChmE13	All	Any	All	NoncodingRegion	ChmE13	8890	5438	1.01965	0.260579	0.131834	1.11776
All_ProteinCoding_All_Any_ChmE13	All	ProteinCoding	All	Any	ChmE13	7798	4760	1.0218	0.244015	0.123232	1.15898
All_ProteinCoding_All_NoncodingRegion_ChmE13	All	ProteinCoding	All	NoncodingRegion	ChmE13	7351	4475	1.02457	0.201909	0.102638	1.26667
SNV_Any_All_Any_ChmE13	SNV	Any	All	Any	ChmE13	7803	4628	1.05161	0.00671215	0.0034293	2.70363
SNV_Any_All_NoncodingRegion_ChmE13	SNV	Any	All	NoncodingRegion	ChmE13	7384	4365	1.0551	0.00499493	0.0025487	2.80081
SNV_ProteinCoding_All_Any_ChmE13	SNV	ProteinCoding	All	Any	ChmE13	6529	3837	1.06131	0.00340988	0.00176888	2.91668
SNV_ProteinCoding_All_NoncodingRegion_ChmE13	SNV	ProteinCoding	All	NoncodingRegion	ChmE13	6110	3574	1.06629	0.002285	0.00118433	3.03963
All_Any_All_IntergenicRegion_Any	All	Any	All	IntergenicRegion	Any	2943	1870	0.981604	0.533729	0.742174	-0.650061
All_Any_All_IntergenicRegion_ChmE13	All	Any	All	IntergenicRegion	ChmE13	252	171	0.919162	0.395869	0.821885	-0.922572
All_Any_All_IntergenicRegion_ChmE14	All	Any	All	IntergenicRegion	ChmE14	1223	831	0.917938	0.0597209	0.973378	-1.93294
All_Any_All_IntergenicRegion_ChmE15	All	Any	All	IntergenicRegion	ChmE15	2535	1606	0.98451	0.631771	0.696252	-0.513652
All_Any_All_IntergenicRegion_EpiH3K27me3	All	Any	All	IntergenicRegion	EpiH3K27me3	2292	1454	0.983191	0.614376	0.702285	-0.530985
All_Any_All_IntergenicRegion_EpiH3K36me3	All	Any	All	IntergenicRegion	EpiH3K36me3	1800	1161	0.967003	0.374628	0.820951	-0.918994
All_Any_All_IntergenicRegion_EpiH3K4me3	All	Any	All	IntergenicRegion	EpiH3K4me3	1790	1119	0.997725	0.954407	0.535498	-0.0890969
All_Any_All_IntergenicRegion_EpiH3K9ac	All	Any	All	IntergenicRegion	EpiH3K9ac	1710	1098	0.971363	0.461018	0.782316	-0.780038
All_Any_All_IntergenicRegion_EpiH3K9me3	All	Any	All	IntergenicRegion	EpiH3K9me3	2364	1533	0.961818	0.235795	0.886947	-1.21045
All_ProteinCoding_All_IntergenicRegion_Any	All	ProteinCoding	All	IntergenicRegion	Any	2935	1868	0.979984	0.495065	0.759677	-0.705265
All_ProteinCoding_All_IntergenicRegion_ChmE13	All	ProteinCoding	All	IntergenicRegion	ChmE13	252	171	0.919162	0.395869	0.821885	-0.922572
All_ProteinCoding_All_IntergenicRegion_ChmE14	All	ProteinCoding	All	IntergenicRegion	ChmE14	1220	830	0.916789	0.0536525	0.974944	-1.959
All_ProteinCoding_All_IntergenicRegion_ChmE15	All	ProteinCoding	All	IntergenicRegion	ChmE15	2527	1605	0.982015	0.575673	0.723301	-0.592675
All_ProteinCoding_All_IntergenicRegion_EpiH3K27me3	All	ProteinCoding	All	IntergenicRegion	EpiH3K27me3	2288	1452	0.982827	0.614069	0.705966	-0.541639
All_ProteinCoding_All_IntergenicRegion_EpiH3K36me3	All	ProteinCoding	All	IntergenicRegion	EpiH3K36me3	1796	1159	0.96652	0.374108	0.824181	-0.931416
All_ProteinCoding_All_IntergenicRegion_EpiH3K4me3	All	ProteinCoding	All	IntergenicRegion	EpiH3K4me3	1785	1117	0.996719	0.939158	0.545967	-0.115479
All_ProteinCoding_All_IntergenicRegion_EpiH3K9ac	All	ProteinCoding	All	IntergenicRegion	EpiH3K9ac	1705	1096	0.97029	0.437237	0.790368	-0.807699
All_ProteinCoding_All_IntergenicRegion_EpiH3K9me3	All	ProteinCoding	All	IntergenicRegion	EpiH3K9me3	2356	1531	0.959816	0.216216	0.898406	-1.27252
Indel_Any_All_Any_ChmE13	Indel	Any	All	Any	ChmE13	1534	1095	0.873774	0.000700573	0.999694	-3.42593
Indel_Any_All_NoncodingRegion_ChmE13	Indel	Any	All	NoncodingRegion	ChmE13	1506	1073	0.875413	0.000899322	0.999591	-3.34666
Indel_Any_All_IntergenicRegion_Any	Indel	Any	All	IntergenicRegion	Any	616	452	0.850022	0.00901986	0.996055	-2.6567
Indel_Any_All_IntergenicRegion_ChmE13	Indel	Any	All	IntergenicRegion	ChmE13	48	37	0.809147	0.372423	0.868254	-1.11818
Indel_Any_All_IntergenicRegion_ChmE14	Indel	Any	All	IntergenicRegion	ChmE14	254	200	0.792121	0.0157513	0.994106	-2.51842
Indel_Any_All_IntergenicRegion_ChmE15	Indel	Any	All	IntergenicRegion	ChmE15	534	385	0.865104	0.0325918	0.986348	-2.20715
Indel_Any_All_IntergenicRegion_EpiH3K27me3	Indel	Any	All	IntergenicRegion	EpiH3K27me3	447	339	0.822424	0.00739454	0.997042	-2.75235
Indel_Any_All_IntergenicRegion_EpiH3K36me3	Indel	Any	All	IntergenicRegion	EpiH3K36me3	336	267	0.784903	0.00336281	0.998629	-2.99532
Indel_Any_All_IntergenicRegion_EpiH3K4me3	Indel	Any	All	IntergenicRegion	EpiH3K4me3	305	235	0.809505	0.0168156	0.993501	-2.48382
Indel_Any_All_IntergenicRegion_EpiH3K9ac	Indel	Any	All	IntergenicRegion	EpiH3K9ac	329	249	0.824108	0.0233539	0.990659	-2.35183
Indel_Any_All_IntergenicRegion_EpiH3K9me3	Indel	Any	All	IntergenicRegion	EpiH3K9me3	454	350	0.80905	0.00329204	0.99871	-3.01375
Indel_ProteinCoding_All_Any_ChmE13	Indel	ProteinCoding	All	Any	ChmE13	1269	923	0.857527	0.000405966	0.999821	-3.56874
Indel_ProteinCoding_All_NoncodingRegion_ChmE13	Indel	ProteinCoding	All	NoncodingRegion	ChmE13	1241	901	0.859082	0.000572651	0.999756	-3.48696
Indel_ProteinCoding_All_IntergenicRegion_Any	Indel	ProteinCoding	All	IntergenicRegion	Any	616	452	0.850022	0.00901986	0.996055	-2.6567
Indel_ProteinCoding_All_IntergenicRegion_ChmE13	Indel	ProteinCoding	All	IntergenicRegion	ChmE13	48	37	0.809147	0.372423	0.868254	-1.11818
Indel_ProteinCoding_All_IntergenicRegion_ChmE14	Indel	ProteinCoding	All	IntergenicRegion	ChmE14	254	200	0.792121	0.0157513	0.994106	-2.51842
Indel_ProteinCoding_All_IntergenicRegion_ChmE15	Indel	ProteinCoding	All	IntergenicRegion	ChmE15	534	385	0.865104	0.0325918	0.986348	-2.20715
Indel_ProteinCoding_All_IntergenicRegion_EpiH3K27me3	Indel	ProteinCoding	All	IntergenicRegion	EpiH3K27me3	447	339	0.822424	0.00739454	0.997042	-2.75235
Indel_ProteinCoding_All_IntergenicRegion_EpiH3K36me3	Indel	ProteinCoding	All	IntergenicRegion	EpiH3K36me3	336	267	0.784903	0.00336281	0.998629	-2.99532
Indel_ProteinCoding_All_IntergenicRegion_EpiH3K4me3	Indel	ProteinCoding	All	IntergenicRegion	EpiH3K4me3	305	235	0.809505	0.0168156	0.993501	-2.48382
Indel_ProteinCoding_All_IntergenicRegion_EpiH3K9ac	Indel	ProteinCoding	All	IntergenicRegion	EpiH3K9ac	329	249	0.824108	0.0233539	0.990659	-2.35183
Indel_ProteinCoding_All_IntergenicRegion_EpiH3K9me3	Indel	ProteinCoding	All	IntergenicRegion	EpiH3K9me3	454	350	0.80905	0.00329204	0.99871	-3.01375
All_Any_phastCons46way_Any_Any	All	Any	phastCons46way	Any	Any	18624	11484	1.0115	0.33718	0.169711	0.955307
All_Any_phastCons46way_Any_ChmE15	All	Any	phastCons46way	Any	ChmE15	13795	8544	1.00704	0.615608	0.308772	0.499335
All_Any_phastCons46way_Any_EpiH3K27me3	All	Any	phastCons46way	Any	EpiH3K27me3	12736	7823	1.01542	0.288657	0.145695	1.05508
All_Any_phastCons46way_Any_EpiH3K9ac	All	Any	phastCons46way	Any	EpiH3K9ac	12782	7814	1.02027	0.164641	0.0827034	1.38711
All_Any_phastCons46way_Any_EpiH3K9me3	All	Any	phastCons46way	Any	EpiH3K9me3	15248	9404	1.01132	0.394689	0.198043	0.848633
All_Any_phastCons46way_NoncodingRegion_Any	All	Any	phastCons46way	NoncodingRegion	Any	15189	9505	0.996701	0.803683	0.603615	-0.262715
All_Any_phastCons46way_NoncodingRegion_ChmE15	All	Any	phastCons46way	NoncodingRegion	ChmE15	12101	7569	0.997173	0.848863	0.580997	-0.204444
All_Any_phastCons46way_NoncodingRegion_EpiH3K27me3	All	Any	phastCons46way	NoncodingRegion	EpiH3K27me3	10285	6426	0.998278	0.917663	0.548016	-0.120651
All_Any_phastCons46way_NoncodingRegion_EpiH3K9ac	All	Any	phastCons46way	NoncodingRegion	EpiH3K9ac	9711	6057	0.999986	1	0.505362	-0.01344
All_Any_phastCons46way_NoncodingRegion_EpiH3K9me3	All	Any	phastCons46way	NoncodingRegion	EpiH3K9me3	12317	7698	0.997964	0.890195	0.560197	-0.151468
All_Any_phastCons46way_IntronRegion_Any	All	Any	phastCons46way	IntronRegion	Any	12830	7991	1.00141	0.92621	0.464894	0.0881116
All_Any_phastCons46way_IntronRegion_ChmE15	All	Any	phastCons46way	IntronRegion	ChmE15	10772	6713	1.00085	0.962796	0.483078	0.0424288
All_Any_phastCons46way_IntronRegion_EpiH3K27me3	All	Any	phastCons46way	IntronRegion	EpiH3K27me3	8590	5352	1.00107	0.95834	0.480842	0.0480404
All_Any_phastCons46way_IntronRegion_EpiH3K9ac	All	Any	phastCons46way	IntronRegion	EpiH3K9ac	7819	4830	1.0097	0.602376	0.303814	0.513461
All_Any_phastCons46way_IntronRegion_EpiH3K9me3	All	Any	phastCons46way	IntronRegion	EpiH3K9me3	10499	6533	1.00236	0.887252	0.445377	0.13735
All_ProteinCoding_phastCons46way_Any_Any	All	ProteinCoding	phastCons46way	Any	Any	16212	9972	1.01401	0.277329	0.139196	1.08394
All_ProteinCoding_phastCons46way_Any_ChmE15	All	ProteinCoding	phastCons46way	Any	ChmE15	11627	7185	1.00932	0.538835	0.271993	0.606797
All_ProteinCoding_phastCons46way_Any_EpiH3K27me3	All	ProteinCoding	phastCons46way	Any	EpiH3K27me3	10842	6611	1.02289	0.14781	0.0749724	1.43973
All_ProteinCoding_phastCons46way_Any_EpiH3K9ac	All	ProteinCoding	phastCons46way	Any	EpiH3K9ac	11454	6974	1.02438	0.113494	0.0575216	1.57592
All_ProteinCoding_phastCons46way_Any_EpiH3K9me3	All	ProteinCoding	phastCons46way	Any	EpiH3K9me3	13168	8102	1.01371	0.337756	0.169981	0.954239
All_ProteinCoding_phastCons46way_NoncodingRegion_Any	All	ProteinCoding	phastCons46way	NoncodingRegion	Any	12777	7993	0.997027	0.836125	0.586967	-0.219751
All_ProteinCoding_phastCons46way_NoncodingRegion_ChmE15	All	ProteinCoding	phastCons46way	NoncodingRegion	ChmE15	9933	6210	0.997646	0.884212	0.562815	-0.158109
All_ProteinCoding_phastCons46way_NoncodingRegion_EpiH3K27me3	All	ProteinCoding	phastCons46way	NoncodingRegion	EpiH3K27me3	8391	5214	1.00376	0.839366	0.421004	0.199325
All_ProteinCoding_phastCons46way_NoncodingRegion_EpiH3K9ac	All	ProteinCoding	phastCons46way	NoncodingRegion	EpiH3K9ac	8383	5217	1.00223	0.901787	0.455174	0.1126
All_ProteinCoding_phastCons46way_NoncodingRegion_EpiH3K9me3	All	ProteinCoding	phastCons46way	NoncodingRegion	EpiH3K9me3	10237	6396	0.998279	0.917471	0.547889	-0.120329
All_ProteinCoding_phastCons46way_IntronRegion_Any	All	ProteinCoding	phastCons46way	IntronRegion	Any	10992	6862	0.999111	0.957052	0.527766	-0.069655
All_ProteinCoding_phastCons46way_IntronRegion_ChmE15	All	ProteinCoding	phastCons46way	IntronRegion	ChmE15	9030	5642	0.998257	0.918884	0.546116	-0.115853
All_ProteinCoding_phastCons46way_IntronRegion_EpiH3K27me3	All	ProteinCoding	phastCons46way	IntronRegion	EpiH3K27me3	7154	4440	1.00497	0.803962	0.403275	0.24488
All_ProteinCoding_phastCons46way_IntronRegion_EpiH3K9ac	All	ProteinCoding	phastCons46way	IntronRegion	EpiH3K9ac	6930	4294	1.0066	0.741472	0.372949	0.324054
All_ProteinCoding_phastCons46way_IntronRegion_EpiH3K9me3	All	ProteinCoding	phastCons46way	IntronRegion	EpiH3K9me3	8913	5556	1.00057	0.979546	0.491851	0.0204277
Indel_Any_phastCons46way_Any_Any	Indel	Any	phastCons46way	Any	Any	3080	1939	0.990742	0.749568	0.634197	-0.34299
Indel_Any_phastCons46way_Any_ChmE15	Indel	Any	phastCons46way	Any	ChmE15	2279	1449	0.980988	0.567071	0.724617	-0.596612
Indel_Any_phastCons46way_Any_EpiH3K27me3	Indel	Any	phastCons46way	Any	EpiH3K27me3	1935	1184	1.01934	0.619205	0.311765	0.490852
Indel_Any_phastCons46way_Any_EpiH3K9ac	Indel	Any	phastCons46way	Any	EpiH3K9ac	1958	1192	1.02453	0.521489	0.263769	0.63177
Indel_Any_phastCons46way_Any_EpiH3K9me3	Indel	Any	phastCons46way	Any	EpiH3K9me3	2327	1463	0.992064	0.815169	0.604247	-0.264355
Indel_Any_phastCons46way_NoncodingRegion_Any	Indel	Any	phastCons46way	NoncodingRegion	Any	2770	1805	0.957173	0.148802	0.928912	-1.46773
Indel_Any_phastCons46way_NoncodingRegion_ChmE15	Indel	Any	phastCons46way	NoncodingRegion	ChmE15	2170	1399	0.967453	0.33528	0.838917	-0.990018
Indel_Any_phastCons46way_NoncodingRegion_EpiH3K27me3	Indel	Any	phastCons46way	NoncodingRegion	EpiH3K27me3	1711	1099	0.971047	0.4495	0.784864	-0.788725
Indel_Any_phastCons46way_NoncodingRegion_EpiH3K9ac	Indel	Any	phastCons46way	NoncodingRegion	EpiH3K9ac	1675	1074	0.972743	0.480343	0.769157	-0.736074
Indel_Any_phastCons46way_NoncodingRegion_EpiH3K9me3	Indel	Any	phastCons46way	NoncodingRegion	EpiH3K9me3	2070	1354	0.953541	0.176143	0.917021	-1.38531
Indel_Any_phastCons46way_IntronRegion_Any	Indel	Any	phastCons46way	IntronRegion	Any	2378	1527	0.971316	0.374418	0.819002	-0.911567
Indel_Any_phastCons46way_IntronRegion_ChmE15	Indel	Any	phastCons46way	IntronRegion	ChmE15	1967	1249	0.982267	0.624555	0.69913	-0.521901
Indel_Any_phastCons46way_IntronRegion_EpiH3K27me3	Indel	Any	phastCons46way	IntronRegion	EpiH3K27me3	1460	917	0.99305	0.866077	0.578416	-0.197844
Indel_Any_phastCons46way_IntronRegion_EpiH3K9ac	Indel	Any	phastCons46way	IntronRegion	EpiH3K9ac	1360	849	0.999123	0.982554	0.521424	-0.0537278
Indel_Any_phastCons46way_IntronRegion_EpiH3K9me3	Indel	Any	phastCons46way	IntronRegion	EpiH3K9me3	1809	1164	0.969334	0.406856	0.804174	-0.856627
Indel_ProteinCoding_phastCons46way_Any_Any	Indel	ProteinCoding	phastCons46way	Any	Any	2689	1686	0.994766	0.864272	0.576435	-0.192782
Indel_ProteinCoding_phastCons46way_Any_ChmE15	Indel	ProteinCoding	phastCons46way	Any	ChmE15	1926	1217	0.987082	0.727558	0.649131	-0.382976
Indel_ProteinCoding_phastCons46way_Any_EpiH3K27me3	Indel	ProteinCoding	phastCons46way	Any	EpiH3K27me3	1651	998	1.03182	0.447869	0.226301	0.751085
Indel_ProteinCoding_phastCons46way_Any_EpiH3K9ac	Indel	ProteinCoding	phastCons46way	Any	EpiH3K9ac	1778	1055	1.05116	0.202438	0.104545	1.25607
Indel_ProteinCoding_phastCons46way_Any_EpiH3K9me3	Indel	ProteinCoding	phastCons46way	Any	EpiH3K9me3	2010	1266	0.990262	0.787633	0.617982	-0.300184
Indel_ProteinCoding_phastCons46way_NoncodingRegion_Any	Indel	ProteinCoding	phastCons46way	NoncodingRegion	Any	2379	1552	0.956072	0.168473	0.919142	-1.39932
Indel_ProteinCoding_phastCons46way_NoncodingRegion_ChmE15	Indel	ProteinCoding	phastCons46way	NoncodingRegion	ChmE15	1817	1167	0.971118	0.440383	0.790758	-0.809055
Indel_ProteinCoding_phastCons46way_NoncodingRegion_EpiH3K27me3	Indel	ProteinCoding	phastCons46way	NoncodingRegion	EpiH3K27me3	1427	913	0.974857	0.551856	0.736529	-0.63268
Indel_ProteinCoding_phastCons46way_NoncodingRegion_EpiH3K9ac	Indel	ProteinCoding	phastCons46way	NoncodingRegion	EpiH3K9ac	1495	937	0.995152	0.916993	0.559087	-0.148655
Indel_ProteinCoding_phastCons46way_NoncodingRegion_EpiH3K9me3	Indel	ProteinCoding	phastCons46way	NoncodingRegion	EpiH3K9me3	1753	1157	0.94501	0.13718	0.935608	-1.51892
Indel_ProteinCoding_phastCons46way_IntronRegion_Any	Indel	ProteinCoding	phastCons46way	IntronRegion	Any	2044	1318	0.967282	0.347438	0.833336	-0.967434
Indel_ProteinCoding_phastCons46way_IntronRegion_ChmE15	Indel	ProteinCoding	phastCons46way	IntronRegion	ChmE15	1653	1052	0.980042	0.60739	0.705727	-0.540945
Indel_ProteinCoding_phastCons46way_IntronRegion_EpiH3K27me3	Indel	ProteinCoding	phastCons46way	IntronRegion	EpiH3K27me3	1219	764	0.995172	0.926432	0.555806	-0.140343
Indel_ProteinCoding_phastCons46way_IntronRegion_EpiH3K9ac	Indel	ProteinCoding	phastCons46way	IntronRegion	EpiH3K9ac	1223	748	1.01979	0.676919	0.349501	0.386667
Indel_ProteinCoding_phastCons46way_IntronRegion_EpiH3K9me3	Indel	ProteinCoding	phastCons46way	IntronRegion	EpiH3K9me3	1535	1002	0.955495	0.261726	0.874922	-1.14997
All_Any_All_Any_YaleH3K27acCBC	All	Any	All	Any	YaleH3K27acCBC	15756	10083	0.974639	0.0446338	0.978414	-2.02205
All_Any_All_Any_YaleH3K27acDFC	All	Any	All	Any	YaleH3K27acDFC	21246	13558	0.977393	0.0377669	0.981552	-2.0869
All_Any_All_NoncodingRegion_YaleH3K27acCBC	All	Any	All	NoncodingRegion	YaleH3K27acCBC	15098	9709	0.969913	0.0191218	0.990754	-2.35563
All_Any_All_NoncodingRegion_YaleH3K27acDFC	All	Any	All	NoncodingRegion	YaleH3K27acDFC	20462	13128	0.972159	0.0117871	0.994313	-2.53097
All_Any_All_IntronRegion_YaleH3K27acCBC	All	Any	All	IntronRegion	YaleH3K27acCBC	13233	8479	0.973423	0.0532981	0.97412	-1.94513
All_Any_All_IntronRegion_YaleH3K27acDFC	All	Any	All	IntronRegion	YaleH3K27acDFC	18068	11563	0.974602	0.0310931	0.984891	-2.16723
All_ProteinCoding_All_Any_YaleH3K27acCBC	All	ProteinCoding	All	Any	YaleH3K27acCBC	14205	9041	0.979969	0.132702	0.934876	-1.51312
All_ProteinCoding_All_Any_YaleH3K27acDFC	All	ProteinCoding	All	Any	YaleH3K27acDFC	19075	12092	0.983907	0.164021	0.919801	-1.40373
All_ProteinCoding_All_NoncodingRegion_YaleH3K27acCBC	All	ProteinCoding	All	NoncodingRegion	YaleH3K27acCBC	13547	8667	0.974904	0.0655378	0.968311	-1.85654
All_ProteinCoding_All_NoncodingRegion_YaleH3K27acDFC	All	ProteinCoding	All	NoncodingRegion	YaleH3K27acDFC	18291	11662	0.978255	0.0638546	0.968756	-1.86282
All_ProteinCoding_All_IntronRegion_YaleH3K27acCBC	All	ProteinCoding	All	IntronRegion	YaleH3K27acCBC	12021	7700	0.973728	0.0683471	0.966622	-1.83332
All_ProteinCoding_All_IntronRegion_YaleH3K27acDFC	All	ProteinCoding	All	IntronRegion	YaleH3K27acDFC	16365	10445	0.977227	0.0667636	0.967658	-1.84744
All_ASDTADAFDR03_All_Any_ChmE15	All	ASDTADAFDR03	All	Any	ChmE15	2385	1520	0.978662	0.510573	0.752311	-0.681781
All_ASDTADAFDR03_All_Any_ChmE7	All	ASDTADAFDR03	All	Any	ChmE7	715	476	0.936886	0.270546	0.873732	-1.14421
All_ASDTADAFDR03_All_Any_EpiH3K36me3	All	ASDTADAFDR03	All	Any	EpiH3K36me3	2649	1611	1.02559	0.430998	0.218851	0.776081
All_ASDTADAFDR03_All_Any_YaleH3K27acCBC	All	ASDTADAFDR03	All	Any	YaleH3K27acCBC	338	212	0.994417	0.965045	0.552163	-0.131128
All_ASDTADAFDR03_All_Any_YaleH3K27acDFC	All	ASDTADAFDR03	All	Any	YaleH3K27acDFC	458	295	0.968347	0.680317	0.686947	-0.487214
All_ASDTADAFDR03_All_NoncodingRegion_ChmE15	All	ASDTADAFDR03	All	NoncodingRegion	ChmE15	2325	1491	0.972597	0.405394	0.805638	-0.861934
All_ASDTADAFDR03_All_NoncodingRegion_ChmE7	All	ASDTADAFDR03	All	NoncodingRegion	ChmE7	695	468	0.926247	0.205501	0.907064	-1.32289
All_ASDTADAFDR03_All_NoncodingRegion_EpiH3K36me3	All	ASDTADAFDR03	All	NoncodingRegion	EpiH3K36me3	2487	1554	0.998188	0.961308	0.532264	-0.0809627
All_ASDTADAFDR03_All_NoncodingRegion_YaleH3K27acCBC	All	ASDTADAFDR03	All	NoncodingRegion	YaleH3K27acCBC	322	204	0.984495	0.857835	0.595995	-0.242994
All_ASDTADAFDR03_All_NoncodingRegion_YaleH3K27acDFC	All	ASDTADAFDR03	All	NoncodingRegion	YaleH3K27acDFC	435	284	0.955342	0.565278	0.744011	-0.655761
All_ASDTADAFDR03_All_IntronRegion_ChmE15	All	ASDTADAFDR03	All	IntronRegion	ChmE15	2209	1409	0.97785	0.516068	0.752537	-0.682494
All_ASDTADAFDR03_All_IntronRegion_ChmE7	All	ASDTADAFDR03	All	IntronRegion	ChmE7	651	451	0.90031	0.0885395	0.960283	-1.75397
All_ASDTADAFDR03_All_IntronRegion_EpiH3K36me3	All	ASDTADAFDR03	All	IntronRegion	EpiH3K36me3	2315	1455	0.992375	0.827705	0.600421	-0.254436
All_ASDTADAFDR03_All_IntronRegion_YaleH3K27acCBC	All	ASDTADAFDR03	All	IntronRegion	YaleH3K27acCBC	302	185	1.01818	0.888875	0.451866	0.120948
All_ASDTADAFDR03_All_IntronRegion_YaleH3K27acDFC	All	ASDTADAFDR03	All	IntronRegion	YaleH3K27acDFC	409	269	0.948328	0.502295	0.768523	-0.733991
All_BE_All_Any_YaleH3K27acCBC	All	BE	All	Any	YaleH3K27acCBC	12391	7939	0.973483	0.0618582	0.96985	-1.87859
All_BE_All_Any_YaleH3K27acDFC	All	BE	All	Any	YaleH3K27acDFC	16642	10606	0.978682	0.0834035	0.959283	-1.74243
All_BE_All_NoncodingRegion_YaleH3K27acCBC	All	BE	All	NoncodingRegion	YaleH3K27acCBC	11843	7630	0.96811	0.0276189	0.986664	-2.21629
All_BE_All_NoncodingRegion_YaleH3K27acDFC	All	BE	All	NoncodingRegion	YaleH3K27acDFC	15988	10249	0.972972	0.0304549	0.985104	-2.17283
All_BE_All_IntronRegion_YaleH3K27acCBC	All	BE	All	IntronRegion	YaleH3K27acCBC	10536	6787	0.968246	0.0384734	0.98136	-2.08268
All_BE_All_IntronRegion_YaleH3K27acDFC	All	BE	All	IntronRegion	YaleH3K27acDFC	14326	9195	0.971764	0.0324981	0.984277	-2.15139
All_PLI90Score_All_Any_YaleH3K27acCBC	All	PLI90Score	All	Any	YaleH3K27acCBC	4888	3022	1.00885	0.711483	0.358373	0.362811
All_PLI90Score_All_Any_YaleH3K27acDFC	All	PLI90Score	All	Any	YaleH3K27acDFC	6739	4243	0.990627	0.630767	0.689843	-0.495407
All_PLI90Score_All_NoncodingRegion_YaleH3K27acCBC	All	PLI90Score	All	NoncodingRegion	YaleH3K27acCBC	4674	2912	1.00112	0.971755	0.488384	0.029122
All_PLI90Score_All_NoncodingRegion_YaleH3K27acDFC	All	PLI90Score	All	NoncodingRegion	YaleH3K27acDFC	6494	4124	0.982158	0.369262	0.820899	-0.918796
All_PLI90Score_All_IntronRegion_YaleH3K27acCBC	All	PLI90Score	All	IntronRegion	YaleH3K27acCBC	4244	2663	0.994013	0.814199	0.60329	-0.261871
All_PLI90Score_All_IntronRegion_YaleH3K27acDFC	All	PLI90Score	All	IntronRegion	YaleH3K27acDFC	5955	3778	0.983122	0.416363	0.797801	-0.833793
All_DDD_All_Any_ChmE15	All	DDD	All	Any	ChmE15	3339	2098	0.992656	0.791111	0.612534	-0.285929
All_DDD_All_Any_ChmE7	All	DDD	All	Any	ChmE7	1067	682	0.975816	0.623026	0.704153	-0.536382
All_DDD_All_Any_EpiH3K36me3	All	DDD	All	Any	EpiH3K36me3	4116	2569	0.999307	0.979939	0.518714	-0.0469269
All_DDD_All_Any_YaleH3K27acCBC	All	DDD	All	Any	YaleH3K27acCBC	554	354	0.9761	0.733026	0.65806	-0.407173
All_DDD_All_Any_YaleH3K27acDFC	All	DDD	All	Any	YaleH3K27acDFC	721	440	1.02205	0.740011	0.376789	0.313925
All_DDD_All_NoncodingRegion_ChmE15	All	DDD	All	NoncodingRegion	ChmE15	3248	2058	0.98437	0.582058	0.71918	-0.580409
All_DDD_All_NoncodingRegion_ChmE7	All	DDD	All	NoncodingRegion	ChmE7	1032	665	0.967934	0.516504	0.7557	-0.692538
All_DDD_All_NoncodingRegion_EpiH3K36me3	All	DDD	All	NoncodingRegion	EpiH3K36me3	3899	2468	0.985362	0.570818	0.723303	-0.592681
All_DDD_All_NoncodingRegion_YaleH3K27acCBC	All	DDD	All	NoncodingRegion	YaleH3K27acCBC	524	333	0.981465	0.805848	0.625664	-0.320392
All_DDD_All_NoncodingRegion_YaleH3K27acDFC	All	DDD	All	NoncodingRegion	YaleH3K27acDFC	683	418	1.01914	0.780403	0.39843	0.257413
All_DDD_All_IntronRegion_ChmE15	All	DDD	All	IntronRegion	ChmE15	3047	1945	0.977104	0.423627	0.793776	-0.819594
All_DDD_All_IntronRegion_ChmE7	All	DDD	All	IntronRegion	ChmE7	942	615	0.955352	0.389945	0.820945	-0.918971
All_DDD_All_IntronRegion_EpiH3K36me3	All	DDD	All	IntronRegion	EpiH3K36me3	3516	2228	0.984286	0.55975	0.727517	-0.605321
All_DDD_All_IntronRegion_YaleH3K27acCBC	All	DDD	All	IntronRegion	YaleH3K27acCBC	465	292	0.993248	0.940443	0.558839	-0.148025
All_DDD_All_IntronRegion_YaleH3K27acDFC	All	DDD	All	IntronRegion	YaleH3K27acDFC	605	366	1.03101	0.668047	0.340789	0.41031
All_CHD8Common_All_Any_YaleH3K27acCBC	All	CHD8Common	All	Any	YaleH3K27acCBC	1937	1154	1.04692	0.222341	0.113859	1.20626
All_CHD8Common_All_Any_YaleH3K27acDFC	All	CHD8Common	All	Any	YaleH3K27acDFC	2529	1460	1.0804	0.0190778	0.0097798	2.33469
All_CHD8Common_All_NoncodingRegion_YaleH3K27acCBC	All	CHD8Common	All	NoncodingRegion	YaleH3K27acCBC	1850	1103	1.04613	0.240861	0.123449	1.15792
All_CHD8Common_All_NoncodingRegion_YaleH3K27acDFC	All	CHD8Common	All	NoncodingRegion	YaleH3K27acDFC	2407	1412	1.06323	0.0673007	0.0353308	1.80765
All_CHD8Common_All_IntronRegion_YaleH3K27acCBC	All	CHD8Common	All	IntronRegion	YaleH3K27acCBC	1615	959	1.05037	0.231935	0.119789	1.17604
All_CHD8Common_All_IntronRegion_YaleH3K27acDFC	All	CHD8Common	All	IntronRegion	YaleH3K27acDFC	2115	1252	1.05364	0.146298	0.0748298	1.44073
All_FMRPDarnell_All_Any_YaleH3K27acCBC	All	FMRPDarnell	All	Any	YaleH3K27acCBC	2251	1405	0.999279	0.986436	0.518896	-0.0473817
All_FMRPDarnell_All_Any_YaleH3K27acDFC	All	FMRPDarnell	All	Any	YaleH3K27acDFC	2905	1810	1.00105	0.976116	0.495237	0.0119403
All_FMRPDarnell_All_NoncodingRegion_YaleH3K27acCBC	All	FMRPDarnell	All	NoncodingRegion	YaleH3K27acCBC	2157	1346	0.999523	0.986145	0.516145	-0.0404799
All_FMRPDarnell_All_NoncodingRegion_YaleH3K27acDFC	All	FMRPDarnell	All	NoncodingRegion	YaleH3K27acDFC	2789	1745	0.996875	0.927017	0.550138	-0.126009
All_FMRPDarnell_All_IntronRegion_YaleH3K27acCBC	All	FMRPDarnell	All	IntronRegion	YaleH3K27acCBC	1992	1246	0.997147	0.942396	0.542564	-0.106895
All_FMRPDarnell_All_IntronRegion_YaleH3K27acDFC	All	FMRPDarnell	All	IntronRegion	YaleH3K27acDFC	2612	1634	0.997031	0.924595	0.547171	-0.118517
Indel_Any_All_Any_YaleH3K27acCBC	Indel	Any	All	Any	YaleH3K27acCBC	2882	1996	0.900578	0.000347112	0.999844	-3.60567
Indel_Any_All_Any_YaleH3K27acDFC	Indel	Any	All	Any	YaleH3K27acDFC	3990	2750	0.904957	6.13211e-05	0.999973	-4.03489
Indel_Any_All_NoncodingRegion_YaleH3K27acCBC	Indel	Any	All	NoncodingRegion	YaleH3K27acCBC	2823	1976	0.89107	8.91787e-05	0.999959	-3.93957
Indel_Any_All_NoncodingRegion_YaleH3K27acDFC	Indel	Any	All	NoncodingRegion	YaleH3K27acDFC	3925	2723	0.899042	2.14055e-05	0.99999	-4.27122
Indel_Any_All_IntronRegion_YaleH3K27acCBC	Indel	Any	All	IntronRegion	YaleH3K27acCBC	2524	1768	0.89042	0.000199395	0.999912	-3.7517
Indel_Any_All_IntronRegion_YaleH3K27acDFC	Indel	Any	All	IntronRegion	YaleH3K27acDFC	3505	2426	0.901125	8.66859e-05	0.999961	-3.94851
Indel_ProteinCoding_All_Any_YaleH3K27acCBC	Indel	ProteinCoding	All	Any	YaleH3K27acCBC	2611	1791	0.909283	0.00204395	0.999074	-3.11285
Indel_ProteinCoding_All_Any_YaleH3K27acDFC	Indel	ProteinCoding	All	Any	YaleH3K27acDFC	3594	2470	0.907546	0.000218276	0.9999	-3.71949
Indel_ProteinCoding_All_NoncodingRegion_YaleH3K27acCBC	Indel	ProteinCoding	All	NoncodingRegion	YaleH3K27acCBC	2552	1771	0.898773	0.00058146	0.999732	-3.46205
Indel_ProteinCoding_All_NoncodingRegion_YaleH3K27acDFC	Indel	ProteinCoding	All	NoncodingRegion	YaleH3K27acDFC	3529	2443	0.900982	8.20533e-05	0.999964	-3.96806
Indel_ProteinCoding_All_IntronRegion_YaleH3K27acCBC	Indel	ProteinCoding	All	IntronRegion	YaleH3K27acCBC	2297	1599	0.895984	0.000778678	0.999644	-3.38472
Indel_ProteinCoding_All_IntronRegion_YaleH3K27acDFC	Indel	ProteinCoding	All	IntronRegion	YaleH3K27acDFC	3172	2194	0.901746	0.000210936	0.999905	-3.73281
Indel_ASDTADAFDR03_All_Any_Any	Indel	ASDTADAFDR03	All	Any	Any	557	396	0.877299	0.0493927	0.978929	-2.03212
Indel_ASDTADAFDR03_All_Any_ChmE15	Indel	ASDTADAFDR03	All	Any	ChmE15	429	321	0.833566	0.0146448	0.993928	-2.50794
Indel_ASDTADAFDR03_All_Any_ChmE5	Indel	ASDTADAFDR03	All	Any	ChmE5	410	300	0.852414	0.0371864	0.984128	-2.14763
Indel_ASDTADAFDR03_All_Any_ChmE7	Indel	ASDTADAFDR03	All	Any	ChmE7	122	82	0.92797	0.614707	0.735364	-0.629119
Indel_ASDTADAFDR03_All_Any_EpiH3K27ac	Indel	ASDTADAFDR03	All	Any	EpiH3K27ac	389	260	0.933177	0.396848	0.821643	-0.921643
Indel_ASDTADAFDR03_All_Any_EpiH3K36me3	Indel	ASDTADAFDR03	All	Any	EpiH3K36me3	434	308	0.878874	0.0893843	0.962555	-1.78113
Indel_ASDTADAFDR03_All_Any_EpiH3K4me1	Indel	ASDTADAFDR03	All	Any	EpiH3K4me1	419	269	0.971515	0.72434	0.666062	-0.429065
Indel_ASDTADAFDR03_All_Any_EpiH3K4me3	Indel	ASDTADAFDR03	All	Any	EpiH3K4me3	331	222	0.929957	0.406419	0.816005	-0.900244
Indel_ASDTADAFDR03_All_Any_EpiH3K9ac	Indel	ASDTADAFDR03	All	Any	EpiH3K9ac	375	247	0.946939	0.509752	0.766089	-0.726027
Indel_ASDTADAFDR03_All_Any_YaleH3K27acCBC	Indel	ASDTADAFDR03	All	Any	YaleH3K27acCBC	59	39	0.943572	0.835581	0.668329	-0.435303
Indel_ASDTADAFDR03_All_Any_YaleH3K27acDFC	Indel	ASDTADAFDR03	All	Any	YaleH3K27acDFC	87	52	1.04353	0.861726	0.457012	0.107964
Indel_ASDTADAFDR03_All_NoncodingRegion_Any	Indel	ASDTADAFDR03	All	NoncodingRegion	Any	523	395	0.825833	0.00435446	0.998159	-2.90411
Indel_ASDTADAFDR03_All_NoncodingRegion_ChmE15	Indel	ASDTADAFDR03	All	NoncodingRegion	ChmE15	420	321	0.816079	0.0065208	0.997284	-2.78029
Indel_ASDTADAFDR03_All_NoncodingRegion_ChmE5	Indel	ASDTADAFDR03	All	NoncodingRegion	ChmE5	382	299	0.796856	0.00353327	0.998556	-2.97947
Indel_ASDTADAFDR03_All_NoncodingRegion_ChmE7	Indel	ASDTADAFDR03	All	NoncodingRegion	ChmE7	119	81	0.916325	0.561168	0.761866	-0.712319
Indel_ASDTADAFDR03_All_NoncodingRegion_EpiH3K27ac	Indel	ASDTADAFDR03	All	NoncodingRegion	EpiH3K27ac	358	259	0.862127	0.0750493	0.969295	-1.87053
Indel_ASDTADAFDR03_All_NoncodingRegion_EpiH3K36me3	Indel	ASDTADAFDR03	All	NoncodingRegion	EpiH3K36me3	403	307	0.818756	0.00868438	0.996323	-2.68039
Indel_ASDTADAFDR03_All_NoncodingRegion_EpiH3K4me1	Indel	ASDTADAFDR03	All	NoncodingRegion	EpiH3K4me1	390	268	0.907648	0.229282	0.89913	-1.27661
Indel_ASDTADAFDR03_All_NoncodingRegion_EpiH3K4me3	Indel	ASDTADAFDR03	All	NoncodingRegion	EpiH3K4me3	303	221	0.855142	0.079861	0.966052	-1.8257
Indel_ASDTADAFDR03_All_NoncodingRegion_EpiH3K9ac	Indel	ASDTADAFDR03	All	NoncodingRegion	EpiH3K9ac	345	246	0.874725	0.117593	0.951435	-1.65893
Indel_ASDTADAFDR03_All_NoncodingRegion_YaleH3K27acCBC	Indel	ASDTADAFDR03	All	NoncodingRegion	YaleH3K27acCBC	57	39	0.911587	0.675362	0.72505	-0.59791
Indel_ASDTADAFDR03_All_NoncodingRegion_YaleH3K27acDFC	Indel	ASDTADAFDR03	All	NoncodingRegion	YaleH3K27acDFC	84	52	1.00754	1	0.536836	-0.0924646
Indel_ASDTADAFDR03_All_IntronRegion_Any	Indel	ASDTADAFDR03	All	IntronRegion	Any	485	364	0.831052	0.00811622	0.996589	-2.70541
Indel_ASDTADAFDR03_All_IntronRegion_ChmE15	Indel	ASDTADAFDR03	All	IntronRegion	ChmE15	396	297	0.831623	0.0171799	0.992767	-2.44548
Indel_ASDTADAFDR03_All_IntronRegion_ChmE5	Indel	ASDTADAFDR03	All	IntronRegion	ChmE5	354	275	0.802894	0.00679041	0.997228	-2.77356
Indel_ASDTADAFDR03_All_IntronRegion_ChmE7	Indel	ASDTADAFDR03	All	IntronRegion	ChmE7	112	73	0.956936	0.763016	0.657567	-0.405831
Indel_ASDTADAFDR03_All_IntronRegion_EpiH3K27ac	Indel	ASDTADAFDR03	All	IntronRegion	EpiH3K27ac	332	238	0.870059	0.101947	0.954915	-1.6945
Indel_ASDTADAFDR03_All_IntronRegion_EpiH3K36me3	Indel	ASDTADAFDR03	All	IntronRegion	EpiH3K36me3	370	281	0.821265	0.013927	0.994338	-2.53254
Indel_ASDTADAFDR03_All_IntronRegion_EpiH3K4me1	Indel	ASDTADAFDR03	All	IntronRegion	EpiH3K4me1	360	243	0.924026	0.357057	0.844112	-1.0115
Indel_ASDTADAFDR03_All_IntronRegion_EpiH3K4me3	Indel	ASDTADAFDR03	All	IntronRegion	EpiH3K4me3	278	198	0.875724	0.15758	0.931866	-1.48983
Indel_ASDTADAFDR03_All_IntronRegion_EpiH3K9ac	Indel	ASDTADAFDR03	All	IntronRegion	EpiH3K9ac	316	220	0.895885	0.213918	0.905403	-1.31297
Indel_ASDTADAFDR03_All_IntronRegion_YaleH3K27acCBC	Indel	ASDTADAFDR03	All	IntronRegion	YaleH3K27acCBC	55	34	1.00895	1	0.54991	-0.125435
Indel_ASDTADAFDR03_All_IntronRegion_YaleH3K27acDFC	Indel	ASDTADAFDR03	All	IntronRegion	YaleH3K27acDFC	78	46	1.05761	0.782755	0.437279	0.157871
Indel_BE_All_Any_YaleH3K27acCBC	Indel	BE	All	Any	YaleH3K27acCBC	2277	1564	0.908059	0.00350298	0.998421	-2.95199
Indel_BE_All_Any_YaleH3K27acDFC	Indel	BE	All	Any	YaleH3K27acDFC	3142	2156	0.908961	0.000664065	0.999691	-3.42343
Indel_BE_All_NoncodingRegion_YaleH3K27acCBC	Indel	BE	All	NoncodingRegion	YaleH3K27acCBC	2227	1546	0.898459	0.00130929	0.999419	-3.24803
Indel_BE_All_NoncodingRegion_YaleH3K27acDFC	Indel	BE	All	NoncodingRegion	YaleH3K27acDFC	3083	2133	0.90151	0.000253372	0.999888	-3.69019
Indel_BE_All_IntronRegion_YaleH3K27acCBC	Indel	BE	All	IntronRegion	YaleH3K27acCBC	2008	1400	0.894589	0.00143406	0.999345	-3.2138
Indel_BE_All_IntronRegion_YaleH3K27acDFC	Indel	BE	All	IntronRegion	YaleH3K27acDFC	2775	1919	0.901936	0.000527497	0.999756	-3.48692
Indel_PLI90Score_All_Any_ChmE7	Indel	PLI90Score	All	Any	ChmE7	1668	1159	0.897636	0.00504694	0.997763	-2.84269
Indel_PLI90Score_All_Any_EpiH3K36me3	Indel	PLI90Score	All	Any	EpiH3K36me3	6290	4340	0.903959	3.46954e-07	1	-5.1148
Indel_PLI90Score_All_Any_EpiH3K4me3	Indel	PLI90Score	All	Any	EpiH3K4me3	4727	3226	0.913922	8.4538e-05	0.99996	-3.94677
Indel_PLI90Score_All_Any_YaleH3K27acCBC	Indel	PLI90Score	All	Any	YaleH3K27acCBC	889	591	0.938214	0.229304	0.892339	-1.23906
Indel_PLI90Score_All_Any_YaleH3K27acDFC	Indel	PLI90Score	All	Any	YaleH3K27acDFC	1236	854	0.90271	0.0218133	0.989985	-2.32579
Indel_PLI90Score_All_NoncodingRegion_ChmE7	Indel	PLI90Score	All	NoncodingRegion	ChmE7	1654	1151	0.896289	0.00459126	0.997955	-2.87108
Indel_PLI90Score_All_NoncodingRegion_EpiH3K36me3	Indel	PLI90Score	All	NoncodingRegion	EpiH3K36me3	6154	4302	0.892226	1.1185e-08	1	-5.7322
Indel_PLI90Score_All_NoncodingRegion_EpiH3K4me3	Indel	PLI90Score	All	NoncodingRegion	EpiH3K4me3	4602	3189	0.900077	5.25103e-06	0.999998	-4.57075
Indel_PLI90Score_All_NoncodingRegion_YaleH3K27acCBC	Indel	PLI90Score	All	NoncodingRegion	YaleH3K27acCBC	865	587	0.919106	0.117645	0.946637	-1.61308
Indel_PLI90Score_All_NoncodingRegion_YaleH3K27acDFC	Indel	PLI90Score	All	NoncodingRegion	YaleH3K27acDFC	1209	849	0.888191	0.00855938	0.996223	-2.67135
Indel_PLI90Score_All_IntronRegion_ChmE7	Indel	PLI90Score	All	IntronRegion	ChmE7	1542	1074	0.895505	0.00588474	0.997419	-2.79675
Indel_PLI90Score_All_IntronRegion_EpiH3K36me3	Indel	PLI90Score	All	IntronRegion	EpiH3K36me3	5724	4014	0.889426	1.44093e-08	1	-5.68611
Indel_PLI90Score_All_IntronRegion_EpiH3K4me3	Indel	PLI90Score	All	IntronRegion	EpiH3K4me3	4228	2929	0.900333	1.35539e-05	0.999994	-4.37042
Indel_PLI90Score_All_IntronRegion_YaleH3K27acCBC	Indel	PLI90Score	All	IntronRegion	YaleH3K27acCBC	797	543	0.915474	0.115794	0.947825	-1.62412
Indel_PLI90Score_All_IntronRegion_YaleH3K27acDFC	Indel	PLI90Score	All	IntronRegion	YaleH3K27acDFC	1103	766	0.89812	0.0238586	0.989604	-2.31175
Indel_DDD_All_Any_Any	Indel	DDD	All	Any	Any	884	576	0.957233	0.419645	0.803908	-0.855663
Indel_DDD_All_Any_ChmE15	Indel	DDD	All	Any	ChmE15	612	415	0.919795	0.188598	0.91289	-1.35877
Indel_DDD_All_Any_ChmE5	Indel	DDD	All	Any	ChmE5	690	457	0.941717	0.33139	0.850635	-1.03916
Indel_DDD_All_Any_ChmE7	Indel	DDD	All	Any	ChmE7	168	112	0.935576	0.580963	0.737734	-0.636375
Indel_DDD_All_Any_EpiH3K27ac	Indel	DDD	All	Any	EpiH3K27ac	564	348	1.01085	0.891723	0.457871	0.1058
Indel_DDD_All_Any_EpiH3K36me3	Indel	DDD	All	Any	EpiH3K36me3	715	470	0.948846	0.386491	0.823189	-0.927585
Indel_DDD_All_Any_EpiH3K4me1	Indel	DDD	All	Any	EpiH3K4me1	595	379	0.979187	0.766901	0.644324	-0.370041
Indel_DDD_All_Any_EpiH3K4me3	Indel	DDD	All	Any	EpiH3K4me3	511	317	1.00542	0.971504	0.491785	0.0205946
Indel_DDD_All_Any_EpiH3K9ac	Indel	DDD	All	Any	EpiH3K9ac	593	377	0.981072	0.766554	0.633182	-0.340292
Indel_DDD_All_Any_YaleH3K27acCBC	Indel	DDD	All	Any	YaleH3K27acCBC	114	67	1.06125	0.759973	0.394607	0.267333
Indel_DDD_All_Any_YaleH3K27acDFC	Indel	DDD	All	Any	YaleH3K27acDFC	155	89	1.08625	0.554195	0.301544	0.519964
Indel_DDD_All_NoncodingRegion_Any	Indel	DDD	All	NoncodingRegion	Any	852	573	0.927412	0.164928	0.923911	-1.43188
Indel_DDD_All_NoncodingRegion_ChmE15	Indel	DDD	All	NoncodingRegion	ChmE15	603	414	0.908458	0.138091	0.939086	-1.54714
Indel_DDD_All_NoncodingRegion_ChmE5	Indel	DDD	All	NoncodingRegion	ChmE5	662	454	0.909473	0.123875	0.944967	-1.5979
Indel_DDD_All_NoncodingRegion_ChmE7	Indel	DDD	All	NoncodingRegion	ChmE7	163	112	0.907731	0.456984	0.809939	-0.87767
Indel_DDD_All_NoncodingRegion_EpiH3K27ac	Indel	DDD	All	NoncodingRegion	EpiH3K27ac	534	345	0.965406	0.627395	0.712816	-0.561631
Indel_DDD_All_NoncodingRegion_EpiH3K36me3	Indel	DDD	All	NoncodingRegion	EpiH3K36me3	685	468	0.912919	0.130154	0.940559	-1.55949
Indel_DDD_All_NoncodingRegion_EpiH3K4me1	Indel	DDD	All	NoncodingRegion	EpiH3K4me1	566	376	0.938893	0.348409	0.840345	-0.995878
Indel_DDD_All_NoncodingRegion_EpiH3K4me3	Indel	DDD	All	NoncodingRegion	EpiH3K4me3	483	314	0.959412	0.584952	0.734276	-0.625798
Indel_DDD_All_NoncodingRegion_EpiH3K9ac	Indel	DDD	All	NoncodingRegion	EpiH3K9ac	563	374	0.938911	0.347179	0.839697	-0.993215
Indel_DDD_All_NoncodingRegion_YaleH3K27acCBC	Indel	DDD	All	NoncodingRegion	YaleH3K27acCBC	107	65	1.02673	0.937548	0.481372	0.0467098
Indel_DDD_All_NoncodingRegion_YaleH3K27acDFC	Indel	DDD	All	NoncodingRegion	YaleH3K27acDFC	144	87	1.03236	0.839458	0.44836	0.129805
Indel_DDD_All_IntronRegion_Any	Indel	DDD	All	IntronRegion	Any	777	526	0.921347	0.14651	0.931785	-1.48922
Indel_DDD_All_IntronRegion_ChmE15	Indel	DDD	All	IntronRegion	ChmE15	563	393	0.893519	0.0899317	0.960418	-1.75555
Indel_DDD_All_IntronRegion_ChmE5	Indel	DDD	All	IntronRegion	ChmE5	599	411	0.909019	0.136878	0.937298	-1.53248
Indel_DDD_All_IntronRegion_ChmE7	Indel	DDD	All	IntronRegion	ChmE7	149	97	0.958081	0.7435	0.665127	-0.426497
Indel_DDD_All_IntronRegion_EpiH3K27ac	Indel	DDD	All	IntronRegion	EpiH3K27ac	477	306	0.972265	0.71338	0.66985	-0.439498
Indel_DDD_All_IntronRegion_EpiH3K36me3	Indel	DDD	All	IntronRegion	EpiH3K36me3	617	425	0.905491	0.118646	0.947048	-1.61688
Indel_DDD_All_IntronRegion_EpiH3K4me1	Indel	DDD	All	IntronRegion	EpiH3K4me1	514	340	0.942914	0.398778	0.813795	-0.891969
Indel_DDD_All_IntronRegion_EpiH3K4me3	Indel	DDD	All	IntronRegion	EpiH3K4me3	433	281	0.961102	0.617034	0.717492	-0.575406
Indel_DDD_All_IntronRegion_EpiH3K9ac	Indel	DDD	All	IntronRegion	EpiH3K9ac	501	334	0.935576	0.355021	0.83984	-0.993802
Indel_DDD_All_IntronRegion_YaleH3K27acCBC	Indel	DDD	All	IntronRegion	YaleH3K27acCBC	97	57	1.06141	0.741182	0.409717	0.228273
Indel_DDD_All_IntronRegion_YaleH3K27acDFC	Indel	DDD	All	IntronRegion	YaleH3K27acDFC	132	78	1.05552	0.723417	0.394303	0.26812
Indel_CHD8Common_All_Any_YaleH3K27acCBC	Indel	CHD8Common	All	Any	YaleH3K27acCBC	368	236	0.972576	0.738074	0.654203	-0.396692
Indel_CHD8Common_All_Any_YaleH3K27acDFC	Indel	CHD8Common	All	Any	YaleH3K27acDFC	501	308	1.01455	0.856652	0.44286	0.143722
Indel_CHD8Common_All_NoncodingRegion_YaleH3K27acCBC	Indel	CHD8Common	All	NoncodingRegion	YaleH3K27acCBC	355	234	0.946238	0.525248	0.76383	-0.718675
Indel_CHD8Common_All_NoncodingRegion_YaleH3K27acDFC	Indel	CHD8Common	All	NoncodingRegion	YaleH3K27acDFC	484	304	0.993023	0.94162	0.560335	-0.151818
Indel_CHD8Common_All_IntronRegion_YaleH3K27acCBC	Indel	CHD8Common	All	IntronRegion	YaleH3K27acCBC	309	208	0.92658	0.41577	0.820006	-0.915387
Indel_CHD8Common_All_IntronRegion_YaleH3K27acDFC	Indel	CHD8Common	All	IntronRegion	YaleH3K27acDFC	424	275	0.961659	0.613425	0.713311	-0.563085
Indel_FMRPDarnell_All_Any_ChmE7	Indel	FMRPDarnell	All	Any	ChmE7	715	479	0.931018	0.234033	0.894724	-1.25205
Indel_FMRPDarnell_All_Any_EpiH3K36me3	Indel	FMRPDarnell	All	Any	EpiH3K36me3	2210	1516	0.909245	0.00442372	0.997941	-2.86897
Indel_FMRPDarnell_All_Any_EpiH3K4me1	Indel	FMRPDarnell	All	Any	EpiH3K4me1	2154	1454	0.923994	0.020852	0.990571	-2.34831
Indel_FMRPDarnell_All_Any_EpiH3K4me3	Indel	FMRPDarnell	All	Any	EpiH3K4me3	1691	1177	0.896097	0.00398122	0.998182	-2.90817
Indel_FMRPDarnell_All_Any_EpiH3K9ac	Indel	FMRPDarnell	All	Any	EpiH3K9ac	1905	1286	0.923936	0.0289738	0.986562	-2.21332
Indel_FMRPDarnell_All_Any_YaleH3K27acCBC	Indel	FMRPDarnell	All	Any	YaleH3K27acCBC	379	262	0.902247	0.208135	0.909211	-1.33591
Indel_FMRPDarnell_All_Any_YaleH3K27acDFC	Indel	FMRPDarnell	All	Any	YaleH3K27acDFC	499	342	0.910044	0.189622	0.917901	-1.39109
Indel_FMRPDarnell_All_NoncodingRegion_ChmE7	Indel	FMRPDarnell	All	NoncodingRegion	ChmE7	708	476	0.927714	0.209591	0.904433	-1.30723
Indel_FMRPDarnell_All_NoncodingRegion_EpiH3K36me3	Indel	FMRPDarnell	All	NoncodingRegion	EpiH3K36me3	2143	1501	0.89049	0.000617601	0.999728	-3.45832
Indel_FMRPDarnell_All_NoncodingRegion_EpiH3K4me1	Indel	FMRPDarnell	All	NoncodingRegion	EpiH3K4me1	2087	1437	0.905844	0.00404177	0.998141	-2.90111
Indel_FMRPDarnell_All_NoncodingRegion_EpiH3K4me3	Indel	FMRPDarnell	All	NoncodingRegion	EpiH3K4me3	1627	1162	0.873311	0.000456749	0.9998	-3.54074
Indel_FMRPDarnell_All_NoncodingRegion_EpiH3K9ac	Indel	FMRPDarnell	All	NoncodingRegion	EpiH3K9ac	1839	1270	0.903162	0.00536813	0.99752	-2.80963
Indel_FMRPDarnell_All_NoncodingRegion_YaleH3K27acCBC	Indel	FMRPDarnell	All	NoncodingRegion	YaleH3K27acCBC	367	259	0.8838	0.128625	0.942525	-1.57633
Indel_FMRPDarnell_All_NoncodingRegion_YaleH3K27acDFC	Indel	FMRPDarnell	All	NoncodingRegion	YaleH3K27acDFC	480	339	0.883139	0.0846079	0.963866	-1.79742
Indel_FMRPDarnell_All_IntronRegion_ChmE7	Indel	FMRPDarnell	All	IntronRegion	ChmE7	660	435	0.94633	0.384391	0.825942	-0.938248
Indel_FMRPDarnell_All_IntronRegion_EpiH3K36me3	Indel	FMRPDarnell	All	IntronRegion	EpiH3K36me3	2018	1408	0.893936	0.00130638	0.999409	-3.24324
Indel_FMRPDarnell_All_IntronRegion_EpiH3K4me1	Indel	FMRPDarnell	All	IntronRegion	EpiH3K4me1	1949	1330	0.914004	0.0119503	0.994573	-2.54736
Indel_FMRPDarnell_All_IntronRegion_EpiH3K4me3	Indel	FMRPDarnell	All	IntronRegion	EpiH3K4me3	1519	1069	0.886274	0.00260065	0.998826	-3.04231
Indel_FMRPDarnell_All_IntronRegion_EpiH3K9ac	Indel	FMRPDarnell	All	IntronRegion	EpiH3K9ac	1704	1167	0.910723	0.0140592	0.993468	-2.48201
Indel_FMRPDarnell_All_IntronRegion_YaleH3K27acCBC	Indel	FMRPDarnell	All	IntronRegion	YaleH3K27acCBC	346	236	0.914433	0.287142	0.86855	-1.11956
Indel_FMRPDarnell_All_IntronRegion_YaleH3K27acDFC	Indel	FMRPDarnell	All	IntronRegion	YaleH3K27acDFC	443	308	0.8971	0.143641	0.934957	-1.51376
SNV_Any_All_Any_YaleH3K27acDFC	SNV	Any	All	Any	YaleH3K27acDFC	17256	10808	0.995824	0.73574	0.637032	-0.350538
SNV_Any_All_NoncodingRegion_YaleH3K27acDFC	SNV	Any	All	NoncodingRegion	YaleH3K27acDFC	16537	10405	0.991294	0.486946	0.760588	-0.708197
SNV_Any_All_IntronRegion_YaleH3K27acDFC	SNV	Any	All	IntronRegion	YaleH3K27acDFC	14563	9137	0.994111	0.659423	0.674623	-0.452714
SNV_ProteinCoding_All_Any_YaleH3K27acDFC	SNV	ProteinCoding	All	Any	YaleH3K27acDFC	15481	9622	1.00351	0.790229	0.397479	0.259879
SNV_ProteinCoding_All_NoncodingRegion_YaleH3K27acDFC	SNV	ProteinCoding	All	NoncodingRegion	YaleH3K27acDFC	14762	9219	0.998732	0.925955	0.542119	-0.105772
SNV_ProteinCoding_All_IntronRegion_YaleH3K27acDFC	SNV	ProteinCoding	All	IntronRegion	YaleH3K27acDFC	13193	8251	0.997297	0.849672	0.580665	-0.203595
SNV_BE_All_Any_YaleH3K27acDFC	SNV	BE	All	Any	YaleH3K27acDFC	13500	8450	0.996471	0.802752	0.604679	-0.265476
SNV_BE_All_NoncodingRegion_YaleH3K27acDFC	SNV	BE	All	NoncodingRegion	YaleH3K27acDFC	12905	8116	0.991753	0.560974	0.72415	-0.595216
SNV_BE_All_IntronRegion_YaleH3K27acDFC	SNV	BE	All	IntronRegion	YaleH3K27acDFC	11551	7276	0.990181	0.509716	0.74874	-0.670529
All_Any_All_Any_MidFetalATAC	All	Any	All	Any	MidFetalATAC	1050	662	0.98928	0.842458	0.600707	-0.255177
All_Any_All_NoncodingRegion_MidFetalATAC	All	Any	All	NoncodingRegion	MidFetalATAC	995	638	0.972725	0.59322	0.720189	-0.583403
All_Any_All_IntronRegion_MidFetalATAC	All	Any	All	IntronRegion	MidFetalATAC	585	372	0.980846	0.765026	0.633888	-0.342167
All_ProteinCoding_All_Any_MidFetalATAC	All	ProteinCoding	All	Any	MidFetalATAC	919	574	0.9986	0.978781	0.526819	-0.0672765
All_ProteinCoding_All_NoncodingRegion_MidFetalATAC	All	ProteinCoding	All	NoncodingRegion	MidFetalATAC	864	550	0.979803	0.722308	0.66111	-0.415494
All_ProteinCoding_All_IntronRegion_MidFetalATAC	All	ProteinCoding	All	IntronRegion	MidFetalATAC	528	324	1.01643	0.832704	0.429952	0.176495
All_BE_All_Any_MidFetalATAC	All	BE	All	Any	MidFetalATAC	793	504	0.981365	0.753547	0.645644	-0.373587
All_BE_All_NoncodingRegion_MidFetalATAC	All	BE	All	NoncodingRegion	MidFetalATAC	751	485	0.965797	0.558715	0.739249	-0.641032
All_BE_All_IntronRegion_MidFetalATAC	All	BE	All	IntronRegion	MidFetalATAC	450	281	0.998835	1	0.529409	-0.0737844
All_PSD_All_Any_EpiDNase	All	PSD	All	Any	EpiDNase	1153	718	1.0016	0.981044	0.501225	-0.00306961
All_PSD_All_Any_MidFetalATAC	All	PSD	All	Any	MidFetalATAC	135	83	1.01448	0.944585	0.501675	-0.0041977
All_PSD_All_Any_EncodeTFBS	All	PSD	All	Any	EncodeTFBS	1678	1064	0.983644	0.680161	0.673851	-0.450573
All_PSD_All_NoncodingRegion_EpiDNase	All	PSD	All	NoncodingRegion	EpiDNase	1106	693	0.995427	0.922789	0.55244	-0.131829
All_PSD_All_NoncodingRegion_MidFetalATAC	All	PSD	All	NoncodingRegion	MidFetalATAC	130	79	1.02637	0.88707	0.471084	0.0725462
All_PSD_All_NoncodingRegion_EncodeTFBS	All	PSD	All	NoncodingRegion	EncodeTFBS	1598	1022	0.975245	0.533596	0.744046	-0.655871
All_PSD_All_IntronRegion_EpiDNase	All	PSD	All	IntronRegion	EpiDNase	880	563	0.974904	0.645511	0.69558	-0.511729
All_PSD_All_IntronRegion_MidFetalATAC	All	PSD	All	IntronRegion	MidFetalATAC	83	54	0.958676	0.86063	0.645392	-0.372909
All_PSD_All_IntronRegion_EncodeTFBS	All	PSD	All	IntronRegion	EncodeTFBS	1315	861	0.952599	0.270554	0.872658	-1.13904
Indel_Any_All_Any_EpiDNase	Indel	Any	All	Any	EpiDNase	1559	1011	0.961795	0.340567	0.839899	-0.994043
Indel_Any_All_Any_MidFetalATAC	Indel	Any	All	Any	MidFetalATAC	143	80	1.11489	0.449749	0.250608	0.672577
Indel_Any_All_Any_EncodeDNase	Indel	Any	All	Any	EncodeDNase	3845	2583	0.928452	0.0036062	0.998304	-2.92978
Indel_Any_All_NoncodingRegion_EpiDNase	Indel	Any	All	NoncodingRegion	EpiDNase	1497	972	0.960602	0.330918	0.842726	-1.00572
Indel_Any_All_NoncodingRegion_MidFetalATAC	Indel	Any	All	NoncodingRegion	MidFetalATAC	137	77	1.10973	0.482947	0.266928	0.622129
Indel_Any_All_NoncodingRegion_EncodeDNase	Indel	Any	All	NoncodingRegion	EncodeDNase	3670	2504	0.914154	0.000551986	0.999742	-3.47194
Indel_Any_All_IntronRegion_EpiDNase	Indel	Any	All	IntronRegion	EpiDNase	1094	697	0.978977	0.662002	0.682659	-0.475147
Indel_Any_All_IntronRegion_MidFetalATAC	Indel	Any	All	IntronRegion	MidFetalATAC	82	37	1.38229	0.109277	0.0665485	1.502
Indel_Any_All_IntronRegion_EncodeDNase	Indel	Any	All	IntronRegion	EncodeDNase	3013	2064	0.910494	0.0011098	0.999504	-3.29299
Indel_ProteinCoding_All_Any_EpiDNase	Indel	ProteinCoding	All	Any	EpiDNase	1361	896	0.94741	0.209536	0.900768	-1.28594
Indel_ProteinCoding_All_Any_MidFetalATAC	Indel	ProteinCoding	All	Any	MidFetalATAC	125	69	1.12992	0.460553	0.241868	0.700307
Indel_ProteinCoding_All_Any_EncodeDNase	Indel	ProteinCoding	All	Any	EncodeDNase	3406	2295	0.925656	0.00443008	0.997969	-2.87338
Indel_ProteinCoding_All_NoncodingRegion_EpiDNase	Indel	ProteinCoding	All	NoncodingRegion	EpiDNase	1299	857	0.945401	0.206964	0.904329	-1.30662
Indel_ProteinCoding_All_NoncodingRegion_MidFetalATAC	Indel	ProteinCoding	All	NoncodingRegion	MidFetalATAC	119	66	1.12458	0.496436	0.258557	0.647802
Indel_ProteinCoding_All_NoncodingRegion_EncodeDNase	Indel	ProteinCoding	All	NoncodingRegion	EncodeDNase	3231	2216	0.9094	0.000610313	0.999723	-3.45309
Indel_ProteinCoding_All_IntronRegion_EpiDNase	Indel	ProteinCoding	All	IntronRegion	EpiDNase	968	622	0.970672	0.570623	0.731652	-0.617816
Indel_ProteinCoding_All_IntronRegion_MidFetalATAC	Indel	ProteinCoding	All	IntronRegion	MidFetalATAC	74	32	1.44235	0.0895913	0.0554874	1.59383
Indel_ProteinCoding_All_IntronRegion_EncodeDNase	Indel	ProteinCoding	All	IntronRegion	EncodeDNase	2691	1849	0.907746	0.001427	0.999352	-3.2167
Indel_BE_All_Any_EpiDNase	Indel	BE	All	Any	EpiDNase	1212	781	0.96792	0.475442	0.771784	-0.744735
Indel_BE_All_Any_MidFetalATAC	Indel	BE	All	Any	MidFetalATAC	110	58	1.18291	0.34121	0.1804	0.913842
Indel_BE_All_Any_EncodeDNase	Indel	BE	All	Any	EncodeDNase	2971	2000	0.926532	0.00867263	0.996012	-2.65312
Indel_BE_All_NoncodingRegion_EpiDNase	Indel	BE	All	NoncodingRegion	EpiDNase	1164	746	0.9732	0.572409	0.730549	-0.614476
Indel_BE_All_NoncodingRegion_MidFetalATAC	Indel	BE	All	NoncodingRegion	MidFetalATAC	108	55	1.22475	0.228165	0.135031	1.10292
Indel_BE_All_NoncodingRegion_EncodeDNase	Indel	BE	All	NoncodingRegion	EncodeDNase	2830	1938	0.910794	0.00159658	0.999267	-3.18134
Indel_BE_All_IntronRegion_EpiDNase	Indel	BE	All	IntronRegion	EpiDNase	865	546	0.988123	0.826748	0.602727	-0.260413
Indel_BE_All_IntronRegion_MidFetalATAC	Indel	BE	All	IntronRegion	MidFetalATAC	66	28	1.47019	0.0903114	0.0591765	1.56172
Indel_BE_All_IntronRegion_EncodeDNase	Indel	BE	All	IntronRegion	EncodeDNase	2363	1626	0.906423	0.00246231	0.998906	-3.06352
Indel_PSD_All_Any_EpiDNase	Indel	PSD	All	Any	EpiDNase	151	113	0.833463	0.145898	0.939094	-1.54722
Indel_PSD_All_Any_MidFetalATAC	Indel	PSD	All	Any	MidFetalATAC	21	13	1.00754	1	0.595684	-0.242192
Indel_PSD_All_Any_EncodeDNase	Indel	PSD	All	Any	EncodeDNase	415	269	0.96224	0.637203	0.709033	-0.550563
Indel_PSD_All_Any_EncodeTFBS	Indel	PSD	All	Any	EncodeTFBS	267	171	0.973874	0.806038	0.634835	-0.344687
Indel_PSD_All_NoncodingRegion_EpiDNase	Indel	PSD	All	NoncodingRegion	EpiDNase	148	109	0.846882	0.199644	0.919593	-1.40234
Indel_PSD_All_NoncodingRegion_MidFetalATAC	Indel	PSD	All	NoncodingRegion	MidFetalATAC	19	12	0.987552	1	0.620532	-0.306877
Indel_PSD_All_NoncodingRegion_EncodeDNase	Indel	PSD	All	NoncodingRegion	EncodeDNase	399	262	0.949859	0.522485	0.759891	-0.705951
Indel_PSD_All_NoncodingRegion_EncodeTFBS	Indel	PSD	All	NoncodingRegion	EncodeTFBS	261	170	0.957589	0.656209	0.696292	-0.513765
Indel_PSD_All_IntronRegion_EpiDNase	Indel	PSD	All	IntronRegion	EpiDNase	111	87	0.795777	0.124727	0.954313	-1.68819
Indel_PSD_All_IntronRegion_MidFetalATAC	Indel	PSD	All	IntronRegion	MidFetalATAC	12	8	0.935576	1	0.681553	-0.472046
Indel_PSD_All_IntronRegion_EncodeDNase	Indel	PSD	All	IntronRegion	EncodeDNase	339	227	0.931454	0.41185	0.813397	-0.890483
Indel_PSD_All_IntronRegion_EncodeTFBS	Indel	PSD	All	IntronRegion	EncodeTFBS	224	139	1.00513	1	0.514225	-0.0356634
All_Any_All_Any_ChmE9	All	Any	All	Any	ChmE9	12215	7629	0.998651	0.930219	0.541321	-0.103762
All_Any_All_NoncodingRegion_ChmE9	All	Any	All	NoncodingRegion	ChmE9	12015	7491	1.0004	0.982383	0.49381	0.0155161
All_Any_All_IntronRegion_ChmE9	All	Any	All	IntronRegion	ChmE9	11066	6930	0.995967	0.794447	0.60854	-0.275516
All_Any_phastCons46way_Any_ChmE5	All	Any	phastCons46way	Any	ChmE5	11622	7185	1.00889	0.558764	0.28161	0.578065
All_Any_phastCons46way_Any_ChmE8	All	Any	phastCons46way	Any	ChmE8	862	542	0.991964	0.890904	0.575049	-0.189243
All_Any_phastCons46way_Any_ChmE9	All	Any	phastCons46way	Any	ChmE9	2134	1332	0.999259	0.98607	0.519191	-0.0481229
All_Any_phastCons46way_Any_EpiH3K27ac	All	Any	phastCons46way	Any	EpiH3K27ac	12657	7783	1.01431	0.324601	0.16455	0.975926
All_Any_phastCons46way_Any_EpiH3K36me3	All	Any	phastCons46way	Any	EpiH3K36me3	14376	8862	1.0118	0.388045	0.195322	0.858451
All_Any_phastCons46way_Any_EpiH3K4me1	All	Any	phastCons46way	Any	EpiH3K4me1	12996	7998	1.01348	0.349011	0.175717	0.931811
All_Any_phastCons46way_Any_EpiH3K4me3	All	Any	phastCons46way	Any	EpiH3K4me3	12928	7920	1.01811	0.21019	0.106104	1.24752
All_Any_phastCons46way_Any_EncodeDNase	All	Any	phastCons46way	Any	EncodeDNase	4908	2985	1.02553	0.281888	0.142502	1.06915
All_Any_phastCons46way_NoncodingRegion_ChmE5	All	Any	phastCons46way	NoncodingRegion	ChmE5	9061	5695	0.992362	0.653782	0.679491	-0.466276
All_Any_phastCons46way_NoncodingRegion_ChmE8	All	Any	phastCons46way	NoncodingRegion	ChmE8	680	437	0.970544	0.622784	0.703292	-0.533891
All_Any_phastCons46way_NoncodingRegion_ChmE9	All	Any	phastCons46way	NoncodingRegion	ChmE9	2018	1251	1.00612	0.871466	0.44356	0.141949
All_Any_phastCons46way_NoncodingRegion_EpiH3K27ac	All	Any	phastCons46way	NoncodingRegion	EpiH3K27ac	9686	6064	0.996261	0.8186	0.595356	-0.241345
All_Any_phastCons46way_NoncodingRegion_EpiH3K36me3	All	Any	phastCons46way	NoncodingRegion	EpiH3K36me3	11206	7055	0.990698	0.537786	0.734462	-0.626365
All_Any_phastCons46way_NoncodingRegion_EpiH3K4me1	All	Any	phastCons46way	NoncodingRegion	EpiH3K4me1	10136	6313	1.00143	0.936116	0.469518	0.0764811
All_Any_phastCons46way_NoncodingRegion_EpiH3K4me3	All	Any	phastCons46way	NoncodingRegion	EpiH3K4me3	10001	6215	1.00367	0.82746	0.415178	0.214245
All_Any_phastCons46way_NoncodingRegion_EncodeDNase	All	Any	phastCons46way	NoncodingRegion	EncodeDNase	3452	2152	1.0005	0.989045	0.501208	-0.00302752
All_Any_phastCons46way_IntronRegion_ChmE5	All	Any	phastCons46way	IntronRegion	ChmE5	7636	4766	0.999309	0.970547	0.52061	-0.0516837
All_Any_phastCons46way_IntronRegion_ChmE8	All	Any	phastCons46way	IntronRegion	ChmE8	576	368	0.976253	0.737956	0.659389	-0.410797
All_Any_phastCons46way_IntronRegion_ChmE9	All	Any	phastCons46way	IntronRegion	ChmE9	1842	1152	0.997298	0.940107	0.540197	-0.10093
All_Any_phastCons46way_IntronRegion_EpiH3K27ac	All	Any	phastCons46way	IntronRegion	EpiH3K27ac	7785	4873	0.996437	0.84784	0.582941	-0.209422
All_Any_phastCons46way_IntronRegion_EpiH3K36me3	All	Any	phastCons46way	IntronRegion	EpiH3K36me3	9469	5913	0.998813	0.947132	0.533649	-0.0844469
All_Any_phastCons46way_IntronRegion_EpiH3K4me1	All	Any	phastCons46way	IntronRegion	EpiH3K4me1	8271	5144	1.00287	0.880069	0.441272	0.147745
All_Any_phastCons46way_IntronRegion_EpiH3K4me3	All	Any	phastCons46way	IntronRegion	EpiH3K4me3	8183	5070	1.00668	0.714286	0.359827	0.358922
All_Any_phastCons46way_IntronRegion_EncodeDNase	All	Any	phastCons46way	IntronRegion	EncodeDNase	2498	1545	1.00844	0.80839	0.407149	0.234885
All_ProteinCoding_All_Any_ChmE9	All	ProteinCoding	All	Any	ChmE9	10049	6217	1.00816	0.61727	0.311574	0.491395
All_ProteinCoding_All_NoncodingRegion_ChmE9	All	ProteinCoding	All	NoncodingRegion	ChmE9	9849	6079	1.01053	0.525215	0.264455	0.629671
All_ProteinCoding_All_IntronRegion_ChmE9	All	ProteinCoding	All	IntronRegion	ChmE9	9202	5708	1.00551	0.749038	0.377081	0.313155
All_ProteinCoding_phastCons46way_Any_ChmE5	All	ProteinCoding	phastCons46way	Any	ChmE5	10783	6678	1.00712	0.651842	0.328638	0.443676
All_ProteinCoding_phastCons46way_Any_ChmE8	All	ProteinCoding	phastCons46way	Any	ChmE8	797	500	0.994205	0.931763	0.557913	-0.145681
All_ProteinCoding_phastCons46way_Any_ChmE9	All	ProteinCoding	phastCons46way	Any	ChmE9	1728	1060	1.01678	0.682664	0.345852	0.396544
All_ProteinCoding_phastCons46way_Any_EpiH3K27ac	All	ProteinCoding	phastCons46way	Any	EpiH3K27ac	11396	6975	1.01905	0.216365	0.109252	1.23052
All_ProteinCoding_phastCons46way_Any_EpiH3K36me3	All	ProteinCoding	phastCons46way	Any	EpiH3K36me3	12979	7974	1.0152	0.289992	0.146851	1.05003
All_ProteinCoding_phastCons46way_Any_EpiH3K4me1	All	ProteinCoding	phastCons46way	Any	EpiH3K4me1	11623	7124	1.01761	0.247594	0.125191	1.14942
All_ProteinCoding_phastCons46way_Any_EpiH3K4me3	All	ProteinCoding	phastCons46way	Any	EpiH3K4me3	11387	6900	1.02931	0.0583801	0.029768	1.88421
All_ProteinCoding_phastCons46way_Any_EncodeDNase	All	ProteinCoding	phastCons46way	Any	EncodeDNase	4393	2654	1.0324	0.198509	0.100353	1.27954
All_ProteinCoding_phastCons46way_NoncodingRegion_ChmE5	All	ProteinCoding	phastCons46way	NoncodingRegion	ChmE5	8222	5188	0.988474	0.516967	0.747665	-0.66716
All_ProteinCoding_phastCons46way_NoncodingRegion_ChmE8	All	ProteinCoding	phastCons46way	NoncodingRegion	ChmE8	615	395	0.971104	0.650762	0.692671	-0.503437
All_ProteinCoding_phastCons46way_NoncodingRegion_ChmE9	All	ProteinCoding	phastCons46way	NoncodingRegion	ChmE9	1612	979	1.027	0.518155	0.265409	0.626759
All_ProteinCoding_phastCons46way_NoncodingRegion_EpiH3K27ac	All	ProteinCoding	phastCons46way	NoncodingRegion	EpiH3K27ac	8425	5256	0.999775	0.992988	0.510507	-0.0263391
All_ProteinCoding_phastCons46way_NoncodingRegion_EpiH3K36me3	All	ProteinCoding	phastCons46way	NoncodingRegion	EpiH3K36me3	9809	6167	0.992061	0.625566	0.692443	-0.502788
All_ProteinCoding_phastCons46way_NoncodingRegion_EpiH3K4me1	All	ProteinCoding	phastCons46way	NoncodingRegion	EpiH3K4me1	8763	5439	1.0049	0.782525	0.393686	0.269725
All_ProteinCoding_phastCons46way_NoncodingRegion_EpiH3K4me3	All	ProteinCoding	phastCons46way	NoncodingRegion	EpiH3K4me3	8460	5195	1.01572	0.379022	0.191709	0.871614
All_ProteinCoding_phastCons46way_NoncodingRegion_EncodeDNase	All	ProteinCoding	phastCons46way	NoncodingRegion	EncodeDNase	2937	1821	1.00596	0.846394	0.430013	0.176341
All_ProteinCoding_phastCons46way_IntronRegion_ChmE5	All	ProteinCoding	phastCons46way	IntronRegion	ChmE5	7107	4463	0.993224	0.723638	0.644527	-0.370586
All_ProteinCoding_phastCons46way_IntronRegion_ChmE8	All	ProteinCoding	phastCons46way	IntronRegion	ChmE8	547	349	0.977574	0.757276	0.649195	-0.383147
All_ProteinCoding_phastCons46way_IntronRegion_ChmE9	All	ProteinCoding	phastCons46way	IntronRegion	ChmE9	1514	927	1.01867	0.662216	0.340313	0.411609
All_ProteinCoding_phastCons46way_IntronRegion_EpiH3K27ac	All	ProteinCoding	phastCons46way	IntronRegion	EpiH3K27ac	6968	4350	0.999095	0.961468	0.524621	-0.0617543
All_ProteinCoding_phastCons46way_IntronRegion_EpiH3K36me3	All	ProteinCoding	phastCons46way	IntronRegion	EpiH3K36me3	8503	5326	0.995769	0.813415	0.601033	-0.256021
All_ProteinCoding_phastCons46way_IntronRegion_EpiH3K4me1	All	ProteinCoding	phastCons46way	IntronRegion	EpiH3K4me1	7330	4547	1.00546	0.777198	0.391971	0.274186
All_ProteinCoding_phastCons46way_IntronRegion_EpiH3K4me3	All	ProteinCoding	phastCons46way	IntronRegion	EpiH3K4me3	7100	4355	1.01685	0.387363	0.196568	0.853945
All_ProteinCoding_phastCons46way_IntronRegion_EncodeDNase	All	ProteinCoding	phastCons46way	IntronRegion	EncodeDNase	2200	1346	1.01945	0.580719	0.297967	0.530256
All_BE_All_Any_ChmE9	All	BE	All	Any	ChmE9	8329	5121	1.01444	0.425015	0.213597	0.794003
All_BE_All_NoncodingRegion_ChmE9	All	BE	All	NoncodingRegion	ChmE9	8208	5038	1.01617	0.371768	0.188608	0.883036
All_BE_All_IntronRegion_ChmE9	All	BE	All	IntronRegion	ChmE9	7747	4787	1.00939	0.61356	0.310574	0.494224
All_BE_phastCons46way_Any_Any	All	BE	phastCons46way	Any	Any	13858	8532	1.01307	0.346613	0.175375	0.933135
All_BE_phastCons46way_Any_ChmE15	All	BE	phastCons46way	Any	ChmE15	9688	5992	1.00844	0.610774	0.308939	0.498859
All_BE_phastCons46way_Any_ChmE5	All	BE	phastCons46way	Any	ChmE5	9698	5967	1.01371	0.411457	0.207433	0.815361
All_BE_phastCons46way_Any_ChmE8	All	BE	phastCons46way	Any	ChmE8	690	439	0.98033	0.759662	0.645005	-0.371869
All_BE_phastCons46way_Any_ChmE9	All	BE	phastCons46way	Any	ChmE9	1409	852	1.03148	0.489064	0.247847	0.68128
All_BE_phastCons46way_Any_EpiH3K27ac	All	BE	phastCons46way	Any	EpiH3K27ac	10006	6125	1.01892	0.250421	0.126334	1.14389
All_BE_phastCons46way_Any_EpiH3K27me3	All	BE	phastCons46way	Any	EpiH3K27me3	9036	5560	1.01365	0.428765	0.216868	0.782813
All_BE_phastCons46way_Any_EpiH3K36me3	All	BE	phastCons46way	Any	EpiH3K36me3	11354	6973	1.01559	0.312528	0.157353	1.00539
All_BE_phastCons46way_Any_EpiH3K4me1	All	BE	phastCons46way	Any	EpiH3K4me1	10157	6254	1.01297	0.426948	0.2149	0.789535
All_BE_phastCons46way_Any_EpiH3K4me3	All	BE	phastCons46way	Any	EpiH3K4me3	9812	5932	1.03168	0.0584196	0.0296588	1.88583
All_BE_phastCons46way_Any_EpiH3K9ac	All	BE	phastCons46way	Any	EpiH3K9ac	9980	6092	1.02178	0.186265	0.094444	1.31388
All_BE_phastCons46way_Any_EpiH3K9me3	All	BE	phastCons46way	Any	EpiH3K9me3	11222	6875	1.01809	0.242349	0.123138	1.15944
All_BE_phastCons46way_Any_EncodeDNase	All	BE	phastCons46way	Any	EncodeDNase	3803	2307	1.02817	0.298828	0.150678	1.03353
All_BE_phastCons46way_NoncodingRegion_Any	All	BE	phastCons46way	NoncodingRegion	Any	10954	6879	0.993196	0.66082	0.675617	-0.455477
All_BE_phastCons46way_NoncodingRegion_ChmE15	All	BE	phastCons46way	NoncodingRegion	ChmE15	8347	5233	0.994872	0.770976	0.619838	-0.305056
All_BE_phastCons46way_NoncodingRegion_ChmE5	All	BE	phastCons46way	NoncodingRegion	ChmE5	7415	4667	0.990971	0.626755	0.691316	-0.499584
All_BE_phastCons46way_NoncodingRegion_ChmE8	All	BE	phastCons46way	NoncodingRegion	ChmE8	537	353	0.948828	0.448497	0.793056	-0.817072
All_BE_phastCons46way_NoncodingRegion_ChmE9	All	BE	phastCons46way	NoncodingRegion	ChmE9	1337	799	1.04369	0.350207	0.177953	0.923193
All_BE_phastCons46way_NoncodingRegion_EpiH3K27ac	All	BE	phastCons46way	NoncodingRegion	EpiH3K27ac	7448	4655	0.997948	0.918133	0.549477	-0.124339
All_BE_phastCons46way_NoncodingRegion_EpiH3K27me3	All	BE	phastCons46way	NoncodingRegion	EpiH3K27me3	7027	4429	0.989582	0.584086	0.712378	-0.560345
All_BE_phastCons46way_NoncodingRegion_EpiH3K36me3	All	BE	phastCons46way	NoncodingRegion	EpiH3K36me3	8617	5435	0.988882	0.521055	0.744891	-0.658499
All_BE_phastCons46way_NoncodingRegion_EpiH3K4me1	All	BE	phastCons46way	NoncodingRegion	EpiH3K4me1	7716	4831	0.996192	0.839995	0.587866	-0.222058
All_BE_phastCons46way_NoncodingRegion_EpiH3K4me3	All	BE	phastCons46way	NoncodingRegion	EpiH3K4me3	7331	4512	1.0134	0.484552	0.245309	0.689326
All_BE_phastCons46way_NoncodingRegion_EpiH3K9ac	All	BE	phastCons46way	NoncodingRegion	EpiH3K9ac	7353	4604	0.996132	0.836154	0.58731	-0.220631
All_BE_phastCons46way_NoncodingRegion_EpiH3K9me3	All	BE	phastCons46way	NoncodingRegion	EpiH3K9me3	8758	5459	1.00064	0.972491	0.490408	0.0240467
All_BE_phastCons46way_NoncodingRegion_EncodeDNase	All	BE	phastCons46way	NoncodingRegion	EncodeDNase	2575	1615	0.994472	0.861334	0.578875	-0.199016
All_BE_phastCons46way_IntronRegion_Any	All	BE	phastCons46way	IntronRegion	Any	9415	5901	0.995136	0.771264	0.620343	-0.306381
All_BE_phastCons46way_IntronRegion_ChmE15	All	BE	phastCons46way	IntronRegion	ChmE15	7605	4765	0.995461	0.81009	0.602733	-0.260427
All_BE_phastCons46way_IntronRegion_ChmE5	All	BE	phastCons46way	IntronRegion	ChmE5	6403	4026	0.991968	0.687222	0.661404	-0.416297
All_BE_phastCons46way_IntronRegion_ChmE8	All	BE	phastCons46way	IntronRegion	ChmE8	480	314	0.953453	0.511585	0.761346	-0.710637
All_BE_phastCons46way_IntronRegion_ChmE9	All	BE	phastCons46way	IntronRegion	ChmE9	1267	767	1.03031	0.523372	0.268291	0.617988
All_BE_phastCons46way_IntronRegion_EpiH3K27ac	All	BE	phastCons46way	IntronRegion	EpiH3K27ac	6153	3862	0.993716	0.757968	0.626563	-0.322763
All_BE_phastCons46way_IntronRegion_EpiH3K27me3	All	BE	phastCons46way	IntronRegion	EpiH3K27me3	5983	3766	0.990892	0.661918	0.675693	-0.455689
All_BE_phastCons46way_IntronRegion_EpiH3K36me3	All	BE	phastCons46way	IntronRegion	EpiH3K36me3	7474	4714	0.988897	0.55122	0.730492	-0.614301
All_BE_phastCons46way_IntronRegion_EpiH3K4me1	All	BE	phastCons46way	IntronRegion	EpiH3K4me1	6451	4047	0.994218	0.771094	0.619641	-0.304539
All_BE_phastCons46way_IntronRegion_EpiH3K4me3	All	BE	phastCons46way	IntronRegion	EpiH3K4me3	6145	3784	1.01288	0.542741	0.273017	0.603715
All_BE_phastCons46way_IntronRegion_EpiH3K9ac	All	BE	phastCons46way	IntronRegion	EpiH3K9ac	6074	3799	0.997225	0.893016	0.559713	-0.150241
All_BE_phastCons46way_IntronRegion_EpiH3K9me3	All	BE	phastCons46way	IntronRegion	EpiH3K9me3	7625	4748	1.00165	0.933714	0.470089	0.0750468
All_BE_phastCons46way_IntronRegion_EncodeDNase	All	BE	phastCons46way	IntronRegion	EncodeDNase	1930	1194	1.00819	0.839676	0.423449	0.193077
SNV_Any_All_Any_ChmE8	SNV	Any	All	Any	ChmE8	3984	2444	1.01673	0.52149	0.265558	0.626303
SNV_Any_All_Any_ChmE9	SNV	Any	All	Any	ChmE9	10092	6214	1.01296	0.425476	0.215729	0.7867
SNV_Any_All_NoncodingRegion_ChmE8	SNV	Any	All	NoncodingRegion	ChmE8	3743	2297	1.01636	0.54292	0.276911	0.592043
SNV_Any_All_NoncodingRegion_ChmE9	SNV	Any	All	NoncodingRegion	ChmE9	9905	6083	1.0156	0.345642	0.173996	0.938491
SNV_Any_All_IntronRegion_ChmE8	SNV	Any	All	IntronRegion	ChmE8	3274	2011	1.01544	0.591071	0.301804	0.519218
SNV_Any_All_IntronRegion_ChmE9	SNV	Any	All	IntronRegion	ChmE9	9104	5624	1.00966	0.576123	0.289831	0.55388
SNV_Any_phastCons46way_Any_Any	SNV	Any	phastCons46way	Any	Any	15544	9545	1.01572	0.232415	0.116974	1.19025
SNV_Any_phastCons46way_Any_ChmE15	SNV	Any	phastCons46way	Any	ChmE15	11516	7095	1.01236	0.420082	0.210996	0.80297
SNV_Any_phastCons46way_Any_ChmE5	SNV	Any	phastCons46way	Any	ChmE5	9683	5973	1.01113	0.50575	0.254606	0.660064
SNV_Any_phastCons46way_Any_ChmE8	SNV	Any	phastCons46way	Any	ChmE8	739	457	1.00859	0.905366	0.460999	0.0979166
SNV_Any_phastCons46way_Any_ChmE9	SNV	Any	phastCons46way	Any	ChmE9	1810	1134	0.995527	0.909501	0.558617	-0.147465
SNV_Any_phastCons46way_Any_EpiH3K27ac	SNV	Any	phastCons46way	Any	EpiH3K27ac	10713	6587	1.0144	0.364613	0.183578	0.901815
SNV_Any_phastCons46way_Any_EpiH3K27me3	SNV	Any	phastCons46way	Any	EpiH3K27me3	10801	6639	1.01473	0.350259	0.17725	0.925895
SNV_Any_phastCons46way_Any_EpiH3K36me3	SNV	Any	phastCons46way	Any	EpiH3K36me3	12163	7516	1.00935	0.528564	0.26658	0.62319
SNV_Any_phastCons46way_Any_EpiH3K4me1	SNV	Any	phastCons46way	Any	EpiH3K4me1	11022	6790	1.01246	0.423112	0.214412	0.791204
SNV_Any_phastCons46way_Any_EpiH3K4me3	SNV	Any	phastCons46way	Any	EpiH3K4me3	11049	6790	1.01494	0.33989	0.170951	0.950414
SNV_Any_phastCons46way_Any_EpiH3K9ac	SNV	Any	phastCons46way	Any	EpiH3K9ac	10824	6622	1.0195	0.218811	0.109986	1.2266
SNV_Any_phastCons46way_Any_EpiH3K9me3	SNV	Any	phastCons46way	Any	EpiH3K9me3	12921	7941	1.01487	0.302082	0.15281	1.02445
SNV_Any_phastCons46way_Any_EncodeDNase	SNV	Any	phastCons46way	Any	EncodeDNase	4274	2610	1.02137	0.399511	0.202557	0.832522
SNV_Any_phastCons46way_NoncodingRegion_Any	SNV	Any	phastCons46way	NoncodingRegion	Any	12419	7700	1.00597	0.684853	0.344931	0.399043
SNV_Any_phastCons46way_NoncodingRegion_ChmE15	SNV	Any	phastCons46way	NoncodingRegion	ChmE15	9931	6170	1.00391	0.814257	0.409675	0.228381
SNV_Any_phastCons46way_NoncodingRegion_ChmE5	SNV	Any	phastCons46way	NoncodingRegion	ChmE5	7351	4584	1.00021	1	0.501413	-0.00354156
SNV_Any_phastCons46way_NoncodingRegion_ChmE8	SNV	Any	phastCons46way	NoncodingRegion	ChmE8	573	357	1.00109	1	0.51424	-0.0357017
SNV_Any_phastCons46way_NoncodingRegion_ChmE9	SNV	Any	phastCons46way	NoncodingRegion	ChmE9	1703	1056	1.00586	0.891044	0.452618	0.119049
SNV_Any_phastCons46way_NoncodingRegion_EpiH3K27ac	SNV	Any	phastCons46way	NoncodingRegion	EpiH3K27ac	8024	4986	1.00375	0.84283	0.423169	0.193793
SNV_Any_phastCons46way_NoncodingRegion_EpiH3K27me3	SNV	Any	phastCons46way	NoncodingRegion	EpiH3K27me3	8574	5327	1.0039	0.827453	0.417053	0.209439
SNV_Any_phastCons46way_NoncodingRegion_EpiH3K36me3	SNV	Any	phastCons46way	NoncodingRegion	EpiH3K36me3	9272	5824	0.992978	0.675704	0.66792	-0.434177
SNV_Any_phastCons46way_NoncodingRegion_EpiH3K4me1	SNV	Any	phastCons46way	NoncodingRegion	EpiH3K4me1	8431	5220	1.00739	0.679229	0.342955	0.404411
SNV_Any_phastCons46way_NoncodingRegion_EpiH3K4me3	SNV	Any	phastCons46way	NoncodingRegion	EpiH3K4me3	8388	5201	1.00591	0.744212	0.374348	0.320358
SNV_Any_phastCons46way_NoncodingRegion_EpiH3K9ac	SNV	Any	phastCons46way	NoncodingRegion	EpiH3K9ac	8036	4983	1.00586	0.752513	0.378239	0.310108
SNV_Any_phastCons46way_NoncodingRegion_EpiH3K9me3	SNV	Any	phastCons46way	NoncodingRegion	EpiH3K9me3	10247	6344	1.00744	0.649175	0.325601	0.452092
SNV_Any_phastCons46way_NoncodingRegion_EncodeDNase	SNV	Any	phastCons46way	NoncodingRegion	EncodeDNase	2965	1841	1.00452	0.882132	0.448626	0.129135
SNV_Any_phastCons46way_IntronRegion_Any	SNV	Any	phastCons46way	IntronRegion	Any	10452	6464	1.00852	0.596422	0.300032	0.524308
SNV_Any_phastCons46way_IntronRegion_ChmE15	SNV	Any	phastCons46way	IntronRegion	ChmE15	8805	5464	1.00509	0.769839	0.389058	0.281774
SNV_Any_phastCons46way_IntronRegion_ChmE5	SNV	Any	phastCons46way	IntronRegion	ChmE5	6180	3830	1.00642	0.757911	0.383924	0.29519
SNV_Any_phastCons46way_IntronRegion_ChmE8	SNV	Any	phastCons46way	IntronRegion	ChmE8	487	305	0.995903	0.970865	0.544716	-0.112322
SNV_Any_phastCons46way_IntronRegion_ChmE9	SNV	Any	phastCons46way	IntronRegion	ChmE9	1552	972	0.995894	0.918526	0.552518	-0.132027
SNV_Any_phastCons46way_IntronRegion_EpiH3K27ac	SNV	Any	phastCons46way	IntronRegion	EpiH3K27ac	6433	4006	1.00159	0.943853	0.474695	0.0634736
SNV_Any_phastCons46way_IntronRegion_EpiH3K27me3	SNV	Any	phastCons46way	IntronRegion	EpiH3K27me3	7130	4435	1.00273	0.893541	0.44916	0.127785
SNV_Any_phastCons46way_IntronRegion_EpiH3K36me3	SNV	Any	phastCons46way	IntronRegion	EpiH3K36me3	7802	4883	0.996568	0.855155	0.580206	-0.202421
SNV_Any_phastCons46way_IntronRegion_EpiH3K4me1	SNV	Any	phastCons46way	IntronRegion	EpiH3K4me1	6869	4265	1.00453	0.822703	0.414195	0.216767
SNV_Any_phastCons46way_IntronRegion_EpiH3K4me3	SNV	Any	phastCons46way	IntronRegion	EpiH3K4me3	6857	4255	1.00513	0.799845	0.402375	0.247203
SNV_Any_phastCons46way_IntronRegion_EpiH3K9ac	SNV	Any	phastCons46way	IntronRegion	EpiH3K9ac	6459	3981	1.01195	0.559544	0.282833	0.574446
SNV_Any_phastCons46way_IntronRegion_EpiH3K9me3	SNV	Any	phastCons46way	IntronRegion	EpiH3K9me3	8690	5369	1.00952	0.590905	0.297185	0.532515
SNV_Any_phastCons46way_IntronRegion_EncodeDNase	SNV	Any	phastCons46way	IntronRegion	EncodeDNase	2150	1338	1.00224	0.958358	0.485115	0.0373201
SNV_ProteinCoding_All_Any_ChmE8	SNV	ProteinCoding	All	Any	ChmE8	3695	2246	1.02611	0.33696	0.172726	0.943449
SNV_ProteinCoding_All_Any_ChmE9	SNV	ProteinCoding	All	Any	ChmE9	8276	5040	1.02418	0.181478	0.0926186	1.3248
SNV_ProteinCoding_All_NoncodingRegion_ChmE8	SNV	ProteinCoding	All	NoncodingRegion	ChmE8	3454	2099	1.02636	0.355346	0.178927	0.91946
SNV_ProteinCoding_All_NoncodingRegion_ChmE9	SNV	ProteinCoding	All	NoncodingRegion	ChmE9	8089	4909	1.02775	0.132118	0.0667054	1.50079
SNV_ProteinCoding_All_IntronRegion_ChmE8	SNV	ProteinCoding	All	IntronRegion	ChmE8	3102	1891	1.02315	0.440683	0.222901	0.762432
SNV_ProteinCoding_All_IntronRegion_ChmE9	SNV	ProteinCoding	All	IntronRegion	ChmE9	7550	4618	1.01972	0.296622	0.15112	1.03164
SNV_ProteinCoding_phastCons46way_Any_Any	SNV	ProteinCoding	phastCons46way	Any	Any	13523	8286	1.01793	0.205192	0.103192	1.26357
SNV_ProteinCoding_phastCons46way_Any_ChmE15	SNV	ProteinCoding	phastCons46way	Any	ChmE15	9701	5968	1.01385	0.406855	0.204948	0.824078
SNV_ProteinCoding_phastCons46way_Any_ChmE5	SNV	ProteinCoding	phastCons46way	Any	ChmE5	8970	5553	1.00752	0.663542	0.33522	0.425543
SNV_ProteinCoding_phastCons46way_Any_ChmE8	SNV	ProteinCoding	phastCons46way	Any	ChmE8	685	420	1.01725	0.804619	0.409716	0.228275
SNV_ProteinCoding_phastCons46way_Any_ChmE9	SNV	ProteinCoding	phastCons46way	Any	ChmE9	1458	891	1.02063	0.6408	0.327212	0.447626
SNV_ProteinCoding_phastCons46way_Any_EpiH3K27ac	SNV	ProteinCoding	phastCons46way	Any	EpiH3K27ac	9633	5909	1.0168	0.314433	0.159601	0.996099
SNV_ProteinCoding_phastCons46way_Any_EpiH3K27me3	SNV	ProteinCoding	phastCons46way	Any	EpiH3K27me3	9191	5613	1.0213	0.214253	0.108902	1.23239
SNV_ProteinCoding_phastCons46way_Any_EpiH3K36me3	SNV	ProteinCoding	phastCons46way	Any	EpiH3K36me3	10943	6744	1.01206	0.439557	0.222791	0.762802
SNV_ProteinCoding_phastCons46way_Any_EpiH3K4me1	SNV	ProteinCoding	phastCons46way	Any	EpiH3K4me1	9842	6046	1.01532	0.35675	0.179212	0.918371
SNV_ProteinCoding_phastCons46way_Any_EpiH3K4me3	SNV	ProteinCoding	phastCons46way	Any	EpiH3K4me3	9716	5913	1.02487	0.136672	0.0697203	1.47788
SNV_ProteinCoding_phastCons46way_Any_EpiH3K9ac	SNV	ProteinCoding	phastCons46way	Any	EpiH3K9ac	9676	5919	1.01961	0.242437	0.121975	1.16517
SNV_ProteinCoding_phastCons46way_Any_EpiH3K9me3	SNV	ProteinCoding	phastCons46way	Any	EpiH3K9me3	11158	6836	1.01806	0.247199	0.124233	1.15408
SNV_ProteinCoding_phastCons46way_Any_EncodeDNase	SNV	ProteinCoding	phastCons46way	Any	EncodeDNase	3824	2320	1.02806	0.294131	0.150978	1.03225
SNV_ProteinCoding_phastCons46way_NoncodingRegion_Any	SNV	ProteinCoding	phastCons46way	NoncodingRegion	Any	10398	6441	1.0069	0.668814	0.336793	0.421232
SNV_ProteinCoding_phastCons46way_NoncodingRegion_ChmE15	SNV	ProteinCoding	phastCons46way	NoncodingRegion	ChmE15	8116	5043	1.00379	0.836708	0.421949	0.196909
SNV_ProteinCoding_phastCons46way_NoncodingRegion_ChmE5	SNV	ProteinCoding	phastCons46way	NoncodingRegion	ChmE5	6638	4164	0.994293	0.774242	0.619691	-0.304668
SNV_ProteinCoding_phastCons46way_NoncodingRegion_ChmE8	SNV	ProteinCoding	phastCons46way	NoncodingRegion	ChmE8	519	320	1.01159	0.887151	0.457252	0.107359
SNV_ProteinCoding_phastCons46way_NoncodingRegion_ChmE9	SNV	ProteinCoding	phastCons46way	NoncodingRegion	ChmE9	1351	813	1.03646	0.426354	0.219631	0.773441
SNV_ProteinCoding_phastCons46way_NoncodingRegion_EpiH3K27ac	SNV	ProteinCoding	phastCons46way	NoncodingRegion	EpiH3K27ac	6944	4308	1.00536	0.786129	0.397144	0.260746
SNV_ProteinCoding_phastCons46way_NoncodingRegion_EpiH3K27me3	SNV	ProteinCoding	phastCons46way	NoncodingRegion	EpiH3K27me3	6964	4301	1.0099	0.614523	0.310994	0.493034
SNV_ProteinCoding_phastCons46way_NoncodingRegion_EpiH3K36me3	SNV	ProteinCoding	phastCons46way	NoncodingRegion	EpiH3K36me3	8052	5052	0.994096	0.74648	0.634453	-0.343672
SNV_ProteinCoding_phastCons46way_NoncodingRegion_EpiH3K4me1	SNV	ProteinCoding	phastCons46way	NoncodingRegion	EpiH3K4me1	7251	4476	1.01041	0.58846	0.298021	0.5301
SNV_ProteinCoding_phastCons46way_NoncodingRegion_EpiH3K4me3	SNV	ProteinCoding	phastCons46way	NoncodingRegion	EpiH3K4me3	7055	4324	1.01765	0.370133	0.18629	0.891649
SNV_ProteinCoding_phastCons46way_NoncodingRegion_EpiH3K9ac	SNV	ProteinCoding	phastCons46way	NoncodingRegion	EpiH3K9ac	6888	4280	1.00378	0.853371	0.429089	0.178694
SNV_ProteinCoding_phastCons46way_NoncodingRegion_EpiH3K9me3	SNV	ProteinCoding	phastCons46way	NoncodingRegion	EpiH3K9me3	8484	5239	1.01004	0.574379	0.289318	0.555377
SNV_ProteinCoding_phastCons46way_NoncodingRegion_EncodeDNase	SNV	ProteinCoding	phastCons46way	NoncodingRegion	EncodeDNase	2515	1551	1.01138	0.73496	0.372338	0.325667
SNV_ProteinCoding_phastCons46way_IntronRegion_Any	SNV	ProteinCoding	phastCons46way	IntronRegion	Any	8948	5544	1.00668	0.700784	0.353343	0.376311
SNV_ProteinCoding_phastCons46way_IntronRegion_ChmE15	SNV	ProteinCoding	phastCons46way	IntronRegion	ChmE15	7377	4590	1.00243	0.902772	0.454334	0.114718
SNV_ProteinCoding_phastCons46way_IntronRegion_ChmE5	SNV	ProteinCoding	phastCons46way	IntronRegion	ChmE5	5743	3591	0.997496	0.906829	0.553383	-0.134214
SNV_ProteinCoding_phastCons46way_IntronRegion_ChmE8	SNV	ProteinCoding	phastCons46way	IntronRegion	ChmE8	463	288	1.00271	1	0.508647	-0.0216759
SNV_ProteinCoding_phastCons46way_IntronRegion_ChmE9	SNV	ProteinCoding	phastCons46way	IntronRegion	ChmE9	1270	770	1.02873	0.538975	0.279146	0.58538
SNV_ProteinCoding_phastCons46way_IntronRegion_EpiH3K27ac	SNV	ProteinCoding	phastCons46way	IntronRegion	EpiH3K27ac	5750	3580	1.00178	0.940615	0.473229	0.0671546
SNV_ProteinCoding_phastCons46way_IntronRegion_EpiH3K27me3	SNV	ProteinCoding	phastCons46way	IntronRegion	EpiH3K27me3	5935	3676	1.00701	0.74514	0.375765	0.316623
SNV_ProteinCoding_phastCons46way_IntronRegion_EpiH3K36me3	SNV	ProteinCoding	phastCons46way	IntronRegion	EpiH3K36me3	6975	4381	0.993022	0.72115	0.647279	-0.377986
SNV_ProteinCoding_phastCons46way_IntronRegion_EpiH3K4me1	SNV	ProteinCoding	phastCons46way	IntronRegion	EpiH3K4me1	6081	3768	1.00659	0.755997	0.38178	0.30081
SNV_ProteinCoding_phastCons46way_IntronRegion_EpiH3K4me3	SNV	ProteinCoding	phastCons46way	IntronRegion	EpiH3K4me3	5938	3649	1.01497	0.481809	0.244894	0.690647
SNV_ProteinCoding_phastCons46way_IntronRegion_EpiH3K9ac	SNV	ProteinCoding	phastCons46way	IntronRegion	EpiH3K9ac	5707	3546	1.00382	0.864236	0.435671	0.161955
SNV_ProteinCoding_phastCons46way_IntronRegion_EpiH3K9me3	SNV	ProteinCoding	phastCons46way	IntronRegion	EpiH3K9me3	7378	4554	1.01049	0.585186	0.294742	0.539584
SNV_ProteinCoding_phastCons46way_IntronRegion_EncodeDNase	SNV	ProteinCoding	phastCons46way	IntronRegion	EncodeDNase	1895	1167	1.01281	0.738117	0.377001	0.313368
SNV_BE_All_Any_ChmE8	SNV	BE	All	Any	ChmE8	3278	1983	1.03104	0.287806	0.146038	1.05358
SNV_BE_All_Any_ChmE9	SNV	BE	All	Any	ChmE9	6871	4182	1.02476	0.214316	0.108741	1.23325
SNV_BE_All_NoncodingRegion_ChmE8	SNV	BE	All	NoncodingRegion	ChmE8	3080	1863	1.03116	0.299231	0.152939	1.02391
SNV_BE_All_NoncodingRegion_ChmE9	SNV	BE	All	NoncodingRegion	ChmE9	6759	4102	1.02772	0.170343	0.0857174	1.36761
SNV_BE_All_IntronRegion_ChmE8	SNV	BE	All	IntronRegion	ChmE8	2790	1684	1.03336	0.288991	0.149004	1.04071
SNV_BE_All_IntronRegion_ChmE9	SNV	BE	All	IntronRegion	ChmE9	6365	3899	1.0182	0.377375	0.191672	0.87175
SNV_BE_phastCons46way_Any_Any	SNV	BE	phastCons46way	Any	Any	11565	7089	1.01753	0.252603	0.126857	1.14137
SNV_BE_phastCons46way_Any_ChmE15	SNV	BE	phastCons46way	Any	ChmE15	8088	4988	1.01135	0.535068	0.269815	0.613373
SNV_BE_phastCons46way_Any_ChmE5	SNV	BE	phastCons46way	Any	ChmE5	8075	4957	1.01604	0.382403	0.192543	0.868562
SNV_BE_phastCons46way_Any_ChmE8	SNV	BE	phastCons46way	Any	ChmE8	589	373	0.984905	0.816615	0.610421	-0.280417
SNV_BE_phastCons46way_Any_ChmE9	SNV	BE	phastCons46way	Any	ChmE9	1188	724	1.02345	0.638236	0.324379	0.455488
SNV_BE_phastCons46way_Any_EpiH3K27ac	SNV	BE	phastCons46way	Any	EpiH3K27ac	8469	5181	1.01954	0.275256	0.139047	1.08461
SNV_BE_phastCons46way_Any_EpiH3K27me3	SNV	BE	phastCons46way	Any	EpiH3K27me3	7670	4725	1.01247	0.506182	0.255901	0.656033
SNV_BE_phastCons46way_Any_EpiH3K36me3	SNV	BE	phastCons46way	Any	EpiH3K36me3	9571	5896	1.01248	0.45693	0.230598	0.73688
SNV_BE_phastCons46way_Any_EpiH3K4me1	SNV	BE	phastCons46way	Any	EpiH3K4me1	8609	5302	1.01275	0.469443	0.238112	0.712389
SNV_BE_phastCons46way_Any_EpiH3K4me3	SNV	BE	phastCons46way	Any	EpiH3K4me3	8379	5080	1.02877	0.11271	0.0567284	1.58284
SNV_BE_phastCons46way_Any_EpiH3K9ac	SNV	BE	phastCons46way	Any	EpiH3K9ac	8435	5165	1.0186	0.298279	0.151506	1.03
SNV_BE_phastCons46way_Any_EpiH3K9me3	SNV	BE	phastCons46way	Any	EpiH3K9me3	9515	5804	1.02251	0.18388	0.0925783	1.32504
SNV_BE_phastCons46way_Any_EncodeDNase	SNV	BE	phastCons46way	Any	EncodeDNase	3319	2017	1.02633	0.36036	0.184123	0.899765
SNV_BE_phastCons46way_NoncodingRegion_Any	SNV	BE	phastCons46way	NoncodingRegion	Any	8917	5546	1.00283	0.870988	0.439596	0.151993
SNV_BE_phastCons46way_NoncodingRegion_ChmE15	SNV	BE	phastCons46way	NoncodingRegion	ChmE15	6830	4264	0.999059	0.961081	0.525217	-0.0632516
SNV_BE_phastCons46way_NoncodingRegion_ChmE5	SNV	BE	phastCons46way	NoncodingRegion	ChmE5	5989	3744	0.997714	0.917012	0.550079	-0.125861
SNV_BE_phastCons46way_NoncodingRegion_ChmE8	SNV	BE	phastCons46way	NoncodingRegion	ChmE8	449	290	0.965686	0.650072	0.698549	-0.520232
SNV_BE_phastCons46way_NoncodingRegion_ChmE9	SNV	BE	phastCons46way	NoncodingRegion	ChmE9	1121	672	1.04046	0.423117	0.218799	0.776257
SNV_BE_phastCons46way_NoncodingRegion_EpiH3K27ac	SNV	BE	phastCons46way	NoncodingRegion	EpiH3K27ac	6145	3815	1.00465	0.828749	0.417127	0.209248
SNV_BE_phastCons46way_NoncodingRegion_EpiH3K27me3	SNV	BE	phastCons46way	NoncodingRegion	EpiH3K27me3	5842	3662	0.995018	0.816553	0.599914	-0.253125
SNV_BE_phastCons46way_NoncodingRegion_EpiH3K36me3	SNV	BE	phastCons46way	NoncodingRegion	EpiH3K36me3	7069	4452	0.990354	0.611752	0.698849	-0.521094
SNV_BE_phastCons46way_NoncodingRegion_EpiH3K4me1	SNV	BE	phastCons46way	NoncodingRegion	EpiH3K4me1	6391	3977	1.00231	0.911578	0.460744	0.0985586
SNV_BE_phastCons46way_NoncodingRegion_EpiH3K4me3	SNV	BE	phastCons46way	NoncodingRegion	EpiH3K4me3	6114	3755	1.01555	0.462526	0.233045	0.728854
SNV_BE_phastCons46way_NoncodingRegion_EpiH3K9ac	SNV	BE	phastCons46way	NoncodingRegion	EpiH3K9ac	6040	3776	0.997683	0.909138	0.550831	-0.127761
SNV_BE_phastCons46way_NoncodingRegion_EpiH3K9me3	SNV	BE	phastCons46way	NoncodingRegion	EpiH3K9me3	7262	4476	1.01194	0.537409	0.270899	0.610096
SNV_BE_phastCons46way_NoncodingRegion_EncodeDNase	SNV	BE	phastCons46way	NoncodingRegion	EncodeDNase	2208	1375	1.00158	0.972602	0.492266	0.0193872
SNV_BE_phastCons46way_IntronRegion_Any	SNV	BE	phastCons46way	IntronRegion	Any	7666	4766	1.00323	0.868194	0.436098	0.16087
SNV_BE_phastCons46way_IntronRegion_ChmE15	SNV	BE	phastCons46way	IntronRegion	ChmE15	6223	3887	0.998557	0.94295	0.534408	-0.0863557
SNV_BE_phastCons46way_IntronRegion_ChmE5	SNV	BE	phastCons46way	IntronRegion	ChmE5	5172	3232	0.998102	0.937435	0.540616	-0.101987
SNV_BE_phastCons46way_IntronRegion_ChmE8	SNV	BE	phastCons46way	IntronRegion	ChmE8	402	263	0.953362	0.550041	0.745792	-0.661305
SNV_BE_phastCons46way_IntronRegion_ChmE9	SNV	BE	phastCons46way	IntronRegion	ChmE9	1060	645	1.02502	0.636221	0.323943	0.456701
SNV_BE_phastCons46way_IntronRegion_EpiH3K27ac	SNV	BE	phastCons46way	IntronRegion	EpiH3K27ac	5085	3176	0.998615	0.954904	0.531356	-0.0786792
SNV_BE_phastCons46way_IntronRegion_EpiH3K27me3	SNV	BE	phastCons46way	IntronRegion	EpiH3K27me3	4975	3125	0.992958	0.75779	0.628195	-0.327075
SNV_BE_phastCons46way_IntronRegion_EpiH3K36me3	SNV	BE	phastCons46way	IntronRegion	EpiH3K36me3	6124	3876	0.98546	0.478137	0.766976	-0.728924
SNV_BE_phastCons46way_IntronRegion_EpiH3K4me1	SNV	BE	phastCons46way	IntronRegion	EpiH3K4me1	5360	3356	0.996163	0.860163	0.575949	-0.19154
SNV_BE_phastCons46way_IntronRegion_EpiH3K4me3	SNV	BE	phastCons46way	IntronRegion	EpiH3K4me3	5140	3170	1.01133	0.619791	0.315077	0.481511
SNV_BE_phastCons46way_IntronRegion_EpiH3K9ac	SNV	BE	phastCons46way	IntronRegion	EpiH3K9ac	5005	3133	0.996395	0.873254	0.569872	-0.176049
SNV_BE_phastCons46way_IntronRegion_EpiH3K9me3	SNV	BE	phastCons46way	IntronRegion	EpiH3K9me3	6311	3894	1.01086	0.603777	0.30348	0.514418
SNV_BE_phastCons46way_IntronRegion_EncodeDNase	SNV	BE	phastCons46way	IntronRegion	EncodeDNase	1667	1033	1.00652	0.874269	0.446839	0.133652
All_Any_phastCons46way_Any_YaleH3K27acCBC	All	Any	phastCons46way	Any	YaleH3K27acCBC	2071	1270	1.0171	0.643807	0.326896	0.4485
All_Any_phastCons46way_NoncodingRegion_YaleH3K27acCBC	All	Any	phastCons46way	NoncodingRegion	YaleH3K27acCBC	1584	984	1.00403	0.935332	0.472943	0.0678727
All_Any_phastCons46way_IntronRegion_YaleH3K27acCBC	All	Any	phastCons46way	IntronRegion	YaleH3K27acCBC	1273	800	0.99249	0.874428	0.579923	-0.201696
All_ProteinCoding_phastCons46way_Any_YaleH3K27acCBC	All	ProteinCoding	phastCons46way	Any	YaleH3K27acCBC	1868	1129	1.03198	0.408721	0.209893	0.806793
All_ProteinCoding_phastCons46way_NoncodingRegion_YaleH3K27acCBC	All	ProteinCoding	phastCons46way	NoncodingRegion	YaleH3K27acCBC	1381	843	1.02177	0.631578	0.322997	0.459336
All_ProteinCoding_phastCons46way_IntronRegion_YaleH3K27acCBC	All	ProteinCoding	phastCons46way	IntronRegion	YaleH3K27acCBC	1126	701	1.00186	0.980815	0.499354	0.00161984
All_BE_phastCons46way_Any_YaleH3K27acCBC	All	BE	phastCons46way	Any	YaleH3K27acCBC	1633	995	1.02365	0.574482	0.290973	0.550545
All_BE_phastCons46way_NoncodingRegion_YaleH3K27acCBC	All	BE	phastCons46way	NoncodingRegion	YaleH3K27acCBC	1213	752	1.00608	0.907703	0.462259	0.094744
All_BE_phastCons46way_IntronRegion_YaleH3K27acCBC	All	BE	phastCons46way	IntronRegion	YaleH3K27acCBC	992	624	0.99155	0.878065	0.581314	-0.205256
SNV_Any_All_Any_YaleH3K27acCBC	SNV	Any	All	Any	YaleH3K27acCBC	12874	8087	0.992919	0.619172	0.695533	-0.511595
SNV_Any_All_NoncodingRegion_YaleH3K27acCBC	SNV	Any	All	NoncodingRegion	YaleH3K27acCBC	12275	7733	0.990059	0.494516	0.757728	-0.699012
SNV_Any_All_IntronRegion_YaleH3K27acCBC	SNV	Any	All	IntronRegion	YaleH3K27acCBC	10709	6711	0.995289	0.761318	0.623694	-0.315197
SNV_Any_phastCons46way_Any_YaleH3K27acCBC	SNV	Any	phastCons46way	Any	YaleH3K27acCBC	1734	1050	1.03002	0.459103	0.233596	0.727055
SNV_Any_phastCons46way_NoncodingRegion_YaleH3K27acCBC	SNV	Any	phastCons46way	NoncodingRegion	YaleH3K27acCBC	1291	779	1.03366	0.469762	0.243412	0.69537
SNV_Any_phastCons46way_IntronRegion_YaleH3K27acCBC	SNV	Any	phastCons46way	IntronRegion	YaleH3K27acCBC	1036	635	1.01759	0.743753	0.379319	0.307269
SNV_ProteinCoding_All_Any_YaleH3K27acCBC	SNV	ProteinCoding	All	Any	YaleH3K27acCBC	11594	7250	0.997431	0.863254	0.572712	-0.183283
SNV_ProteinCoding_All_NoncodingRegion_YaleH3K27acCBC	SNV	ProteinCoding	All	NoncodingRegion	YaleH3K27acCBC	10995	6896	0.994456	0.717943	0.645661	-0.373632
SNV_ProteinCoding_All_IntronRegion_YaleH3K27acCBC	SNV	ProteinCoding	All	IntronRegion	YaleH3K27acCBC	9724	6101	0.994104	0.719182	0.64601	-0.37457
SNV_ProteinCoding_phastCons46way_Any_YaleH3K27acCBC	SNV	ProteinCoding	phastCons46way	Any	YaleH3K27acCBC	1559	937	1.03775	0.376314	0.193326	0.865703
SNV_ProteinCoding_phastCons46way_NoncodingRegion_YaleH3K27acCBC	SNV	ProteinCoding	phastCons46way	NoncodingRegion	YaleH3K27acCBC	1116	666	1.04515	0.380669	0.193435	0.865306
SNV_ProteinCoding_phastCons46way_IntronRegion_YaleH3K27acCBC	SNV	ProteinCoding	phastCons46way	IntronRegion	YaleH3K27acCBC	911	557	1.02012	0.727271	0.37108	0.328993
SNV_BE_All_Any_YaleH3K27acCBC	SNV	BE	All	Any	YaleH3K27acCBC	10114	6375	0.989533	0.511539	0.748559	-0.669962
SNV_BE_All_NoncodingRegion_YaleH3K27acCBC	SNV	BE	All	NoncodingRegion	YaleH3K27acCBC	9616	6084	0.985809	0.384498	0.811799	-0.884545
SNV_BE_All_IntronRegion_YaleH3K27acCBC	SNV	BE	All	IntronRegion	YaleH3K27acCBC	8528	5387	0.987388	0.469492	0.771038	-0.742269
SNV_BE_phastCons46way_Any_YaleH3K27acCBC	SNV	BE	phastCons46way	Any	YaleH3K27acCBC	1361	821	1.03396	0.4544	0.235039	0.722353
SNV_BE_phastCons46way_NoncodingRegion_YaleH3K27acCBC	SNV	BE	phastCons46way	NoncodingRegion	YaleH3K27acCBC	978	593	1.02866	0.603979	0.30743	0.503147
SNV_BE_phastCons46way_IntronRegion_YaleH3K27acCBC	SNV	BE	phastCons46way	IntronRegion	YaleH3K27acCBC	799	491	1.01497	0.818901	0.414905	0.214945
SNV_CHD8Common_All_Any_EpiH3K27ac	SNV	CHD8Common	All	Any	EpiH3K27ac	9794	6140	0.9949	0.756971	0.628001	-0.326564
SNV_CHD8Common_All_Any_EpiH3K27me3	SNV	CHD8Common	All	Any	EpiH3K27me3	5908	3702	0.995387	0.825711	0.593548	-0.236681
SNV_CHD8Common_All_Any_EpiH3K4me1	SNV	CHD8Common	All	Any	EpiH3K4me1	9783	6136	0.99443	0.732206	0.638861	-0.355415
SNV_CHD8Common_All_NoncodingRegion_EpiH3K27ac	SNV	CHD8Common	All	NoncodingRegion	EpiH3K27ac	9331	5854	0.994176	0.726067	0.641727	-0.363079
SNV_CHD8Common_All_NoncodingRegion_EpiH3K27me3	SNV	CHD8Common	All	NoncodingRegion	EpiH3K27me3	5637	3534	0.994877	0.813314	0.600968	-0.255853
SNV_CHD8Common_All_NoncodingRegion_EpiH3K4me1	SNV	CHD8Common	All	NoncodingRegion	EpiH3K4me1	9350	5868	0.993823	0.713876	0.649783	-0.384735
SNV_CHD8Common_All_IntronRegion_EpiH3K27ac	SNV	CHD8Common	All	IntronRegion	EpiH3K27ac	8266	5207	0.990138	0.576884	0.716873	-0.573576
SNV_CHD8Common_All_IntronRegion_EpiH3K27me3	SNV	CHD8Common	All	IntronRegion	EpiH3K27me3	4964	3119	0.992668	0.74886	0.632897	-0.339535
SNV_CHD8Common_All_IntronRegion_EpiH3K4me1	SNV	CHD8Common	All	IntronRegion	EpiH3K4me1	8364	5274	0.989149	0.537777	0.736878	-0.63375
All_ProteinCoding_All_CodingRegion_Any	All	ProteinCoding	All	CodingRegion	Any	4618	2698	1.06758	0.00709514	0.0036036	2.68712
All_BE_All_CodingRegion_Any	All	BE	All	CodingRegion	Any	3783	2195	1.07495	0.00723204	0.00366972	2.68104
SNV_ProteinCoding_All_CodingRegion_Any	SNV	ProteinCoding	All	CodingRegion	Any	4226	2527	1.04307	0.0937013	0.0484508	1.66006
SNV_ProteinCoding_All_MissenseRegion_Any	SNV	ProteinCoding	All	MissenseRegion	Any	2804	1667	1.04913	0.124187	0.0630374	1.52977
SNV_BE_All_CodingRegion_Any	SNV	BE	All	CodingRegion	Any	3464	2062	1.0478	0.0942753	0.0484437	1.66013
SNV_BE_All_MissenseRegion_Any	SNV	BE	All	MissenseRegion	Any	2303	1367	1.05078	0.149208	0.0767671	1.42716
All_Any_All_3PrimeUTRsRegion_Any	All	Any	All	3PrimeUTRsRegion	Any	4279	2651	1.00675	0.795389	0.400116	0.253048
All_Any_All_3PrimeUTRsRegion_ChmE13	All	Any	All	3PrimeUTRsRegion	ChmE13	309	182	1.05895	0.546891	0.294089	0.541479
All_Any_All_3PrimeUTRsRegion_ChmE14	All	Any	All	3PrimeUTRsRegion	ChmE14	1030	632	1.0165	0.762222	0.38781	0.285032
All_Any_All_3PrimeUTRsRegion_ChmE15	All	Any	All	3PrimeUTRsRegion	ChmE15	2593	1581	1.02296	0.483877	0.245945	0.687307
All_Any_All_3PrimeUTRsRegion_EpiH3K27me3	All	Any	All	3PrimeUTRsRegion	EpiH3K27me3	2663	1648	1.00786	0.81433	0.410681	0.225795
All_Any_All_3PrimeUTRsRegion_EpiH3K36me3	All	Any	All	3PrimeUTRsRegion	EpiH3K36me3	3882	2391	1.01266	0.63109	0.321298	0.464072
All_Any_All_3PrimeUTRsRegion_EpiH3K4me3	All	Any	All	3PrimeUTRsRegion	EpiH3K4me3	2947	1845	0.996257	0.905435	0.559274	-0.14913
All_Any_All_3PrimeUTRsRegion_YaleH3K27acDFC	All	Any	All	3PrimeUTRsRegion	YaleH3K27acDFC	684	418	1.02063	0.756867	0.389319	0.281095
All_Any_All_3PrimeUTRsRegion_EncodeTFBS	All	Any	All	3PrimeUTRsRegion	EncodeTFBS	542	340	0.994279	0.944817	0.554111	-0.136055
All_ProteinCoding_All_3PrimeUTRsRegion_Any	All	ProteinCoding	All	3PrimeUTRsRegion	Any	4260	2637	1.0076	0.766415	0.387272	0.286436
All_ProteinCoding_All_3PrimeUTRsRegion_ChmE13	All	ProteinCoding	All	3PrimeUTRsRegion	ChmE13	308	180	1.06725	0.514795	0.266906	0.622199
All_ProteinCoding_All_3PrimeUTRsRegion_ChmE14	All	ProteinCoding	All	3PrimeUTRsRegion	ChmE14	1023	630	1.0128	0.820001	0.416016	0.212096
All_ProteinCoding_All_3PrimeUTRsRegion_ChmE15	All	ProteinCoding	All	3PrimeUTRsRegion	ChmE15	2576	1571	1.02272	0.492456	0.248992	0.677666
All_ProteinCoding_All_3PrimeUTRsRegion_EpiH3K27me3	All	ProteinCoding	All	3PrimeUTRsRegion	EpiH3K27me3	2650	1640	1.00784	0.813886	0.411281	0.224252
All_ProteinCoding_All_3PrimeUTRsRegion_EpiH3K36me3	All	ProteinCoding	All	3PrimeUTRsRegion	EpiH3K36me3	3867	2377	1.01469	0.5848	0.294725	0.539632
All_ProteinCoding_All_3PrimeUTRsRegion_EpiH3K4me3	All	ProteinCoding	All	3PrimeUTRsRegion	EpiH3K4me3	2938	1834	0.999172	0.976259	0.520239	-0.050753
All_ProteinCoding_All_3PrimeUTRsRegion_YaleH3K27acDFC	All	ProteinCoding	All	3PrimeUTRsRegion	YaleH3K27acDFC	681	416	1.02104	0.756312	0.387186	0.286662
All_ProteinCoding_All_3PrimeUTRsRegion_EncodeTFBS	All	ProteinCoding	All	3PrimeUTRsRegion	EncodeTFBS	540	338	0.996471	0.972328	0.54152	-0.104264
All_BE_All_Any_ChmE13	All	BE	All	Any	ChmE13	6058	3710	1.01846	0.382298	0.194397	0.861806
All_BE_All_NoncodingRegion_ChmE13	All	BE	All	NoncodingRegion	ChmE13	5751	3511	1.02165	0.32053	0.162526	0.984131
All_BE_All_3PrimeUTRsRegion_Any	All	BE	All	3PrimeUTRsRegion	Any	3618	2267	0.995416	0.861719	0.576162	-0.192085
All_BE_All_3PrimeUTRsRegion_ChmE13	All	BE	All	3PrimeUTRsRegion	ChmE13	222	133	1.04109	0.743525	0.388704	0.282699
All_BE_All_3PrimeUTRsRegion_ChmE14	All	BE	All	3PrimeUTRsRegion	ChmE14	760	488	0.971363	0.620884	0.706988	-0.544606
All_BE_All_3PrimeUTRsRegion_ChmE15	All	BE	All	3PrimeUTRsRegion	ChmE15	2104	1315	0.997948	0.957939	0.534067	-0.0854966
All_BE_All_3PrimeUTRsRegion_EpiH3K27me3	All	BE	All	3PrimeUTRsRegion	EpiH3K27me3	2172	1377	0.983815	0.641293	0.691388	-0.49979
All_BE_All_3PrimeUTRsRegion_EpiH3K36me3	All	BE	All	3PrimeUTRsRegion	EpiH3K36me3	3372	2088	1.00727	0.802273	0.405704	0.238609
All_BE_All_3PrimeUTRsRegion_EpiH3K4me3	All	BE	All	3PrimeUTRsRegion	EpiH3K4me3	2508	1568	0.997629	0.948648	0.53923	-0.098494
All_BE_All_3PrimeUTRsRegion_YaleH3K27acDFC	All	BE	All	3PrimeUTRsRegion	YaleH3K27acDFC	591	369	0.998962	1	0.526586	-0.0666908
All_BE_All_3PrimeUTRsRegion_EncodeTFBS	All	BE	All	3PrimeUTRsRegion	EncodeTFBS	468	287	1.01707	0.851629	0.433297	0.167985
SNV_Any_All_3PrimeUTRsRegion_Any	SNV	Any	All	3PrimeUTRsRegion	Any	3540	2162	1.02126	0.445859	0.226585	0.750141
SNV_Any_All_3PrimeUTRsRegion_ChmE13	SNV	Any	All	3PrimeUTRsRegion	ChmE13	260	146	1.11073	0.332393	0.174002	0.93847
SNV_Any_All_3PrimeUTRsRegion_ChmE14	SNV	Any	All	3PrimeUTRsRegion	ChmE14	857	519	1.02991	0.617913	0.312987	0.487401
SNV_Any_All_3PrimeUTRsRegion_ChmE15	SNV	Any	All	3PrimeUTRsRegion	ChmE15	2143	1300	1.02817	0.440797	0.222454	0.763933
SNV_Any_All_3PrimeUTRsRegion_EpiH3K27me3	SNV	Any	All	3PrimeUTRsRegion	EpiH3K27me3	2247	1369	1.02373	0.504962	0.255194	0.658233
SNV_Any_All_3PrimeUTRsRegion_EpiH3K36me3	SNV	Any	All	3PrimeUTRsRegion	EpiH3K36me3	3226	1965	1.02398	0.416064	0.209967	0.806536
SNV_Any_All_3PrimeUTRsRegion_EpiH3K4me3	SNV	Any	All	3PrimeUTRsRegion	EpiH3K4me3	2493	1540	1.00969	0.770792	0.392541	0.272702
SNV_Any_All_3PrimeUTRsRegion_YaleH3K27acDFC	SNV	Any	All	3PrimeUTRsRegion	YaleH3K27acDFC	556	332	1.04454	0.534888	0.282524	0.57536
SNV_Any_All_3PrimeUTRsRegion_EncodeTFBS	SNV	Any	All	3PrimeUTRsRegion	EncodeTFBS	471	283	1.03806	0.626721	0.330357	0.438929
SNV_ProteinCoding_All_3PrimeUTRsRegion_Any	SNV	ProteinCoding	All	3PrimeUTRsRegion	Any	3522	2150	1.02174	0.436572	0.222094	0.765141
SNV_ProteinCoding_All_3PrimeUTRsRegion_ChmE13	SNV	ProteinCoding	All	3PrimeUTRsRegion	ChmE13	259	144	1.12182	0.282352	0.151675	1.02928
SNV_ProteinCoding_All_3PrimeUTRsRegion_ChmE14	SNV	ProteinCoding	All	3PrimeUTRsRegion	ChmE14	850	517	1.02545	0.676649	0.341681	0.407879
SNV_ProteinCoding_All_3PrimeUTRsRegion_ChmE15	SNV	ProteinCoding	All	3PrimeUTRsRegion	ChmE15	2127	1292	1.02682	0.460298	0.234633	0.723673
SNV_ProteinCoding_All_3PrimeUTRsRegion_EpiH3K27me3	SNV	ProteinCoding	All	3PrimeUTRsRegion	EpiH3K27me3	2234	1361	1.02379	0.503725	0.255313	0.657864
SNV_ProteinCoding_All_3PrimeUTRsRegion_EpiH3K36me3	SNV	ProteinCoding	All	3PrimeUTRsRegion	EpiH3K36me3	3212	1953	1.0258	0.382919	0.193179	0.86624
SNV_ProteinCoding_All_3PrimeUTRsRegion_EpiH3K4me3	SNV	ProteinCoding	All	3PrimeUTRsRegion	EpiH3K4me3	2484	1530	1.01262	0.70902	0.359027	0.361062
SNV_ProteinCoding_All_3PrimeUTRsRegion_YaleH3K27acDFC	SNV	ProteinCoding	All	3PrimeUTRsRegion	YaleH3K27acDFC	554	331	1.04393	0.556944	0.285771	0.565783
SNV_ProteinCoding_All_3PrimeUTRsRegion_EncodeTFBS	SNV	ProteinCoding	All	3PrimeUTRsRegion	EncodeTFBS	469	281	1.04101	0.625587	0.317416	0.474938
SNV_BE_All_Any_ChmE13	SNV	BE	All	Any	ChmE13	5093	3010	1.05535	0.0192245	0.00989332	2.33037
SNV_BE_All_NoncodingRegion_ChmE13	SNV	BE	All	NoncodingRegion	ChmE13	4804	2825	1.06065	0.0130135	0.00673514	2.47109
SNV_BE_All_3PrimeUTRsRegion_Any	SNV	BE	All	3PrimeUTRsRegion	Any	2979	1852	1.00327	0.917549	0.465144	0.0874827
SNV_BE_All_3PrimeUTRsRegion_ChmE13	SNV	BE	All	3PrimeUTRsRegion	ChmE13	187	110	1.06032	0.67633	0.34646	0.394896
SNV_BE_All_3PrimeUTRsRegion_ChmE14	SNV	BE	All	3PrimeUTRsRegion	ChmE14	624	404	0.963365	0.563939	0.736394	-0.632269
SNV_BE_All_3PrimeUTRsRegion_ChmE15	SNV	BE	All	3PrimeUTRsRegion	ChmE15	1718	1085	0.9876	0.75606	0.637342	-0.351363
SNV_BE_All_3PrimeUTRsRegion_EpiH3K27me3	SNV	BE	All	3PrimeUTRsRegion	EpiH3K27me3	1817	1145	0.989777	0.791452	0.61837	-0.301203
SNV_BE_All_3PrimeUTRsRegion_EpiH3K36me3	SNV	BE	All	3PrimeUTRsRegion	EpiH3K36me3	2791	1716	1.01445	0.645988	0.328453	0.444188
SNV_BE_All_3PrimeUTRsRegion_EpiH3K4me3	SNV	BE	All	3PrimeUTRsRegion	EpiH3K4me3	2113	1313	1.00374	0.930026	0.468422	0.0792378
SNV_BE_All_3PrimeUTRsRegion_YaleH3K27acDFC	SNV	BE	All	3PrimeUTRsRegion	YaleH3K27acDFC	477	292	1.01888	0.824023	0.422911	0.194453
SNV_BE_All_3PrimeUTRsRegion_EncodeTFBS	SNV	BE	All	3PrimeUTRsRegion	EncodeTFBS	408	242	1.05156	0.545552	0.288561	0.557592
All_PLI90Score_All_Any_ChmE9	All	PLI90Score	All	Any	ChmE9	2858	1703	1.04673	0.139804	0.0706571	1.47091
All_PLI90Score_All_NoncodingRegion_ChmE9	All	PLI90Score	All	NoncodingRegion	ChmE9	2833	1691	1.04494	0.155209	0.0794065	1.40908
All_PLI90Score_All_IntronRegion_ChmE9	All	PLI90Score	All	IntronRegion	ChmE9	2744	1649	1.03789	0.238496	0.120777	1.17111
Indel_Any_All_Any_ChmE9	Indel	Any	All	Any	ChmE9	2123	1415	0.935796	0.0550485	0.974712	-1.95506
Indel_Any_All_NoncodingRegion_ChmE9	Indel	Any	All	NoncodingRegion	ChmE9	2110	1408	0.93469	0.0501793	0.976378	-1.98411
Indel_Any_All_IntronRegion_ChmE9	Indel	Any	All	IntronRegion	ChmE9	1962	1306	0.937009	0.0693404	0.96746	-1.84471
Indel_ProteinCoding_All_Any_ChmE9	Indel	ProteinCoding	All	Any	ChmE9	1773	1177	0.93955	0.0996226	0.953835	-1.68324
Indel_ProteinCoding_All_NoncodingRegion_ChmE9	Indel	ProteinCoding	All	NoncodingRegion	ChmE9	1760	1170	0.938241	0.0910228	0.956803	-1.71474
Indel_ProteinCoding_All_IntronRegion_ChmE9	Indel	ProteinCoding	All	IntronRegion	ChmE9	1652	1090	0.945304	0.151832	0.928968	-1.46815
Indel_BE_All_Any_ChmE9	Indel	BE	All	Any	ChmE9	1458	939	0.968455	0.449732	0.787286	-0.797038
Indel_BE_All_NoncodingRegion_ChmE9	Indel	BE	All	NoncodingRegion	ChmE9	1449	936	0.965562	0.411688	0.806916	-0.866586
Indel_BE_All_IntronRegion_ChmE9	Indel	BE	All	IntronRegion	ChmE9	1382	888	0.970695	0.489981	0.765353	-0.723629
Indel_PLI90Score_All_Any_ChmE9	Indel	PLI90Score	All	Any	ChmE9	506	344	0.917445	0.217369	0.900049	-1.28183
Indel_PLI90Score_All_NoncodingRegion_ChmE9	Indel	PLI90Score	All	NoncodingRegion	ChmE9	505	344	0.915631	0.21687	0.904813	-1.30947
Indel_PLI90Score_All_IntronRegion_ChmE9	Indel	PLI90Score	All	IntronRegion	ChmE9	490	335	0.912303	0.197697	0.910489	-1.34377
All_Any_All_IntronRegion_ChmE13	All	Any	All	IntronRegion	ChmE13	7346	4505	1.01705	0.37474	0.189556	0.879535
All_ProteinCoding_All_IntronRegion_ChmE13	All	ProteinCoding	All	IntronRegion	ChmE13	6202	3776	1.02444	0.244872	0.124041	1.15502
Indel_Any_All_IntronRegion_ChmE13	Indel	Any	All	IntronRegion	ChmE13	1247	894	0.869995	0.00160045	0.999305	-3.1969
Indel_ProteinCoding_All_IntronRegion_ChmE13	Indel	ProteinCoding	All	IntronRegion	ChmE13	1045	755	0.863291	0.00225732	0.99903	-3.09937
All_PSD_All_Any_ChmE9	All	PSD	All	Any	ChmE9	1076	722	0.929529	0.132797	0.939604	-1.55145
All_PSD_All_NoncodingRegion_ChmE9	All	PSD	All	NoncodingRegion	ChmE9	1066	714	0.931208	0.143755	0.934048	-1.50664
All_PSD_All_IntronRegion_ChmE9	All	PSD	All	IntronRegion	ChmE9	1041	701	0.926233	0.120715	0.945318	-1.60106
All_FMRPDarnell_All_Any_ChmE9	All	FMRPDarnell	All	Any	ChmE9	1117	682	1.02154	0.680333	0.344089	0.401329
All_FMRPDarnell_All_NoncodingRegion_ChmE9	All	FMRPDarnell	All	NoncodingRegion	ChmE9	1104	669	1.02927	0.574457	0.290631	0.551542
All_FMRPDarnell_All_IntronRegion_ChmE9	All	FMRPDarnell	All	IntronRegion	ChmE9	1065	648	1.02509	0.637002	0.323022	0.459265
SNV_PSD_All_Any_ChmE9	SNV	PSD	All	Any	ChmE9	870	596	0.91046	0.0809254	0.963952	-1.79851
SNV_PSD_All_NoncodingRegion_ChmE9	SNV	PSD	All	NoncodingRegion	ChmE9	860	588	0.912239	0.0887482	0.960057	-1.75135
SNV_PSD_All_IntronRegion_ChmE9	SNV	PSD	All	IntronRegion	ChmE9	840	578	0.90644	0.0715606	0.968	-1.85219
SNV_FMRPDarnell_All_Any_ChmE9	SNV	FMRPDarnell	All	Any	ChmE9	914	545	1.04601	0.419462	0.214592	0.79059
SNV_FMRPDarnell_All_NoncodingRegion_ChmE9	SNV	FMRPDarnell	All	NoncodingRegion	ChmE9	901	532	1.05633	0.328271	0.168057	0.961872
SNV_FMRPDarnell_All_IntronRegion_ChmE9	SNV	FMRPDarnell	All	IntronRegion	ChmE9	867	516	1.04799	0.407035	0.211473	0.801321
All_Any_All_Any_ChmE11	All	Any	All	Any	ChmE11	1163	673	1.07784	0.12468	0.064946	1.51453
All_Any_All_Any_ChmE12	All	Any	All	Any	ChmE12	2194	1402	0.97606	0.482168	0.768589	-0.734209
All_Any_All_Any_ChmE2	All	Any	All	Any	ChmE2	5966	3807	0.977435	0.274898	0.867615	-1.11519
All_Any_All_NoncodingRegion_ChmE11	All	Any	All	NoncodingRegion	ChmE11	1039	586	1.10587	0.0525955	0.0276925	1.91584
All_Any_All_NoncodingRegion_ChmE12	All	Any	All	NoncodingRegion	ChmE12	2047	1289	0.990496	0.78951	0.6163	-0.295778
All_Any_All_NoncodingRegion_ChmE2	All	Any	All	NoncodingRegion	ChmE2	5689	3618	0.980743	0.365076	0.823831	-0.930064
All_Any_All_PromoterRegion_Any	All	Any	All	PromoterRegion	Any	1690	1159	0.909475	0.0136788	0.993942	-2.50875
All_Any_All_PromoterRegion_ChmE1	All	Any	All	PromoterRegion	ChmE1	728	436	1.04144	0.507591	0.266177	0.624418
All_Any_All_PromoterRegion_ChmE11	All	Any	All	PromoterRegion	ChmE11	148	78	1.18346	0.245214	0.135313	1.10162
All_Any_All_PromoterRegion_ChmE12	All	Any	All	PromoterRegion	ChmE12	176	123	0.892473	0.341737	0.853498	-1.05156
All_Any_All_PromoterRegion_ChmE13	All	Any	All	PromoterRegion	ChmE13	355	220	1.00645	0.965816	0.496453	0.00889157
All_Any_All_PromoterRegion_ChmE2	All	Any	All	PromoterRegion	ChmE2	427	268	0.993758	0.937867	0.555728	-0.140148
All_Any_All_PromoterRegion_ChmE7	All	Any	All	PromoterRegion	ChmE7	522	320	1.01744	0.831695	0.425132	0.188781
All_Any_All_PromoterRegion_EpiDNase	All	Any	All	PromoterRegion	EpiDNase	695	417	1.03953	0.537703	0.281412	0.578651
All_Any_All_PromoterRegion_EpiH3K27ac	All	Any	All	PromoterRegion	EpiH3K27ac	1408	949	0.925389	0.0654666	0.969464	-1.87297
All_Any_All_PromoterRegion_EpiH3K27me3	All	Any	All	PromoterRegion	EpiH3K27me3	1339	926	0.901898	0.0164851	0.992649	-2.43966
All_Any_All_PromoterRegion_EpiH3K4me1	All	Any	All	PromoterRegion	EpiH3K4me1	1415	955	0.924146	0.0602116	0.97194	-1.9101
All_Any_All_PromoterRegion_EpiH3K4me3	All	Any	All	PromoterRegion	EpiH3K4me3	1444	947	0.951053	0.230846	0.890603	-1.22974
All_Any_All_PromoterRegion_EpiH3K9ac	All	Any	All	PromoterRegion	EpiH3K9ac	1418	960	0.921282	0.0499625	0.976574	-1.98763
All_Any_All_PromoterRegion_EpiH3K9me3	All	Any	All	PromoterRegion	EpiH3K9me3	1330	902	0.919672	0.0528093	0.975483	-1.96829
All_Any_All_PromoterRegion_EncodeDNase	All	Any	All	PromoterRegion	EncodeDNase	856	562	0.950003	0.353325	0.837476	-0.984139
All_ProteinCoding_All_Any_ChmE11	All	ProteinCoding	All	Any	ChmE11	988	572	1.07733	0.159907	0.0836456	1.38096
All_ProteinCoding_All_Any_ChmE12	All	ProteinCoding	All	Any	ChmE12	1843	1195	0.961934	0.296337	0.858083	-1.07175
All_ProteinCoding_All_Any_ChmE2	All	ProteinCoding	All	Any	ChmE2	5253	3356	0.976277	0.277599	0.86485	-1.10237
All_ProteinCoding_All_NoncodingRegion_ChmE11	All	ProteinCoding	All	NoncodingRegion	ChmE11	864	485	1.11112	0.0647021	0.0343126	1.82088
All_ProteinCoding_All_NoncodingRegion_ChmE12	All	ProteinCoding	All	NoncodingRegion	ChmE12	1696	1082	0.977657	0.571663	0.729085	-0.610048
All_ProteinCoding_All_NoncodingRegion_ChmE2	All	ProteinCoding	All	NoncodingRegion	ChmE2	4976	3167	0.979986	0.374255	0.817558	-0.906098
All_ProteinCoding_All_PromoterRegion_Any	All	ProteinCoding	All	PromoterRegion	Any	1262	834	0.943802	0.200577	0.907783	-1.32722
All_ProteinCoding_All_PromoterRegion_ChmE1	All	ProteinCoding	All	PromoterRegion	ChmE1	667	402	1.03487	0.593172	0.310443	0.494595
All_ProteinCoding_All_PromoterRegion_ChmE11	All	ProteinCoding	All	PromoterRegion	ChmE11	132	67	1.22882	0.189491	0.102601	1.26687
All_ProteinCoding_All_PromoterRegion_ChmE12	All	ProteinCoding	All	PromoterRegion	ChmE12	158	105	0.938546	0.612641	0.724868	-0.597364
All_ProteinCoding_All_PromoterRegion_ChmE13	All	ProteinCoding	All	PromoterRegion	ChmE13	283	174	1.01444	0.923395	0.470291	0.0745378
All_ProteinCoding_All_PromoterRegion_ChmE2	All	ProteinCoding	All	PromoterRegion	ChmE2	390	235	1.03511	0.711351	0.361567	0.354273
All_ProteinCoding_All_PromoterRegion_ChmE7	All	ProteinCoding	All	PromoterRegion	ChmE7	424	255	1.03708	0.664423	0.345104	0.398573
All_ProteinCoding_All_PromoterRegion_EpiDNase	All	ProteinCoding	All	PromoterRegion	EpiDNase	625	373	1.0451	0.515234	0.266154	0.624488
All_ProteinCoding_All_PromoterRegion_EpiH3K27ac	All	ProteinCoding	All	PromoterRegion	EpiH3K27ac	1120	719	0.971576	0.549033	0.738668	-0.639245
All_ProteinCoding_All_PromoterRegion_EpiH3K27me3	All	ProteinCoding	All	PromoterRegion	EpiH3K27me3	1011	672	0.93836	0.201354	0.905413	-1.31303
All_ProteinCoding_All_PromoterRegion_EpiH3K4me1	All	ProteinCoding	All	PromoterRegion	EpiH3K4me1	1133	733	0.964081	0.44637	0.790102	-0.806775
All_ProteinCoding_All_PromoterRegion_EpiH3K4me3	All	ProteinCoding	All	PromoterRegion	EpiH3K4me3	1146	732	0.976475	0.618421	0.705008	-0.53886
All_ProteinCoding_All_PromoterRegion_EpiH3K9ac	All	ProteinCoding	All	PromoterRegion	EpiH3K9ac	1129	736	0.956762	0.353279	0.833353	-0.967502
All_ProteinCoding_All_PromoterRegion_EpiH3K9me3	All	ProteinCoding	All	PromoterRegion	EpiH3K9me3	989	649	0.950472	0.321889	0.8513	-1.04202
All_ProteinCoding_All_PromoterRegion_EncodeDNase	All	ProteinCoding	All	PromoterRegion	EncodeDNase	716	449	0.994614	0.928031	0.554072	-0.135955
SNV_Any_All_Any_ChmE11	SNV	Any	All	Any	ChmE11	998	564	1.10367	0.0611417	0.0329536	1.83905
SNV_Any_All_Any_ChmE12	SNV	Any	All	Any	ChmE12	1831	1151	0.992203	0.83597	0.593639	-0.236916
SNV_Any_All_Any_ChmE2	SNV	Any	All	Any	ChmE2	5119	3220	0.991555	0.710278	0.653282	-0.394195
SNV_Any_All_NoncodingRegion_ChmE11	SNV	Any	All	NoncodingRegion	ChmE11	881	489	1.12371	0.039826	0.0209496	2.03452
SNV_Any_All_NoncodingRegion_ChmE12	SNV	Any	All	NoncodingRegion	ChmE12	1695	1052	1.00494	0.906334	0.461999	0.0953996
SNV_Any_All_NoncodingRegion_ChmE2	SNV	Any	All	NoncodingRegion	ChmE2	4865	3049	0.995206	0.835237	0.589306	-0.225759
SNV_Any_All_PromoterRegion_Any	SNV	Any	All	PromoterRegion	Any	1326	876	0.94412	0.188732	0.911647	-1.35097
SNV_Any_All_PromoterRegion_ChmE1	SNV	Any	All	PromoterRegion	ChmE1	583	335	1.08545	0.235202	0.12583	1.14633
SNV_Any_All_PromoterRegion_ChmE11	SNV	Any	All	PromoterRegion	ChmE11	122	64	1.18896	0.291313	0.156915	1.00722
SNV_Any_All_PromoterRegion_ChmE12	SNV	Any	All	PromoterRegion	ChmE12	134	99	0.844223	0.201374	0.914334	-1.36794
SNV_Any_All_PromoterRegion_ChmE13	SNV	Any	All	PromoterRegion	ChmE13	269	162	1.03568	0.766425	0.391337	0.275836
SNV_Any_All_PromoterRegion_ChmE2	SNV	Any	All	PromoterRegion	ChmE2	344	207	1.03652	0.693733	0.366931	0.339991
SNV_Any_All_PromoterRegion_ChmE7	SNV	Any	All	PromoterRegion	ChmE7	412	247	1.04037	0.631108	0.333591	0.43002
SNV_Any_All_PromoterRegion_EpiDNase	SNV	Any	All	PromoterRegion	EpiDNase	566	325	1.08623	0.241706	0.127577	1.13792
SNV_Any_All_PromoterRegion_EpiH3K27ac	SNV	Any	All	PromoterRegion	EpiH3K27ac	1111	726	0.954476	0.337364	0.84397	-1.01091
SNV_Any_All_PromoterRegion_EpiH3K27me3	SNV	Any	All	PromoterRegion	EpiH3K27me3	1060	709	0.932497	0.149383	0.929712	-1.47365
SNV_Any_All_PromoterRegion_EpiH3K4me1	SNV	Any	All	PromoterRegion	EpiH3K4me1	1130	731	0.964159	0.445778	0.789326	-0.804084
SNV_Any_All_PromoterRegion_EpiH3K4me3	SNV	Any	All	PromoterRegion	EpiH3K4me3	1154	733	0.98195	0.704985	0.663322	-0.421547
SNV_Any_All_PromoterRegion_EpiH3K9ac	SNV	Any	All	PromoterRegion	EpiH3K9ac	1127	733	0.958976	0.377901	0.820571	-0.917542
SNV_Any_All_PromoterRegion_EpiH3K9me3	SNV	Any	All	PromoterRegion	EpiH3K9me3	1063	702	0.944461	0.24028	0.886741	-1.20937
SNV_Any_All_PromoterRegion_EncodeDNase	SNV	Any	All	PromoterRegion	EncodeDNase	717	459	0.974303	0.674746	0.684643	-0.480723
SNV_ProteinCoding_All_Any_ChmE11	SNV	ProteinCoding	All	Any	ChmE11	858	479	1.11722	0.0524076	0.0282018	1.9079
SNV_ProteinCoding_All_Any_ChmE12	SNV	ProteinCoding	All	Any	ChmE12	1556	980	0.99031	0.822337	0.606416	-0.269989
SNV_ProteinCoding_All_Any_ChmE2	SNV	ProteinCoding	All	Any	ChmE2	4517	2848	0.989231	0.657622	0.681068	-0.470689
SNV_ProteinCoding_All_NoncodingRegion_ChmE11	SNV	ProteinCoding	All	NoncodingRegion	ChmE11	741	404	1.144	0.0309627	0.0161954	2.13956
SNV_ProteinCoding_All_NoncodingRegion_ChmE12	SNV	ProteinCoding	All	NoncodingRegion	ChmE12	1420	881	1.00531	0.914675	0.463966	0.0904476
SNV_ProteinCoding_All_NoncodingRegion_ChmE2	SNV	ProteinCoding	All	NoncodingRegion	ChmE2	4263	2677	0.993241	0.786031	0.615581	-0.293895
SNV_ProteinCoding_All_PromoterRegion_Any	SNV	ProteinCoding	All	PromoterRegion	Any	998	628	0.991194	0.858414	0.584221	-0.212705
SNV_ProteinCoding_All_PromoterRegion_ChmE1	SNV	ProteinCoding	All	PromoterRegion	ChmE1	538	312	1.07551	0.323506	0.165943	0.970323
SNV_ProteinCoding_All_PromoterRegion_ChmE11	SNV	ProteinCoding	All	PromoterRegion	ChmE11	110	54	1.27054	0.172131	0.0927194	1.32419
SNV_ProteinCoding_All_PromoterRegion_ChmE12	SNV	ProteinCoding	All	PromoterRegion	ChmE12	121	82	0.920363	0.564441	0.753457	-0.685409
SNV_ProteinCoding_All_PromoterRegion_ChmE13	SNV	ProteinCoding	All	PromoterRegion	ChmE13	214	121	1.1031	0.400017	0.218649	0.776765
SNV_ProteinCoding_All_PromoterRegion_ChmE2	SNV	ProteinCoding	All	PromoterRegion	ChmE2	318	183	1.08384	0.40846	0.212502	0.797772
SNV_ProteinCoding_All_PromoterRegion_ChmE7	SNV	ProteinCoding	All	PromoterRegion	ChmE7	337	193	1.08908	0.348852	0.190027	0.877796
SNV_ProteinCoding_All_PromoterRegion_EpiDNase	SNV	ProteinCoding	All	PromoterRegion	EpiDNase	513	291	1.09954	0.20449	0.107388	1.24054
SNV_ProteinCoding_All_PromoterRegion_EpiH3K27ac	SNV	ProteinCoding	All	PromoterRegion	EpiH3K27ac	888	545	1.01626	0.785977	0.399557	0.254493
SNV_ProteinCoding_All_PromoterRegion_EpiH3K27me3	SNV	ProteinCoding	All	PromoterRegion	EpiH3K27me3	803	506	0.989812	0.86465	0.588582	-0.223899
SNV_ProteinCoding_All_PromoterRegion_EpiH3K4me1	SNV	ProteinCoding	All	PromoterRegion	EpiH3K4me1	906	555	1.01818	0.746963	0.384874	0.292704
SNV_ProteinCoding_All_PromoterRegion_EpiH3K4me3	SNV	ProteinCoding	All	PromoterRegion	EpiH3K4me3	918	559	1.02428	0.668709	0.342369	0.406006
SNV_ProteinCoding_All_PromoterRegion_EpiH3K9ac	SNV	ProteinCoding	All	PromoterRegion	EpiH3K9ac	900	559	1.0042	0.957078	0.485537	0.0362621
SNV_ProteinCoding_All_PromoterRegion_EpiH3K9me3	SNV	ProteinCoding	All	PromoterRegion	EpiH3K9me3	797	506	0.982416	0.754157	0.638859	-0.355411
SNV_ProteinCoding_All_PromoterRegion_EncodeDNase	SNV	ProteinCoding	All	PromoterRegion	EncodeDNase	602	364	1.03153	0.667232	0.338476	0.416625
Indel_PLI90Score_All_Any_ChmE14	Indel	PLI90Score	All	Any	ChmE14	1757	1263	0.867673	0.000134781	0.999943	-3.85839
Indel_PLI90Score_All_NoncodingRegion_ChmE14	Indel	PLI90Score	All	NoncodingRegion	ChmE14	1743	1259	0.863494	8.0918e-05	0.999965	-3.97806
Indel_PLI90Score_All_IntronRegion_ChmE14	Indel	PLI90Score	All	IntronRegion	ChmE14	1626	1168	0.868291	0.000254615	0.99989	-3.69469
Indel_FMRPDarnell_All_Any_ChmE14	Indel	FMRPDarnell	All	Any	ChmE14	737	522	0.880612	0.0276416	0.987966	-2.25604
Indel_FMRPDarnell_All_NoncodingRegion_ChmE14	Indel	FMRPDarnell	All	NoncodingRegion	ChmE14	729	521	0.872725	0.0184902	0.991925	-2.40551
Indel_FMRPDarnell_All_IntronRegion_ChmE14	Indel	FMRPDarnell	All	IntronRegion	ChmE14	683	480	0.887498	0.0466264	0.97935	-2.04051
SNV_PLI90Score_All_Any_YaleH3K27acCBC	SNV	PLI90Score	All	Any	YaleH3K27acCBC	3999	2431	1.02602	0.323583	0.16361	0.979731
SNV_PLI90Score_All_Any_YaleH3K27acDFC	SNV	PLI90Score	All	Any	YaleH3K27acDFC	5503	3389	1.01278	0.563431	0.286022	0.565044
SNV_PLI90Score_All_NoncodingRegion_YaleH3K27acCBC	SNV	PLI90Score	All	NoncodingRegion	YaleH3K27acCBC	3809	2325	1.02182	0.415791	0.211682	0.800598
SNV_PLI90Score_All_NoncodingRegion_YaleH3K27acDFC	SNV	PLI90Score	All	NoncodingRegion	YaleH3K27acDFC	5285	3275	1.00652	0.772684	0.391642	0.275041
SNV_PLI90Score_All_IntronRegion_YaleH3K27acCBC	SNV	PLI90Score	All	IntronRegion	YaleH3K27acCBC	3447	2120	1.01413	0.619903	0.313039	0.487255
SNV_PLI90Score_All_IntronRegion_YaleH3K27acDFC	SNV	PLI90Score	All	IntronRegion	YaleH3K27acDFC	4852	3012	1.00474	0.843781	0.426228	0.185985
All_PSD_All_Any_YaleH3K27acDFC	All	PSD	All	Any	YaleH3K27acDFC	2685	1748	0.958055	0.164669	0.921535	-1.41547
All_PSD_All_NoncodingRegion_YaleH3K27acDFC	All	PSD	All	NoncodingRegion	YaleH3K27acDFC	2593	1694	0.954722	0.139987	0.933767	-1.50445
All_PSD_All_IntronRegion_YaleH3K27acDFC	All	PSD	All	IntronRegion	YaleH3K27acDFC	2358	1553	0.947022	0.0968751	0.954215	-1.68718
Indel_PSD_All_Any_YaleH3K27acDFC	Indel	PSD	All	Any	YaleH3K27acDFC	464	338	0.856227	0.032157	0.986556	-2.21314
Indel_PSD_All_NoncodingRegion_YaleH3K27acDFC	Indel	PSD	All	NoncodingRegion	YaleH3K27acDFC	460	333	0.861591	0.0408651	0.982751	-2.11421
Indel_PSD_All_IntronRegion_YaleH3K27acDFC	Indel	PSD	All	IntronRegion	YaleH3K27acDFC	407	301	0.843365	0.027578	0.988858	-2.2855
All_DDD_All_Any_ChmE14	All	DDD	All	Any	ChmE14	810	504	1.0024	0.977382	0.500556	-0.00139383
All_DDD_All_Any_EpiH3K9me3	All	DDD	All	Any	EpiH3K9me3	3751	2345	0.997682	0.937035	0.543171	-0.108425
All_DDD_All_NoncodingRegion_ChmE14	All	DDD	All	NoncodingRegion	ChmE14	783	490	0.996675	0.954062	0.540665	-0.102109
All_DDD_All_NoncodingRegion_EpiH3K9me3	All	DDD	All	NoncodingRegion	EpiH3K9me3	3563	2260	0.983321	0.535472	0.740763	-0.6457
All_DDD_All_IntronRegion_ChmE14	All	DDD	All	IntronRegion	ChmE14	712	455	0.976015	0.69568	0.673643	-0.449995
All_DDD_All_IntronRegion_EpiH3K9me3	All	DDD	All	IntronRegion	EpiH3K9me3	3245	2071	0.977287	0.413535	0.798895	-0.83768
Indel_DDD_All_Any_ChmE14	Indel	DDD	All	Any	ChmE14	131	88	0.928488	0.626859	0.738994	-0.640247
Indel_DDD_All_Any_EpiH3K27me3	Indel	DDD	All	Any	EpiH3K27me3	439	295	0.928176	0.324052	0.851788	-1.04413
Indel_DDD_All_Any_EpiH3K9me3	Indel	DDD	All	Any	EpiH3K9me3	623	399	0.973874	0.676082	0.67775	-0.461417
Indel_DDD_All_NoncodingRegion_ChmE14	Indel	DDD	All	NoncodingRegion	ChmE14	127	88	0.900137	0.441721	0.804794	-0.858869
[truncated: 27,254 more rows]
